# Supplementary material for: Genome Sequencing and Comparative Transcriptomic Analysis of Rice Brown Spot Pathogen Bipolaris oryzae Adaptation to Osmotic Stress
Source: J Fungi (Basel). 2025 Mar 17;11(3):227. doi: 10.3390/jof11030227 (PMC11943334; doi:10.3390/jof11030227)
Supplement: Supplementary file 1 [file jof-11-00227-s001.zip]

Archive with 23 entries (22 files):
- Supplementary/
- Supplementary/Figure S1.png
- Supplementary/Figure S10.png
- Supplementary/Figure S2.png
- Supplementary/Figure S3.png
- Supplementary/Figure S4.png
- Supplementary/Figure S5.png
- Supplementary/Figure S6.png
- Supplementary/Figure S7.png
- Supplementary/Figure S8.png
- Supplementary/Figure S9.png
- Supplementary/Table S1.xlsx
- Supplementary/Table S10.xlsx
- Supplementary/Table S11.xlsx
- Supplementary/Table S12.xlsx
- Supplementary/Table S2.xlsx
- Supplementary/Table S3.xlsx
- Supplementary/Table S4.xlsx
- Supplementary/Table S5.xlsx
- Supplementary/Table S6.xlsx
- Supplementary/Table S7.xlsx
- Supplementary/Table S8.xlsx
- Supplementary/Table S9.xlsx
