# Supplementary material for: Genome Sequencing and Comparative Transcriptomic Analysis of Rice Brown Spot Pathogen Bipolaris oryzae Adaptation to Osmotic Stress
Source: J Fungi (Basel). 2025 Mar 17;11(3):227. doi: 10.3390/jof11030227 (PMC11943334; doi:10.3390/jof11030227)
Supplement: Supplementary file 1 [file jof-11-00227-s001.zip › Supplementary/Table S1.xlsx]

## Sheet: Table S1
Table S1 BUSCO statistics
Sample ID	Complete BUSCOs(C)	Complete and single-copy BUSCOs(S)	Complete and duplicated BUSCOs(D)	Fragmented BUSCOs(F)	Missing BUSCOs(M)	Total BUSCO groups searched(n)
RBD1	283(97.60%)	283(97.60%)	0(0.00%)	2(0.70%)	5(1.70%)	290
