# Supplementary material for: Genome Sequencing and Comparative Transcriptomic Analysis of Rice Brown Spot Pathogen Bipolaris oryzae Adaptation to Osmotic Stress
Source: J Fungi (Basel). 2025 Mar 17;11(3):227. doi: 10.3390/jof11030227 (PMC11943334; doi:10.3390/jof11030227)
Supplement: Supplementary file 1 [file jof-11-00227-s001.zip › Supplementary/Table S10.xlsx]

## Sheet: Table S10
Table S10 Down-regulated genes of Bipolaris oryzae RBD1 in 1.2 M sorbitol treatment
gene_id	Sorbitol1	Sorbitol2	Sorbitol3	CK1	CK2	CK3	Sorbitol	CK	log2FoldChange	pvalue	padj	gene_name	gene_chr	gene_start	gene_end	gene_strand	gene_length	gene_biotype	gene_description	Family
19128785	59551.6	61174.9	60139.7	163407	162621	156051	60288.7	160693	-1.41435	0	0	COCMIDRAFT_96097	NW_006911346.1	113059	114042	+	777	protein_coding	uncharacterized protein && - && -	-
19123118	57784.9	56789.9	57210.3	113841	118315	115787	57261.7	115981	-1.01824	0	0	COCMIDRAFT_36816	NW_006911342.1	46547	47806	-	1260	protein_coding	glycoside hydrolase family 17 protein && sp|Q2UUZ1|EGLC_ASPOR Probable glucan endo-1,3-beta-glucosidase eglC OS=Aspergillus oryzae (strain ATCC 42149 / RIB 40) OX=510516 GN=eglC PE=3 SV=1 && -	-
19127299	36025	36476.8	36489.3	135332	134410	134262	36330.4	134668	-1.89018	0	0	COCMIDRAFT_8857	NW_006911461.1	32695	34216	+	1410	protein_coding	uncharacterized protein && sp|Q9HDU3|GAL10_SCHPO Bifunctional protein gal10 OS=Schizosaccharomyces pombe (strain 972 / ATCC 24843) OX=284812 GN=gal10 PE=3 SV=1 && PF01370:NAD dependent epimerase/dehydratase family	-
19121067	36178.3	35857	36062.4	97568.7	97351.1	97873.5	36032.5	97597.8	-1.43754	0	0	COCMIDRAFT_27131	NW_006911359.1	114073	115925	-	1803	protein_coding	multicopper oxidase && sp|Q12570|LAC1_BOTFU Laccase-1 OS=Botryotinia fuckeliana OX=40559 GN=lcc1 PE=2 SV=3 && PF07732:Multicopper oxidase|PF00394:Multicopper oxidase|PF07731:Multicopper oxidase	-
19120576	14761.4	15937.7	15155.4	79432.8	79758.3	76884.2	15284.8	78691.8	-2.36419	0	0	COCMIDRAFT_24339	NW_006911306.1	66563	68365	-	1803	protein_coding	uncharacterized protein && - && -	-
19128211	28147.3	28335.2	27300.8	60103	58862.3	57736.5	27927.7	58900.6	-1.07656	0	0	COCMIDRAFT_93149	NW_006911326.1	108554	111866	+	3195	protein_coding	uncharacterized protein && sp|Q75EV6|EF3_ASHGO Elongation factor 3 OS=Ashbya gossypii (strain ATCC 10895 / CBS 109.51 / FGSC 9923 / NRRL Y-1056) OX=284811 GN=TEF3 PE=3 SV=2 && PF00005:ABC transporter|PF17947:Four helical bundle domain	-
19122316	24849.1	24028	24044.1	61327.7	60542.8	58858.1	24307.1	60242.9	-1.30935	0	0	COCMIDRAFT_33399	NW_006911292.1	49732	52725	+	2700	protein_coding	glycosyltransferase family 2 protein && sp|P54267|CHSG_ASPFU Chitin synthase G OS=Neosartorya fumigata (strain ATCC MYA-4609 / Af293 / CBS 101355 / FGSC A1100) OX=330879 GN=chsG PE=2 SV=2 && PF08407:Chitin synthase N-terminal|PF01644:Chitin synthase	-
19128672	2919.62	2910.02	2941.72	80782.7	83976.1	80319.8	2923.78	81692.8	-4.80431	0	0	COCMIDRAFT_95511	NW_006911342.1	129942	130340	-	399	protein_coding	uncharacterized protein && - && -	-
19124848	12814	12958.4	12812.3	69476.8	69631.7	65887.5	12861.6	68332	-2.4095	0	0	COCMIDRAFT_6124	NW_006911359.1	118194	119460	+	1218	protein_coding	uncharacterized protein && - && -	-
19127881	4011.4	3843.95	4265.07	71172.4	71490.3	67910.1	4040.14	70190.9	-4.11882	0	0	COCMIDRAFT_9143	NW_006911478.1	28811	30750	-	1701	protein_coding	uncharacterized protein && sp|Q7RVX9|PHO5_NEUCR Repressible high-affinity phosphate permease OS=Neurospora crassa (strain ATCC 24698 / 74-OR23-1A / CBS 708.71 / DSM 1257 / FGSC 987) OX=367110 GN=pho-5 PE=1 SV=2 && PF00083:Sugar (and other) transporter	-
19129536	18978.9	18540.2	18593.3	50867	48894.7	49697.8	18704.1	49819.8	-1.41332	0	0	COCMIDRAFT_998	NW_006911282.1	71948	73512	+	1512	protein_coding	uncharacterized protein && sp|A0A2Z5TMB8|HIMC_ASPJA Cytochrome P450 monooxygenase himC OS=Aspergillus japonicus OX=34381 GN=himC PE=3 SV=1 && PF00067:Cytochrome P450	-
19127632	10514.6	10781.1	10652.2	57799.8	58896	57856.1	10649.3	58184	-2.44993	0	0	COCMIDRAFT_90192	NW_006911311.1	42262	43458	+	1131	protein_coding	glycoside hydrolase family 16 protein && sp|Q8J0P4|CRF1_ASPFU Probable glycosidase crf1 OS=Neosartorya fumigata (strain ATCC MYA-4609 / Af293 / CBS 101355 / FGSC A1100) OX=330879 GN=crf1 PE=1 SV=2 && PF00722:Glycosyl hydrolases family 16	-
19124615	14673.8	13775.6	14174.5	40513.3	41941.7	43026.4	14208	41827.1	-1.55767	0	0	COCMIDRAFT_5426	NW_006911344.1	16009	17718	-	1602	protein_coding	uncharacterized protein && sp|P39992|YEC3_YEAST Uncharacterized protein YEL023C OS=Saccharomyces cerevisiae (strain ATCC 204508 / S288c) OX=559292 GN=YEL023C PE=4 SV=1 && PF09994:Uncharacterized alpha/beta hydrolase domain (DUF2235)	-
19119031	12221.2	12672.7	12400.6	39421.1	39542.5	39703.1	12431.5	39555.6	-1.66996	0	0	COCMIDRAFT_107365	NW_006911484.1	7385	8987	+	1551	protein_coding	uncharacterized protein && - && PF06911:Senescence-associated protein	-
19118359	6332.68	6335.41	6450.72	45922.4	45987.7	44836.8	6372.94	45582.3	-2.83848	0	0	COCMIDRAFT_103687	NW_006911422.1	34740	36443	+	1704	protein_coding	uncharacterized protein && sp|B2W2N2|M2DH_PYRTR Mannitol 2-dehydrogenase OS=Pyrenophora tritici-repentis (strain Pt-1C-BFP) OX=426418 GN=PTRG_03680 PE=3 SV=1 && PF01232:Mannitol dehydrogenase Rossmann domain|PF08125:Mannitol dehydrogenase C-terminal domain	-
19120232	9382.73	9608.94	9071.81	40605.6	40029.3	38651.2	9354.49	39762	-2.08764	0	0	COCMIDRAFT_22344	NW_006911284.1	19305	21006	+	1152	protein_coding	uncharacterized protein && sp|Q96V52|GLNA_EMENI Glutamine synthetase OS=Emericella nidulans (strain FGSC A4 / ATCC 38163 / CBS 112.46 / NRRL 194 / M139) OX=227321 GN=glnA PE=3 SV=3 && PF00120:Glutamine synthetase, catalytic domain|PF03951:Glutamine synthetase, beta-Grasp domain	-
19122859	14025.3	14300.5	13663.2	32037.6	33078.4	33877.6	13996.3	32997.8	-1.23734	0	0	COCMIDRAFT_35745	NW_006911321.1	64895	66049	-	1155	protein_coding	carbohydrate-binding module family 50 protein && - && PF01476:LysM domain|PF05433:Glycine zipper 2TM domain|PF08881:CVNH domain	-
19119804	10979.8	11250	11129.4	29150.1	29037.6	27762.7	11119.7	28650.2	-1.36545	0	0	COCMIDRAFT_1163	NW_006911283.1	223432	224211	+	780	protein_coding	uncharacterized protein && sp|P11115|CPC1_NEUCR Cross-pathway control protein 1 OS=Neurospora crassa (strain ATCC 24698 / 74-OR23-1A / CBS 708.71 / DSM 1257 / FGSC 987) OX=367110 GN=cpc-1 PE=1 SV=2 && PF00170:bZIP transcription factor	TF_bZIP
19123945	8681.32	9006.24	9338.37	30107.7	30196.6	29888.4	9008.65	30064.2	-1.73881	0	0	COCMIDRAFT_40815	NW_006911488.1	2026	2628	+	603	protein_coding	uncharacterized protein && sp|B0Y004|PHIA_ASPFC Cell wall protein phiA OS=Neosartorya fumigata (strain CEA10 / CBS 144.89 / FGSC A1163) OX=451804 GN=phiA PE=3 SV=1 && -	-
19118668	6717.58	6865.97	6479.18	31227.5	31885.6	31995.4	6687.58	31702.8	-2.24504	0	0	COCMIDRAFT_105345	NW_006911446.1	35047	36822	+	1722	protein_coding	uncharacterized protein && sp|Q4WXX9|PDC_ASPFU Pyruvate decarboxylase OS=Neosartorya fumigata (strain ATCC MYA-4609 / Af293 / CBS 101355 / FGSC A1100) OX=330879 GN=pdcA PE=3 SV=1 && PF00205:Thiamine pyrophosphate enzyme, central domain|PF02776:Thiamine pyrophosphate enzyme, N-terminal TPP binding domain|PF02775:Thiamine pyrophosphate enzyme, C-terminal TPP binding domain	-
19123071	709.61	727.979	715.272	37742.5	38385.6	36746.1	717.62	37624.7	-5.71248	0	0	COCMIDRAFT_36607	NW_006911337.1	89502	90012	-	444	protein_coding	uncharacterized protein && - && -	-
19126445	4772.08	4766.5	4635.04	32009	32006.8	31252.5	4724.54	31756.1	-2.7487	0	0	COCMIDRAFT_84337	NW_006911289.1	43723	46382	-	2604	protein_coding	uncharacterized protein && - && -	-
19123207	7574.04	8025.8	7424.97	27611.5	26722.7	26802.4	7674.94	27045.5	-1.81721	0	0	COCMIDRAFT_37248	NW_006911351.1	117685	122799	-	3216	protein_coding	uncharacterized protein && sp|Q2H720|DBP2_CHAGB ATP-dependent RNA helicase DBP2 OS=Chaetomium globosum (strain ATCC 6205 / CBS 148.51 / DSM 1962 / NBRC 6347 / NRRL 1970) OX=306901 GN=DBP2 PE=3 SV=1 && PF08543:Phosphomethylpyrimidine kinase|PF00271:Helicase conserved C-terminal domain|PF03070:TENA/THI-4/PQQC family|PF00270:DEAD/DEAH box helicase	-
19121512	7789.3	7616.72	7649.8	26624.3	26750.1	25893	7685.27	26422.5	-1.78151	0	0	COCMIDRAFT_29489	NW_006911444.1	37666	39753	+	1989	protein_coding	uncharacterized protein && sp|B0Y665|PLB1_ASPFC Lysophospholipase 1 OS=Neosartorya fumigata (strain CEA10 / CBS 144.89 / FGSC A1163) OX=451804 GN=plb1 PE=1 SV=1 && PF01735:Lysophospholipase catalytic domain	-
19123165	10750.9	11007	10984.3	22133.5	22081.4	21595.9	10914	21936.9	-1.00722	0	0	COCMIDRAFT_3702	NW_006911312.1	69079	69739	-	606	protein_coding	uncharacterized protein && - && -	-
19122191	7777.44	7431.65	7471.46	25586.2	24912.6	24519.6	7560.18	25006.1	-1.72564	0	0	COCMIDRAFT_32853	NW_006911286.1	206822	209126	-	2199	protein_coding	uncharacterized protein && sp|P53121|FLC3_YEAST Putative flavin carrier protein 3 OS=Saccharomyces cerevisiae (strain ATCC 204508 / S288c) OX=559292 GN=FLC3 PE=1 SV=1 && PF06011:Transient receptor potential (TRP) ion channel|PF14558:ML-like domain	-
19125740	7950.74	7882.48	7810.12	25325.3	24025.4	24422.8	7881.11	24591.2	-1.64162	0	0	COCMIDRAFT_80800	NW_006911278.1	181774	183783	+	1950	protein_coding	uncharacterized protein && sp|Q8GSD9|PHT12_ORYSJ Inorganic phosphate transporter 1-2 OS=Oryza sativa subsp. japonica OX=39947 GN=PTH1-2 PE=2 SV=1 && PF00083:Sugar (and other) transporter	-
19124201	7835.81	7948.92	7793.99	24953.1	24854.6	23792.3	7859.57	24533.3	-1.64221	0	0	COCMIDRAFT_432	NW_006911278.1	85494	85985	-	372	protein_coding	uncharacterized protein && - && -	-
19117872	4378.06	4470.38	4511.71	27194.8	27469.8	27504.7	4453.38	27389.8	-2.6208	0	0	COCMIDRAFT_101445	NW_006911394.1	16341	16805	-	465	protein_coding	uncharacterized protein && - && -	-
19124535	7197.35	7234.23	7279.83	23139.9	22599.8	21955.9	7237.14	22565.2	-1.64061	0	0	COCMIDRAFT_5223	NW_006911339.1	75407	75710	+	174	protein_coding	uncharacterized protein && sp|Q4HXT6|PMP3_GIBZE Plasma membrane proteolipid 3 OS=Gibberella zeae (strain ATCC MYA-4620 / CBS 123657 / FGSC 9075 / NRRL 31084 / PH-1) OX=229533 GN=PMP3 PE=3 SV=2 && -	-
19120026	2614.98	2263.66	2464.56	27729.2	27649.9	27141.6	2447.73	27506.9	-3.49009	0	0	COCMIDRAFT_21249	NW_006911276.1	198814	200436	+	1623	protein_coding	uncharacterized protein && sp|P04817|CAN1_YEAST Arginine permease CAN1 OS=Saccharomyces cerevisiae (strain ATCC 204508 / S288c) OX=559292 GN=CAN1 PE=1 SV=2 && PF00324:Amino acid permease	-
19129062	6178.53	6090.53	5886.29	22836.6	22492.3	21401.3	6051.78	22243.4	-1.87783	0	0	COCMIDRAFT_97433	NW_006911356.1	43427	44548	-	1035	protein_coding	uncharacterized protein && - && -	-
19118183	6376.46	6529.03	6528.51	20966	21496.6	20756.2	6478	21073	-1.70185	0	0	COCMIDRAFT_10291	NW_006911654.1	1973	2627	-	537	protein_coding	uncharacterized protein && - && -	-
19120596	4932.61	4699.12	4815.28	23619.1	22039.2	22158.8	4815.67	22605.7	-2.23074	0	0	COCMIDRAFT_24472	NW_006911308.1	34865	36458	-	1482	protein_coding	uncharacterized protein && sp|P27476|NSR1_YEAST Nuclear localization sequence-binding protein OS=Saccharomyces cerevisiae (strain ATCC 204508 / S288c) OX=559292 GN=NSR1 PE=1 SV=1 && PF00076:RNA recognition motif. (a.k.a. RRM, RBD, or RNP domain)	-
19118739	4074.33	4222.66	4222.38	23378.4	23760.9	22684.2	4173.12	23274.5	-2.4797	0	0	COCMIDRAFT_105724	NW_006911453.1	42499	43132	-	582	protein_coding	uncharacterized protein && sp|D4B0F8|TLP1_ARTBC Antigenic thaumatin-like protein ARB_01932 OS=Arthroderma benhamiae (strain ATCC MYA-4681 / CBS 112371) OX=663331 GN=ARB_01932 PE=1 SV=2 && PF04681:Blastomyces yeast-phase-specific protein	-
19120720	1680.99	1649.58	1776.8	25616.9	25496.3	24368.7	1702.46	25160.6	-3.88558	0	0	COCMIDRAFT_25193	NW_006911318.1	113534	115687	-	2154	protein_coding	uncharacterized protein && sp|Q59VM4|RPN4_CANAL Transcriptional regulator RPN4 OS=Candida albicans (strain SC5314 / ATCC MYA-2876) OX=237561 GN=RPN4 PE=1 SV=1 && -	zf-C2H2
19123734	5713.37	5807.69	5744.94	19980.9	21475.5	20315.1	5755.33	20590.5	-1.83904	0	0	COCMIDRAFT_39686	NW_006911426.1	55718	56183	+	231	protein_coding	uncharacterized protein && - && -	-
19119369	6925.54	6940	7137.54	19407.3	19106.9	18395.4	7001.03	18969.9	-1.43809	0	0	COCMIDRAFT_109104	NW_006911533.1	757	1967	-	1149	protein_coding	uncharacterized protein && - && -	-
19120335	7481.01	7387.99	7547.35	18624.7	18425.2	17980.3	7472.11	18343.4	-1.29564	0	0	COCMIDRAFT_22848	NW_006911289.1	98760	100629	-	1815	protein_coding	uncharacterized protein && sp|E9EPV1|MBZ11_METRA BZIP-type transcription factor MBZ1 OS=Metarhizium robertsii (strain ARSEF 23 / ATCC MYA-3075) OX=655844 GN=MBZ1 PE=2 SV=2 && PF00170:bZIP transcription factor	TF_bZIP
19127500	7459.12	7401.27	7184.97	17924.8	18225	17889.8	7348.45	18013.2	-1.29346	0	0	COCMIDRAFT_89546	NW_006911308.1	26451	28868	-	2292	protein_coding	uncharacterized protein && sp|Q9P8W3|ACE1_HYPJE Zinc finger transcription factor ace1 OS=Hypocrea jecorina OX=51453 GN=ace1 PE=4 SV=1 && -	-
19119363	5458.89	5377.74	5178.6	19986.2	20532.5	19593	5338.41	20037.3	-1.90807	0	0	COCMIDRAFT_109076	NW_006911532.1	21346	23569	+	2106	protein_coding	carbohydrate-binding module family 21 protein && - && PF03370:Carbohydrate/starch-binding module (family 21)	-
19123434	2395.16	2470.57	2437.05	22757.1	22531.3	22115.1	2434.26	22467.8	-3.20645	0	0	COCMIDRAFT_38275	NW_006911376.1	71781	72416	-	636	protein_coding	uncharacterized protein && - && -	-
19126824	5795.45	5641.6	5647.23	18080.7	18344.1	18652.4	5694.76	18359.1	-1.6887	0	0	COCMIDRAFT_86270	NW_006911295.1	44852	46581	+	1608	protein_coding	uncharacterized protein && sp|C8VCL5|Y0929_EMENI Uncharacterized rhomboid protein AN10929 OS=Emericella nidulans (strain FGSC A4 / ATCC 38163 / CBS 112.46 / NRRL 194 / M139) OX=227321 GN=AN10929 PE=3 SV=1 && PF01694:Rhomboid family	-
19127281	4395.39	4085.98	4337.16	19896.1	20209	19610.7	4272.84	19905.3	-2.2197	0	0	COCMIDRAFT_88494	NW_006911303.1	13141	14233	-	915	protein_coding	uncharacterized protein && sp|Q9UW81|NOP1_NEUCR Opsin-1 OS=Neurospora crassa (strain ATCC 24698 / 74-OR23-1A / CBS 708.71 / DSM 1257 / FGSC 987) OX=367110 GN=nop-1 PE=1 SV=1 && PF01036:Bacteriorhodopsin-like protein	-
19127068	6047.19	5848.51	5799.01	17468.9	18107	17811.7	5898.24	17795.9	-1.59306	0	0	COCMIDRAFT_87470	NW_006911299.1	39574	40705	-	1020	protein_coding	uncharacterized protein && sp|Q1E0A3|MCA1_COCIM Metacaspase-1 OS=Coccidioides immitis (strain RS) OX=246410 GN=MCA1 PE=3 SV=1 && PF00656:Caspase domain	-
19126556	7592.28	7583.51	7409.8	15862.4	15893.3	15505	7528.53	15753.6	-1.06518	0	0	COCMIDRAFT_84874	NW_006911290.1	134832	136380	-	1440	protein_coding	uncharacterized protein && sp|G4N6Z6|MKK2_MAGO7 Mitogen-activated protein kinase kinae MKK2 OS=Magnaporthe oryzae (strain 70-15 / ATCC MYA-4617 / FGSC 8958) OX=242507 GN=MKK2 PE=1 SV=1 && PF00069:Protein kinase domain	-
19124044	7592.28	7524.66	7564.42	15508.2	15786.9	15378.1	7560.46	15557.7	-1.04105	0	0	COCMIDRAFT_41347	NW_006911535.1	8465	12177	+	2079	protein_coding	uncharacterized protein && sp|Q4U3E8|MPG1_ASPFU Mannose-1-phosphate guanyltransferase OS=Neosartorya fumigata (strain ATCC MYA-4609 / Af293 / CBS 101355 / FGSC A1100) OX=330879 GN=mpg1 PE=2 SV=1 && PF00132:Bacterial transferase hexapeptide (six repeats)|PF00483:Nucleotidyl transferase|PF13563:2'-5' RNA ligase superfamily	-
19123027	5056.66	5346.42	5026.82	17796.5	18413.6	17468.4	5143.3	17892.8	-1.79869	0	0	COCMIDRAFT_36440	NW_006911334.1	17970	20042	-	1941	protein_coding	uncharacterized protein && sp|Q96W30|HSP72_PARBA Heat shock 70 kDa protein 2 OS=Paracoccidioides lutzii (strain ATCC MYA-826 / Pb01) OX=502779 GN=HSP70-2 PE=2 SV=2 && PF00012:Hsp70 protein	-
19126915	6496.86	6766.31	6671.76	16431.8	16306.3	15879.6	6644.97	16205.9	-1.28627	0	0	COCMIDRAFT_86717	NW_006911297.1	192030	193528	-	1443	protein_coding	uncharacterized protein && sp|Q12618|ACO1_AJECA Acyl-CoA desaturase OS=Ajellomyces capsulatus OX=5037 GN=OLE1 PE=1 SV=1 && PF00487:Fatty acid desaturase|PF00173:Cytochrome b5-like Heme/Steroid binding domain	-
19129579	6780.52	6945.69	6653.73	16146.6	16107.2	15765.1	6793.31	16006.3	-1.23645	0	0	COCMIDRAFT_99985	NW_006911378.1	91992	92764	-	720	protein_coding	uncharacterized protein && sp|Q06449|PIN3_YEAST [PSI+] inducibility protein 3 OS=Saccharomyces cerevisiae (strain ATCC 204508 / S288c) OX=559292 GN=PIN3 PE=1 SV=1 && PF00018:SH3 domain	-
19125342	4606.99	4639.32	4492.74	18374.5	18269.3	17966.8	4579.69	18203.5	-1.99084	0	0	COCMIDRAFT_7631	NW_006911405.1	27900	32714	-	4815	protein_coding	uncharacterized protein && - && -	-
19118291	5816.43	5810.54	5683.28	16123.2	15840.6	16278.1	5770.08	16080.6	-1.47862	0	0	COCMIDRAFT_103395	NW_006911418.1	22290	26410	+	3900	protein_coding	uncharacterized protein && sp|P39524|ATC3_YEAST Probable phospholipid-transporting ATPase DRS2 OS=Saccharomyces cerevisiae (strain ATCC 204508 / S288c) OX=559292 GN=DRS2 PE=1 SV=2 && PF13246:Cation transport ATPase (P-type)|PF16212:Phospholipid-translocating P-type ATPase C-terminal|PF16209:Phospholipid-translocating ATPase N-terminal	-
19123225	5678.71	5712.78	5653.87	15461.6	15567.7	15273	5681.79	15434.1	-1.4417	0	0	COCMIDRAFT_37312	NW_006911353.1	30779	33170	+	2286	protein_coding	uncharacterized protein && sp|B2WH84|KATG_PYRTR Catalase-peroxidase OS=Pyrenophora tritici-repentis (strain Pt-1C-BFP) OX=426418 GN=katG PE=3 SV=1 && PF00141:Peroxidase	-
19129160	5273.74	5411.91	5239.32	15270.7	15877.5	15752.6	5308.32	15633.6	-1.55838	0	0	COCMIDRAFT_97981	NW_006911360.1	62036	62518	+	483	protein_coding	uncharacterized protein && - && -	-
19123721	6438.48	6566.99	6623.38	14257	14547.8	13894.4	6542.95	14233	-1.12128	0	0	COCMIDRAFT_39627	NW_006911424.1	29792	31517	+	1671	protein_coding	carbohydrate-binding module family 43 protein && sp|B0XT09|GEL3_ASPFC 1,3-beta-glucanosyltransferase gel3 OS=Neosartorya fumigata (strain CEA10 / CBS 144.89 / FGSC A1163) OX=451804 GN=gel3 PE=1 SV=1 && PF07983:X8 domain|PF03198:Glucanosyltransferase	-
19122741	3799.79	3679.76	3810.67	17573.9	17223	17125	3763.41	17307.3	-2.20118	0	0	COCMIDRAFT_35262	NW_006911314.1	11598	12911	+	1143	protein_coding	uncharacterized protein && sp|S0EG57|ME178_GIBF5 Methyltransferase FFUJ_09178 OS=Gibberella fujikuroi (strain CBS 195.34 / IMI 58289 / NRRL A-6831) OX=1279085 GN=FFUJ_09178 PE=2 SV=1 && PF13489:Methyltransferase domain	-
19126493	3717.7	3888.56	3901.74	16944	17744.6	16802.5	3836	17163.7	-2.16186	0	0	COCMIDRAFT_84598	NW_006911289.1	131390	132015	-	561	protein_coding	uncharacterized protein && - && -	-
19125810	3464.14	3403.56	3456.83	17469.9	16792.1	16974.2	3441.51	17078.7	-2.31102	0	0	COCMIDRAFT_81140	NW_006911279.1	43355	47622	+	4218	protein_coding	uncharacterized protein && sp|J9VQQ3|ATC2_CRYNH Calcium-transporting ATPase 2 OS=Cryptococcus neoformans var. grubii serotype A (strain H99 / ATCC 208821 / CBS 10515 / FGSC 9487) OX=235443 GN=PMC1 PE=3 SV=1 && PF00122:E1-E2 ATPase|PF00689:Cation transporting ATPase, C-terminus|PF00690:Cation transporter/ATPase, N-terminus|PF13246:Cation transport ATPase (P-type)	-
19125963	3121.19	3222.28	3083.07	17359.7	17142.9	17453.8	3142.18	17318.8	-2.46256	0	0	COCMIDRAFT_81951	NW_006911281.1	25687	27310	+	1572	protein_coding	uncharacterized protein && sp|Q8K3R0|EST2A_RAT Pyrethroid hydrolase Ces2a OS=Rattus norvegicus OX=10116 GN=Ces2a PE=1 SV=1 && PF00135:Carboxylesterase family	-
19123400	4630.71	4711.45	4618.91	15933.4	15652	15087.8	4653.69	15557.7	-1.74118	0	0	COCMIDRAFT_38118	NW_006911372.1	48439	49221	+	681	protein_coding	uncharacterized protein && - && PF00170:bZIP transcription factor	-
19121703	5644.05	5633.05	5717.43	14191.2	14169.5	14004.7	5664.84	14121.8	-1.31783	0	0	COCMIDRAFT_30615	NW_006911522.1	22153	24006	-	1854	protein_coding	uncharacterized protein && - && -	zf-C2H2
19125164	5227.22	5111.04	5060.97	14872	14759.6	14427.1	5133.08	14686.2	-1.51644	0	0	COCMIDRAFT_7058	NW_006911385.1	30147	32416	+	1905	protein_coding	uncharacterized protein && - && -	-
19121125	6038.07	6081.99	5970.72	13756.5	13592.1	13555.2	6030.26	13634.6	-1.17696	0	0	COCMIDRAFT_27467	NW_006911368.1	54755	56504	+	1701	protein_coding	carbohydrate-binding module family 18 && sp|G2QG48|XYLO_MYCTT Xylooligosaccharide oxidase OS=Myceliophthora thermophila (strain ATCC 42464 / BCRC 31852 / DSM 1799) OX=573729 GN=xylO PE=1 SV=1 && PF01565:FAD binding domain|PF08031:Berberine and berberine like	-
19119069	3412.15	3413.05	3490.98	16013	15786.9	15791.1	3438.73	15863.7	-2.20583	0	0	COCMIDRAFT_107544	NW_006911489.1	15054	16715	+	1611	protein_coding	uncharacterized protein && sp|P32582|CBS_YEAST Cystathionine beta-synthase OS=Saccharomyces cerevisiae (strain ATCC 204508 / S288c) OX=559292 GN=CYS4 PE=1 SV=1 && PF00571:CBS domain|PF00291:Pyridoxal-phosphate dependent enzyme	-
19128319	5214.45	5067.38	5234.57	13814.8	13590	13799.7	5172.13	13734.8	-1.40896	0	0	COCMIDRAFT_93739	NW_006911329.1	45691	47445	-	1536	protein_coding	uncharacterized protein && sp|Q9UUA6|DPP1_SCHPO Probable diacylglycerol pyrophosphate phosphatase 1 OS=Schizosaccharomyces pombe (strain 972 / ATCC 24843) OX=284812 GN=dpp1 PE=3 SV=1 && PF01569:PAP2 superfamily	-
19120746	581.005	662.489	553.055	18574.9	18335.7	18568.1	598.85	18492.9	-4.94908	0	0	COCMIDRAFT_25358	NW_006911321.1	94107	96203	+	1806	protein_coding	multicopper oxidase && sp|P06811|LAC1_NEUCR Laccase OS=Neurospora crassa (strain ATCC 24698 / 74-OR23-1A / CBS 708.71 / DSM 1257 / FGSC 987) OX=367110 GN=lacc PE=1 SV=3 && PF07731:Multicopper oxidase|PF07732:Multicopper oxidase|PF00394:Multicopper oxidase	-
19120744	1494.01	1486.33	1365.09	17238.8	17082.9	17272.8	1448.48	17198.1	-3.5693	0	0	COCMIDRAFT_25331	NW_006911321.1	2999	4738	-	1686	protein_coding	GMC oxidoreductase && sp|Q01738|CDH_PHACH Cellobiose dehydrogenase OS=Phanerochaete chrysosporium OX=5306 GN=CDH-1 PE=1 SV=1 && PF05199:GMC oxidoreductase|PF00732:GMC oxidoreductase	-
19118025	3606.43	3675.96	3448.29	14803.1	14803.8	14276.2	3576.89	14627.7	-2.03185	0	0	COCMIDRAFT_102179	NW_006911402.1	67666	69717	-	1983	protein_coding	uncharacterized protein && - && -	-
19126553	4555	4869.01	4721.36	13158.4	13076.9	13116.1	4715.13	13117.1	-1.47627	0	0	COCMIDRAFT_84868	NW_006911290.1	92640	94020	+	1203	protein_coding	uncharacterized protein && - && PF03407:Nucleotide-diphospho-sugar transferase	-
19129582	4572.33	4932.6	4783.02	12948.4	12476.3	12163	4762.65	12529.3	-1.39561	0	0	COCMIDRAFT_99994	NW_006911378.1	36310	37852	+	1440	protein_coding	uncharacterized protein && - && -	zf-C2H2
19123472	4598.79	4726.64	4689.11	12723.6	12357.2	12432.5	4671.51	12504.5	-1.42056	0	0	COCMIDRAFT_38463	NW_006911382.1	18445	19370	-	876	protein_coding	uncharacterized protein && - && -	-
19127628	3855.43	3955	3920.71	13381.1	13658.5	12920.5	3910.38	13320	-1.76828	0	0	COCMIDRAFT_90171	NW_006911311.1	129517	130649	+	612	protein_coding	uncharacterized protein && sp|Q10133|RHO2_SCHPO GTP-binding protein rho2 OS=Schizosaccharomyces pombe (strain 972 / ATCC 24843) OX=284812 GN=rho2 PE=1 SV=1 && PF00071:Ras family	-
19117582	4808.57	4378.31	4290.68	11834	12335.1	12291	4492.52	12153.4	-1.43551	0	0	COCMIDRAFT_1000	NW_006911282.1	76466	82775	-	6261	protein_coding	uncharacterized protein && sp|P34229|FAS1_YARLI Fatty acid synthase subunit beta OS=Yarrowia lipolytica (strain CLIB 122 / E 150) OX=284591 GN=FAS1 PE=3 SV=2 && PF01575:MaoC like domain|PF16073:Starter unit:ACP transacylase in aflatoxin biosynthesis|PF17951:Fatty acid synthase meander beta sheet domain|PF08354:Domain of unknown function (DUF1729)|PF13452:N-terminal half of MaoC dehydratase|PF1782…	-
19128236	4368.03	4440.95	4434.87	12292.1	12199.2	11804.1	4414.62	12098.4	-1.45449	0	0	COCMIDRAFT_9326	NW_006911492.1	4519	8019	+	3342	protein_coding	uncharacterized protein && sp|Q08972|NEW1_YEAST [NU+] prion formation protein 1 OS=Saccharomyces cerevisiae (strain ATCC 204508 / S288c) OX=559292 GN=NEW1 PE=1 SV=1 && PF00005:ABC transporter	-
19126126	4744.72	4617.49	4528.79	11881.7	11965.3	11161.1	4630.33	11669.3	-1.33338	0	0	COCMIDRAFT_82776	NW_006911283.1	259980	262659	+	2418	protein_coding	uncharacterized protein && - && PF07217:Heterokaryon incompatibility protein Het-C	-
19128265	3543.49	3501.32	3624.74	13011	12911.5	12321.2	3556.52	12747.9	-1.84171	0	0	COCMIDRAFT_93404	NW_006911328.1	22596	24128	-	1533	protein_coding	glycosyltransferase family 71 protein && sp|Q59KJ7|MNN21_CANAL Alpha-1,2-mannosyltransferase MNN21 OS=Candida albicans (strain SC5314 / ATCC MYA-2876) OX=237561 GN=MNN21 PE=3 SV=1 && PF11051:Mannosyltransferase putative	-
19118223	4593.31	4571.93	4823.81	11539.2	11442.7	11407.7	4663.02	11463.2	-1.29774	0	0	COCMIDRAFT_103108	NW_006911413.1	9258	11219	-	1962	protein_coding	uncharacterized protein && sp|O13657|YBCC_SCHPO Putative metal ion transporter C27B12.12c OS=Schizosaccharomyces pombe (strain 972 / ATCC 24843) OX=284812 GN=pi066 PE=1 SV=1 && PF01544:CorA-like Mg2+ transporter protein	-
19125218	2216.39	2205.77	2141.07	13222	13709.1	14594.6	2187.74	13841.9	-2.66148	0	0	COCMIDRAFT_7215	NW_006911390.1	53693	75798	+	21675	protein_coding	uncharacterized protein && sp|Q4WT66|NRPS1_ASPFU Nonribosomal peptide synthetase 1 OS=Neosartorya fumigata (strain ATCC MYA-4609 / Af293 / CBS 101355 / FGSC A1100) OX=330879 GN=NRPS1 PE=1 SV=1 && PF00550:Phosphopantetheine attachment site|PF00668:Condensation domain|PF00501:AMP-binding enzyme	-
19122840	3050.05	3102.69	3236.75	12055.6	13226.5	13038.1	3129.83	12773.4	-2.02914	0	0	COCMIDRAFT_35676	NW_006911320.1	22556	22878	-	258	protein_coding	uncharacterized protein && - && -	-
19118271	2138.86	2222.85	2084.15	14075.6	13794.4	13590.6	2148.62	13820.2	-2.68532	0	0	COCMIDRAFT_103331	NW_006911417.1	32042	32873	+	783	protein_coding	uncharacterized protein && sp|Q3ZC15|RCAN2_BOVIN Calcipressin-2 OS=Bos taurus OX=9913 GN=RCAN2 PE=2 SV=1 && PF04847:Calcipressin	-
19119696	4615.2	4723.79	4468.08	11329.2	10736.7	10899.9	4602.36	10988.6	-1.25553	0	0	COCMIDRAFT_110979	NW_006911651.1	933	3235	-	2250	protein_coding	uncharacterized protein && sp|Q0U1G2|PABP_PHANO Polyadenylate-binding protein, cytoplasmic and nuclear OS=Phaeosphaeria nodorum (strain SN15 / ATCC MYA-4574 / FGSC 10173) OX=321614 GN=PAB1 PE=3 SV=3 && PF00076:RNA recognition motif. (a.k.a. RRM, RBD, or RNP domain)|PF00658:Poly-adenylate binding protein, unique domain	-
19129328	1373.62	1274.67	1320.5	13606.9	14920.8	14564.4	1322.93	14364	-3.44033	0	0	COCMIDRAFT_98769	NW_006911366.1	1155	1541	-	330	protein_coding	uncharacterized protein && - && -	-
19127577	2582.14	2465.83	2523.37	13318.5	12966.2	12530.3	2523.78	12938.4	-2.35779	0	0	COCMIDRAFT_89924	NW_006911309.1	23790	25022	-	1233	protein_coding	uncharacterized protein && - && -	-
19126036	4165.54	4230.25	4030.75	11013.2	10555.5	11153.8	4142.18	10907.5	-1.39684	0	0	COCMIDRAFT_8237	NW_006911430.1	1294	3591	+	2298	protein_coding	uncharacterized protein && sp|Q99385|VCX1_YEAST Vacuolar calcium ion transporter OS=Saccharomyces cerevisiae (strain ATCC 204508 / S288c) OX=559292 GN=VCX1 PE=1 SV=1 && PF01699:Sodium/calcium exchanger protein	-
novel.113	4817.69	4823.45	4729.9	9944.35	10079.2	9970.78	4790.35	9998.12	-1.06149	0	0	-	NW_006911302.1	140224	145268	+	4642	-	- && sp|O42976|YGZ7_SCHPO Uncharacterized membrane protein C20F10.07 OS=Schizosaccharomyces pombe (strain 972 / ATCC 24843) OX=284812 GN=SPBC20F10.07 PE=1 SV=1 && -	-
19121533	615.664	612.185	623.254	14416	14719.5	14811	617.035	14648.9	-4.56934	0	0	COCMIDRAFT_29570	NW_006911448.1	41952	43502	+	1497	protein_coding	glycosyltransferase family 34 protein && - && PF05637:galactosyl transferase GMA12/MNN10 family	-
19122241	2522.86	2432.61	2556.57	12267.7	11871.5	12229.6	2504.01	12122.9	-2.27536	0	0	COCMIDRAFT_3309	NW_006911307.1	705	2551	-	1533	protein_coding	uncharacterized protein && sp|P40564|DJP1_YEAST DnaJ-like protein 1 OS=Saccharomyces cerevisiae (strain ATCC 204508 / S288c) OX=559292 GN=DJP1 PE=1 SV=1 && PF00226:DnaJ domain|PF14308:X-domain of DnaJ-containing	-
19125323	2745.41	2670.84	2695.07	11642	11960	12059	2703.77	11887	-2.13624	0	0	COCMIDRAFT_7576	NW_006911403.1	22328	28996	+	6420	protein_coding	uncharacterized protein && sp|O14234|CCH1_SCHPO Calcium-channel protein cch1 OS=Schizosaccharomyces pombe (strain 972 / ATCC 24843) OX=284812 GN=cch1 PE=3 SV=1 && PF00520:Ion transport protein	-
19121354	1850.64	1827.06	1888.73	12877.4	12421.5	13197.3	1855.48	12832.1	-2.78993	0	0	COCMIDRAFT_2869	NW_006911301.1	157651	161556	+	3843	protein_coding	uncharacterized protein && sp|Q12754|RRP12_YEAST Ribosomal RNA-processing protein 12 OS=Saccharomyces cerevisiae (strain ATCC 204508 / S288c) OX=559292 GN=RRP12 PE=1 SV=1 && PF08161:NUC173 domain	-
19124497	4160.07	4153.37	4124.67	10226.4	10063.4	9936.45	4146.04	10075.4	-1.28099	0	0	COCMIDRAFT_5099	NW_006911336.1	118305	121525	+	3021	protein_coding	uncharacterized protein && sp|Q7PPA5|ATC1_ANOGA Calcium-transporting ATPase sarcoplasmic/endoplasmic reticulum type OS=Anopheles gambiae OX=7165 GN=SERCA PE=3 SV=5 && PF00689:Cation transporting ATPase, C-terminus|PF13246:Cation transport ATPase (P-type)|PF00690:Cation transporter/ATPase, N-terminus|PF00122:E1-E2 ATPase|PF12710:haloacid dehalogenase-like hydrolase	-
19124452	3258.01	3175.77	3020.46	11229.5	10621.9	11295.3	3151.41	11048.9	-1.80966	0	0	COCMIDRAFT_498	NW_006911278.1	277825	281983	+	4053	protein_coding	uncharacterized protein && - && -	-
19120306	1992.02	1822.32	1901.07	12080	12080.1	11804.1	1905.13	11988.1	-2.65322	0	0	COCMIDRAFT_22708	NW_006911287.1	193624	196351	+	2439	protein_coding	uncharacterized protein && sp|Q5M7R9|GRHL2_XENTR Grainyhead-like protein 2 homolog OS=Xenopus tropicalis OX=8364 GN=grhl2 PE=2 SV=1 && PF04516:CP2 transcription factor	CP2
19124176	3725	3736.7	3767.98	9555.18	9444.94	9831.36	3743.23	9610.49	-1.36039	0	0	COCMIDRAFT_4238	NW_006911320.1	60418	62724	-	2307	protein_coding	uncharacterized protein && - && -	-
19129373	742.446	835.23	740.885	13101.1	12655.4	12897.6	772.853	12884.7	-4.05982	0	0	COCMIDRAFT_98981	NW_006911368.1	91016	92310	+	1218	protein_coding	uncharacterized protein && sp|Q4WHU1|HPPD1_ASPFU Probable 4-hydroxyphenylpyruvate dioxygenase 1 OS=Neosartorya fumigata (strain ATCC MYA-4609 / Af293 / CBS 101355 / FGSC A1100) OX=330879 GN=AFUA_2G04200 PE=3 SV=1 && PF00903:Glyoxalase/Bleomycin resistance protein/Dioxygenase superfamily	-
19126482	2115.15	2317.76	2252.06	11203	11334.1	11075.8	2228.32	11204.3	-2.33041	0	0	COCMIDRAFT_84533	NW_006911289.1	213100	214195	-	975	protein_coding	uncharacterized protein && sp|Q12611|ARGI_EMENI Arginase OS=Emericella nidulans (strain FGSC A4 / ATCC 38163 / CBS 112.46 / NRRL 194 / M139) OX=227321 GN=agaA PE=3 SV=2 && PF00491:Arginase family	-
19121178	3660.24	3583.89	3560.23	9322.96	9469.17	9868.82	3601.45	9553.65	-1.40742	0	0	COCMIDRAFT_27734	NW_006911376.1	39112	42444	+	3333	protein_coding	uncharacterized protein && - && -	-
19126203	3753.27	3966.39	3858.1	9227.52	9294.27	9059.33	3859.26	9193.71	-1.25247	0	0	COCMIDRAFT_83175	NW_006911285.1	180969	183688	+	2391	protein_coding	uncharacterized protein && - && -	-
19118570	2913.23	3027.71	3061.25	10127.8	9950.69	9567.08	3000.73	9881.85	-1.71961	0	0	COCMIDRAFT_104785	NW_006911437.1	14991	16385	+	1338	protein_coding	uncharacterized protein && sp|P27121|DCOR_NEUCR Ornithine decarboxylase OS=Neurospora crassa (strain ATCC 24698 / 74-OR23-1A / CBS 708.71 / DSM 1257 / FGSC 987) OX=367110 GN=spe-1 PE=2 SV=1 && PF02784:Pyridoxal-dependent decarboxylase, pyridoxal binding domain|PF00278:Pyridoxal-dependent decarboxylase, C-terminal sheet domain	-
19129399	1023.37	1011.77	1071.01	12107.5	12035.9	11765.6	1035.38	11969.7	-3.53126	0	0	COCMIDRAFT_99107	NW_006911369.1	26417	29101	-	2685	protein_coding	uncharacterized protein && sp|Q09874|YAGB_SCHPO Uncharacterized protein C12G12.11c OS=Schizosaccharomyces pombe (strain 972 / ATCC 24843) OX=284812 GN=SPAC12G12.11c PE=1 SV=1 && PF04424:MINDY deubiquitinase	-
19127411	3769.69	3854.39	3731.93	8817.15	8650.48	8706.62	3785.34	8724.75	-1.20471	0	0	COCMIDRAFT_89133	NW_006911306.1	80417	84780	+	4059	protein_coding	uncharacterized protein && - && -	-
19123320	518.982	471.715	485.702	11689.7	12376.2	12748.8	492.133	12271.6	-4.63944	0	0	COCMIDRAFT_37765	NW_006911363.1	77370	81222	-	2787	protein_coding	uncharacterized protein && - && PF01926:50S ribosome-binding GTPase	-
19122105	1231.33	1284.17	1242.71	10880.7	11666	11176.7	1252.74	11241.1	-3.16581	0	0	COCMIDRAFT_32433	NW_006911282.1	263940	264701	-	762	protein_coding	uncharacterized protein && - && PF00076:RNA recognition motif. (a.k.a. RRM, RBD, or RNP domain)	-
19118230	2121.53	2302.58	2269.14	10304.9	10199.4	9575.4	2231.08	10026.5	-2.16828	0	0	COCMIDRAFT_103127	NW_006911414.1	50304	50924	-	549	protein_coding	uncharacterized protein && - && -	-
19122523	1920.87	1917.23	1883.99	10423.6	10501.8	9962.46	1907.37	10296	-2.43233	0	0	COCMIDRAFT_34243	NW_006911300.1	223715	225362	-	1191	protein_coding	glycosyltransferase family 32 protein && sp|Q5A4E3|OCH1_CANAL Initiation-specific alpha-1,6-mannosyltransferase OS=Candida albicans (strain SC5314 / ATCC MYA-2876) OX=237561 GN=OCH1 PE=3 SV=1 && PF04488:Glycosyltransferase sugar-binding region containing DXD motif	-
19117601	2689.77	2668.94	2626.77	9437.48	9677.79	9158.18	2661.83	9424.48	-1.8239	0	0	COCMIDRAFT_100086	NW_006911379.1	34839	36015	+	1122	protein_coding	class II peroxidase && sp|Q7SDV9|CCPR_NEUCR Cytochrome c peroxidase, mitochondrial OS=Neurospora crassa (strain ATCC 24698 / 74-OR23-1A / CBS 708.71 / DSM 1257 / FGSC 987) OX=367110 GN=ccp-1 PE=3 SV=1 && PF00141:Peroxidase	-
19118824	1562.42	1649.58	1658.22	10660.1	10472.2	9970.78	1623.4	10367.7	-2.67528	0	0	COCMIDRAFT_106238	NW_006911462.1	42659	44458	-	1800	protein_coding	uncharacterized protein && - && -	-
19129032	775.281	845.67	901.204	11016.4	11105.5	10976.9	840.718	11032.9	-3.71496	0	0	COCMIDRAFT_97319	NW_006911355.1	66340	67938	-	1599	protein_coding	uncharacterized protein && sp|Q9P7E3|DCAM_SCHPO S-adenosylmethionine decarboxylase proenzyme OS=Schizosaccharomyces pombe (strain 972 / ATCC 24843) OX=284812 GN=spe2 PE=2 SV=1 && PF01536:Adenosylmethionine decarboxylase	-
19128475	2248.32	2061.5	2123.05	9123.6	9960.17	9575.4	2144.29	9553.06	-2.15518	0	0	COCMIDRAFT_94572	NW_006911335.1	54077	55036	+	846	protein_coding	uncharacterized protein && sp|O14141|NTPPA_SCHPO dTTP/UTP pyrophosphatase OS=Schizosaccharomyces pombe (strain 972 / ATCC 24843) OX=284812 GN=SPAC3G6.03c PE=1 SV=2 && PF02545:Maf-like protein	-
19120457	2876.75	2668.94	2717.84	8916.83	8952.88	8729.51	2754.51	8866.4	-1.68624	0	0	COCMIDRAFT_23543	NW_006911296.1	209895	211175	+	1071	protein_coding	uncharacterized protein && sp|P51978|TRXB_NEUCR Thioredoxin reductase OS=Neurospora crassa (strain ATCC 24698 / 74-OR23-1A / CBS 708.71 / DSM 1257 / FGSC 987) OX=367110 GN=cys-9 PE=3 SV=1 && PF07992:Pyridine nucleotide-disulphide oxidoreductase	-
19127911	1959.18	1891.61	1939.01	9531.85	9903.28	9800.14	1929.93	9745.09	-2.33601	0	0	COCMIDRAFT_91607	NW_006911317.1	32745	34715	+	1911	protein_coding	uncharacterized protein && sp|P32839|BCS1_YEAST Mitochondrial chaperone BCS1 OS=Saccharomyces cerevisiae (strain ATCC 204508 / S288c) OX=559292 GN=BCS1 PE=1 SV=2 && PF08740:BCS1 N terminal|PF00004:ATPase family associated with various cellular activities (AAA)	-
19128990	507.125	527.713	552.106	11589	11328.9	10997.7	528.982	11305.2	-4.41817	0	0	COCMIDRAFT_97113	NW_006911354.1	41820	44118	+	2139	protein_coding	uncharacterized protein && sp|G1UB37|FLU1_CANAL Major facilitator superfamily multidrug transporter FLU1 OS=Candida albicans (strain SC5314 / ATCC MYA-2876) OX=237561 GN=FLU1 PE=2 SV=1 && PF07690:Major Facilitator Superfamily	-
19120516	1681.9	1750.19	1685.73	9941.17	9851.65	9529.62	1705.94	9774.15	-2.5185	0	0	COCMIDRAFT_23913	NW_006911300.1	231280	232575	+	1296	protein_coding	uncharacterized protein && - && PF04666:N-Acetylglucosaminyltransferase-IV (GnT-IV) conserved region	-
19129433	2687.95	2653.75	2608.75	8652.79	8594.64	8784.65	2650.15	8677.36	-1.71109	0	0	COCMIDRAFT_99270	NW_006911371.1	30935	32832	-	1698	protein_coding	uncharacterized protein && sp|A6RMY5|NOP58_BOTFB Nucleolar protein 58 OS=Botryotinia fuckeliana (strain B05.10) OX=332648 GN=nop58 PE=3 SV=1 && PF08156:NOP5NT (NUC127) domain|PF01798:snoRNA binding domain, fibrillarin	-
19117881	1838.78	1732.15	1771.1	9623.05	9378.56	9679.45	1780.68	9560.35	-2.42435	0	0	COCMIDRAFT_101506	NW_006911395.1	26820	28339	+	1425	protein_coding	uncharacterized protein && sp|Q8NKB6|OPSB_ASPOR Probable aspartic-type endopeptidase opsB OS=Aspergillus oryzae (strain ATCC 42149 / RIB 40) OX=510516 GN=opsB PE=2 SV=1 && PF00026:Eukaryotic aspartyl protease	-
19122033	2957.01	2967.91	2975.87	8276.35	8057.28	8284.19	2966.93	8205.94	-1.46773	0	0	COCMIDRAFT_32140	NW_006911280.1	218520	220749	+	1821	protein_coding	uncharacterized protein && sp|Q99385|VCX1_YEAST Vacuolar calcium ion transporter OS=Saccharomyces cerevisiae (strain ATCC 204508 / S288c) OX=559292 GN=VCX1 PE=1 SV=1 && PF01699:Sodium/calcium exchanger protein	-
19118260	1327.1	1387.62	1312.91	9849.97	10190.9	9968.7	1342.54	10003.2	-2.89755	0	0	COCMIDRAFT_103274	NW_006911416.1	48961	49695	+	735	protein_coding	uncharacterized protein && - && -	-
19127106	2401.55	2480.06	2519.58	8958.18	8633.63	8631.7	2467.06	8741.17	-1.8252	0	0	COCMIDRAFT_8764	NW_006911456.1	7869	8155	-	234	protein_coding	uncharacterized protein && - && -	-
19120638	2282.06	2338.64	2124	8585.99	8923.38	8842.92	2248.23	8784.09	-1.96602	0	0	COCMIDRAFT_24769	NW_006911312.1	74868	77816	-	2907	protein_coding	uncharacterized protein && sp|O13828|DCP2_SCHPO mRNA decapping complex subunit 2 OS=Schizosaccharomyces pombe (strain 972 / ATCC 24843) OX=284812 GN=dcp2 PE=1 SV=1 && PF00293:NUDIX domain|PF05026:Dcp2, box A domain	-
19121476	2558.43	2470.57	2460.76	8481.01	8251.15	8609.85	2496.59	8447.34	-1.75838	0	0	COCMIDRAFT_29270	NW_006911433.1	16754	20109	+	3183	protein_coding	uncharacterized protein && sp|J9VSG5|SKT5_CRYNH Chitin synthase regulator 2 OS=Cryptococcus neoformans var. grubii serotype A (strain H99 / ATCC 208821 / CBS 10515 / FGSC 9487) OX=235443 GN=CSR2 PE=3 SV=1 && PF08238:Sel1 repeat	-
19123080	2957.93	2795.17	2745.35	7978.38	7830.74	8032.39	2832.82	7947.17	-1.48794	0	0	COCMIDRAFT_36666	NW_006911338.1	118127	123834	+	4134	protein_coding	uncharacterized protein && sp|O14197|YDQ4_SCHPO Uncharacterized transporter C5D6.04 OS=Schizosaccharomyces pombe (strain 972 / ATCC 24843) OX=284812 GN=SPAC5D6.04 PE=3 SV=1 && PF04428:Choline kinase N terminus|PF03547:Membrane transport protein|PF01633:Choline/ethanolamine kinase	-
19125018	1600.73	1613.51	1598.45	9535.04	9061.41	8908.47	1604.23	9168.3	-2.51475	0	0	COCMIDRAFT_6602	NW_006911371.1	65673	68383	+	2601	protein_coding	uncharacterized protein && sp|Q09766|YA7D_SCHPO Uncharacterized membrane protein C24H6.13 OS=Schizosaccharomyces pombe (strain 972 / ATCC 24843) OX=284812 GN=SPAC24H6.13 PE=1 SV=1 && PF13967:Late exocytosis, associated with Golgi transport|PF14703:Cytosolic domain of 10TM putative phosphate transporter|PF02714:Calcium-dependent channel, 7TM region, putative phosphate|PF12621:Extracellular tail, o…	-
19127959	2444.42	2457.28	2418.07	7963.54	7975.09	8438.18	2439.92	8125.6	-1.73567	0	0	COCMIDRAFT_91844	NW_006911318.1	69947	72397	-	2403	protein_coding	uncharacterized protein && sp|O14099|YERG_SCHPO Uncharacterized RING finger protein C2F3.16 OS=Schizosaccharomyces pombe (strain 972 / ATCC 24843) OX=284812 GN=SPAC2F3.16 PE=4 SV=1 && PF05495:CHY zinc finger|PF13639:Ring finger domain|PF14599:Zinc-ribbon	-
19120752	2546.57	2616.74	2607.8	7644.36	8176.34	7853.43	2590.37	7891.38	-1.60724	0	0	COCMIDRAFT_25389	NW_006911322.1	28193	28790	+	495	protein_coding	uncharacterized protein && sp|O93806|GNA1_CANAX Glucosamine 6-phosphate N-acetyltransferase OS=Candida albicans OX=5476 GN=GNA1 PE=3 SV=1 && PF00583:Acetyltransferase (GNAT) family	-
19128661	1994.75	2230.44	2136.33	8528.72	8448.18	8265.46	2120.51	8414.12	-1.98878	0	0	COCMIDRAFT_95469	NW_006911342.1	110652	113234	+	2583	protein_coding	uncharacterized protein && - && -	-
19127664	2716.22	2734.43	2622.03	7635.88	7709.57	7717.13	2690.89	7687.53	-1.51438	0	0	COCMIDRAFT_90349	NW_006911311.1	121879	123820	-	1623	protein_coding	uncharacterized protein && sp|Q9P4V2|AGM1_CANAX Phosphoacetylglucosamine mutase OS=Candida albicans OX=5476 GN=AGM1 PE=1 SV=1 && PF02878:Phosphoglucomutase/phosphomannomutase, alpha/beta/alpha domain I|PF00408:Phosphoglucomutase/phosphomannomutase, C-terminal domain	-
19126764	2654.2	2665.14	2754.84	7747.22	7652.68	7651.58	2691.39	7683.82	-1.51356	0	0	COCMIDRAFT_85923	NW_006911294.1	141471	144145	+	2427	protein_coding	uncharacterized protein && sp|P09379|GYP7_YARLI GTPase-activating protein GYP7 OS=Yarrowia lipolytica (strain CLIB 122 / E 150) OX=284591 GN=GYP7 PE=3 SV=2 && PF00566:Rab-GTPase-TBC domain	-
19127364	664.006	613.134	627.048	9848.91	10035	9784.54	634.729	9889.48	-3.96105	0	0	COCMIDRAFT_88870	NW_006911305.1	20512	21575	-	1002	protein_coding	uncharacterized protein && sp|Q55025|SRPA_SYNE7 Catalase-related peroxidase OS=Synechococcus elongatus (strain PCC 7942 / FACHB-805) OX=1140 GN=srpA PE=1 SV=2 && PF00199:Catalase	-
19117742	2815.64	2874.9	2918.95	7519.23	7162.73	7367.54	2869.83	7349.83	-1.35686	0	0	COCMIDRAFT_10077	NW_006911578.1	6896	10768	+	3873	protein_coding	uncharacterized protein && sp|Q10451|PPR5_SCHPO Pentatricopeptide repeat-containing protein 5, mitochondrial OS=Schizosaccharomyces pombe (strain 972 / ATCC 24843) OX=284812 GN=ppr5 PE=4 SV=2 && PF13041:PPR repeat family	-
19128335	1546.91	1660.97	1615.53	8299.68	8741.1	8528.7	1607.8	8523.16	-2.40663	0	0	COCMIDRAFT_93821	NW_006911330.1	19895	21230	+	1239	protein_coding	uncharacterized protein && sp|Q03829|MME1_YEAST Mitochondrial magnesium exporter 1 OS=Saccharomyces cerevisiae (strain ATCC 204508 / S288c) OX=559292 GN=MME1 PE=1 SV=1 && PF00153:Mitochondrial carrier protein	-
19118150	2261.08	2327.25	2200.84	7629.51	7644.25	7742.1	2263.06	7671.95	-1.76134	0	0	COCMIDRAFT_102762	NW_006911409.1	19251	23618	-	4281	protein_coding	uncharacterized protein && - && -	-
19128198	2150.72	2040.62	2083.2	7951.87	7943.48	7561.06	2091.51	7818.81	-1.90215	0	0	COCMIDRAFT_93072	NW_006911325.1	42736	43430	+	516	protein_coding	uncharacterized protein && sp|Q08422|TMC1_YEAST AN1-type zinc finger protein TMC1 OS=Saccharomyces cerevisiae (strain ATCC 204508 / S288c) OX=559292 GN=TMC1 PE=1 SV=1 && PF01428:AN1-like Zinc finger|PF00240:Ubiquitin family	-
19123679	1972.86	2065.3	2080.36	8056.85	7801.24	7734.82	2039.51	7864.3	-1.94732	0	0	COCMIDRAFT_39406	NW_006911415.1	67281	71122	-	3642	protein_coding	uncharacterized protein && sp|O74633|RPA2_NEUCR DNA-directed RNA polymerase I subunit RPA2 OS=Neurospora crassa (strain ATCC 24698 / 74-OR23-1A / CBS 708.71 / DSM 1257 / FGSC 987) OX=367110 GN=acr-2 PE=1 SV=2 && PF06883:RNA polymerase I, Rpa2 specific domain|PF04561:RNA polymerase Rpb2, domain 2|PF04563:RNA polymerase beta subunit|PF00562:RNA polymerase Rpb2, domain 6|PF04560:RNA polymerase Rpb2,…	-
19123527	2077.75	1940.96	1861.22	8308.16	7642.14	7881.53	1959.98	7943.94	-2.01864	0	0	COCMIDRAFT_3870	NW_006911314.1	123244	126552	+	3234	protein_coding	uncharacterized protein && sp|Q09785|GCSP_SCHPO Putative glycine dehydrogenase (decarboxylating), mitochondrial OS=Schizosaccharomyces pombe (strain 972 / ATCC 24843) OX=284812 GN=gcv2 PE=3 SV=2 && PF02347:Glycine cleavage system P-protein	-
19125531	592.862	581.813	673.532	8910.47	9409.11	9818.87	616.069	9379.48	-3.92879	0	0	COCMIDRAFT_79718	NW_006911276.1	65374	65965	-	528	protein_coding	uncharacterized protein && - && PF07883:Cupin domain	-
19127940	2176.26	2109.9	2126.84	7867.04	7606.31	7527.77	2137.67	7667.04	-1.84246	0	0	COCMIDRAFT_91742	NW_006911318.1	148754	149981	-	933	protein_coding	uncharacterized protein && sp|P38279|YPQ3_YEAST Probable vacuolar amino acid transporter YPQ3 OS=Saccharomyces cerevisiae (strain ATCC 204508 / S288c) OX=559292 GN=RTC2 PE=1 SV=1 && PF04193:PQ loop repeat	-
19121756	2289.36	2180.14	2093.64	7289.13	7455.64	7977.25	2187.71	7574.01	-1.79143	0	0	COCMIDRAFT_3085	NW_006911304.1	50663	52577	+	1626	protein_coding	uncharacterized protein && - && PF01734:Patatin-like phospholipase	-
19128104	1262.34	1355.35	1396.39	8835.18	8065.71	8359.1	1338.03	8419.99	-2.65412	0	0	COCMIDRAFT_92580	NW_006911323.1	52928	55015	-	1701	protein_coding	uncharacterized protein && - && PF11905:Domain of unknown function (DUF3425)|PF00172:Fungal Zn(2)-Cys(6) binuclear cluster domain	-
19120514	971.382	925.396	935.355	8846.84	9182.58	8535.98	944.044	8855.13	-3.22925	0	0	COCMIDRAFT_23909	NW_006911300.1	218948	220404	-	1359	protein_coding	uncharacterized protein && sp|J9VS56|ANXC1_CRYNH Annexin C1 OS=Cryptococcus neoformans var. grubii serotype A (strain H99 / ATCC 208821 / CBS 10515 / FGSC 9487) OX=235443 GN=ANXC1 PE=3 SV=1 && PF00191:Annexin	-
19120073	2140.69	2109.9	2160.04	7503.33	7585.24	7388.35	2136.88	7492.3	-1.80987	0	0	COCMIDRAFT_21504	NW_006911277.1	313234	314114	+	507	protein_coding	uncharacterized protein && sp|P38143|GPX2_YEAST Glutathione peroxidase-like peroxiredoxin 2 OS=Saccharomyces cerevisiae (strain ATCC 204508 / S288c) OX=559292 GN=GPX2 PE=1 SV=1 && PF00255:Glutathione peroxidase	-
19123046	2172.61	2404.13	2207.48	7432.28	7365.03	6893.08	2261.41	7230.13	-1.67697	0	0	COCMIDRAFT_36496	NW_006911335.1	47028	48169	-	1020	protein_coding	uncharacterized protein && - && -	-
19120192	1754.87	1751.13	1830.87	7402.59	7702.2	7495.51	1778.96	7533.43	-2.08239	0	0	COCMIDRAFT_22134	NW_006911282.1	18083	19132	-	756	protein_coding	uncharacterized protein && sp|Q6C603|RL7_YARLI 60S ribosomal protein L7 OS=Yarrowia lipolytica (strain CLIB 122 / E 150) OX=284591 GN=RPL7 PE=3 SV=1 && PF08079:Ribosomal L30 N-terminal domain|PF00327:Ribosomal protein L30p/L7e	-
19126673	2011.17	1788.15	1884.94	7340.03	7302.86	7415.4	1894.75	7352.76	-1.95586	0	0	COCMIDRAFT_85472	NW_006911292.1	162711	164896	-	2088	protein_coding	uncharacterized protein && sp|Q4WRP2|MS116_ASPFU ATP-dependent RNA helicase mss116, mitochondrial OS=Neosartorya fumigata (strain ATCC MYA-4609 / Af293 / CBS 101355 / FGSC A1100) OX=330879 GN=mss116 PE=3 SV=1 && PF00271:Helicase conserved C-terminal domain|PF00270:DEAD/DEAH box helicase	-
19128383	2272.03	2374.71	2456.02	6794.99	7020.48	6639.21	2367.59	6818.23	-1.5262	0	0	COCMIDRAFT_94063	NW_006911332.1	136073	137276	+	1095	protein_coding	uncharacterized protein && - && -	-
19120504	1592.52	1520.5	1507.38	8001.71	7662.16	7556.9	1540.13	7740.26	-2.32901	0	0	COCMIDRAFT_23861	NW_006911300.1	66978	68060	-	1083	protein_coding	uncharacterized protein && sp|D4AUX6|A8043_ARTBC Uncharacterized secreted protein ARB_08043 OS=Arthroderma benhamiae (strain ATCC MYA-4681 / CBS 112371) OX=663331 GN=ARB_08043 PE=1 SV=1 && -	-
19119852	819.062	838.077	865.156	8178.8	8612.55	8497.48	840.765	8429.61	-3.326	0	0	COCMIDRAFT_1382	NW_006911285.1	252787	253262	+	384	protein_coding	uncharacterized protein && - && -	-
19123661	1909.93	2028.28	1926.68	7262.62	7236.48	7022.1	1954.96	7173.73	-1.87573	0	0	COCMIDRAFT_39337	NW_006911413.1	3912	4843	-	786	protein_coding	uncharacterized protein && sp|Q9UUM7|HOB3_SCHPO Protein hob3 OS=Schizosaccharomyces pombe (strain 972 / ATCC 24843) OX=284812 GN=hob3 PE=1 SV=1 && PF03114:BAR domain	-
19125631	1760.34	1814.73	1746.44	7380.32	7298.65	7386.26	1773.84	7355.08	-2.05194	0	0	COCMIDRAFT_80244	NW_006911277.1	38501	40085	-	1278	protein_coding	uncharacterized protein && sp|Q59LF3|RV167_CANAL Regulator of cytoskeleton and endocytosis RVS167 OS=Candida albicans (strain SC5314 / ATCC MYA-2876) OX=237561 GN=RVS167 PE=3 SV=2 && PF00018:SH3 domain|PF03114:BAR domain	-
19123048	2258.35	2305.42	2391.51	6871.33	6833.99	6401.98	2318.43	6702.43	-1.53164	0	0	COCMIDRAFT_36498	NW_006911335.1	49591	51009	+	1245	protein_coding	uncharacterized protein && - && PF09184:PPP4R2	-
19125021	1344.43	1243.35	1385.01	7846.89	7852.87	7743.14	1324.26	7814.3	-2.56077	0	0	COCMIDRAFT_6607	NW_006911371.1	77772	80349	-	2313	protein_coding	uncharacterized protein && - && PF00505:HMG (high mobility group) box	HMG
19126945	2325.84	2260.81	2234.99	6716.52	6795	6719.33	2273.88	6743.61	-1.56819	0	0	COCMIDRAFT_86841	NW_006911297.1	33835	35970	-	1965	protein_coding	uncharacterized protein && sp|G0S8F1|NOG1_CHATD Nucleolar GTP-binding protein 1 OS=Chaetomium thermophilum (strain DSM 1495 / CBS 144.50 / IMI 039719) OX=759272 GN=NOG1 PE=3 SV=2 && PF08155:NOGCT (NUC087) domain|PF17835:NOG1 N-terminal helical domain|PF06858:Nucleolar GTP-binding protein 1 (NOG1)	-
19127687	1381.82	1464.5	1256.94	7818.26	7982.47	7463.26	1367.76	7754.66	-2.50316	0	0	COCMIDRAFT_9045	NW_006911472.1	35144	36818	-	1578	protein_coding	uncharacterized protein && sp|A0A161IUT7|DGAT1_CORAE Diacylglycerol O-acyltransferase 1 OS=Corylus americana OX=78632 GN=DGAT1 PE=1 SV=1 && PF03062:MBOAT, membrane-bound O-acyltransferase family	-
19124741	2450.8	2477.22	2415.23	6419.61	6572.68	6588.23	2447.75	6526.84	-1.41494	0	0	COCMIDRAFT_57997	NW_006911440.1	21811	24688	+	1740	protein_coding	uncharacterized protein && - && -	-
19123171	1546.91	1652.43	1581.38	7342.15	7414.55	7613.09	1593.57	7456.59	-2.22653	0	0	COCMIDRAFT_3705	NW_006911312.1	78564	79417	+	795	protein_coding	uncharacterized protein && - && PF13430:Domain of unknown function (DUF4112)	-
19120241	1559.68	1589.78	1609.84	7662.39	7407.17	7273.89	1586.43	7447.82	-2.23114	0	0	COCMIDRAFT_22395	NW_006911284.1	157419	158805	+	1317	protein_coding	uncharacterized protein && sp|D4AUX6|A8043_ARTBC Uncharacterized secreted protein ARB_08043 OS=Arthroderma benhamiae (strain ATCC MYA-4681 / CBS 112371) OX=663331 GN=ARB_08043 PE=1 SV=1 && -	-
19118769	2109.68	2131.73	2103.13	6733.48	6839.26	6976.32	2114.85	6849.69	-1.69554	0	0	COCMIDRAFT_105910	NW_006911456.1	29578	31132	-	1455	protein_coding	uncharacterized protein && sp|Q92413|OAT_EMENI Ornithine aminotransferase OS=Emericella nidulans (strain FGSC A4 / ATCC 38163 / CBS 112.46 / NRRL 194 / M139) OX=227321 GN=otaA PE=3 SV=2 && PF00202:Aminotransferase class-III	-
19129406	2489.11	2510.43	2462.66	6265.85	6390.4	6544.53	2487.4	6400.26	-1.36353	0	0	COCMIDRAFT_99134	NW_006911370.1	94968	97072	-	1884	protein_coding	uncharacterized protein && sp|Q0U6X7|HSE1_PHANO Class E vacuolar protein-sorting machinery protein HSE1 OS=Phaeosphaeria nodorum (strain SN15 / ATCC MYA-4574 / FGSC 10173) OX=321614 GN=HSE1 PE=3 SV=1 && PF00018:SH3 domain|PF00790:VHS domain|PF03127:GAT domain	-
19128669	1641.77	1753.98	1675.29	7281.7	7220.68	6943.03	1690.35	7148.47	-2.08051	0	0	COCMIDRAFT_95497	NW_006911342.1	90494	92286	-	1731	protein_coding	glycoside hydrolase family 79 protein && sp|A2QEQ6|GUS79_ASPNC Beta-glucuronidase OS=Aspergillus niger (strain CBS 513.88 / FGSC A1513) OX=425011 GN=An02g11890 PE=1 SV=1 && PF16862:Glycosyl hydrolase family 79 C-terminal beta domain	-
19127805	1853.38	1943.81	1900.12	7127.95	6761.29	6670.42	1899.1	6853.22	-1.85159	0	0	COCMIDRAFT_91037	NW_006911315.1	22198	24282	-	2025	protein_coding	uncharacterized protein && sp|B2WBA7|PESC_PYRTR Pescadillo homolog OS=Pyrenophora tritici-repentis (strain Pt-1C-BFP) OX=426418 GN=nop7 PE=3 SV=2 && PF06732:Pescadillo N-terminus	-
19128300	651.236	708.047	695.35	8244.54	8018.29	8331.01	684.878	8197.95	-3.58196	0	0	COCMIDRAFT_93652	NW_006911329.1	64782	65459	+	678	protein_coding	uncharacterized protein && - && -	-
19119496	1082.66	1040.24	1059.63	8060.03	7784.38	7464.3	1060.84	7769.57	-2.87238	0	0	COCMIDRAFT_109751	NW_006911561.1	11411	12178	-	768	protein_coding	uncharacterized protein && - && -	-
19127232	2083.23	2141.23	2169.53	6223.43	6355.63	6603.83	2131.33	6394.3	-1.58524	0	0	COCMIDRAFT_88281	NW_006911303.1	165888	169235	+	3282	protein_coding	uncharacterized protein && - && -	-
19122083	1869.8	1765.37	1647.78	6952.98	6748.64	6606.96	1760.98	6769.53	-1.94225	0	0	COCMIDRAFT_32347	NW_006911282.1	13253	14623	-	1371	protein_coding	uncharacterized protein && sp|O14336|MUG80_SCHPO Meiotically up-regulated gene 80 protein OS=Schizosaccharomyces pombe (strain 972 / ATCC 24843) OX=284812 GN=mug80 PE=1 SV=1 && PF08613:Cyclin	-
19121917	1986.54	2126.04	2008.26	6312.51	6748.64	6279.21	2040.28	6446.79	-1.65996	0	0	COCMIDRAFT_31639	NW_006911277.1	192633	194476	-	1731	protein_coding	uncharacterized protein && sp|F2Z699|NDH2_YARLI External alternative NADH-ubiquinone oxidoreductase, mitochondrial OS=Yarrowia lipolytica (strain CLIB 122 / E 150) OX=284591 GN=NDH2 PE=1 SV=1 && PF07992:Pyridine nucleotide-disulphide oxidoreductase	-
19128148	2220.95	2227.6	2185.66	6359.16	6270.28	5930.65	2211.4	6186.7	-1.48412	0	0	COCMIDRAFT_9280	NW_006911488.1	17866	19726	+	1695	protein_coding	uncharacterized protein && sp|P45816|SEC14_YARLI SEC14 cytosolic factor OS=Yarrowia lipolytica (strain CLIB 122 / E 150) OX=284591 GN=SEC14 PE=3 SV=2 && PF03765:CRAL/TRIO, N-terminal domain|PF00650:CRAL/TRIO domain	-
19121640	2267.47	2231.39	2103.13	6165.11	6067.98	6067.99	2200.66	6100.36	-1.47074	0	0	COCMIDRAFT_30222	NW_006911488.1	38522	40901	+	2322	protein_coding	uncharacterized protein && - && -	-
19128432	2275.68	2220.95	2213.17	6024.08	5964.72	6040.94	2236.6	6009.92	-1.42591	0	0	COCMIDRAFT_94348	NW_006911334.1	98647	99836	+	1080	protein_coding	uncharacterized protein && sp|O14171|YE54_SCHPO Dehydrodolichyl diphosphate synthase complex subunit SPAC4D7.04c OS=Schizosaccharomyces pombe (strain 972 / ATCC 24843) OX=284812 GN=SPAC4D7.04c PE=1 SV=2 && PF01255:Putative undecaprenyl diphosphate synthase	-
19128438	2077.75	2215.26	2078.46	6065.44	6101.7	6181.41	2123.82	6116.18	-1.52614	0	0	COCMIDRAFT_94385	NW_006911334.1	106063	107749	-	1500	protein_coding	uncharacterized protein && - && PF03126:Plus-3 domain	-
19126696	2017.56	2023.53	1999.72	6340.08	6289.25	5890.08	2013.6	6173.13	-1.61615	0	0	COCMIDRAFT_85619	NW_006911293.1	175329	176413	+	957	protein_coding	uncharacterized protein && - && -	-
19125435	1165.66	1063.02	1075.75	6579.73	6882.46	6961.75	1101.48	6807.98	-2.62729	0	0	COCMIDRAFT_7917	NW_006911416.1	60793	63453	-	2661	protein_coding	uncharacterized protein && sp|Q02592|HMT1_SCHPO Heavy metal tolerance protein OS=Schizosaccharomyces pombe (strain 972 / ATCC 24843) OX=284812 GN=hmt1 PE=2 SV=3 && PF00664:ABC transporter transmembrane region|PF00005:ABC transporter	-
19127410	1542.35	1588.83	1439.08	6171.48	6092.22	6500.83	1523.42	6254.84	-2.03761	0	0	COCMIDRAFT_89131	NW_006911306.1	175312	178181	+	2718	protein_coding	uncharacterized protein && - && PF13632:Glycosyl transferase family group 2	-
19126483	1762.17	1779.61	1768.26	6000.75	6148.06	5718.4	1770.01	5955.74	-1.75051	0	0	COCMIDRAFT_84541	NW_006911289.1	147845	149013	+	1101	protein_coding	uncharacterized protein && - && PF01187:Macrophage migration inhibitory factor (MIF)	-
19129276	367.574	369.209	408.862	7606.18	7356.6	7492.39	381.882	7485.06	-4.29334	0	0	COCMIDRAFT_98498	NW_006911364.1	73514	75185	-	1581	protein_coding	uncharacterized protein && - && -	-
19127676	1886.21	1769.17	1772.05	5935.01	6031.1	5597.7	1809.14	5854.61	-1.69394	0	0	COCMIDRAFT_90414	NW_006911312.1	81362	82728	-	1296	protein_coding	uncharacterized protein && - && PF14378:PAP2 superfamily	-
19117604	1116.4	1129.46	1138.36	6659.26	6557.93	6386.38	1128.08	6534.52	-2.53429	0	0	COCMIDRAFT_10010	NW_006911564.1	18444	19822	+	1275	protein_coding	uncharacterized protein && sp|O59768|VCX1_SCHPO Vacuolar calcium ion transporter OS=Schizosaccharomyces pombe (strain 972 / ATCC 24843) OX=284812 GN=vcx1 PE=3 SV=1 && PF01699:Sodium/calcium exchanger protein	-
19117735	1526.85	1351.55	1406.83	6078.16	6444.14	5970.19	1428.41	6164.16	-2.10901	0	0	COCMIDRAFT_100739	NW_006911386.1	9436	9769	-	261	protein_coding	uncharacterized protein && - && -	-
19125587	1828.75	1730.25	1680.03	5731.41	5861.47	5633.08	1746.35	5741.99	-1.71686	0	0	COCMIDRAFT_80028	NW_006911277.1	53012	54877	+	1746	protein_coding	uncharacterized protein && - && -	-
19124368	1807.77	1704.63	1797.67	5813.06	5570.66	5752.73	1770.02	5712.15	-1.69011	0	0	COCMIDRAFT_4767	NW_006911329.1	118199	121882	+	3633	protein_coding	uncharacterized protein && - && -	-
19125418	1722.04	1553.72	1530.15	5895.77	5732.92	6003.49	1601.97	5877.39	-1.87485	0	0	COCMIDRAFT_7871	NW_006911414.1	56457	61850	-	5340	protein_coding	uncharacterized protein && sp|P15398|RPA1_SCHPO DNA-directed RNA polymerase I subunit rpa1 OS=Schizosaccharomyces pombe (strain 972 / ATCC 24843) OX=284812 GN=rpa1 PE=1 SV=2 && PF04983:RNA polymerase Rpb1, domain 3|PF04998:RNA polymerase Rpb1, domain 5|PF04997:RNA polymerase Rpb1, domain 1|PF05000:RNA polymerase Rpb1, domain 4|PF00623:RNA polymerase Rpb1, domain 2	-
19117648	1475.77	1626.8	1436.23	5879.87	5932.06	5926.49	1512.93	5912.81	-1.96668	0	0	COCMIDRAFT_100308	NW_006911381.1	46980	48491	+	1341	protein_coding	uncharacterized protein && - && PF05004:Interferon-related developmental regulator (IFRD)	-
19119901	895.678	823.84	869.899	6718.64	6407.26	6754.7	863.139	6626.87	-2.94028	0	0	COCMIDRAFT_1596	NW_006911287.1	293673	300243	+	6468	protein_coding	uncharacterized protein && sp|F9XMW3|PKS1_ZYMTI Non-reducing polyketide synthase PKS1 OS=Zymoseptoria tritici (strain CBS 115943 / IPO323) OX=336722 GN=PKS1 PE=3 SV=1 && PF16073:Starter unit:ACP transacylase in aflatoxin biosynthesis|PF00109:Beta-ketoacyl synthase, N-terminal domain|PF00698:Acyl transferase domain|PF00550:Phosphopantetheine attachment site|PF14765:Polyketide synthase dehydratase|…	-
19121576	1452.97	1305.05	1366.04	5791.86	6091.16	6085.68	1374.68	5989.57	-2.12295	0	0	COCMIDRAFT_29834	NW_006911464.1	1937	4175	+	1755	protein_coding	uncharacterized protein && sp|Q7SHR8|NOG2_NEUCR Nucleolar GTP-binding protein 2 OS=Neurospora crassa (strain ATCC 24698 / 74-OR23-1A / CBS 708.71 / DSM 1257 / FGSC 987) OX=367110 GN=nog-2 PE=3 SV=1 && PF08153:NGP1NT (NUC091) domain|PF01926:50S ribosome-binding GTPase	-
19122292	1460.26	1405.65	1521.61	5726.11	5818.27	5826.61	1462.51	5790.33	-1.98522	0	0	COCMIDRAFT_33323	NW_006911291.1	106221	106559	+	231	protein_coding	uncharacterized protein && - && -	-
19126555	1560.6	1478.74	1469.44	5928.65	5645.47	5643.48	1502.92	5739.2	-1.93275	0	0	COCMIDRAFT_84872	NW_006911290.1	56793	59989	+	2907	protein_coding	uncharacterized protein && sp|P40467|ASG1_YEAST Activator of stress genes 1 OS=Saccharomyces cerevisiae (strain ATCC 204508 / S288c) OX=559292 GN=ASG1 PE=1 SV=1 && PF00172:Fungal Zn(2)-Cys(6) binuclear cluster domain|PF04082:Fungal specific transcription factor domain	-
19123680	1646.33	1638.19	1686.67	5609.47	5593.84	5463.48	1657.07	5555.6	-1.74534	0	0	COCMIDRAFT_39409	NW_006911415.1	75031	75882	+	462	protein_coding	uncharacterized protein && - && PF12273:Chitin synthesis regulation, resistance to Congo red	-
19127271	1711.09	1692.29	1650.63	5499.19	5654.95	5390.65	1684.67	5514.93	-1.71073	0	0	COCMIDRAFT_8845	NW_006911460.1	30227	32414	-	2139	protein_coding	uncharacterized protein && sp|O13930|SEC2_SCHPO Rab guanine nucleotide exchange factor sec2 OS=Schizosaccharomyces pombe (strain 972 / ATCC 24843) OX=284812 GN=sec2 PE=1 SV=1 && PF06428:GDP/GTP exchange factor Sec2p	-
19117957	1162.01	1087.7	1154.49	5938.19	6233.41	6043.02	1134.73	6071.54	-2.41949	0	0	COCMIDRAFT_101886	NW_006911399.1	43695	44132	+	438	protein_coding	uncharacterized protein && - && -	-
19120443	1322.54	1281.32	1297.73	5651.88	5823.54	5608.11	1300.53	5694.51	-2.13031	0	0	COCMIDRAFT_23490	NW_006911296.1	70831	72064	+	1125	protein_coding	uncharacterized protein && - && PF08316:Pal1 cell morphology protein	-
19122321	1400.98	1408.5	1455.21	5616.89	5628.61	5342.79	1421.56	5529.43	-1.95972	0	0	COCMIDRAFT_33415	NW_006911292.1	96259	97926	-	1668	protein_coding	uncharacterized protein && sp|G0S920|REI1_CHATD Cytoplasmic 60S subunit biogenesis factor REI1 homolog OS=Chaetomium thermophilum (strain DSM 1495 / CBS 144.50 / IMI 039719) OX=759272 GN=CTHT_0044240 PE=3 SV=2 && PF12756:C2H2 type zinc-finger (2 copies)|PF12874:Zinc-finger of C2H2 type	-
19120515	1473.03	1380.98	1485.56	5379.36	5448.43	5663.25	1446.52	5497.02	-1.92595	0	0	COCMIDRAFT_23912	NW_006911300.1	228195	229898	-	1617	protein_coding	uncharacterized protein && - && -	-
19118967	1306.12	1266.13	1182	5378.3	5877.27	5725.68	1251.42	5660.42	-2.17706	0	0	COCMIDRAFT_107034	NW_006911477.1	12216	13061	+	798	protein_coding	uncharacterized protein && - && PF13640:2OG-Fe(II) oxygenase superfamily	-
19123444	1083.57	1056.38	1011.25	5913.8	5801.41	5932.73	1050.4	5882.65	-2.48523	0	0	COCMIDRAFT_38328	NW_006911378.1	7324	8547	-	1224	protein_coding	uncharacterized protein && - && -	-
19125525	1319.8	1416.09	1349.91	5498.13	5528.51	5571.69	1361.94	5532.78	-2.02263	0	0	COCMIDRAFT_79682	NW_006911276.1	126173	128128	+	1848	protein_coding	uncharacterized protein && sp|F4HX15|LPAI_ARATH Phospholipase A I OS=Arabidopsis thaliana OX=3702 GN=PLA1 PE=3 SV=1 && PF01734:Patatin-like phospholipase	-
19122629	1373.62	1401.86	1350.86	5511.91	5389.43	5584.18	1375.44	5495.17	-1.9983	0	0	COCMIDRAFT_34728	NW_006911306.1	171346	172984	-	1413	protein_coding	glycoside hydrolase family 16 protein && sp|Q8N0N3|BGBP_PENMO Beta-1,3-glucan-binding protein OS=Penaeus monodon OX=6687 PE=2 SV=1 && PF00722:Glycosyl hydrolases family 16	-
19122189	1523.2	1624.9	1560.51	5379.36	5098.62	5083.71	1569.54	5187.23	-1.7248	0	0	COCMIDRAFT_32848	NW_006911286.1	188315	190116	-	1569	protein_coding	uncharacterized protein && sp|P40260|MEP1_YEAST Ammonium transporter MEP1 OS=Saccharomyces cerevisiae (strain ATCC 204508 / S288c) OX=559292 GN=MEP1 PE=1 SV=1 && PF00909:Ammonium Transporter Family	-
19128712	1242.27	1145.59	1142.16	5631.74	5424.2	5380.25	1176.68	5478.73	-2.21862	0	0	COCMIDRAFT_95704	NW_006911343.1	118498	120730	-	1899	protein_coding	uncharacterized protein && sp|O94547|SRK1_SCHPO Serine/threonine-protein kinase srk1 OS=Schizosaccharomyces pombe (strain 972 / ATCC 24843) OX=284812 GN=srk1 PE=1 SV=1 && PF00069:Protein kinase domain	-
19121752	1255.04	1242.4	1331.88	5304.08	5482.15	5308.45	1276.44	5364.89	-2.07155	0	0	COCMIDRAFT_3083	NW_006911304.1	45185	47756	-	2373	protein_coding	uncharacterized protein && sp|P47075|VTC4_YEAST Vacuolar transporter chaperone 4 OS=Saccharomyces cerevisiae (strain ATCC 204508 / S288c) OX=559292 GN=VTC4 PE=1 SV=2 && PF02656:Domain of unknown function (DUF202)|PF09359:VTC domain	-
19123058	474.29	463.173	478.113	6262.67	6118.56	6408.23	471.858	6263.15	-3.73041	0	0	COCMIDRAFT_36547	NW_006911336.1	49577	52228	-	2316	protein_coding	uncharacterized protein && - && -	-
19125226	1658.19	1649.58	1525.41	5005.05	4983.77	4960.94	1611.06	4983.25	-1.62886	0	0	COCMIDRAFT_72321	NW_006911401.1	57029	58525	+	1401	protein_coding	uncharacterized protein && - && -	-
19125691	460.608	498.29	480.01	6128	5991.07	6071.12	479.636	6063.39	-3.66064	0	0	COCMIDRAFT_80535	NW_006911278.1	262573	265704	+	3132	protein_coding	uncharacterized protein && sp|O74407|SYDC_SCHPO Aspartate--tRNA ligase, cytoplasmic OS=Schizosaccharomyces pombe (strain 972 / ATCC 24843) OX=284812 GN=dps1 PE=1 SV=1 && PF00152:tRNA synthetases class II (D, K and N)|PF09924:Uncharacterised conserved protein (DUF2156)	-
19126030	1278.76	1204.44	1308.17	5188.49	5135.5	5011.92	1263.79	5111.97	-2.01599	0	0	COCMIDRAFT_8234	NW_006911429.1	60015	61530	-	1359	protein_coding	uncharacterized protein && sp|Q9P381|CDSH_SCHPO Putative phosphatidate cytidylyltransferase OS=Schizosaccharomyces pombe (strain 972 / ATCC 24843) OX=284812 GN=SPBC13A2.03 PE=1 SV=1 && PF01148:Cytidylyltransferase family	-
19117886	1020.63	1082.95	939.15	5848.06	5371.52	4913.08	1014.25	5377.55	-2.40644	0	0	COCMIDRAFT_10154	NW_006911597.1	11734	13703	+	1875	protein_coding	glycoside hydrolase family 47 protein && sp|Q9C512|MNS1_ARATH Mannosyl-oligosaccharide 1,2-alpha-mannosidase MNS1 OS=Arabidopsis thaliana OX=3702 GN=MNS1 PE=1 SV=1 && PF01532:Glycosyl hydrolase family 47	-
19125552	1313.42	1192.1	1258.84	4935.06	5049.1	5189.84	1254.79	5058	-2.01079	0	0	COCMIDRAFT_79851	NW_006911276.1	299984	301686	+	1593	protein_coding	uncharacterized protein && - && PF04935:Surfeit locus protein 6|PF15459:60S ribosome biogenesis protein Rrp14	-
19123656	426.861	489.748	474.318	5905.32	5999.5	5771.46	463.642	5892.09	-3.66869	0	0	COCMIDRAFT_39324	NW_006911412.1	41851	42114	-	201	protein_coding	uncharacterized protein && - && -	-
19119060	1295.18	1342.06	1293.94	4820.54	4991.15	4891.23	1310.39	4900.97	-1.90318	0	0	COCMIDRAFT_107493	NW_006911487.1	31814	33874	-	2061	protein_coding	uncharacterized protein && sp|O74430|TGCE1_SCHPO Probable lipase C1672.09 OS=Schizosaccharomyces pombe (strain 972 / ATCC 24843) OX=284812 GN=SPCC1672.09 PE=1 SV=1 && PF00561:alpha/beta hydrolase fold	-
19123139	1283.32	1254.74	1325.24	4889.46	4926.88	4838.16	1287.77	4884.83	-1.92345	0	0	COCMIDRAFT_36914	NW_006911344.1	64682	65480	-	627	protein_coding	uncharacterized protein && sp|Q6CF69|RLP24_YARLI Ribosome biogenesis protein RLP24 OS=Yarrowia lipolytica (strain CLIB 122 / E 150) OX=284591 GN=RLP24 PE=3 SV=1 && PF01246:Ribosomal protein L24e	-
19121293	1380	1440.77	1367.93	4626.49	4749.86	4761.17	1396.23	4712.51	-1.75507	0	0	COCMIDRAFT_28363	NW_006911396.1	81600	83096	+	1497	protein_coding	uncharacterized protein && sp|Q22943|PAFA_CAEEL Platelet-activating factor acetylhydrolase homolog 2 OS=Caenorhabditis elegans OX=6239 GN=paf-2 PE=2 SV=2 && PF03403:Platelet-activating factor acetylhydrolase, isoform II	-
19126219	1445.67	1400.91	1424.85	4667.84	4630.8	4601.98	1423.81	4633.54	-1.70222	0	0	COCMIDRAFT_83259	NW_006911285.1	165349	167049	+	1701	protein_coding	uncharacterized protein && - && -	-
19125158	1419.22	1286.06	1264.53	4799.33	4672.95	4639.44	1323.27	4703.9	-1.82921	0	0	COCMIDRAFT_7036	NW_006911384.1	49157	53039	-	3834	protein_coding	uncharacterized protein && - && -	-
19121481	240.793	242.976	240.005	5562.81	5995.28	6030.54	241.258	5862.88	-4.60303	0	0	COCMIDRAFT_293	NW_006911277.1	178332	178805	+	474	protein_coding	uncharacterized protein && - && -	-
19122225	1089.95	1101.93	1156.39	5129.11	4694.02	4666.49	1116.09	4829.87	-2.11365	0	0	COCMIDRAFT_3300	NW_006911306.1	193883	194728	+	606	protein_coding	uncharacterized protein && sp|O14290|YF14_SCHPO Uncharacterized protein C9E9.04 OS=Schizosaccharomyces pombe (strain 972 / ATCC 24843) OX=284812 GN=SPAC9E9.04 PE=4 SV=1 && PF05529:Bap31/Bap29 transmembrane region|PF18035:Bap31/Bap29 cytoplasmic coiled-coil domain	-
19127429	763.424	719.436	694.402	5215	5170.27	5340.71	725.754	5241.99	-2.85203	0	0	COCMIDRAFT_89225	NW_006911306.1	55628	57159	+	1173	protein_coding	uncharacterized protein && sp|Q9Y7N4|OXDA_SCHPO D-amino-acid oxidase OS=Schizosaccharomyces pombe (strain 972 / ATCC 24843) OX=284812 GN=dao1 PE=3 SV=1 && PF01266:FAD dependent oxidoreductase	-
19122415	892.941	969.056	935.355	5019.89	5104.94	4887.07	932.451	5003.97	-2.42435	0	0	COCMIDRAFT_3384	NW_006911308.1	10462	12469	-	1959	protein_coding	uncharacterized protein && - && PF11204:Protein of unknown function (DUF2985)	-
19121004	525.367	652.998	594.795	5414.36	5318.84	5330.3	591.053	5354.5	-3.18054	0	0	COCMIDRAFT_2681	NW_006911299.1	101791	104624	-	2691	protein_coding	uncharacterized protein && sp|P40485|SLM1_YEAST Phosphatidylinositol 4,5-bisphosphate-binding protein SLM1 OS=Saccharomyces cerevisiae (strain ATCC 204508 / S288c) OX=559292 GN=SLM1 PE=1 SV=1 && -	-
19118637	931.249	966.209	981.838	4695.41	4894.21	4846.49	959.766	4812.04	-2.3262	0	0	COCMIDRAFT_105147	NW_006911443.1	7759	9090	+	1332	protein_coding	uncharacterized protein && - && -	-
19128884	1016.07	1027.9	941.996	4734.65	4499.09	4789.26	995.324	4674.33	-2.23137	0	0	COCMIDRAFT_96622	NW_006911350.1	75304	76270	+	789	protein_coding	uncharacterized protein && - && -	-
19117826	1275.11	1222.47	1218.05	4521.51	4313.65	4368.91	1238.54	4401.36	-1.82904	0	0	COCMIDRAFT_101193	NW_006911391.1	58596	61124	+	2409	protein_coding	uncharacterized protein && sp|O13956|TSR1_SCHPO Ribosome biogenesis protein tsr1 OS=Schizosaccharomyces pombe (strain 972 / ATCC 24843) OX=284812 GN=tsr1 PE=3 SV=1 && PF08142:AARP2CN (NUC121) domain|PF04950:40S ribosome biogenesis protein Tsr1 and BMS1 C-terminal	-
19119819	413.179	402.429	419.297	5359.22	5226.11	5213.77	411.635	5266.37	-3.6773	0	0	COCMIDRAFT_1231	NW_006911284.1	100172	101149	+	924	protein_coding	uncharacterized protein && - && PF06687:SUR7/PalI family	-
19123474	616.577	633.066	668.788	5104.72	4886.84	4942.21	639.477	4977.92	-2.96095	0	0	COCMIDRAFT_38473	NW_006911382.1	47897	50853	+	2781	protein_coding	uncharacterized protein && sp|Q10327|YD72_SCHPO Uncharacterized protein C32A11.02c OS=Schizosaccharomyces pombe (strain 972 / ATCC 24843) OX=284812 GN=SPAC32A11.02c PE=4 SV=1 && PF14613:Protein of unknown function (DUF4449)	-
19118603	1070.8	1111.42	1083.34	4258.53	4247.27	4682.09	1088.52	4395.97	-2.014	0	0	COCMIDRAFT_104917	NW_006911439.1	4892	6796	-	1857	protein_coding	uncharacterized protein && - && PF13854:Kelch motif	-
19118306	646.676	653.947	720.963	4995.5	4646.61	4831.92	673.862	4824.68	-2.84029	0	0	COCMIDRAFT_10347	NW_006911688.1	935	2973	+	1932	protein_coding	uncharacterized protein && sp|Q4WS70|MDRA_ASPFU Major facilitator superfamily multidrug transporter mdrA OS=Neosartorya fumigata (strain ATCC MYA-4609 / Af293 / CBS 101355 / FGSC A1100) OX=330879 GN=mdrA PE=2 SV=1 && PF07690:Major Facilitator Superfamily	-
19120904	941.283	808.654	794.008	4613.76	4513.85	4699.78	847.982	4609.13	-2.44152	0	0	COCMIDRAFT_26260	NW_006911339.1	113006	115634	+	2520	protein_coding	uncharacterized protein && sp|Q4WVH3|SPB1_ASPFU AdoMet-dependent rRNA methyltransferase spb1 OS=Neosartorya fumigata (strain ATCC MYA-4609 / Af293 / CBS 101355 / FGSC A1100) OX=330879 GN=spb1 PE=3 SV=1 && PF01728:FtsJ-like methyltransferase|PF11861:Domain of unknown function (DUF3381)|PF07780:Spb1 C-terminal domain	-
19122307	447.839	410.971	488.548	5163.04	4819.4	4937.01	449.119	4973.15	-3.46899	0	0	COCMIDRAFT_33358	NW_006911291.1	206174	207673	-	1500	protein_coding	uncharacterized protein && sp|O13899|YF38_SCHPO Uncharacterized CDP-alcohol phosphatidyltransferase class-I family protein C22A12.08c OS=Schizosaccharomyces pombe (strain 972 / ATCC 24843) OX=284812 GN=SPAC22A12.08c PE=3 SV=1 && PF13344:Haloacid dehalogenase-like hydrolase|PF13242:HAD-hyrolase-like	-
19122329	734.237	682.421	694.402	4680.57	4620.26	4571.81	703.686	4624.21	-2.71572	0	0	COCMIDRAFT_33441	NW_006911292.1	165307	166430	-	1071	protein_coding	uncharacterized protein && - && -	-
19128115	509.861	580.864	575.822	4988.08	4663.46	4712.27	555.516	4787.94	-3.10835	0	0	COCMIDRAFT_92659	NW_006911323.1	84116	85956	+	1719	protein_coding	uncharacterized protein && sp|B8N4G0|CRED_ASPFN Probable HECT-type ubiquitin ligase-interacting protein creD OS=Aspergillus flavus (strain ATCC 200026 / FGSC A1120 / NRRL 3357 / JCM 12722 / SRRC 167) OX=332952 GN=creD PE=3 SV=1 && PF02752:Arrestin (or S-antigen), C-terminal domain|PF00339:Arrestin (or S-antigen), N-terminal domain	-
19118947	1152.89	1224.37	1141.21	4089.93	4066.04	4061.98	1172.82	4072.65	-1.79612	0	0	COCMIDRAFT_106940	NW_006911475.1	12868	14101	+	1185	protein_coding	uncharacterized protein && - && PF00687:Ribosomal protein L1p/L10e family	-
19120445	628.434	652.998	703.888	4531.05	4625.53	4768.45	661.773	4641.68	-2.81079	0	0	COCMIDRAFT_2350	NW_006911295.1	246918	248609	+	1632	protein_coding	uncharacterized protein && sp|O94365|UTP15_SCHPO U3 small nucleolar RNA-associated protein 15 OS=Schizosaccharomyces pombe (strain 972 / ATCC 24843) OX=284812 GN=utp15 PE=3 SV=1 && PF09384:UTP15 C terminal	-
19123318	506.213	560.933	507.52	4865.07	4753.02	4726.83	524.889	4781.64	-3.18783	0	0	COCMIDRAFT_37761	NW_006911363.1	69510	70025	+	516	protein_coding	uncharacterized protein && - && -	-
19119132	573.708	572.322	545.466	4783.42	4627.64	4761.17	563.832	4724.08	-3.06649	0	0	COCMIDRAFT_107856	NW_006911496.1	33419	35332	+	1770	protein_coding	uncharacterized protein && sp|Q2UEK9|ASTH_ASPOR MFS-type transporter astH OS=Aspergillus oryzae (strain ATCC 42149 / RIB 40) OX=510516 GN=astH PE=2 SV=1 && PF07690:Major Facilitator Superfamily	-
19126037	954.052	895.024	896.461	4120.68	4287.31	4277.35	915.179	4228.45	-2.20764	0	0	COCMIDRAFT_82370	NW_006911282.1	276867	280101	-	3186	protein_coding	uncharacterized protein && sp|O13878|UTP17_SCHPO U3 small nucleolar RNA-associated protein 17 OS=Schizosaccharomyces pombe (strain 972 / ATCC 24843) OX=284812 GN=utp17 PE=3 SV=3 && -	-
19123609	289.134	271.45	292.18	4982.78	5058.58	4647.76	284.255	4896.37	-4.10617	0	0	COCMIDRAFT_3907	NW_006911315.1	40534	41260	+	606	protein_coding	uncharacterized protein && - && -	-
19118430	1085.39	1015.56	1097.57	3903.3	4000.72	3943.36	1066.18	3949.13	-1.88894	0	0	COCMIDRAFT_104045	NW_006911426.1	59953	64832	+	4425	protein_coding	uncharacterized protein && sp|Q86CZ2|DHKK_DICDI Hybrid signal transduction histidine kinase K OS=Dictyostelium discoideum OX=44689 GN=dhkK PE=1 SV=1 && PF00072:Response regulator receiver domain|PF02518:Histidine kinase-, DNA gyrase B-, and HSP90-like ATPase|PF08448:PAS fold	-
19122482	753.391	763.096	794.957	4461.06	4207.23	4149.38	770.481	4272.56	-2.47142	0	0	COCMIDRAFT_34096	NW_006911299.1	71584	72470	-	729	protein_coding	uncharacterized protein && sp|O94584|PSS_SCHPO CDP-diacylglycerol--serine O-phosphatidyltransferase OS=Schizosaccharomyces pombe (strain 972 / ATCC 24843) OX=284812 GN=pps1 PE=1 SV=2 && PF01066:CDP-alcohol phosphatidyltransferase	-
19127308	444.191	439.445	426.886	4765.4	4558.1	4541.63	436.84	4621.71	-3.40301	0	0	COCMIDRAFT_88589	NW_006911304.1	8236	9943	-	1569	protein_coding	uncharacterized protein && sp|P32375|ALN_YEAST Allantoinase OS=Saccharomyces cerevisiae (strain ATCC 204508 / S288c) OX=559292 GN=DAL1 PE=3 SV=2 && PF01979:Amidohydrolase family	-
19117700	672.214	692.861	676.377	4320.03	4306.28	4163.94	680.484	4263.42	-2.64747	0	0	COCMIDRAFT_100579	NW_006911384.1	20740	21639	+	900	protein_coding	uncharacterized protein && - && PF06687:SUR7/PalI family	-
19121623	944.019	918.753	951.482	3868.31	3993.34	3976.66	938.084	3946.1	-2.0726	0	0	COCMIDRAFT_30154	NW_006911483.1	38132	39688	-	1557	protein_coding	uncharacterized protein && sp|Q12229|UBX3_YEAST UBX domain-containing protein 3 OS=Saccharomyces cerevisiae (strain ATCC 204508 / S288c) OX=559292 GN=UBX3 PE=1 SV=1 && PF14555:UBA-like domain|PF00789:UBX domain	-
19118548	564.587	539.103	534.082	4315.79	4311.54	4248.22	545.924	4291.85	-2.97441	0	0	COCMIDRAFT_104633	NW_006911434.1	21744	23649	-	1776	protein_coding	uncharacterized protein && sp|P15710|PHO4_NEUCR Phosphate-repressible phosphate permease pho-4 OS=Neurospora crassa (strain ATCC 24698 / 74-OR23-1A / CBS 708.71 / DSM 1257 / FGSC 987) OX=367110 GN=pho-4 PE=1 SV=1 && PF01384:Phosphate transporter family	-
19120237	680.423	736.521	695.35	4082.51	4095.55	3834.12	704.098	4004.06	-2.50789	0	0	COCMIDRAFT_22373	NW_006911284.1	101823	102551	-	729	protein_coding	uncharacterized protein && - && -	-
19129244	834.567	811.502	791.162	4008.28	3841.62	3781.05	812.41	3876.98	-2.25435	0	0	COCMIDRAFT_98364	NW_006911363.1	60981	61949	+	969	protein_coding	uncharacterized protein && - && -	-
19125233	672.214	775.435	739.936	4012.52	4064.99	3771.69	729.195	3949.73	-2.43801	0	0	COCMIDRAFT_726	NW_006911280.1	108386	109075	-	627	protein_coding	uncharacterized protein && - && -	-
19121372	597.423	604.592	515.109	3900.12	4205.13	4090.07	572.375	4065.1	-2.82787	0	0	COCMIDRAFT_28765	NW_006911412.1	25818	26580	+	708	protein_coding	uncharacterized protein && - && -	-
19123157	823.622	780.18	805.392	3870.43	3708.86	3792.5	803.065	3790.59	-2.23858	0	0	COCMIDRAFT_36983	NW_006911345.1	113213	116769	+	3504	protein_coding	uncharacterized protein && sp|O74853|FAP1H_SCHPO FKBP12-associated protein 1 homolog OS=Schizosaccharomyces pombe (strain 972 / ATCC 24843) OX=284812 GN=fap1 PE=1 SV=1 && PF01424:R3H domain	-
19120082	814.501	706.149	683.018	3718.79	3874.28	3876.77	734.556	3823.28	-2.379	0	0	COCMIDRAFT_2158	NW_006911293.1	229614	231892	+	2172	protein_coding	glycosyltransferase family 4 protein && sp|O75003|TREPH_GRIFR Trehalose phosphorylase OS=Grifola frondosa OX=5627 PE=1 SV=1 && PF00534:Glycosyl transferases group 1	-
19122165	716.907	670.082	695.35	3865.13	3576.1	4061.98	694.113	3834.4	-2.46553	0	0	COCMIDRAFT_3271	NW_006911306.1	101117	105358	-	4041	protein_coding	glycosyltransferase family 1 protein && sp|Q9XIG1|U80B1_ARATH Sterol 3-beta-glucosyltransferase UGT80B1 OS=Arabidopsis thaliana OX=3702 GN=UGT80B1 PE=2 SV=1 && PF03033:Glycosyltransferase family 28 N-terminal domain	-
19127758	730.588	707.098	776.933	3573.52	3866.9	3885.1	738.206	3775.17	-2.35458	0	0	COCMIDRAFT_90806	NW_006911313.1	27871	28891	-	960	protein_coding	uncharacterized protein && sp|F7C1E2|SARAF_XENTR Store-operated calcium entry-associated regulatory factor OS=Xenopus tropicalis OX=8364 GN=saraf PE=3 SV=2 && PF06682:SOCE-associated regulatory factor of calcium homoeostasis	-
19121624	909.359	932.04	897.41	3516.26	3527.63	3536.54	912.936	3526.81	-1.94982	0	0	COCMIDRAFT_30155	NW_006911484.1	280	6435	+	5865	protein_coding	uncharacterized protein && sp|Q8R151|ZNFX1_MOUSE NFX1-type zinc finger-containing protein 1 OS=Mus musculus OX=10090 GN=Znfx1 PE=1 SV=3 && PF17866:AAA lid domain|PF13086:AAA domain|PF00004:ATPase family associated with various cellular activities (AAA)|PF13087:AAA domain	-
19120879	722.38	708.996	716.22	3813.17	3670.92	3681.17	715.865	3721.75	-2.3781	0	0	COCMIDRAFT_26115	NW_006911336.1	90654	92315	-	1662	protein_coding	uncharacterized protein && - && PF14479:Prion-inhibition and propagation	-
19126997	854.633	820.993	855.67	3570.34	3664.6	3472.03	843.765	3568.99	-2.08045	0	0	COCMIDRAFT_87147	NW_006911298.1	252807	254117	+	1212	protein_coding	uncharacterized protein && sp|P9WF02|ODBB_CHATD 2-oxoisovalerate dehydrogenase subunit beta, mitochondrial OS=Chaetomium thermophilum (strain DSM 1495 / CBS 144.50 / IMI 039719) OX=759272 GN=CTHT_0041430 PE=3 SV=1 && PF02780:Transketolase, C-terminal domain|PF02779:Transketolase, pyrimidine binding domain	-
19128468	577.356	543.848	561.593	3860.88	4012.31	3748.8	560.932	3874	-2.78758	0	0	COCMIDRAFT_94550	NW_006911335.1	55971	57044	+	1074	protein_coding	uncharacterized protein && sp|N4WR35|RED1_COCH4 NADP-dependent oxidoreductase RED1 OS=Cochliobolus heterostrophus (strain C4 / ATCC 48331 / race T) OX=665024 GN=RED1 PE=3 SV=1 && PF16884:N-terminal domain of oxidoreductase|PF00107:Zinc-binding dehydrogenase	-
novel.276	567.323	555.238	558.747	3911.78	3807.9	3875.73	560.436	3865.14	-2.78576	0	0	-	NW_006911386.1	11356	15271	-	3864	-	- && sp|Q9Y767|DPOG_NEUCR DNA polymerase gamma, mitochondrial OS=Neurospora crassa (strain ATCC 24698 / 74-OR23-1A / CBS 708.71 / DSM 1257 / FGSC 987) OX=367110 GN=mip-1 PE=3 SV=2 && PF00476:DNA polymerase family A	-
19128584	809.029	797.265	737.09	3657.29	3453.87	3701.98	781.128	3604.38	-2.20584	0	0	COCMIDRAFT_95092	NW_006911339.1	70695	72228	+	1476	protein_coding	uncharacterized protein && sp|P47125|I23O_YEAST Indoleamine 2,3-dioxygenase OS=Saccharomyces cerevisiae (strain ATCC 204508 / S288c) OX=559292 GN=BNA2 PE=1 SV=1 && PF01231:Indoleamine 2,3-dioxygenase	-
19124316	839.128	934.888	887.923	3510.95	3451.76	3484.52	887.313	3482.41	-1.97304	0	0	COCMIDRAFT_4639	NW_006911327.1	75538	76119	+	531	protein_coding	uncharacterized protein && - && -	-
19128030	818.15	893.126	873.694	3387.95	3490.75	3411.69	861.657	3430.13	-1.99352	0	0	COCMIDRAFT_922	NW_006911281.1	245524	246273	-	696	protein_coding	uncharacterized protein && - && -	-
19128506	612.016	634.964	561.593	3519.44	3736.25	3725.91	602.858	3660.53	-2.60206	0	0	COCMIDRAFT_9472	NW_006911504.1	7365	9483	-	2016	protein_coding	uncharacterized protein && sp|Q10190|LSG1_SCHPO Large subunit GTPase 1 OS=Schizosaccharomyces pombe (strain 972 / ATCC 24843) OX=284812 GN=lsg1 PE=3 SV=1 && PF01926:50S ribosome-binding GTPase	-
19119462	729.676	743.165	684.915	3560.79	3508.66	3481.4	719.252	3516.95	-2.2896	0	0	COCMIDRAFT_109588	NW_006911553.1	14238	15487	+	1023	protein_coding	uncharacterized protein && sp|P10962|MAK16_YEAST Protein MAK16 OS=Saccharomyces cerevisiae (strain ATCC 204508 / S288c) OX=559292 GN=MAK16 PE=1 SV=2 && PF01778:Ribosomal L28e protein family|PF04874:Mak16 protein C-terminal region	-
19124932	438.718	417.615	435.424	3577.76	4063.94	3656.2	430.586	3765.96	-3.12845	0	0	COCMIDRAFT_6346	NW_006911365.1	12248	12785	-	420	protein_coding	uncharacterized protein && - && PF12223:Protein of unknown function (DUF3602)	-
19120269	698.665	675.777	689.658	3463.24	3428.58	3460.59	688.033	3450.8	-2.32622	0	0	COCMIDRAFT_22533	NW_006911285.1	257695	260609	-	2877	protein_coding	uncharacterized protein && sp|P0CT47|Y1780_CHATD Uncharacterized protein CTHT_0071780 OS=Chaetomium thermophilum (strain DSM 1495 / CBS 144.50 / IMI 039719) OX=759272 GN=CTHT_0071780 PE=1 SV=1 && PF10395:Utp8 family	-
19129526	611.104	638.761	623.254	3551.25	3516.04	3403.36	624.373	3490.22	-2.48302	0	0	COCMIDRAFT_99752	NW_006911376.1	85877	86491	-	507	protein_coding	uncharacterized protein && - && PF01284:Membrane-associating domain	-
19121173	537.224	533.408	526.493	3571.4	3502.34	3633.31	532.375	3569.01	-2.74493	0	0	COCMIDRAFT_27722	NW_006911375.1	102269	103155	-	720	protein_coding	uncharacterized protein && sp|Q9P3B2|RCF2_SCHPO Respiratory supercomplex factor 2 homolog C1565.01 OS=Schizosaccharomyces pombe (strain 972 / ATCC 24843) OX=284812 GN=rcf2 PE=3 SV=1 && PF04588:Hypoxia induced protein conserved region	-
19127802	453.311	443.241	514.161	3613.81	3531.84	3724.87	470.238	3623.51	-2.94633	0	0	COCMIDRAFT_9102	NW_006911475.1	43264	44026	+	543	protein_coding	uncharacterized protein && - && PF17304:Family of unknown function (DUF5353)	-
19118681	494.356	523.917	517.007	3767.57	3529.73	3347.18	511.76	3548.16	-2.79379	0	0	COCMIDRAFT_105420	NW_006911447.1	43107	43674	+	453	protein_coding	uncharacterized protein && - && PF01284:Membrane-associating domain	-
19122809	383.08	345.481	369.019	3821.65	3702.53	3552.15	365.86	3692.11	-3.33446	0	0	COCMIDRAFT_35557	NW_006911318.1	44411	45754	+	1344	protein_coding	uncharacterized protein && sp|A9UZ24|BCAT_MONBE Branched-chain-amino-acid aminotransferase OS=Monosiga brevicollis OX=81824 GN=37018 PE=3 SV=1 && PF01063:Amino-transferase class IV	-
19122431	428.685	458.427	474.318	3649.87	3594.01	3516.77	453.81	3586.88	-2.98317	0	0	COCMIDRAFT_33886	NW_006911297.1	39695	41551	-	1857	protein_coding	uncharacterized protein && - && -	-
19126042	749.742	706.149	736.142	3313.72	3287.39	3198.39	730.678	3266.5	-2.16016	0	0	COCMIDRAFT_82398	NW_006911282.1	35132	37803	-	2613	protein_coding	uncharacterized protein && sp|O14522|PTPRT_HUMAN Receptor-type tyrosine-protein phosphatase T OS=Homo sapiens OX=9606 GN=PTPRT PE=1 SV=6 && PF00581:Rhodanese-like domain|PF00102:Protein-tyrosine phosphatase	-
19122754	623.873	615.982	577.719	3567.16	3367.47	3224.4	605.858	3386.34	-2.48233	0	0	COCMIDRAFT_35311	NW_006911314.1	127555	128627	-	1023	protein_coding	uncharacterized protein && sp|P14187|CCHL_NEUCR Holocytochrome-c synthase OS=Neurospora crassa (strain ATCC 24698 / 74-OR23-1A / CBS 708.71 / DSM 1257 / FGSC 987) OX=367110 GN=cyt-2 PE=1 SV=1 && PF01265:Cytochrome c/c1 heme lyase	-
19122802	694.105	565.678	639.381	3293.57	3203.1	3351.34	633.055	3282.67	-2.37368	0	0	COCMIDRAFT_35525	NW_006911317.1	153814	155985	-	2172	protein_coding	uncharacterized protein && sp|O13910|MPP10_SCHPO U3 small nucleolar ribonucleoprotein protein mpp10 OS=Schizosaccharomyces pombe (strain 972 / ATCC 24843) OX=284812 GN=mpp10 PE=1 SV=1 && PF04006:Mpp10 protein	-
19122022	726.94	622.626	683.967	3198.14	3209.42	3251.45	677.844	3219.67	-2.24725	0	0	COCMIDRAFT_32084	NW_006911280.1	88553	90930	+	2277	protein_coding	uncharacterized protein && sp|O74400|YOCE_SCHPO Uncharacterized RNA-binding protein C4F6.14 OS=Schizosaccharomyces pombe (strain 972 / ATCC 24843) OX=284812 GN=SPBC4F6.14 PE=1 SV=1 && PF00076:RNA recognition motif. (a.k.a. RRM, RBD, or RNP domain)	-
19126505	519.894	582.762	537.877	3163.15	3443.34	3397.12	546.845	3334.53	-2.6088	0	0	COCMIDRAFT_84676	NW_006911290.1	63823	68166	+	3138	protein_coding	glycoside hydrolase family 36 protein && sp|Q92457|AGAL2_HYPJE Alpha-galactosidase 2 OS=Hypocrea jecorina OX=51453 GN=agl2 PE=1 SV=1 && PF16875:Glycosyl hydrolase family 36 N-terminal domain|PF10261:Inositol phospholipid synthesis and fat-storage-inducing TM|PF16874:Glycosyl hydrolase family 36 C-terminal domain|PF02065:Melibiase	-
19128503	398.586	380.599	375.66	3493.99	3514.98	3396.08	384.948	3468.35	-3.17105	0	0	COCMIDRAFT_94703	NW_006911336.1	114460	117213	+	2652	protein_coding	uncharacterized protein && sp|Q5A599|NIK1_CANAL Histidine protein kinase NIK1 OS=Candida albicans (strain SC5314 / ATCC MYA-2876) OX=237561 GN=NIK1 PE=1 SV=3 && PF00072:Response regulator receiver domain|PF02518:Histidine kinase-, DNA gyrase B-, and HSP90-like ATPase	-
19120849	323.794	305.618	294.077	3585.18	3449.66	3501.17	307.83	3512	-3.5114	0	0	COCMIDRAFT_25927	NW_006911332.1	27314	29854	-	2007	protein_coding	uncharacterized protein && - && -	-
19128493	530.84	552.39	535.031	3293.57	3230.5	3175.5	539.42	3233.19	-2.58362	0	0	COCMIDRAFT_94668	NW_006911336.1	85435	86601	+	864	protein_coding	uncharacterized protein && - && PF13398:Peptidase M50B-like	-
19122254	461.52	429.004	438.27	3550.19	3287.39	3120.36	442.931	3319.31	-2.90523	0	0	COCMIDRAFT_33147	NW_006911289.1	193553	195188	+	1575	protein_coding	uncharacterized protein && - && PF09949:Uncharacterized conserved protein (DUF2183)	-
19125732	224.375	241.078	267.515	3594.73	3517.09	3495.96	244.323	3535.93	-3.85632	0	0	COCMIDRAFT_80777	NW_006911278.1	11549	14582	-	2982	protein_coding	uncharacterized protein && sp|O74839|MSY1_SCHPO Mechanosensitive ion channel protein Msy1 OS=Schizosaccharomyces pombe (strain 972 / ATCC 24843) OX=284812 GN=msy1 PE=1 SV=1 && PF00924:Mechanosensitive ion channel	-
19118955	687.72	699.505	663.097	3134.52	2971.3	2995.5	683.44	3033.77	-2.15013	0	0	COCMIDRAFT_106979	NW_006911476.1	14299	16122	-	1824	protein_coding	uncharacterized protein && - && PF13758:Prefoldin subunit|PF12927:Domain of unknown function (DUF3835)	-
19120891	419.564	429.004	434.475	3285.09	3423.32	3143.25	427.681	3283.88	-2.94096	0	0	COCMIDRAFT_26172	NW_006911337.1	119698	121612	+	1803	protein_coding	uncharacterized protein && - && -	-
19125396	487.971	419.513	411.708	3324.33	3276.86	3158.85	439.731	3253.35	-2.88606	0	0	COCMIDRAFT_78014	NW_006911404.1	6030	6854	+	825	protein_coding	glycosyltransferase family 8 protein && sp|O43062|YGT9_SCHPO Uncharacterized protein C4C3.09 OS=Schizosaccharomyces pombe (strain 972 / ATCC 24843) OX=284812 GN=SPBC4C3.09 PE=4 SV=1 && -	-
19126515	326.53	327.448	358.584	3314.78	3467.57	3282.67	337.521	3355.01	-3.31364	0	0	COCMIDRAFT_84712	NW_006911290.1	207692	208709	-	621	protein_coding	uncharacterized protein && sp|D4AN26|CDO_ARTBC Cysteine dioxygenase OS=Arthroderma benhamiae (strain ATCC MYA-4681 / CBS 112371) OX=663331 GN=CDO1 PE=1 SV=2 && PF05995:Cysteine dioxygenase type I	-
19118709	604.719	634.964	676.377	3063.47	2923.88	2986.14	638.687	2991.16	-2.228	0	0	COCMIDRAFT_105558	NW_006911450.1	22042	22605	+	564	protein_coding	uncharacterized protein && - && -	-
19122056	482.499	495.443	513.212	3275.55	3067.18	3102.67	497.051	3148.47	-2.66345	0	0	COCMIDRAFT_32238	NW_006911281.1	94619	96862	+	2244	protein_coding	uncharacterized protein && - && -	-
19120394	328.354	361.616	339.612	3093.16	3312.68	3417.93	343.194	3274.59	-3.25479	0	0	COCMIDRAFT_23228	NW_006911293.1	113886	115436	+	1551	protein_coding	uncharacterized protein && - && PF13455:Meiotically up-regulated gene 113	-
19122713	323.794	321.753	394.633	3155.72	3263.16	3240.01	346.727	3219.63	-3.21577	0	0	COCMIDRAFT_35127	NW_006911312.1	45224	45697	+	384	protein_coding	uncharacterized protein && - && -	-
19121290	390.377	438.496	435.424	3102.7	3064.02	3167.18	421.432	3111.3	-2.88499	0	0	COCMIDRAFT_28339	NW_006911395.1	87440	88489	+	1050	protein_coding	uncharacterized protein && sp|O94580|WSS2_SCHPO DNA-dependent metalloprotease WSS1 homolog 2 OS=Schizosaccharomyces pombe (strain 972 / ATCC 24843) OX=284812 GN=wss2 PE=1 SV=1 && PF08325:WLM domain	-
19120994	311.937	288.534	337.714	3186.47	3243.14	3090.18	312.728	3173.27	-3.34298	0	0	COCMIDRAFT_26768	NW_006911351.1	81196	81840	+	513	protein_coding	uncharacterized protein && - && -	-
19120621	628.434	621.677	639.381	2801.55	2821.68	2809.26	629.83	2810.83	-2.15798	0	0	COCMIDRAFT_24661	NW_006911310.1	174095	177542	-	3297	protein_coding	uncharacterized protein && sp|Q09764|YA7B_SCHPO Uncharacterized protein C24H6.11c OS=Schizosaccharomyces pombe (strain 972 / ATCC 24843) OX=284812 GN=SPAC24H6.11c PE=4 SV=1 && PF00027:Cyclic nucleotide-binding domain|PF01740:STAS domain|PF00916:Sulfate permease family	-
19121137	559.115	470.766	539.774	2929.86	2972.35	2856.08	523.218	2919.43	-2.47953	0	0	COCMIDRAFT_27547	NW_006911370.1	74180	76444	+	2211	protein_coding	uncharacterized protein && sp|G0S902|NOL10_CHATD Ribosome biogenesis protein ENP2 OS=Chaetomium thermophilum (strain DSM 1495 / CBS 144.50 / IMI 039719) OX=759272 GN=ENP2 PE=1 SV=2 && PF08159:NUC153 domain	-
19125998	297.343	379.65	367.122	3268.12	3121.97	2940.36	348.038	3110.15	-3.16106	0	0	COCMIDRAFT_82145	NW_006911281.1	144100	145017	-	867	protein_coding	uncharacterized protein && - && -	-
19120060	515.334	600.796	531.236	2931.98	2850.13	2794.69	549.122	2858.93	-2.38082	0	0	COCMIDRAFT_21421	NW_006911277.1	46833	49298	-	2421	protein_coding	uncharacterized protein && sp|P42935|ELP2_YEAST Elongator complex protein 2 OS=Saccharomyces cerevisiae (strain ATCC 204508 / S288c) OX=559292 GN=ELP2 PE=1 SV=1 && PF00400:WD domain, G-beta repeat	-
19127521	613.84	569.475	575.822	2754.9	2744.76	2733.3	586.379	2744.32	-2.22608	0	0	COCMIDRAFT_89672	NW_006911308.1	148333	149437	+	960	protein_coding	uncharacterized protein && - && -	-
19125330	329.266	389.141	313.999	2800.49	3035.57	3001.74	344.135	2945.94	-3.09818	0	0	COCMIDRAFT_7609	NW_006911404.1	48658	49887	+	1230	protein_coding	uncharacterized protein && sp|O59753|RAD14_SCHPO DNA repair protein rad14 OS=Schizosaccharomyces pombe (strain 972 / ATCC 24843) OX=284812 GN=rhp14 PE=1 SV=1 && PF05181:XPA protein C-terminus	-
19121553	212.518	184.13	192.573	3005.15	3153.58	3024.63	196.407	3061.12	-3.96098	0	0	COCMIDRAFT_29699	NW_006911456.1	3673	4874	+	1095	protein_coding	uncharacterized protein && - && -	-
19121463	368.487	357.82	372.814	2931.98	2775.32	2867.52	366.373	2858.27	-2.96368	0	0	COCMIDRAFT_29223	NW_006911431.1	22913	24223	+	1125	protein_coding	uncharacterized protein && sp|Q07116|SUOX_RAT Sulfite oxidase, mitochondrial OS=Rattus norvegicus OX=10116 GN=Suox PE=1 SV=2 && PF03404:Mo-co oxidoreductase dimerisation domain|PF00174:Oxidoreductase molybdopterin binding domain	-
19123055	36.4838	29.4229	38.8941	3012.57	3136.72	3118.28	34.9336	3089.19	-6.46566	0	0	COCMIDRAFT_36538	NW_006911336.1	20192	21303	+	984	protein_coding	carbohydrate-binding module family 1 protein && sp|A1DBS6|EGLD_NEOFI Probable endo-beta-1,4-glucanase D OS=Neosartorya fischeri (strain ATCC 1020 / DSM 3700 / CBS 544.65 / FGSC A1164 / JCM 1740 / NRRL 181 / WB 181) OX=331117 GN=eglD PE=3 SV=1 && PF03443:Glycosyl hydrolase family 61|PF00734:Fungal cellulose binding domain	-
19120391	498.916	491.647	486.65	2513.13	2627.81	2516.89	492.404	2552.61	-2.37391	0	0	COCMIDRAFT_23203	NW_006911293.1	20509	21223	+	630	protein_coding	uncharacterized protein && - && PF10338:Protein of unknown function (DUF2423)	-
19126901	332.003	319.855	307.358	2796.25	2873.31	2541.86	319.739	2737.14	-3.09721	0	0	COCMIDRAFT_86631	NW_006911296.1	215475	216844	+	1236	protein_coding	uncharacterized protein && sp|P31373|CYS3_YEAST Cystathionine gamma-lyase OS=Saccharomyces cerevisiae (strain ATCC 204508 / S288c) OX=559292 GN=CYS3 PE=1 SV=2 && PF01053:Cys/Met metabolism PLP-dependent enzyme	-
19128778	385.816	335.041	350.047	2670.06	2573.02	2652.15	356.968	2631.74	-2.88124	0	0	COCMIDRAFT_96055	NW_006911346.1	339	1344	+	933	protein_coding	uncharacterized protein && - && PF00651:BTB/POZ domain	ZBTB
19118002	366.662	333.143	348.149	2505.7	2505.58	2527.29	349.318	2512.86	-2.84615	0	0	COCMIDRAFT_102061	NW_006911401.1	53260	55439	-	2124	protein_coding	uncharacterized protein && sp|O74828|ESF1_SCHPO Pre-rRNA-processing protein esf1 OS=Schizosaccharomyces pombe (strain 972 / ATCC 24843) OX=284812 GN=esf1 PE=1 SV=1 && PF08159:NUC153 domain	-
19125485	168.738	210.706	210.597	2592.66	2761.62	2453.42	196.68	2602.57	-3.72772	0	0	COCMIDRAFT_79490	NW_006911276.1	459559	460160	+	546	protein_coding	uncharacterized protein && - && -	-
19124924	225.288	262.908	250.44	2384.82	2470.81	2551.22	246.212	2468.95	-3.32703	0	0	COCMIDRAFT_63280	NW_006911480.1	403	801	+	399	protein_coding	uncharacterized protein && - && PF14479:Prion-inhibition and propagation	-
19127247	103.067	90.1668	92.0177	2696.57	2531.93	2584.52	95.0838	2604.34	-4.77422	0	0	COCMIDRAFT_88354	NW_006911303.1	220173	221094	-	750	protein_coding	uncharacterized protein && sp|P21367|YCAC_ECOLI Probable hydrolase YcaC OS=Escherichia coli (strain K12) OX=83333 GN=ycaC PE=1 SV=1 && PF00857:Isochorismatase family	-
19124392	269.98	226.841	204.905	2313.77	2287.48	2318.16	233.909	2306.47	-3.29986	0	0	COCMIDRAFT_4823	NW_006911330.1	119387	120294	-	804	protein_coding	uncharacterized protein && sp|P58116|YHHW_ECO57 Quercetin 2,3-dioxygenase OS=Escherichia coli O157:H7 OX=83334 GN=yhhW PE=3 SV=1 && PF02678:Pirin	-
19122738	250.826	214.502	240.005	2248.03	2281.16	2169.37	235.111	2232.85	-3.24661	0	0	COCMIDRAFT_35250	NW_006911313.1	172133	176835	+	4590	protein_coding	uncharacterized protein && sp|Q9BQ69|MACD1_HUMAN ADP-ribose glycohydrolase MACROD1 OS=Homo sapiens OX=9606 GN=MACROD1 PE=1 SV=2 && PF01661:Macro domain	-
19129357	134.99	130.03	128.066	2376.34	2293.8	2058.04	131.029	2242.73	-4.09679	0	0	COCMIDRAFT_98922	NW_006911368.1	89560	90276	-	717	protein_coding	uncharacterized protein && - && -	-
19122308	62.0225	97.7598	72.0963	2254.39	2214.78	2265.09	77.2929	2244.75	-4.86326	0	0	COCMIDRAFT_33359	NW_006911291.1	209162	210148	+	987	protein_coding	uncharacterized protein && sp|Q0GYU4|GLD2_HYPJE Glycerol 2-dehydrogenase (NADP(+)) OS=Hypocrea jecorina OX=51453 GN=gld2 PE=1 SV=1 && PF00248:Aldo/keto reductase family	-
19123937	222.551	223.993	263.721	2076.25	2057.78	2038.27	236.755	2057.43	-3.12007	0	0	COCMIDRAFT_40734	NW_006911482.1	7703	9185	+	1431	protein_coding	uncharacterized protein && sp|O74524|PROD_SCHPO Probable proline dehydrogenase, mitochondrial OS=Schizosaccharomyces pombe (strain 972 / ATCC 24843) OX=284812 GN=SPCC70.03c PE=3 SV=1 && PF01619:Proline dehydrogenase	-
19123317	63.8467	64.5405	89.1718	2198.19	2122.06	2216.19	72.5196	2178.81	-4.91092	0	0	COCMIDRAFT_37760	NW_006911363.1	66018	67149	-	1020	protein_coding	uncharacterized protein && sp|Q5AUW6|ORSE_EMENI Dehydrogenase orsE OS=Emericella nidulans (strain FGSC A4 / ATCC 38163 / CBS 112.46 / NRRL 194 / M139) OX=227321 GN=orsE PE=2 SV=1 && PF00107:Zinc-binding dehydrogenase|PF08240:Alcohol dehydrogenase GroES-like domain	-
19121256	45.6048	25.6264	42.6886	2033.83	2113.63	2146.48	37.9733	2097.98	-5.78439	0	0	COCMIDRAFT_28172	NW_006911390.1	13043	13423	-	381	protein_coding	uncharacterized protein && - && -	-
19120592	176.034	165.148	151.782	2011.56	1928.18	1900.93	164.321	1946.89	-3.5656	0	0	COCMIDRAFT_24448	NW_006911307.1	186749	187607	-	756	protein_coding	uncharacterized protein && sp|Q5A4M8|SUR7_CANAL Protein SUR7 OS=Candida albicans (strain SC5314 / ATCC MYA-2876) OX=237561 GN=SUR7 PE=1 SV=1 && PF06687:SUR7/PalI family	-
19121881	152.32	134.776	168.857	1988.23	1858.64	1834.34	151.984	1893.74	-3.63914	0	0	COCMIDRAFT_31484	NW_006911276.1	420559	421560	+	1002	protein_coding	uncharacterized protein && sp|Q4WVQ7|ATFB_ASPFU Basic leucine zipper (bZIP) transcription factor atfB OS=Neosartorya fumigata (strain ATCC MYA-4609 / Af293 / CBS 101355 / FGSC A1100) OX=330879 GN=atfB PE=2 SV=1 && PF00170:bZIP transcription factor	TF_bZIP
19121522	197.925	155.656	170.754	1823.87	1799.64	1816.65	174.779	1813.39	-3.37341	0	0	COCMIDRAFT_29537	NW_006911447.1	19485	21302	+	1818	protein_coding	uncharacterized protein && sp|P49053|PRXC_CURIN Vanadium chloroperoxidase OS=Curvularia inaequalis OX=38902 GN=CPO PE=1 SV=1 && PF01569:PAP2 superfamily|PF17897:Vanadium chloroperoxidase N-terminal domain	-
19127503	166.001	164.199	140.398	1804.79	1873.39	1712.61	156.866	1796.93	-3.51714	0	0	COCMIDRAFT_89568	NW_006911308.1	71957	72748	+	792	protein_coding	glycoside hydrolase family 128 protein && - && PF11790:Glycosyl hydrolase catalytic core	-
19119782	143.199	115.793	130.912	1677.54	1853.37	1814.57	129.968	1781.83	-3.77581	0	0	COCMIDRAFT_1115	NW_006911283.1	90965	91210	+	195	protein_coding	uncharacterized protein && - && -	-
19123449	489.795	557.136	440.167	3224.65	3075.61	2913.3	495.7	3071.19	-2.63131	4.46797e-308	1.07112e-306	COCMIDRAFT_38350	NW_006911378.1	84090	84902	+	813	protein_coding	uncharacterized protein && - && -	-
19127773	559.115	547.645	509.418	2950.01	2913.35	2676.08	538.726	2846.48	-2.40114	4.73212e-308	1.13211e-306	COCMIDRAFT_90872	NW_006911314.1	179744	180349	+	606	protein_coding	uncharacterized protein && - && -	-
19128828	495.268	473.613	532.185	2544.94	2553	2609.49	500.355	2569.14	-2.36038	9.25887e-308	2.21056e-306	COCMIDRAFT_9631	NW_006911517.1	24656	26446	-	1791	protein_coding	uncharacterized protein && sp|Q9P7C0|YKU5_SCHPO Uncharacterized WD repeat-containing protein C2E1P5.05 OS=Schizosaccharomyces pombe (strain 972 / ATCC 24843) OX=284812 GN=SPAC2E1P5.05 PE=4 SV=1 && -	-
19125864	2078.67	2197.22	2083.2	5823.67	5679.18	5823.49	2119.7	5775.45	-1.44622	5.18439e-306	1.23021e-304	COCMIDRAFT_81410	NW_006911280.1	199506	201647	+	2088	protein_coding	uncharacterized protein && sp|A0A455M2Z1|ATNE_ARTSZ Transcription factor atnE OS=Arthrinium sp. OX=1756131 GN=atnE PE=2 SV=1 && PF11951:Fungal specific transcription factor domain|PF00172:Fungal Zn(2)-Cys(6) binuclear cluster domain	-
19121183	674.951	671.031	595.743	2987.12	3160.96	3010.07	647.242	3052.71	-2.23734	5.69113e-306	1.34771e-304	COCMIDRAFT_27772	NW_006911377.1	40262	40899	+	456	protein_coding	uncharacterized protein && sp|Q9UTI9|YKZ2_SCHPO UPF0591 membrane protein C15E1.02c OS=Schizosaccharomyces pombe (strain 972 / ATCC 24843) OX=284812 GN=SPAC15E1.02c PE=3 SV=1 && PF08570:Protein of unknown function (DUF1761)	-
19128943	3020.86	3075.16	3097.3	7230.81	7134.28	7331.12	3064.44	7232.07	-1.2389	8.30398e-305	1.96247e-303	COCMIDRAFT_96916	NW_006911352.1	4599	6274	+	1347	protein_coding	uncharacterized protein && sp|O93934|DHE4_BOTFU NADP-specific glutamate dehydrogenase OS=Botryotinia fuckeliana OX=40559 GN=gdhA PE=3 SV=1 && PF02812:Glu/Leu/Phe/Val dehydrogenase, dimerisation domain|PF00208:Glutamate/Leucine/Phenylalanine/Valine dehydrogenase	-
19129117	2185.38	2236.14	2097.43	5968.94	5960.51	5784.99	2172.98	5904.81	-1.44215	1.73555e-304	4.09329e-303	COCMIDRAFT_9775	NW_006911533.1	2953	4425	-	1119	protein_coding	uncharacterized protein && - && PF02453:Reticulon	-
19127556	778.93	745.063	732.347	3165.27	3038.73	3055.85	752.113	3086.62	-2.03665	4.65917e-304	1.09665e-302	COCMIDRAFT_89839	NW_006911309.1	80020	82131	+	2112	protein_coding	uncharacterized protein && sp|B2VR76|ERB1_PYRTR Ribosome biogenesis protein erb1 OS=Pyrenophora tritici-repentis (strain Pt-1C-BFP) OX=426418 GN=erb1 PE=3 SV=1 && PF08145:BOP1NT (NUC169) domain|PF00400:WD domain, G-beta repeat	-
19125118	2619.54	2680.33	2782.35	7020.85	7347.12	6926.38	2694.07	7098.11	-1.39779	1.0834e-303	2.53978e-302	COCMIDRAFT_6892	NW_006911379.1	95326	97723	+	2274	protein_coding	uncharacterized protein && sp|B8NM69|USTP_ASPFN Peptidase S41 family protein ustP OS=Aspergillus flavus (strain ATCC 200026 / FGSC A1120 / NRRL 3357 / JCM 12722 / SRRC 167) OX=332952 GN=ustP PE=1 SV=1 && PF03572:Peptidase family S41	-
19126224	1086.31	1012.72	1062.47	3668.95	3822.65	3866.37	1053.83	3785.99	-1.84482	3.2392e-303	7.54799e-302	COCMIDRAFT_83284	NW_006911285.1	222047	223367	-	1194	protein_coding	uncharacterized protein && - && -	-
19129088	176.034	178.435	192.573	1734.8	1673.2	1762.55	182.348	1723.52	-3.24105	5.44001e-303	1.2651e-301	COCMIDRAFT_97575	NW_006911357.1	1288	3985	-	2601	protein_coding	uncharacterized protein && - && PF12757:Eisosome protein 1	-
19123647	1525.94	1482.53	1600.35	4681.63	4888.95	4959.9	1536.27	4843.49	-1.6567	8.28305e-302	1.9186e-300	COCMIDRAFT_3927	NW_006911315.1	95488	96868	+	1326	protein_coding	uncharacterized protein && sp|Q4IR87|PNG1_GIBZE Protein PNG1 OS=Gibberella zeae (strain ATCC MYA-4620 / CBS 123657 / FGSC 9075 / NRRL 31084 / PH-1) OX=229533 GN=PNG1 PE=3 SV=1 && PF03835:Rad4 transglutaminase-like domain	-
19118457	6207.72	6065.86	6284.71	12547.6	12633.3	12249.4	6186.1	12476.8	-1.0121	1.82217e-301	4.21232e-300	COCMIDRAFT_104187	NW_006911428.1	62558	63361	-	735	protein_coding	uncharacterized protein && sp|A1CYD8|FM522_NEOFI Protein fmp52-2, mitochondrial OS=Neosartorya fischeri (strain ATCC 1020 / DSM 3700 / CBS 544.65 / FGSC A1164 / JCM 1740 / NRRL 181 / WB 181) OX=331117 GN=fmp522 PE=3 SV=1 && -	-
19121184	1749.4	1742.59	1749.28	4967.93	4894.21	4824.64	1747.09	4895.59	-1.48649	1.11836e-300	2.5751e-299	COCMIDRAFT_2779	NW_006911300.1	132853	135695	+	2793	protein_coding	uncharacterized protein && - && -	-
19125370	1482.16	1361.04	1497.9	4834.32	4797.28	4598.86	1447.03	4743.49	-1.71264	1.75378e-299	4.03023e-298	COCMIDRAFT_772	NW_006911280.1	216343	216939	+	513	protein_coding	uncharacterized protein && sp|Q9C1W4|PMP3_SCHPO Plasma membrane proteolipid 3 OS=Schizosaccharomyces pombe (strain 972 / ATCC 24843) OX=284812 GN=pmp3 PE=3 SV=2 && PF01679:Proteolipid membrane potential modulator	-
19126104	411.355	422.36	452.499	2336.04	2330.68	2291.1	428.738	2319.27	-2.4359	7.85236e-299	1.80094e-297	COCMIDRAFT_82678	NW_006911283.1	232232	232566	+	243	protein_coding	uncharacterized protein && - && -	-
19127741	584.653	643.506	654.559	2796.25	2914.4	2944.52	627.573	2885.06	-2.2014	1.21904e-296	2.77947e-295	COCMIDRAFT_90733	NW_006911313.1	169732	171662	-	1740	protein_coding	uncharacterized protein && - && -	-
19126450	773.457	912.109	762.703	3725.15	3684.62	3598.97	816.09	3669.58	-2.16919	2.95908e-296	6.73365e-295	COCMIDRAFT_84364	NW_006911289.1	47515	49591	+	1491	protein_coding	uncharacterized protein && sp|P10356|YEY2_YEAST Uncharacterized protein YER152C OS=Saccharomyces cerevisiae (strain ATCC 204508 / S288c) OX=559292 GN=YER152C PE=1 SV=2 && PF00155:Aminotransferase class I and II	-
19127548	61.1104	55.9983	74.9422	1501.51	1455.09	1570.06	64.017	1508.89	-4.55961	7.55467e-296	1.71578e-294	COCMIDRAFT_89789	NW_006911309.1	110362	111137	-	594	protein_coding	uncharacterized protein && - && -	-
19124787	139.551	113.895	98.6581	1595.89	1631.05	1593.99	117.368	1606.98	-3.7727	3.58531e-295	8.12693e-294	COCMIDRAFT_5939	NW_006911355.1	88982	90191	-	1071	protein_coding	uncharacterized protein && sp|A0BLX0|PP2C2_PARTE Probable protein phosphatase 2C 2 OS=Paramecium tetraurelia OX=5888 GN=GSPATT00030171001 PE=3 SV=1 && PF00481:Protein phosphatase 2C	-
19125238	2427.09	2525.62	2384.87	6502.32	6353.52	6216.78	2445.86	6357.54	-1.37814	2.21855e-294	5.01909e-293	COCMIDRAFT_728	NW_006911280.1	116438	122025	+	5490	protein_coding	uncharacterized protein && sp|O93937|PYR1_EMENI Protein pyrABCN OS=Emericella nidulans (strain FGSC A4 / ATCC 38163 / CBS 112.46 / NRRL 194 / M139) OX=227321 GN=pyrABCN PE=3 SV=2 && PF00185:Aspartate/ornithine carbamoyltransferase, Asp/Orn binding domain|PF02786:Carbamoyl-phosphate synthase L chain, ATP binding domain|PF00988:Carbamoyl-phosphate synthase small chain, CPSase domain|PF02787:Carbamo…	-
19128219	3230.64	3283.02	3237.69	7299.73	7517.81	7510.08	3250.45	7442.54	-1.19522	9.24955e-292	2.08446e-290	COCMIDRAFT_932	NW_006911281.1	269738	272221	-	2433	protein_coding	uncharacterized protein && sp|Q4WQ08|ADMB_ASPFU Disintegrin and metalloproteinase domain-containing protein B OS=Neosartorya fumigata (strain ATCC MYA-4609 / Af293 / CBS 101355 / FGSC A1100) OX=330879 GN=ADM-B PE=3 SV=2 && PF13688:Metallo-peptidase family M12|PF00200:Disintegrin	-
19125606	2596.74	2827.44	2761.48	7333.66	7651.62	7151.12	2728.55	7378.8	-1.43549	5.51024e-291	1.23699e-289	COCMIDRAFT_80130	NW_006911277.1	470466	471684	+	1110	protein_coding	uncharacterized protein && sp|P32867|SSO1_YEAST Protein SSO1 OS=Saccharomyces cerevisiae (strain ATCC 204508 / S288c) OX=559292 GN=SSO1 PE=1 SV=2 && PF05739:SNARE domain|PF00804:Syntaxin	-
19129251	611.104	595.101	602.384	2731.57	2584.61	2686.48	602.863	2667.55	-2.14548	3.84325e-288	8.57811e-287	COCMIDRAFT_98390	NW_006911364.1	36255	37772	+	1392	protein_coding	uncharacterized protein && sp|B2WMQ2|AMPP3_PYRTR Probable Xaa-Pro aminopeptidase pepP OS=Pyrenophora tritici-repentis (strain Pt-1C-BFP) OX=426418 GN=pepP PE=3 SV=1 && PF00557:Metallopeptidase family M24|PF05195:Aminopeptidase P, N-terminal domain	-
19128732	1722.95	1676.15	1818.54	5018.83	5133.39	4969.26	1739.21	5040.5	-1.53518	1.41594e-287	3.1483e-286	COCMIDRAFT_95824	NW_006911344.1	67850	68931	+	1017	protein_coding	uncharacterized protein && - && -	-
19117977	2189.94	2158.31	2060.44	5620.07	5713.96	5860.94	2136.23	5731.66	-1.42376	2.87316e-287	6.37623e-286	COCMIDRAFT_101938	NW_006911400.1	45295	47489	-	1881	protein_coding	uncharacterized protein && sp|P23231|TOM70_NEUCR Mitochondrial import receptor subunit tom70 OS=Neurospora crassa (strain ATCC 24698 / 74-OR23-1A / CBS 708.71 / DSM 1257 / FGSC 987) OX=367110 GN=tom70 PE=2 SV=3 && PF14559:Tetratricopeptide repeat	-
19122991	109.451	82.5738	89.1718	1537.57	1484.6	1445.21	93.7324	1489.12	-3.98734	2.03336e-286	4.50393e-285	COCMIDRAFT_36299	NW_006911331.1	12931	13767	-	837	protein_coding	uncharacterized protein && - && PF00010:Helix-loop-helix DNA-binding domain	bHLH
19119034	763.424	704.25	843.337	4129.16	3978.59	3579.2	770.337	3895.65	-2.33828	2.03629e-285	4.49333e-284	COCMIDRAFT_107387	NW_006911485.1	8148	9202	+	918	protein_coding	uncharacterized protein && - && PF12855:ECL1/2/3 zinc binding proteins	-
19120569	132.254	111.997	127.117	1766.61	1736.42	1513.88	123.789	1672.3	-3.75489	2.56867e-283	5.62547e-282	COCMIDRAFT_24302	NW_006911305.1	178049	179444	-	1347	protein_coding	uncharacterized protein && sp|P34755|PHYB_ASPAW 3-phytase B OS=Aspergillus awamori OX=105351 GN=phyB PE=1 SV=1 && PF00328:Histidine phosphatase superfamily (branch 2)	-
19128473	898.414	804.858	906.896	3367.8	3503.39	3340.93	870.056	3404.04	-1.96779	2.74758e-280	5.98357e-279	COCMIDRAFT_94564	NW_006911335.1	82377	85221	+	2487	protein_coding	uncharacterized protein && sp|Q5BGA9|MRD1_EMENI Multiple RNA-binding domain-containing protein 1 OS=Emericella nidulans (strain FGSC A4 / ATCC 38163 / CBS 112.46 / NRRL 194 / M139) OX=227321 GN=mrd1 PE=3 SV=1 && PF00076:RNA recognition motif. (a.k.a. RRM, RBD, or RNP domain)	-
19128576	179.683	125.284	141.347	1669.06	1763.81	1678.27	148.771	1703.71	-3.51497	5.08474e-279	1.10527e-277	COCMIDRAFT_95061	NW_006911339.1	73031	73651	+	540	protein_coding	uncharacterized protein && - && -	-
19129121	1027.02	1018.41	1041.6	3439.91	3395.92	3407.52	1029.01	3414.45	-1.7304	1.04283e-278	2.25837e-277	COCMIDRAFT_97761	NW_006911359.1	5370	7406	-	1935	protein_coding	uncharacterized protein && sp|X1WGX5|PUM3_DANRE Pumilio homolog 3 OS=Danio rerio OX=7955 GN=pum3 PE=2 SV=2 && PF08144:CPL (NUC119) domain	-
19129233	98.5063	112.946	107.196	1427.29	1451.93	1395.26	106.216	1424.83	-3.74671	1.24861e-278	2.699e-277	COCMIDRAFT_98324	NW_006911363.1	81774	83033	+	1206	protein_coding	uncharacterized protein && - && -	-
19125074	240.793	205.96	210.597	1744.34	1832.3	1947.75	219.117	1841.47	-3.07005	3.49758e-278	7.51851e-277	COCMIDRAFT_6755	NW_006911375.1	94455	95366	+	864	protein_coding	uncharacterized protein && - && PF00397:WW domain	-
19123319	2372.36	2405.08	2415.23	5798.22	5948.92	6044.06	2397.56	5930.4	-1.30667	3.47553e-276	7.45735e-275	COCMIDRAFT_37762	NW_006911363.1	71551	72698	+	1074	protein_coding	uncharacterized protein && sp|I1RD82|ATG27_GIBZE Autophagy-related protein 27 OS=Gibberella zeae (strain ATCC MYA-4620 / CBS 123657 / FGSC 9075 / NRRL 31084 / PH-1) OX=229533 GN=ATG27 PE=3 SV=1 && PF09451:Autophagy-related protein 27	-
19118278	108.539	108.2	116.682	1505.76	1706.92	1472.26	111.141	1561.64	-3.81287	3.59838e-276	7.70674e-275	COCMIDRAFT_103346	NW_006911417.1	32931	33146	-	216	protein_coding	uncharacterized protein && - && -	-
19125972	2133.39	2053.91	2143.92	5657.19	5419.99	5745.45	2110.4	5607.54	-1.4098	1.4676e-272	3.12597e-271	COCMIDRAFT_82004	NW_006911281.1	332325	334194	-	1761	protein_coding	uncharacterized protein && sp|P41390|PUR1_SCHPO Amidophosphoribosyltransferase OS=Schizosaccharomyces pombe (strain 972 / ATCC 24843) OX=284812 GN=ade4 PE=1 SV=1 && PF13522:Glutamine amidotransferase domain	-
19123378	385.816	410.022	406.016	2105.94	2080.96	2092.38	400.618	2093.09	-2.38572	7.14085e-271	1.50995e-269	COCMIDRAFT_38035	NW_006911370.1	16946	19696	+	2751	protein_coding	uncharacterized protein && sp|O14267|YFPC_SCHPO Uncharacterized UPF0442 protein C7D4.12c OS=Schizosaccharomyces pombe (strain 972 / ATCC 24843) OX=284812 GN=SPAC7D4.12c PE=3 SV=1 && PF06738:Putative threonine/serine exporter	-
19120591	437.806	504.934	453.448	2378.46	2322.25	2343.13	465.396	2347.94	-2.33544	1.26012e-270	2.65492e-269	COCMIDRAFT_24442	NW_006911307.1	170151	171350	+	1149	protein_coding	uncharacterized protein && sp|Q9P6L7|YKQ9_SCHPO Uncharacterized mitochondrial carrier C688.09 OS=Schizosaccharomyces pombe (strain 972 / ATCC 24843) OX=284812 GN=SPAC688.09 PE=3 SV=1 && PF00153:Mitochondrial carrier protein	-
19128615	487.059	507.782	515.109	2309.53	2298.02	2356.65	503.317	2321.4	-2.2058	1.23641e-268	2.59556e-267	COCMIDRAFT_95244	NW_006911340.1	39541	42040	+	2442	protein_coding	uncharacterized protein && sp|Q0UMB9|DBP4_PHANO ATP-dependent RNA helicase DBP4 OS=Phaeosphaeria nodorum (strain SN15 / ATCC MYA-4574 / FGSC 10173) OX=321614 GN=DBP4 PE=3 SV=1 && PF13959:Domain of unknown function (DUF4217)|PF00271:Helicase conserved C-terminal domain|PF00270:DEAD/DEAH box helicase	-
19118657	609.28	614.084	568.233	2580.99	2517.17	2552.26	597.199	2550.14	-2.0941	9.7291e-268	2.03874e-266	COCMIDRAFT_105267	NW_006911445.1	8498	9204	+	606	protein_coding	uncharacterized protein && sp|P35200|UPS2_YEAST Protein UPS2, mitochondrial OS=Saccharomyces cerevisiae (strain ATCC 204508 / S288c) OX=559292 GN=UPS2 PE=1 SV=1 && PF04707:PRELI-like family	-
19123699	762.512	731.775	732.347	3001.97	3107.22	3394	742.211	3167.73	-2.09342	2.75587e-267	5.76457e-266	COCMIDRAFT_39519	NW_006911420.1	24477	25967	+	1491	protein_coding	uncharacterized protein && sp|D4B1P2|A2372_ARTBC Uncharacterized FAD-linked oxidoreductase ARB_02372 OS=Arthroderma benhamiae (strain ATCC MYA-4681 / CBS 112371) OX=663331 GN=ARB_02372 PE=1 SV=1 && PF01565:FAD binding domain	-
19126149	1342.6	1394.26	1426.75	4128.1	4133.48	4044.29	1387.87	4101.96	-1.56367	4.52769e-267	9.45378e-266	COCMIDRAFT_82885	NW_006911284.1	230169	231519	-	1290	protein_coding	uncharacterized protein && - && PF00615:Regulator of G protein signaling domain	-
19119964	563.675	590.355	583.411	2589.47	2588.82	2443.01	579.147	2540.44	-2.13327	4.66623e-267	9.72563e-266	COCMIDRAFT_1892	NW_006911291.1	12023	13855	+	1782	protein_coding	uncharacterized protein && sp|P50537|MAE1_SCHPO Malic acid transport protein OS=Schizosaccharomyces pombe (strain 972 / ATCC 24843) OX=284812 GN=mae1 PE=1 SV=1 && PF03595:Voltage-dependent anion channel	-
19126615	254.475	262.908	289.334	1770.85	1890.25	1830.18	268.905	1830.43	-2.76762	1.77255e-266	3.68128e-265	COCMIDRAFT_85169	NW_006911291.1	25816	27269	+	1350	protein_coding	uncharacterized protein && sp|O14206|YDD3_SCHPO Brix domain-containing protein C1B9.03c OS=Schizosaccharomyces pombe (strain 972 / ATCC 24843) OX=284812 GN=SPAC1B9.03c PE=1 SV=2 && PF04427:Brix domain	-
19121245	1574.28	1407.55	1422.95	4594.67	4651.87	4497.93	1468.26	4581.49	-1.64121	5.9155e-265	1.21555e-263	COCMIDRAFT_28102	NW_006911387.1	68162	71230	-	3069	protein_coding	uncharacterized protein && sp|P87122|YDL6_SCHPO Putative cation exchanger C3A12.06c OS=Schizosaccharomyces pombe (strain 972 / ATCC 24843) OX=284812 GN=SPAC3A12.06c PE=3 SV=1 && PF01699:Sodium/calcium exchanger protein	-
19124846	1826.02	1873.57	1884.94	4795.09	4883.68	4878.74	1861.51	4852.5	-1.38241	6.68497e-264	1.36404e-262	COCMIDRAFT_6114	NW_006911359.1	84129	88230	+	4053	protein_coding	uncharacterized protein && sp|O14299|WIS4_SCHPO MAP kinase kinase kinase wis4 OS=Schizosaccharomyces pombe (strain 972 / ATCC 24843) OX=284812 GN=wis4 PE=3 SV=1 && PF00069:Protein kinase domain	-
19128857	2166.23	2228.54	1949.45	6655.01	6308.22	6214.7	2114.74	6392.64	-1.59578	7.77141e-264	1.58295e-262	COCMIDRAFT_96463	NW_006911349.1	62212	63506	-	1080	protein_coding	uncharacterized protein && sp|Q06508|LOA1_YEAST Lysophosphatidic acid:oleoyl-CoA acyltransferase 1 OS=Saccharomyces cerevisiae (strain ATCC 204508 / S288c) OX=559292 GN=LOA1 PE=1 SV=1 && -	-
19121489	682.247	716.589	738.039	2934.1	2762.68	2822.78	712.292	2839.85	-1.99562	1.12041e-263	2.27419e-262	COCMIDRAFT_29346	NW_006911437.1	7565	8416	-	798	protein_coding	uncharacterized protein && sp|P35735|SFK1_YEAST Protein SFK1 OS=Saccharomyces cerevisiae (strain ATCC 204508 / S288c) OX=559292 GN=SFK1 PE=1 SV=1 && PF10277:Frag1/DRAM/Sfk1 family	-
19126875	103.067	74.9808	76.8395	1435.77	1336.03	1374.45	84.9624	1382.09	-4.02085	6.10048e-262	1.23183e-260	COCMIDRAFT_86517	NW_006911296.1	198196	198561	+	366	protein_coding	uncharacterized protein && - && -	-
19125488	654.885	687.166	637.483	2985	2691.03	2873.77	659.845	2849.93	-2.11078	1.12256e-261	2.25888e-260	COCMIDRAFT_79504	NW_006911276.1	469468	472255	+	2679	protein_coding	uncharacterized protein && - && PF12868:Domain of unknwon function (DUF3824)	-
19127051	1635.39	1593.58	1569.04	4590.43	4826.78	4489.61	1599.34	4635.61	-1.5351	3.76874e-261	7.57062e-260	COCMIDRAFT_87391	NW_006911299.1	215976	217321	-	1278	protein_coding	uncharacterized protein && sp|P53320|MTM1_YEAST Mitochondrial carrier protein MTM1 OS=Saccharomyces cerevisiae (strain ATCC 204508 / S288c) OX=559292 GN=MTM1 PE=1 SV=1 && PF00153:Mitochondrial carrier protein	-
19127923	3691.25	3920.83	3900.79	9693.03	9066.68	8960.49	3837.63	9240.07	-1.26782	2.86732e-260	5.74007e-259	COCMIDRAFT_91658	NW_006911318.1	18414	19907	-	1173	protein_coding	uncharacterized protein && - && -	-
19119217	603.807	637.812	611.87	2615.98	2853.29	2964.29	617.83	2811.19	-2.18618	1.99104e-259	3.97902e-258	COCMIDRAFT_108293	NW_006911507.1	27809	30805	+	2997	protein_coding	uncharacterized protein && sp|P87137|YDM6_SCHPO Uncharacterized protein C57A7.06 OS=Schizosaccharomyces pombe (strain 972 / ATCC 24843) OX=284812 GN=SPAC57A7.06 PE=1 SV=1 && PF04615:Utp14 protein	-
19120021	113.1	111.997	137.552	1475	1386.61	1392.14	120.883	1417.92	-3.55288	2.16176e-258	4.29807e-257	COCMIDRAFT_21228	NW_006911276.1	137720	140050	+	2226	protein_coding	uncharacterized protein && - && -	-
19125027	3782.46	3838.26	3906.48	8303.92	8062.55	8075.05	3842.4	8147.17	-1.08436	7.43176e-258	1.47257e-256	COCMIDRAFT_663	NW_006911279.1	310175	313699	-	3525	protein_coding	uncharacterized protein && - && PF06011:Transient receptor potential (TRP) ion channel|PF14558:ML-like domain	-
19118053	193.364	156.606	150.833	1744.34	1568.89	1612.72	166.934	1641.98	-3.2962	2.34166e-257	4.63204e-256	COCMIDRAFT_102292	NW_006911404.1	47016	48146	-	1131	protein_coding	uncharacterized protein && sp|O74806|PTH_SCHPO Probable peptidyl-tRNA hydrolase OS=Schizosaccharomyces pombe (strain 972 / ATCC 24843) OX=284812 GN=pth1 PE=3 SV=2 && PF01195:Peptidyl-tRNA hydrolase	-
19118187	1585.22	1625.85	1571.89	4604.22	4544.4	4341.86	1594.32	4496.83	-1.49595	3.40614e-257	6.72625e-256	COCMIDRAFT_10293	NW_006911654.1	5435	7396	+	1962	protein_coding	uncharacterized protein && - && -	-
19124054	1867.97	1820.42	1955.14	5111.08	5553.8	5448.92	1881.18	5371.27	-1.5137	1.55332e-256	3.06221e-255	COCMIDRAFT_4141	NW_006911318.1	136383	137674	-	459	protein_coding	uncharacterized protein && sp|P16965|STF2_YEAST ATPase-stabilizing factor 15 kDa protein OS=Saccharomyces cerevisiae (strain ATCC 204508 / S288c) OX=559292 GN=STF2 PE=1 SV=2 && -	-
19125362	1361.76	1509.11	1249.35	10027.1	9850.59	9349.62	1373.41	9742.42	-2.82654	1.93601e-256	3.81021e-255	COCMIDRAFT_7693	NW_006911407.1	50332	51358	-	921	protein_coding	uncharacterized protein && - && -	-
19119834	597.423	575.169	573.925	2450.56	2439.2	2384.75	582.172	2424.84	-2.05809	9.63309e-256	1.89267e-254	COCMIDRAFT_1296	NW_006911284.1	308098	309723	+	1575	protein_coding	uncharacterized protein && - && -	-
19124015	2117.89	2039.67	2239.73	5672.03	5609.64	5497.82	2132.43	5593.16	-1.39118	3.2888e-253	6.41839e-252	COCMIDRAFT_41192	NW_006911519.1	19352	22588	-	2703	protein_coding	uncharacterized protein && sp|Q54DU5|Y2028_DICDI von Willebrand factor A domain-containing protein DDB_G0292028 OS=Dictyostelium discoideum OX=44689 GN=DDB_G0292028 PE=4 SV=1 && PF08487:Vault protein inter-alpha-trypsin domain|PF13768:von Willebrand factor type A domain	-
19128651	567.323	535.306	611.87	2600.08	2461.33	2516.89	571.5	2526.1	-2.14412	1.76059e-251	3.42448e-250	COCMIDRAFT_95393	NW_006911341.1	51944	53545	-	1548	protein_coding	uncharacterized protein && - && -	-
19118525	1123.7	1099.09	1093.78	3404.92	3375.9	3396.08	1105.52	3392.3	-1.6174	6.75791e-250	1.30143e-248	COCMIDRAFT_104528	NW_006911433.1	31349	33161	+	1743	protein_coding	uncharacterized protein && - && -	-
19124104	81.1765	105.353	87.2745	1257.62	1392.93	1386.94	91.2679	1345.83	-3.88384	1.92391e-249	3.69892e-248	COCMIDRAFT_41626	NW_006911574.1	3418	4506	-	1089	protein_coding	uncharacterized protein && - && -	-
19126605	288.222	243.925	271.31	1777.22	2005.1	1843.7	267.819	1875.34	-2.80704	4.9382e-249	9.47857e-248	COCMIDRAFT_8512	NW_006911442.1	55387	55715	+	231	protein_coding	uncharacterized protein && - && -	-
19120553	837.304	710.894	748.474	3075.13	3264.21	3384.63	765.557	3241.33	-2.08138	1.79921e-248	3.44779e-247	COCMIDRAFT_24178	NW_006911304.1	53072	53935	-	579	protein_coding	uncharacterized protein && - && -	-
19118766	767.984	744.114	837.646	2909.71	3017.66	2917.47	783.248	2948.28	-1.91248	3.60169e-247	6.87922e-246	COCMIDRAFT_105890	NW_006911456.1	1956	3228	-	1209	protein_coding	uncharacterized protein && sp|P0CT91|LIPA_SODAL Lipase A OS=Sodiomyces alcalophilus OX=398408 GN=lipA PE=1 SV=1 && PF01764:Lipase (class 3)	-
19129176	1191.2	1196.85	1158.28	3553.37	3492.86	3602.09	1182.11	3549.44	-1.58619	6.37758e-247	1.21612e-245	COCMIDRAFT_9807	NW_006911536.1	18179	20665	-	2253	protein_coding	uncharacterized protein && sp|Q92609|TBCD5_HUMAN TBC1 domain family member 5 OS=Homo sapiens OX=9606 GN=TBC1D5 PE=1 SV=1 && PF00566:Rab-GTPase-TBC domain	-
19118968	1066.24	1150.34	1079.55	3742.12	3477.05	3635.39	1098.71	3618.19	-1.71967	1.47429e-246	2.8067e-245	COCMIDRAFT_107039	NW_006911477.1	42638	44966	+	2058	protein_coding	uncharacterized protein && - && PF02040:Arsenical pump membrane protein	-
19122432	2355.94	2318.71	2385.82	5524.64	5474.78	5631	2353.49	5543.47	-1.236	1.08167e-243	2.05253e-242	COCMIDRAFT_33889	NW_006911297.1	50012	57577	-	5511	protein_coding	uncharacterized protein && sp|Q2TXA7|ATRA_ASPOR ABC multidrug transporter atrA OS=Aspergillus oryzae (strain ATCC 42149 / RIB 40) OX=510516 GN=atrA PE=1 SV=1 && PF00005:ABC transporter|PF01061:ABC-2 type transporter|PF04176:TIP41-like family|PF14510:ABC-transporter N-terminal|PF06422:CDR ABC transporter	-
19126564	2854.86	3041.94	2869.62	7088.71	7229.11	6779.67	2922.14	7032.5	-1.2671	2.93028e-243	5.55134e-242	COCMIDRAFT_8492	NW_006911441.1	49400	51691	+	2292	protein_coding	uncharacterized protein && sp|P53326|YG5L_YEAST Uncharacterized protein YGR266W OS=Saccharomyces cerevisiae (strain ATCC 204508 / S288c) OX=559292 GN=YGR266W PE=1 SV=1 && -	-
19129151	547.257	557.136	497.085	2365.73	2281.16	2369.14	533.826	2338.68	-2.13103	3.11633e-241	5.88466e-240	COCMIDRAFT_97933	NW_006911360.1	16268	17638	-	1371	protein_coding	uncharacterized protein && sp|Q9USR0|CKN1_SCHPO DNA excision repair protein ckn1 OS=Schizosaccharomyces pombe (strain 972 / ATCC 24843) OX=284812 GN=ckn1 PE=1 SV=1 && -	-
19120761	351.157	315.109	391.787	1981.87	2069.37	1995.61	352.684	2015.62	-2.5148	7.22997e-240	1.36305e-238	COCMIDRAFT_25446	NW_006911323.1	18255	19794	-	1488	protein_coding	uncharacterized protein && sp|Q7S6P8|BFR2_NEUCR Protein bfr2 OS=Neurospora crassa (strain ATCC 24698 / 74-OR23-1A / CBS 708.71 / DSM 1257 / FGSC 987) OX=367110 GN=bfr2 PE=3 SV=1 && PF13339:Apoptosis antagonizing transcription factor|PF08164:Apoptosis-antagonizing transcription factor, C-terminal	-
19123022	1083.57	993.733	1046.35	3342.35	3278.97	3391.92	1041.22	3337.75	-1.6803	4.37681e-239	8.23815e-238	COCMIDRAFT_36416	NW_006911333.1	90619	91972	-	1239	protein_coding	uncharacterized protein && sp|O43688|PLPP2_HUMAN Phospholipid phosphatase 2 OS=Homo sapiens OX=9606 GN=PLPP2 PE=1 SV=1 && PF01569:PAP2 superfamily	-
19118388	1030.67	994.683	1040.65	3445.21	3507.61	3228.56	1022	3393.79	-1.73137	1.11593e-238	2.08696e-237	COCMIDRAFT_103859	NW_006911424.1	22505	24031	-	1527	protein_coding	uncharacterized protein && sp|G0S488|NMD3_CHATD 60S ribosomal export protein NMD3 OS=Chaetomium thermophilum (strain DSM 1495 / CBS 144.50 / IMI 039719) OX=759272 GN=NMD3 PE=3 SV=2 && PF04981:NMD3 family	-
19125700	3287.19	3395.97	3327.82	7289.13	7528.34	7137.59	3336.99	7318.35	-1.13303	1.76785e-238	3.30084e-237	COCMIDRAFT_80614	NW_006911278.1	129791	131385	+	798	protein_coding	uncharacterized protein && sp|P87305|CHAC_SCHPO Glutathione-specific gamma-glutamylcyclotransferase OS=Schizosaccharomyces pombe (strain 972 / ATCC 24843) OX=284812 GN=SPBC31F10.03 PE=3 SV=1 && PF04752:ChaC-like protein	-
19126783	30.0992	45.558	32.2536	1250.2	1251.74	1242.32	35.9703	1248.09	-5.11952	2.36013e-238	4.39965e-237	COCMIDRAFT_860	NW_006911281.1	81470	82855	+	1320	protein_coding	uncharacterized protein && sp|O43029|FAP1_SCHPO L-pipecolate oxidase OS=Schizosaccharomyces pombe (strain 972 / ATCC 24843) OX=284812 GN=fap1 PE=1 SV=1 && PF01266:FAD dependent oxidoreductase	-
19125624	1705.62	1700.83	1733.16	4355.03	4414.8	4360.59	1713.2	4376.81	-1.35321	1.69341e-237	3.15175e-236	COCMIDRAFT_802	NW_006911280.1	308396	309510	+	1008	protein_coding	uncharacterized protein && sp|S0DQ98|FSR4_GIBF5 Trans-enoyl reductase fsr4 OS=Gibberella fujikuroi (strain CBS 195.34 / IMI 58289 / NRRL A-6831) OX=1279085 GN=fsr4 PE=2 SV=1 && -	-
19128284	412.267	414.767	472.421	2309.53	2747.92	2444.05	433.152	2500.5	-2.52967	2.77061e-237	5.14018e-236	COCMIDRAFT_93520	NW_006911328.1	67500	68345	-	798	protein_coding	uncharacterized protein && sp|P0C0Y4|MTDH_ALTAL NADP-dependent mannitol dehydrogenase OS=Alternaria alternata OX=5599 PE=1 SV=2 && PF13561:Enoyl-(Acyl carrier protein) reductase	-
19118119	1257.78	1199.69	1205.72	3613.81	3553.97	3542.78	1221.06	3570.19	-1.54761	3.70183e-237	6.85691e-236	COCMIDRAFT_102622	NW_006911407.1	34023	34853	-	831	protein_coding	uncharacterized protein && - && -	-
19122639	528.103	522.019	549.26	2240.61	2194.76	2235.96	533.127	2223.77	-2.06055	1.38186e-236	2.55151e-235	COCMIDRAFT_3479	NW_006911309.1	45448	46471	-	948	protein_coding	uncharacterized protein && - && -	-
19127074	1006.04	989.937	1038.76	3277.67	3134.61	3222.32	1011.58	3211.54	-1.66669	1.73239e-236	3.19369e-235	COCMIDRAFT_87489	NW_006911299.1	37851	38711	+	861	protein_coding	uncharacterized protein && sp|Q6DCA0|AMERL_HUMAN AMMECR1-like protein OS=Homo sapiens OX=9606 GN=AMMECR1L PE=1 SV=1 && PF01871:AMMECR1	-
19124864	685.896	629.27	685.864	2638.25	2516.12	2629.26	667.01	2594.54	-1.95946	4.84482e-236	8.91737e-235	COCMIDRAFT_6158	NW_006911360.1	72183	72917	-	681	protein_coding	uncharacterized protein && sp|Q08746|RRS1_YEAST Regulator of ribosome biosynthesis OS=Saccharomyces cerevisiae (strain ATCC 204508 / S288c) OX=559292 GN=RRS1 PE=1 SV=1 && PF04939:Ribosome biogenesis regulatory protein (RRS1)	-
19124687	1317.07	1244.3	1346.11	4110.08	4044.97	4492.73	1302.49	4215.93	-1.69457	1.56653e-235	2.87882e-234	COCMIDRAFT_5648	NW_006911348.1	126693	127895	-	1203	protein_coding	glycoside hydrolase family 76 protein && sp|Q75DG6|DCW1_ASHGO Mannan endo-1,6-alpha-mannosidase DCW1 OS=Ashbya gossypii (strain ATCC 10895 / CBS 109.51 / FGSC 9923 / NRRL Y-1056) OX=284811 GN=DCW1 PE=3 SV=2 && PF03663:Glycosyl hydrolase family 76	-
19119802	566.411	534.357	534.082	2308.47	2367.56	2227.64	544.95	2301.22	-2.0778	2.27384e-235	4.16549e-234	COCMIDRAFT_1156	NW_006911283.1	196233	197897	-	1512	protein_coding	uncharacterized protein && sp|P53395|ODB2_MOUSE Lipoamide acyltransferase component of branched-chain alpha-keto acid dehydrogenase complex, mitochondrial OS=Mus musculus OX=10090 GN=Dbt PE=1 SV=2 && PF02817:e3 binding domain|PF00364:Biotin-requiring enzyme|PF00198:2-oxoacid dehydrogenases acyltransferase (catalytic domain)	-
19117646	1835.14	1649.58	1674.34	4805.69	4814.14	5037.93	1719.69	4885.92	-1.50611	6.5274e-235	1.19389e-233	COCMIDRAFT_10030	NW_006911568.1	8608	12924	+	4317	protein_coding	uncharacterized protein && sp|P38671|RPOM_NEUCR DNA-directed RNA polymerase, mitochondrial OS=Neurospora crassa (strain ATCC 24698 / 74-OR23-1A / CBS 708.71 / DSM 1257 / FGSC 987) OX=367110 GN=cyt-5 PE=3 SV=2 && PF00940:DNA-dependent RNA polymerase|PF14700:DNA-directed RNA polymerase N-terminal	-
19128226	3081.97	3270.68	2973.03	7950.81	7825.47	7370.66	3108.56	7715.65	-1.31154	9.89831e-234	1.80196e-232	COCMIDRAFT_93216	NW_006911326.1	33002	36206	+	2976	protein_coding	uncharacterized protein && sp|O74359|MUG60_SCHPO Meiotically up-regulated gene 60 protein OS=Schizosaccharomyces pombe (strain 972 / ATCC 24843) OX=284812 GN=mug60 PE=1 SV=1 && PF00013:KH domain	-
19120475	4477.48	4555.8	4320.09	8980.45	9200.49	8913.67	4451.12	9031.54	-1.02076	1.85728e-232	3.36535e-231	COCMIDRAFT_23648	NW_006911297.1	230484	232617	-	2016	protein_coding	uncharacterized protein && sp|Q5B0C0|HSP7M_EMENI Iron-sulfur cluster biogenesis chaperone, mitochondrial OS=Emericella nidulans (strain FGSC A4 / ATCC 38163 / CBS 112.46 / NRRL 194 / M139) OX=227321 GN=AN6010 PE=1 SV=1 && PF00012:Hsp70 protein	-
19125538	589.214	620.727	558.747	2438.9	2350.7	2369.14	589.563	2386.25	-2.01701	1.31006e-231	2.37011e-230	COCMIDRAFT_79747	NW_006911276.1	389933	392556	-	2469	protein_coding	uncharacterized protein && sp|Q8DJN6|PHK_THEEB Probable phosphoketolase OS=Thermosynechococcus elongatus (strain BP-1) OX=197221 GN=tll1186 PE=3 SV=1 && PF09364:XFP N-terminal domain|PF03894:D-xylulose 5-phosphate/D-fructose 6-phosphate phosphoketolase|PF09363:XFP C-terminal domain	-
19128660	492.532	514.426	563.49	2287.26	2306.44	2238.04	523.482	2277.25	-2.12159	1.50022e-231	2.70993e-230	COCMIDRAFT_95461	NW_006911342.1	8383	8782	-	303	protein_coding	uncharacterized protein && - && PF13396:Phospholipase_D-nuclease N-terminal	-
19122811	2998.06	2973.61	2746.3	6806.65	6816.08	7051.23	2905.99	6891.32	-1.24561	1.3142e-230	2.36657e-229	COCMIDRAFT_35561	NW_006911318.1	53550	59840	+	4887	protein_coding	uncharacterized protein && sp|Q01317|NUC2_NEUCR Ankyrin repeat protein nuc-2 OS=Neurospora crassa (strain ATCC 24698 / 74-OR23-1A / CBS 708.71 / DSM 1257 / FGSC 987) OX=367110 GN=nuc-2 PE=4 SV=2 && PF03109:ABC1 family|PF03009:Glycerophosphoryl diester phosphodiesterase family|PF12796:Ankyrin repeats (3 copies)|PF03105:SPX domain	-
19123654	4353.43	4164.76	4145.54	8556.29	8959.2	8908.47	4221.24	8807.99	-1.06101	1.44364e-229	2.59166e-228	COCMIDRAFT_39311	NW_006911412.1	152	4422	+	4092	protein_coding	uncharacterized protein && sp|P32660|ATC5_YEAST Phospholipid-transporting ATPase DNF1 OS=Saccharomyces cerevisiae (strain ATCC 204508 / S288c) OX=559292 GN=DNF1 PE=1 SV=2 && PF16212:Phospholipid-translocating P-type ATPase C-terminal|PF13246:Cation transport ATPase (P-type)	-
19127914	836.392	928.244	857.567	3041.2	3029.25	3248.33	874.067	3106.26	-1.82975	3.41618e-229	6.12337e-228	COCMIDRAFT_91614	NW_006911317.1	6041	7670	+	1581	protein_coding	uncharacterized protein && sp|V5XZS6|AKT7_ALTAL Cytochrome P450 monooxygenase AKT7 OS=Alternaria alternata OX=5599 GN=AKT7 PE=3 SV=1 && PF00067:Cytochrome P450	-
19126618	971.382	950.074	946.739	3038.02	3023.98	3211.92	956.065	3091.31	-1.69297	1.16363e-227	2.06983e-226	COCMIDRAFT_85182	NW_006911291.1	23884	25489	-	1557	protein_coding	uncharacterized protein && sp|Q0UK12|RRP3_PHANO ATP-dependent rRNA helicase RRP3 OS=Phaeosphaeria nodorum (strain SN15 / ATCC MYA-4574 / FGSC 10173) OX=321614 GN=RRP3 PE=3 SV=2 && PF00271:Helicase conserved C-terminal domain|PF00270:DEAD/DEAH box helicase	-
19127162	1143.77	1058.27	1118.44	3621.24	3708.86	3389.84	1106.83	3573.31	-1.69053	5.63954e-226	9.98576e-225	COCMIDRAFT_87933	NW_006911301.1	41434	42940	+	1398	protein_coding	uncharacterized protein && - && PF00172:Fungal Zn(2)-Cys(6) binuclear cluster domain	-
19117613	707.786	705.2	663.097	2746.41	2881.74	2570.99	692.027	2733.05	-1.98137	2.05474e-225	3.63274e-224	COCMIDRAFT_100123	NW_006911379.1	51211	52899	-	1401	protein_coding	uncharacterized protein && sp|Q873E8|GSHR_NEUCR Glutathione reductase OS=Neurospora crassa (strain ATCC 24698 / 74-OR23-1A / CBS 708.71 / DSM 1257 / FGSC 987) OX=367110 GN=gtr-1 PE=3 SV=1 && PF07992:Pyridine nucleotide-disulphide oxidoreductase|PF02852:Pyridine nucleotide-disulphide oxidoreductase, dimerisation domain	-
19120875	4438.26	4479.87	4625.55	10125.7	10226.7	9391.24	4514.56	9914.55	-1.13498	2.2518e-225	3.97512e-224	COCMIDRAFT_26092	NW_006911336.1	7876	8732	+	768	protein_coding	uncharacterized protein && - && -	-
19127557	1396.42	1345.86	1370.78	4103.71	3832.13	3840.36	1371.02	3925.4	-1.51741	1.72545e-224	3.03673e-223	COCMIDRAFT_89840	NW_006911309.1	82372	84461	-	1944	protein_coding	uncharacterized protein && sp|Q12136|SAS10_YEAST Something about silencing protein 10 OS=Saccharomyces cerevisiae (strain ATCC 204508 / S288c) OX=559292 GN=SAS10 PE=1 SV=1 && PF09368:Sas10 C-terminal domain|PF04000:Sas10/Utp3/C1D family	-
19117986	1162.92	1103.83	1079.55	3308.42	3481.27	3434.58	1115.43	3408.09	-1.61106	2.51449e-224	4.41875e-223	COCMIDRAFT_10199	NW_006911613.1	3267	4743	+	1428	protein_coding	uncharacterized protein && - && PF11204:Protein of unknown function (DUF2985)	-
19121128	1261.43	1208.24	1280.66	3597.91	3535	3519.89	1250.11	3550.93	-1.50605	1.93138e-223	3.3737e-222	COCMIDRAFT_27499	NW_006911369.1	29563	31485	+	1854	protein_coding	uncharacterized protein && sp|Q4WE58|TRM6_ASPFU tRNA (adenine(58)-N(1))-methyltransferase non-catalytic subunit trm6 OS=Neosartorya fumigata (strain ATCC MYA-4609 / Af293 / CBS 101355 / FGSC A1100) OX=330879 GN=trm6 PE=3 SV=1 && PF04189:Gcd10p family	-
19125599	2061.34	2096.62	2210.32	5336.95	5279.85	5100.36	2122.76	5239.05	-1.30351	7.25103e-223	1.2647e-221	COCMIDRAFT_80096	NW_006911277.1	316556	317946	-	1323	protein_coding	uncharacterized protein && - && PF00892:EamA-like transporter family	-
19119894	3440.42	3491.83	3483.39	7053.72	7304.97	7103.26	3471.88	7153.98	-1.04308	5.18674e-222	9.00606e-221	COCMIDRAFT_1576	NW_006911287.1	233283	235106	-	1557	protein_coding	uncharacterized protein && sp|O94514|NOP56_SCHPO Nucleolar protein 56 OS=Schizosaccharomyces pombe (strain 972 / ATCC 24843) OX=284812 GN=nop56 PE=3 SV=1 && PF08156:NOP5NT (NUC127) domain|PF01798:snoRNA binding domain, fibrillarin	-
19124951	643.939	604.592	654.559	2451.62	2773.21	2649.03	634.364	2624.62	-2.04865	5.35326e-222	9.28137e-221	COCMIDRAFT_6412	NW_006911366.1	59790	60637	-	801	protein_coding	uncharacterized protein && - && PF12138:Spherulation-specific family 4	-
19120106	2250.14	2295.93	2342.18	5438.75	5217.69	5292.85	2296.08	5316.43	-1.21139	4.39958e-217	7.51606e-216	COCMIDRAFT_21688	NW_006911278.1	347396	349279	-	1884	protein_coding	uncharacterized protein && - && -	-
19125544	726.94	723.233	764.601	2603.26	2542.46	2727.06	738.258	2624.26	-1.82989	2.91702e-216	4.96874e-215	COCMIDRAFT_79784	NW_006911276.1	460987	461915	+	825	protein_coding	uncharacterized protein && - && -	-
19122238	40.1322	38.9141	36.0482	1048.73	1134.78	1099.77	38.3648	1094.43	-4.83354	3.17518e-216	5.40059e-215	COCMIDRAFT_33076	NW_006911288.1	281461	282035	-	483	protein_coding	uncharacterized protein && - && -	-
19117876	491.619	500.189	540.723	2169.56	2109.41	2089.25	510.844	2122.74	-2.05529	1.98849e-215	3.37725e-214	COCMIDRAFT_101481	NW_006911394.1	14742	15534	-	744	protein_coding	uncharacterized protein && sp|Q07821|ISA1_YEAST Iron-sulfur assembly protein 1 OS=Saccharomyces cerevisiae (strain ATCC 204508 / S288c) OX=559292 GN=ISA1 PE=1 SV=1 && PF01521:Iron-sulphur cluster biosynthesis	-
19128306	2121.53	2213.36	2218.86	6069.68	5549.59	5492.62	2184.58	5703.96	-1.3847	4.96524e-214	8.39624e-213	COCMIDRAFT_93677	NW_006911329.1	116283	117370	-	1035	protein_coding	uncharacterized protein && sp|O13644|SED5_SCHPO Integral membrane protein sed5 OS=Schizosaccharomyces pombe (strain 972 / ATCC 24843) OX=284812 GN=sed5 PE=3 SV=1 && PF11416:Syntaxin-5 N-terminal, Sly1p-binding domain|PF05739:SNARE domain	-
19129089	581.917	529.612	576.771	2309.53	2203.19	2398.27	562.766	2303.66	-2.03307	4.78913e-213	8.08669e-212	COCMIDRAFT_976	NW_006911282.1	12596	12865	+	219	protein_coding	uncharacterized protein && - && -	-
19120331	529.927	507.782	562.541	2134.57	2262.19	2334.8	533.417	2243.85	-2.07277	2.3639e-212	3.98579e-211	COCMIDRAFT_22837	NW_006911289.1	70376	71419	+	1044	protein_coding	uncharacterized protein && sp|Q9XIE3|HS17A_ARATH 17.6 kDa class I heat shock protein 1 OS=Arabidopsis thaliana OX=3702 GN=HSP17.6A PE=1 SV=1 && PF00011:Hsp20/alpha crystallin family	-
19125173	1539.62	1586.94	1560.51	3938.29	3951.2	3944.4	1562.35	3944.63	-1.33628	7.43353e-212	1.25156e-210	COCMIDRAFT_7098	NW_006911386.1	42691	43762	-	987	protein_coding	uncharacterized protein && - && -	-
19121362	1964.65	2023.53	2045.26	4880.98	4799.39	4689.38	2011.15	4789.91	-1.2521	7.61136e-212	1.27965e-210	COCMIDRAFT_28721	NW_006911410.1	43916	45474	-	1497	protein_coding	uncharacterized protein && sp|O14019|HAL4_SCHPO Serine/threonine-protein kinase hal4 OS=Schizosaccharomyces pombe (strain 972 / ATCC 24843) OX=284812 GN=hal4 PE=1 SV=1 && PF00069:Protein kinase domain	-
19127528	2552.04	2600.6	2573.65	5577.66	5870.95	5841.17	2575.43	5763.26	-1.16216	1.1155e-211	1.87272e-210	COCMIDRAFT_89710	NW_006911308.1	124448	125660	+	1155	protein_coding	uncharacterized protein && sp|A7EFY0|TVP38_SCLS1 Golgi apparatus membrane protein tvp38 OS=Sclerotinia sclerotiorum (strain ATCC 18683 / 1980 / Ss-1) OX=665079 GN=tvp38 PE=3 SV=1 && PF09335:SNARE associated Golgi protein	-
19127160	1812.33	1912.49	1803.36	4699.65	4515.95	4536.43	1842.73	4584.01	-1.31485	8.65054e-211	1.44809e-209	COCMIDRAFT_87926	NW_006911301.1	106143	108320	-	1971	protein_coding	glycoside hydrolase family 16 protein && sp|P32486|KRE6_YEAST Beta-glucan synthesis-associated protein KRE6 OS=Saccharomyces cerevisiae (strain ATCC 204508 / S288c) OX=559292 GN=KRE6 PE=1 SV=2 && PF03935:Beta-glucan synthesis-associated protein (SKN1)	-
19126675	75.7039	57.8966	54.0723	1113.41	1071.56	1038.38	62.5576	1074.45	-4.09918	2.44166e-210	4.08145e-209	COCMIDRAFT_85488	NW_006911292.1	21183	22346	+	1164	protein_coding	uncharacterized protein && - && -	-
19123970	1622.62	1675.2	1680.98	4296.7	4172.46	4102.56	1659.6	4190.57	-1.33643	2.20188e-209	3.67537e-208	COCMIDRAFT_40923	NW_006911496.1	13588	15739	-	2100	protein_coding	uncharacterized protein && sp|P38880|MDM31_YEAST Mitochondrial distribution and morphology protein 31 OS=Saccharomyces cerevisiae (strain ATCC 204508 / S288c) OX=559292 GN=MDM31 PE=1 SV=1 && PF08118:Yeast mitochondrial distribution and morphology (MDM) proteins	-
19127032	1530.5	1585.04	1503.59	4094.17	3939.61	3952.73	1539.71	3995.5	-1.37574	7.11928e-209	1.18495e-207	COCMIDRAFT_87314	NW_006911299.1	218082	219810	+	1677	protein_coding	uncharacterized protein && sp|O74531|POF7_SCHPO F-box protein pof7 OS=Schizosaccharomyces pombe (strain 972 / ATCC 24843) OX=284812 GN=pof7 PE=1 SV=2 && PF12937:F-box-like	-
19126196	584.653	562.831	552.106	2137.75	2178.95	2261.97	566.53	2192.89	-1.95238	8.77468e-209	1.4584e-207	COCMIDRAFT_83141	NW_006911285.1	98677	101916	+	3189	protein_coding	uncharacterized protein && sp|O14123|NAH2_SCHPO Probable Na(+)/H(+) antiporter C3A11.09 OS=Schizosaccharomyces pombe (strain 972 / ATCC 24843) OX=284812 GN=sod22 PE=1 SV=1 && PF00999:Sodium/hydrogen exchanger family|PF08619:Alkali metal cation/H+ antiporter Nha1 C terminus	-
19126292	1687.38	1514.8	1583.27	4347.6	4508.58	4252.38	1595.15	4369.52	-1.45339	9.44827e-208	1.56366e-206	COCMIDRAFT_83586	NW_006911286.1	203114	204146	-	945	protein_coding	glycoside hydrolase family 128 protein && - && PF11790:Glycosyl hydrolase catalytic core	-
19124380	590.126	602.694	573.925	2218.34	2439.2	2488.79	588.915	2382.11	-2.01618	2.72294e-207	4.49999e-206	COCMIDRAFT_47977	NW_006911335.1	80064	80429	-	255	protein_coding	uncharacterized protein && - && -	-
19124902	776.193	729.877	738.039	2539.64	2756.35	2587.64	748.036	2627.88	-1.81242	4.53784e-206	7.45703e-205	COCMIDRAFT_6267	NW_006911363.1	36879	38561	-	1068	protein_coding	uncharacterized protein && - && -	-
19126079	2715.31	2777.14	2784.25	6061.19	5967.89	5802.68	2758.9	5943.92	-1.10738	6.2986e-206	1.03359e-204	COCMIDRAFT_8258	NW_006911430.1	54513	57630	-	2736	protein_coding	uncharacterized protein && sp|Q4WI89|ATRR_ASPFU ABC-transporter-regulating transcription factor OS=Neosartorya fumigata (strain ATCC MYA-4609 / Af293 / CBS 101355 / FGSC A1100) OX=330879 GN=atrR PE=3 SV=2 && PF00172:Fungal Zn(2)-Cys(6) binuclear cluster domain|PF04082:Fungal specific transcription factor domain	-
19124495	114.924	132.877	121.425	1164.31	1125.3	1147.63	123.076	1145.75	-3.21952	1.99636e-204	3.26222e-203	COCMIDRAFT_5094	NW_006911336.1	102455	103429	+	909	protein_coding	uncharacterized protein && sp|P69166|HSD_MYCBO 3-alpha-(or 20-beta)-hydroxysteroid dehydrogenase OS=Mycobacterium bovis (strain ATCC BAA-935 / AF2122/97) OX=233413 GN=fabG3 PE=3 SV=1 && PF13561:Enoyl-(Acyl carrier protein) reductase	-
19127293	3655.68	3793.65	3870.43	7689.96	7853.92	7539.21	3773.25	7694.36	-1.02814	7.14549e-204	1.16437e-202	COCMIDRAFT_88541	NW_006911304.1	48728	49292	-	501	protein_coding	uncharacterized protein && - && -	-
19120568	2318.55	2465.83	2455.07	5396.33	5591.73	5641.4	2413.15	5543.16	-1.20006	9.79367e-204	1.59366e-202	COCMIDRAFT_243	NW_006911277.1	45356	46606	+	1251	protein_coding	uncharacterized protein && - && -	-
19118541	41.0443	21.8299	19.9214	1099.63	1118.98	1190.29	27.5985	1136.3	-5.35559	1.99407e-203	3.23579e-202	COCMIDRAFT_104591	NW_006911434.1	34834	35361	-	528	protein_coding	uncharacterized protein && - && -	-
19124674	576.444	608.389	634.638	2218.34	2260.08	2240.12	606.49	2239.51	-1.88507	6.50385e-203	1.05391e-201	COCMIDRAFT_56232	NW_006911369.1	3415	3768	-	354	protein_coding	uncharacterized protein && - && PF12796:Ankyrin repeats (3 copies)	-
19122190	199.749	200.265	184.035	1318.07	1390.82	1294.34	194.683	1334.41	-2.77668	3.27295e-202	5.28159e-201	COCMIDRAFT_32850	NW_006911286.1	196932	197795	-	864	protein_coding	uncharacterized protein && - && -	-
19128373	1355.37	1268.98	1211.41	3639.26	3852.15	3665.56	1278.59	3718.99	-1.53996	7.85754e-202	1.26623e-200	COCMIDRAFT_94035	NW_006911331.1	147350	151005	+	3540	protein_coding	uncharacterized protein && sp|Q9P4U6|TCSB_EMENI Two-component system protein B OS=Emericella nidulans (strain FGSC A4 / ATCC 38163 / CBS 112.46 / NRRL 194 / M139) OX=227321 GN=tcsB PE=1 SV=2 && PF02518:Histidine kinase-, DNA gyrase B-, and HSP90-like ATPase|PF00512:His Kinase A (phospho-acceptor) domain|PF00072:Response regulator receiver domain	-
19127269	1465.74	1659.07	1524.46	4303.07	4264.13	4160.82	1549.76	4242.67	-1.45325	1.53446e-201	2.46254e-200	COCMIDRAFT_88445	NW_006911303.1	216677	217569	-	831	protein_coding	uncharacterized protein && - && -	-
19120210	1297	1235.76	1306.27	3577.76	3413.83	3587.52	1279.68	3526.37	-1.46232	4.1603e-201	6.66736e-200	COCMIDRAFT_22235	NW_006911282.1	328033	331311	-	3177	protein_coding	uncharacterized protein && sp|O14053|UTP21_SCHPO U3 small nucleolar RNA-associated protein 21 homolog OS=Schizosaccharomyces pombe (strain 972 / ATCC 24843) OX=284812 GN=SPCC1672.07 PE=3 SV=1 && PF04192:Utp21 specific WD40 associated putative domain	-
19120006	1869.8	1902.05	1875.45	4391.08	4392.68	4351.23	1882.43	4378.33	-1.21782	5.84025e-201	9.3468e-200	COCMIDRAFT_2093	NW_006911293.1	49078	51000	-	1869	protein_coding	uncharacterized protein && sp|Q7RVY5|HEM1_NEUCR 5-aminolevulinate synthase, mitochondrial OS=Neurospora crassa (strain ATCC 24698 / 74-OR23-1A / CBS 708.71 / DSM 1257 / FGSC 987) OX=367110 GN=alv-1 PE=3 SV=2 && PF00155:Aminotransferase class I and II	-
19125718	2307.6	2204.82	2119.25	5388.91	5163.95	5196.08	2210.56	5249.65	-1.24752	8.22238e-200	1.31411e-198	COCMIDRAFT_80736	NW_006911278.1	406456	409793	-	3093	protein_coding	glycosyltransferase family 90 protein && sp|Q5K8R6|CXT1_CRYNJ Beta-1,2-xylosyltransferase 1 OS=Cryptococcus neoformans var. neoformans serotype D (strain JEC21 / ATCC MYA-565) OX=214684 GN=CXT1 PE=1 SV=1 && PF05686:Glycosyl transferase family 90	-
19121583	2496.41	2477.22	2477.84	5490.7	5278.8	5405.22	2483.82	5391.57	-1.1181	1.04104e-199	1.65925e-198	COCMIDRAFT_29870	NW_006911466.1	17765	22342	-	4578	protein_coding	uncharacterized protein && - && PF16987:KIX domain	-
19126041	2231.9	2085.23	2184.71	5089.88	4941.63	5162.79	2167.28	5064.76	-1.22444	1.18785e-198	1.89066e-197	COCMIDRAFT_82391	NW_006911282.1	283793	285820	+	1923	protein_coding	uncharacterized protein && sp|P21827|RCC1_YEAST Guanine nucleotide exchange factor SRM1 OS=Saccharomyces cerevisiae (strain ATCC 204508 / S288c) OX=559292 GN=SRM1 PE=1 SV=1 && PF00415:Regulator of chromosome condensation (RCC1) repeat	-
19121417	756.127	733.673	793.06	2540.7	2594.09	2462.78	760.953	2532.52	-1.73471	8.52103e-197	1.34889e-195	COCMIDRAFT_28987	NW_006911421.1	55539	56522	-	984	protein_coding	uncharacterized protein && sp|O13942|YEPC_SCHPO Uncharacterized protein C23H3.12c OS=Schizosaccharomyces pombe (strain 972 / ATCC 24843) OX=284812 GN=SPAC23H3.12c PE=4 SV=1 && PF10173:Mitochondrial K+-H+ exchange-related	-
19127813	970.47	992.784	1057.73	2957.43	2981.84	2995.5	1006.99	2978.26	-1.5647	1.51852e-196	2.40058e-195	COCMIDRAFT_91063	NW_006911315.1	101664	104434	-	2718	protein_coding	uncharacterized protein && sp|O60161|UTP4_SCHPO U3 small nucleolar RNA-associated protein 4 OS=Schizosaccharomyces pombe (strain 972 / ATCC 24843) OX=284812 GN=utp4 PE=3 SV=1 && -	-
19124226	991.448	975.7	925.869	2912.89	3015.55	2846.71	964.339	2925.05	-1.60061	1.38866e-195	2.19231e-194	COCMIDRAFT_442	NW_006911278.1	116467	118554	+	2088	protein_coding	uncharacterized protein && sp|Q10110|RRN3_SCHPO RNA polymerase I-specific transcription initiation factor rrn3 OS=Schizosaccharomyces pombe (strain 972 / ATCC 24843) OX=284812 GN=rrn3 PE=3 SV=1 && PF05327:RNA polymerase I specific transcription initiation factor RRN3	-
19127317	464.257	432.801	480.01	1868.41	1990.35	1925.9	459.022	1928.22	-2.07054	1.03937e-194	1.63424e-193	COCMIDRAFT_8863	NW_006911461.1	47578	49164	-	1524	protein_coding	uncharacterized protein && - && -	-
19127164	1048	1108.58	1083.34	3524.74	3248.41	3169.26	1079.97	3314.14	-1.61776	3.83467e-193	6.02126e-192	COCMIDRAFT_87946	NW_006911301.1	193737	195549	+	1755	protein_coding	uncharacterized protein && sp|Q4WRQ4|MFSB_ASPFU Major facilitator superfamily multidrug transporter mfsB OS=Neosartorya fumigata (strain ATCC MYA-4609 / Af293 / CBS 101355 / FGSC A1100) OX=330879 GN=mfsB PE=2 SV=1 && PF07690:Major Facilitator Superfamily	-
19122420	339.3	356.871	325.382	1608.61	1740.63	1637.69	340.518	1662.31	-2.28743	4.18884e-193	6.56853e-192	COCMIDRAFT_3385	NW_006911308.1	13809	15234	+	1350	protein_coding	uncharacterized protein && - && PF02833:DHHA2 domain|PF01368:DHH family	-
19122171	326.53	283.788	350.047	1727.38	1690.06	1906.13	320.122	1774.52	-2.47063	1.02746e-190	1.59189e-189	COCMIDRAFT_32740	NW_006911285.1	186841	188876	+	1779	protein_coding	GMC oxidoreductase && sp|A1CFL2|PATE_ASPCL Patulin synthase OS=Aspergillus clavatus (strain ATCC 1007 / CBS 513.65 / DSM 816 / NCTC 3887 / NRRL 1) OX=344612 GN=patE PE=1 SV=1 && PF00732:GMC oxidoreductase|PF05199:GMC oxidoreductase	-
19117647	2085.05	2143.12	2066.13	5662.49	5293.55	5028.57	2098.1	5328.2	-1.34452	1.23223e-190	1.9066e-189	COCMIDRAFT_100301	NW_006911381.1	95076	97146	+	1644	protein_coding	uncharacterized protein && sp|P52890|ATF1_SCHPO Transcription factor atf1 OS=Schizosaccharomyces pombe (strain 972 / ATCC 24843) OX=284812 GN=atf1 PE=1 SV=1 && PF11787:Aft1 HRR domain|PF11785:Aft1 osmotic stress response (OSM) domain|PF11786:Aft1 HRA domain|PF00170:bZIP transcription factor	TF_bZIP
19120640	809.941	663.438	806.341	2805.79	2859.61	2887.29	759.906	2850.9	-1.90709	3.08675e-190	4.76341e-189	COCMIDRAFT_24788	NW_006911312.1	125029	126356	+	1275	protein_coding	uncharacterized protein && sp|P36049|EBP2_YEAST rRNA-processing protein EBP2 OS=Saccharomyces cerevisiae (strain ATCC 204508 / S288c) OX=559292 GN=EBP2 PE=1 SV=1 && PF05890:Eukaryotic rRNA processing protein EBP2	-
19123497	412.267	395.785	432.578	1776.15	1786.99	1730.29	413.543	1764.48	-2.09313	4.65913e-190	7.18036e-189	COCMIDRAFT_38536	NW_006911384.1	44923	47744	-	2667	protein_coding	uncharacterized protein && - && -	-
19122870	1399.15	1482.53	1442.88	3593.66	3752.06	3699.9	1441.52	3681.87	-1.35308	2.0748e-188	3.18491e-187	COCMIDRAFT_35791	NW_006911322.1	36666	37815	+	1038	protein_coding	uncharacterized protein && - && -	-
19124513	3057.34	3122.62	3143.78	6421.73	6287.14	6171	3107.91	6293.29	-1.01793	4.45538e-188	6.82124e-187	COCMIDRAFT_5153	NW_006911338.1	33	823	+	741	protein_coding	uncharacterized protein && sp|P15646|FBRL_YEAST rRNA 2'-O-methyltransferase fibrillarin OS=Saccharomyces cerevisiae (strain ATCC 204508 / S288c) OX=559292 GN=NOP1 PE=1 SV=1 && PF01269:Fibrillarin	-
19120045	2634.13	2524.67	2585.03	5745.2	5482.15	5498.86	2581.28	5575.4	-1.11083	2.58366e-187	3.94008e-186	COCMIDRAFT_21342	NW_006911276.1	464852	467524	+	2565	protein_coding	uncharacterized protein && sp|O13779|YF2E_SCHPO Putative metal ion transporter C17A12.14 OS=Schizosaccharomyces pombe (strain 972 / ATCC 24843) OX=284812 GN=SPAC17A2.14 PE=1 SV=4 && PF01544:CorA-like Mg2+ transporter protein	-
19124496	547.257	598.898	615.665	2190.77	2318.03	2149.6	587.273	2219.47	-1.91864	4.17254e-187	6.3548e-186	COCMIDRAFT_5096	NW_006911336.1	106599	108142	-	1488	protein_coding	uncharacterized protein && sp|Q96UY2|DGT2A_UMBRA Diacylglycerol O-acyltransferase 2A OS=Umbelopsis ramanniana OX=41833 GN=DGAT2A PE=1 SV=1 && PF03982:Diacylglycerol acyltransferase	-
19122573	406.795	426.157	375.66	1782.52	1783.83	1714.69	402.87	1760.35	-2.12735	7.46566e-187	1.13554e-185	COCMIDRAFT_34515	NW_006911304.1	43653	44593	+	882	protein_coding	uncharacterized protein && sp|Q4WT40|GPN3_ASPFU GPN-loop GTPase 3 OS=Neosartorya fumigata (strain ATCC MYA-4609 / Af293 / CBS 101355 / FGSC A1100) OX=330879 GN=AFUA_1G10640 PE=3 SV=1 && PF03029:Conserved hypothetical ATP binding protein	-
19121331	549.994	541.95	582.463	1997.78	2103.09	2087.17	558.135	2062.68	-1.88599	2.07439e-186	3.14696e-185	COCMIDRAFT_28574	NW_006911404.1	68158	69235	-	924	protein_coding	uncharacterized protein && sp|Q9UW83|PDX1_EMENI Pyridoxal 5'-phosphate synthase subunit pyroA OS=Emericella nidulans (strain FGSC A4 / ATCC 38163 / CBS 112.46 / NRRL 194 / M139) OX=227321 GN=pyroA PE=3 SV=1 && PF01680:SOR/SNZ family	-
19126633	243.529	216.4	243.799	1415.62	1342.35	1346.36	234.576	1368.11	-2.5436	2.76266e-186	4.18566e-185	COCMIDRAFT_85264	NW_006911292.1	46673	47732	-	1002	protein_coding	uncharacterized protein && - && -	-
19122565	959.524	1010.82	980.89	2786.71	2910.19	2970.53	983.744	2889.14	-1.55453	3.45932e-186	5.23436e-185	COCMIDRAFT_34472	NW_006911303.1	162220	163179	-	846	protein_coding	uncharacterized protein && sp|Q9VCR7|CTNS_DROME Cystinosin homolog OS=Drosophila melanogaster OX=7227 GN=CG17119 PE=1 SV=2 && PF04193:PQ loop repeat	-
novel.53	1476.68	1324.03	1394.49	3785.6	3670.92	3707.18	1398.4	3721.23	-1.41161	7.83716e-186	1.18432e-184	-	NW_006911287.1	262712	265512	-	2696	-	- && sp|Q10146|RRP6_SCHPO Exosome complex exonuclease rrp6 OS=Schizosaccharomyces pombe (strain 972 / ATCC 24843) OX=284812 GN=rrp6 PE=1 SV=2 && PF01612:3'-5' exonuclease|PF08066:PMC2NT (NUC016) domain|PF00570:HRDC domain	-
19125119	940.37	929.193	910.691	3003.03	2720.53	2968.45	926.751	2897.33	-1.64437	1.55027e-185	2.33362e-184	COCMIDRAFT_6895	NW_006911380.1	5951	6948	+	927	protein_coding	uncharacterized protein && - && PF04117:Mpv17 / PMP22 family	-
19125708	1911.75	1857.44	1711.34	4663.6	4901.59	4568.68	1826.84	4711.29	-1.36649	2.30744e-185	3.4689e-184	COCMIDRAFT_80678	NW_006911278.1	43850	45035	-	1131	protein_coding	uncharacterized protein && - && -	-
19125470	185.155	152.809	146.09	1216.27	1351.84	1230.87	161.351	1266.32	-2.97074	3.73337e-185	5.60535e-184	COCMIDRAFT_79423	NW_006911276.1	456923	459072	-	2097	protein_coding	uncharacterized protein && sp|O94361|YHOE_SCHPO Uncharacterized acyltransferase C428.14 OS=Schizosaccharomyces pombe (strain 972 / ATCC 24843) OX=284812 GN=SPBC428.14 PE=3 SV=1 && PF01553:Acyltransferase|PF16076:Acyltransferase C-terminus	-
19126539	100.331	93.9633	87.2745	961.775	1018.88	1069.6	93.8561	1016.75	-3.43657	6.11206e-185	9.16495e-184	COCMIDRAFT_84815	NW_006911290.1	255543	256096	+	450	protein_coding	uncharacterized protein && - && -	-
19124450	334.739	330.295	333.92	1663.75	1651.07	1921.74	332.985	1745.52	-2.3902	8.19602e-185	1.2274e-183	COCMIDRAFT_4977	NW_006911334.1	26068	35713	+	9594	protein_coding	uncharacterized protein && sp|Q07878|VPS13_YEAST Vacuolar protein sorting-associated protein 13 OS=Saccharomyces cerevisiae (strain ATCC 204508 / S288c) OX=559292 GN=VPS13 PE=1 SV=1 && PF12624:N-terminal region of Chorein or VPS13|PF06650:SHR-binding domain of vacuolar-sorting associated protein 13|PF16909:Vacuolar-sorting-associated 13 protein C-terminal|PF16910:Repeating coiled region of VPS13|…	-
19120741	1348.08	1206.34	1186.74	3941.47	3889.03	3581.28	1247.05	3803.93	-1.60843	2.26229e-184	3.37923e-183	COCMIDRAFT_25311	NW_006911320.1	110821	113164	+	2184	protein_coding	uncharacterized protein && sp|Q8NDN9|RCBT1_HUMAN RCC1 and BTB domain-containing protein 1 OS=Homo sapiens OX=9606 GN=RCBTB1 PE=1 SV=1 && PF13964:Kelch motif|PF00651:BTB/POZ domain|PF13418:Galactose oxidase, central domain	ZBTB
19121202	1591.61	1488.23	1626.91	4017.82	4057.61	3879.9	1568.91	3985.11	-1.34472	1.07832e-183	1.60248e-182	COCMIDRAFT_2789	NW_006911300.1	157134	158027	-	837	protein_coding	uncharacterized protein && sp|O74888|BXI1_SCHPO Bax inhibitor 1 OS=Schizosaccharomyces pombe (strain 972 / ATCC 24843) OX=284812 GN=bxi1 PE=3 SV=1 && PF01027:Inhibitor of apoptosis-promoting Bax1	-
19126497	879.26	800.112	856.618	2628.71	2738.44	2595.96	845.33	2654.37	-1.65045	1.17182e-183	1.73923e-182	COCMIDRAFT_8463	NW_006911440.1	26117	28051	-	1935	protein_coding	uncharacterized protein && - && PF17660:Bacterial tandem repeat domain 1|PF00144:Beta-lactamase	-
19120604	755.215	684.319	743.731	2427.23	2509.8	2368.1	727.755	2435.04	-1.74209	1.22854e-183	1.82108e-182	COCMIDRAFT_24528	NW_006911308.1	192347	194857	-	2511	protein_coding	uncharacterized protein && sp|Q6C2F4|NOP14_YARLI Probable nucleolar complex protein 14 OS=Yarrowia lipolytica (strain CLIB 122 / E 150) OX=284591 GN=NOP14 PE=3 SV=1 && PF04147:Nop14-like family	-
19123184	158.705	229.688	202.059	1462.28	1399.25	1413.99	196.817	1425.17	-2.85814	1.26748e-183	1.87642e-182	COCMIDRAFT_37109	NW_006911348.1	94969	97931	-	2802	protein_coding	uncharacterized protein && - && -	-
19128519	215.255	200.265	166.96	1384.87	1269.65	1372.37	194.16	1342.3	-2.78827	1.83669e-183	2.7122e-182	COCMIDRAFT_94816	NW_006911337.1	97197	98905	+	1557	protein_coding	uncharacterized protein && sp|Q2UAZ7|PPSE_ASPOR MFS-type transporter ppsE OS=Aspergillus oryzae (strain ATCC 42149 / RIB 40) OX=510516 GN=ppsE PE=3 SV=1 && PF07690:Major Facilitator Superfamily	-
19123346	492.532	467.918	551.158	2214.1	2090.45	2012.26	503.869	2105.6	-2.06321	4.32798e-183	6.36684e-182	COCMIDRAFT_37888	NW_006911366.1	46411	47455	-	987	protein_coding	uncharacterized protein && sp|P36160|RPF2_YEAST Ribosome biogenesis protein RPF2 OS=Saccharomyces cerevisiae (strain ATCC 204508 / S288c) OX=559292 GN=RPF2 PE=1 SV=1 && PF04427:Brix domain	-
19121637	1989.28	1942.86	2020.59	4734.65	4812.03	4474	1984.24	4673.56	-1.23586	9.73052e-183	1.42784e-181	COCMIDRAFT_30203	NW_006911487.1	14318	16509	-	2091	protein_coding	uncharacterized protein && sp|Q9LIR9|NIPA1_ARATH Probable magnesium transporter NIPA1 OS=Arabidopsis thaliana OX=3702 GN=At3g23870 PE=2 SV=1 && PF05653:Magnesium transporter NIPA	-
19122665	847.337	900.719	842.389	2748.53	2828	2593.88	863.482	2723.47	-1.65729	3.03123e-182	4.44237e-181	COCMIDRAFT_34913	NW_006911309.1	33840	35162	+	1272	protein_coding	uncharacterized protein && - && PF00010:Helix-loop-helix DNA-binding domain	bHLH
19125604	1048.91	1011.77	1060.58	2891.69	2860.67	2877.93	1040.42	2876.76	-1.46721	4.33058e-182	6.33865e-181	COCMIDRAFT_80119	NW_006911277.1	50705	52462	+	1710	protein_coding	uncharacterized protein && - && PF06087:Tyrosyl-DNA phosphodiesterase	-
19127008	1852.47	1847	1689.52	4313.67	4400.05	4356.43	1796.33	4356.72	-1.278	1.57111e-180	2.28812e-179	COCMIDRAFT_87215	NW_006911298.1	138180	141573	+	3228	protein_coding	uncharacterized protein && sp|O60182|RFC1_SCHPO Replication factor C subunit 1 OS=Schizosaccharomyces pombe (strain 972 / ATCC 24843) OX=284812 GN=rfc1 PE=1 SV=1 && PF00533:BRCA1 C Terminus (BRCT) domain|PF08519:Replication factor RFC1 C terminal domain|PF00004:ATPase family associated with various cellular activities (AAA)	-
19123038	726.94	813.4	860.413	2631.89	2706.83	2717.7	800.251	2685.47	-1.74733	6.46444e-180	9.39117e-179	COCMIDRAFT_3647	NW_006911311.1	109038	110398	+	1227	protein_coding	uncharacterized protein && sp|Q5A8N2|CARP4_CANAL Candidapepsin-4 OS=Candida albicans (strain SC5314 / ATCC MYA-2876) OX=237561 GN=SAP4 PE=1 SV=1 && PF00026:Eukaryotic aspartyl protease	-
19127823	1329.84	1381.93	1391.65	3456.87	3398.03	3540.7	1367.8	3465.2	-1.34131	1.06091e-179	1.53931e-178	COCMIDRAFT_91130	NW_006911315.1	163468	167065	+	2193	protein_coding	uncharacterized protein && sp|P53252|PIL1_YEAST Sphingolipid long chain base-responsive protein PIL1 OS=Saccharomyces cerevisiae (strain ATCC 204508 / S288c) OX=559292 GN=PIL1 PE=1 SV=1 && PF13805:Eisosome component PIL1|PF17171:Glutathione S-transferase, C-terminal domain|PF10568:Outer mitochondrial membrane transport complex protein	-
19118917	549.994	499.24	503.726	1959.6	1940.83	1922.78	517.653	1941.07	-1.90622	2.01883e-179	2.92191e-178	COCMIDRAFT_106766	NW_006911472.1	4170	5885	-	1716	protein_coding	uncharacterized protein && sp|Q0U397|MRH4_PHANO ATP-dependent RNA helicase MRH4, mitochondrial OS=Phaeosphaeria nodorum (strain SN15 / ATCC MYA-4574 / FGSC 10173) OX=321614 GN=MRH4 PE=3 SV=2 && PF00270:DEAD/DEAH box helicase|PF00271:Helicase conserved C-terminal domain	-
19123850	349.333	391.988	308.307	1724.2	1699.54	1700.12	349.876	1707.95	-2.28737	2.82751e-179	4.08726e-178	COCMIDRAFT_40264	NW_006911454.1	11935	12746	-	591	protein_coding	uncharacterized protein && sp|Q32PD0|FCF1_BOVIN rRNA-processing protein FCF1 homolog OS=Bos taurus OX=9913 GN=FCF1 PE=2 SV=1 && PF04900:Fcf1	-
19127425	1906.28	1937.16	1847.94	4431.37	4813.08	4889.15	1897.13	4711.2	-1.31232	3.78436e-179	5.46364e-178	COCMIDRAFT_89200	NW_006911306.1	218840	219373	+	315	protein_coding	uncharacterized protein && - && PF04568:Mitochondrial ATPase inhibitor, IATP	-
19129386	1743.01	1677.1	1812.84	4235.2	4158.76	4089.03	1744.32	4161	-1.25423	1.36752e-178	1.97191e-177	COCMIDRAFT_99036	NW_006911369.1	61399	62509	-	999	protein_coding	glycosyltransferase family 32 protein && sp|P33300|SUR1_YEAST Mannosyl phosphorylinositol ceramide synthase SUR1 OS=Saccharomyces cerevisiae (strain ATCC 204508 / S288c) OX=559292 GN=SUR1 PE=1 SV=1 && PF04488:Glycosyltransferase sugar-binding region containing DXD motif	-
19124438	53.8136	41.7615	60.7127	1015.85	889.282	896.881	52.0959	934.006	-4.1636	2.00161e-177	2.88266e-176	COCMIDRAFT_4955	NW_006911333.1	111761	113248	-	1488	protein_coding	uncharacterized protein && - && PF06985:Heterokaryon incompatibility protein (HET)	-
19120001	117.66	130.03	122.374	1060.39	1002.02	1033.18	123.355	1031.87	-3.06493	2.66208e-177	3.82912e-176	COCMIDRAFT_2084	NW_006911293.1	21753	22958	-	1206	protein_coding	uncharacterized protein && - && PF13472:GDSL-like Lipase/Acylhydrolase family	-
19127312	1173.87	1227.22	1231.33	3139.82	3134.61	3144.29	1210.8	3139.57	-1.37484	7.50675e-177	1.07578e-175	COCMIDRAFT_886	NW_006911281.1	142489	143476	-	936	protein_coding	uncharacterized protein && sp|Q9UUB8|YH9J_SCHPO NifU-like protein C1709.19c OS=Schizosaccharomyces pombe (strain 972 / ATCC 24843) OX=284812 GN=SPBC1709.19c PE=3 SV=1 && PF08712:Scaffold protein Nfu/NifU N terminal|PF01106:NifU-like domain	-
19125993	2564.81	2688.87	2428.51	5590.38	5665.49	5643.48	2560.73	5633.12	-1.13738	1.7082e-176	2.44499e-175	COCMIDRAFT_8212	NW_006911429.1	2854	4859	+	1806	protein_coding	uncharacterized protein && - && -	-
19118181	1497.66	1462.6	1575.68	3855.58	3670.92	3836.2	1511.98	3787.57	-1.3249	2.34868e-176	3.3576e-175	COCMIDRAFT_102905	NW_006911411.1	61046	62995	+	1902	protein_coding	uncharacterized protein && sp|Q9HB03|ELOV3_HUMAN Elongation of very long chain fatty acids protein 3 OS=Homo sapiens OX=9606 GN=ELOVL3 PE=1 SV=2 && PF01151:GNS1/SUR4 family	-
19125785	624.785	613.134	661.199	2184.41	2161.04	2092.38	633.04	2145.94	-1.76131	4.32264e-176	6.16438e-175	COCMIDRAFT_81025	NW_006911279.1	152714	157152	+	3519	protein_coding	uncharacterized protein && - && PF11578:Protein of unknown function (DUF3237)|PF10214:RNA polymerase I-specific transcription-initiation factor	-
19127348	2054.04	2091.87	2108.82	4505.6	4563.37	4483.37	2084.91	4517.44	-1.11562	5.35919e-176	7.63325e-175	COCMIDRAFT_88806	NW_006911305.1	148867	150183	+	1242	protein_coding	uncharacterized protein && sp|B2WBE8|LIPA_PYRTR Lipoyl synthase, mitochondrial OS=Pyrenophora tritici-repentis (strain Pt-1C-BFP) OX=426418 GN=PTRG_06961 PE=3 SV=1 && PF04055:Radical SAM superfamily|PF16881:N-terminal domain of lipoyl synthase of Radical_SAM family	-
19128217	1928.17	2083.33	2095.54	4665.72	4638.18	4661.29	2035.68	4655.06	-1.19362	1.28643e-175	1.8256e-174	COCMIDRAFT_93178	NW_006911326.1	117417	120408	+	1875	protein_coding	uncharacterized protein && sp|Q2UF96|FIS1_ASPOR Mitochondrial fission 1 protein OS=Aspergillus oryzae (strain ATCC 42149 / RIB 40) OX=510516 GN=fis1 PE=3 SV=1 && PF14852:Fis1 N-terminal tetratricopeptide repeat|PF13639:Ring finger domain|PF14853:Fis1 C-terminal tetratricopeptide repeat	-
19119878	1152.89	1141.8	1202.87	3041.2	3109.33	3049.6	1165.85	3066.71	-1.39539	4.60413e-175	6.51003e-174	COCMIDRAFT_1474	NW_006911286.1	234323	242364	+	7941	protein_coding	uncharacterized protein && sp|O60055|UTP20_SCHPO U3 small nucleolar RNA-associated protein 20 OS=Schizosaccharomyces pombe (strain 972 / ATCC 24843) OX=284812 GN=utp20 PE=3 SV=1 && PF07539:Down-regulated in metastasis	-
19123117	147.759	111.048	147.987	1103.87	1101.07	1155.96	135.598	1120.3	-3.04546	1.61635e-174	2.28267e-173	COCMIDRAFT_36815	NW_006911342.1	43210	43518	-	309	protein_coding	uncharacterized protein && - && -	-
19121863	1239.54	1225.32	1277.81	3166.33	3198.89	3322.21	1247.56	3229.14	-1.37214	8.03255e-174	1.13165e-172	COCMIDRAFT_31417	NW_006911276.1	239008	242594	-	2793	protein_coding	uncharacterized protein && sp|Q9FS87|IVD_SOLTU Isovaleryl-CoA dehydrogenase, mitochondrial OS=Solanum tuberosum OX=4113 GN=IVD PE=1 SV=2 && PF04444:Catechol dioxygenase N terminus|PF02771:Acyl-CoA dehydrogenase, N-terminal domain|PF00775:Dioxygenase|PF02770:Acyl-CoA dehydrogenase, middle domain|PF02627:Carboxymuconolactone decarboxylase family|PF00441:Acyl-CoA dehydrogenase, C-terminal domain	-
19124702	857.37	748.859	786.419	2663.7	2674.17	2969.49	797.549	2769.12	-1.79536	9.58667e-174	1.34896e-172	COCMIDRAFT_5689	NW_006911349.1	123337	124571	+	1158	protein_coding	uncharacterized protein && - && -	-
19118537	1098.16	1148.44	1097.57	2979.7	3265.27	3159.89	1114.73	3134.95	-1.4919	1.00659e-173	1.4147e-172	COCMIDRAFT_104563	NW_006911433.1	11858	15581	-	3243	protein_coding	uncharacterized protein && sp|P36617|RAD16_SCHPO DNA repair protein rad16 OS=Schizosaccharomyces pombe (strain 972 / ATCC 24843) OX=284812 GN=rad16 PE=1 SV=2 && PF02732:ERCC4 domain|PF07960:CBP4	-
19121147	1572.45	1645.78	1718.93	4593.61	5292.49	4583.25	1645.72	4823.12	-1.55143	1.01147e-173	1.41983e-172	COCMIDRAFT_27603	NW_006911372.1	52584	53081	-	498	protein_coding	uncharacterized protein && - && -	-
19125517	831.831	789.672	794.008	2619.17	2704.72	2433.65	805.17	2585.85	-1.68295	3.85832e-173	5.40304e-172	COCMIDRAFT_79637	NW_006911276.1	44603	45352	-	750	protein_coding	uncharacterized protein && - && -	-
19122259	2054.95	2243.73	2148.66	4915.97	4765.67	4985.91	2149.11	4889.18	-1.18613	8.57385e-173	1.19921e-171	COCMIDRAFT_33161	NW_006911289.1	222624	225478	+	2799	protein_coding	uncharacterized protein && sp|Q09033|FRQ_SORFI Frequency clock protein OS=Sordaria fimicola OX=27338 GN=FRQ PE=3 SV=1 && PF09421:Frequency clock protein	-
19129246	60.1983	55.0492	62.61	829.226	890.336	872.951	59.2858	864.171	-3.86536	1.12678e-172	1.57411e-171	COCMIDRAFT_98367	NW_006911363.1	16175	17089	-	915	protein_coding	carbohydrate-binding module family 18 protein && - && PF00187:Chitin recognition protein	-
19122505	985.063	908.312	894.564	2743.23	2892.28	2714.57	929.313	2783.36	-1.58213	6.92664e-172	9.66495e-171	COCMIDRAFT_34190	NW_006911300.1	76429	78079	+	1446	protein_coding	uncharacterized protein && - && -	-
19124082	176.947	176.537	180.241	1133.56	1166.39	1107.06	177.908	1135.67	-2.67437	1.3037e-171	1.81474e-170	COCMIDRAFT_41568	NW_006911563.1	10841	11648	+	747	protein_coding	uncharacterized protein && sp|Q680K2|GPPL1_ARATH Haloacid dehalogenase-like hydrolase domain-containing protein At4g39970 OS=Arabidopsis thaliana OX=3702 GN=At4g39970 PE=2 SV=1 && PF13419:Haloacid dehalogenase-like hydrolase	-
19117772	1562.42	1545.17	1665.8	3994.49	3877.44	3798.74	1591.13	3890.22	-1.28987	3.62376e-171	5.02026e-170	COCMIDRAFT_100955	NW_006911388.1	90184	92042	+	1809	protein_coding	uncharacterized protein && sp|P49049|IMP2_CAEEL Intramembrane protease 2 OS=Caenorhabditis elegans OX=6239 GN=imp-2 PE=1 SV=1 && PF04258:Signal peptide peptidase	-
19124660	207.958	196.469	189.727	1220.51	1174.82	1168.44	198.051	1187.92	-2.58391	1.05731e-170	1.46303e-169	COCMIDRAFT_55876	NW_006911288.1	174807	175013	-	207	protein_coding	uncharacterized protein && - && -	-
19124069	190.628	201.214	203.008	1166.43	1179.04	1256.88	198.283	1200.78	-2.59884	1.54468e-170	2.13489e-169	COCMIDRAFT_41496	NW_006911553.1	1693	5338	-	3405	protein_coding	uncharacterized protein && - && -	-
19124485	11.8572	9.49125	15.1782	1242.78	1412.95	1432.72	12.1756	1362.82	-6.80696	1.52915e-169	2.10842e-168	COCMIDRAFT_5069	NW_006911336.1	22251	22592	+	261	protein_coding	uncharacterized protein && - && -	-
19127477	311.937	336.939	369.019	1699.81	1752.22	1540.93	339.298	1664.32	-2.29492	7.21511e-169	9.90145e-168	COCMIDRAFT_89438	NW_006911307.1	152519	153375	+	807	protein_coding	uncharacterized protein && - && -	-
19128853	2793.75	2889.14	2729.23	5650.82	5606.48	5680.94	2804.04	5646.08	-1.00978	1.3888e-168	1.89695e-167	COCMIDRAFT_96441	NW_006911349.1	121098	122808	+	1461	protein_coding	uncharacterized protein && sp|P32793|YSC84_YEAST Protein YSC84 OS=Saccharomyces cerevisiae (strain ATCC 204508 / S288c) OX=559292 GN=YSC84 PE=1 SV=2 && PF03114:BAR domain|PF00018:SH3 domain	-
19128544	327.442	389.141	342.458	1660.57	1558.35	1685.55	353.014	1634.83	-2.21203	1.43672e-168	1.96009e-167	COCMIDRAFT_94921	NW_006911338.1	32175	33218	-	1044	protein_coding	uncharacterized protein && - && -	-
19118394	643.939	636.863	611.87	2062.46	2047.25	2059.08	630.891	2056.26	-1.70438	2.18265e-168	2.9708e-167	COCMIDRAFT_103876	NW_006911424.1	44290	45215	-	870	protein_coding	uncharacterized protein && - && -	-
19118468	578.269	615.982	601.435	2065.64	2195.81	2010.18	598.562	2090.54	-1.80455	2.59299e-168	3.5252e-167	COCMIDRAFT_104230	NW_006911429.1	53166	53705	-	540	protein_coding	uncharacterized protein && - && -	-
19127404	1121.88	1184.51	1123.19	3190.72	2975.51	3078.74	1143.19	3081.66	-1.43075	3.92743e-168	5.33316e-167	COCMIDRAFT_89088	NW_006911306.1	126147	127706	-	1494	protein_coding	uncharacterized protein && - && PF00339:Arrestin (or S-antigen), N-terminal domain	-
19118616	1198.49	1221.52	1230.38	3108.01	3250.52	3064.17	1216.8	3140.9	-1.36817	2.68932e-167	3.64765e-166	COCMIDRAFT_105006	NW_006911440.1	32862	35297	+	2436	protein_coding	uncharacterized protein && - && -	-
19123047	664.006	653.947	678.275	2130.33	2239.01	2100.7	665.409	2156.68	-1.69649	6.44869e-167	8.73647e-166	COCMIDRAFT_36497	NW_006911335.1	48387	49112	-	726	protein_coding	uncharacterized protein && - && -	-
19119471	944.019	940.582	958.122	2562.96	2687.87	2653.19	947.575	2634.67	-1.47537	1.25742e-166	1.70153e-165	COCMIDRAFT_109630	NW_006911555.1	4212	5438	+	1074	protein_coding	uncharacterized protein && sp|Q9P429|AOX_VENIN Alternative oxidase, mitochondrial OS=Venturia inaequalis OX=5025 GN=AOX1 PE=3 SV=1 && PF01786:Alternative oxidase	-
19122195	336.563	334.092	289.334	1456.98	1532.01	1513.88	319.996	1500.95	-2.2293	1.90308e-166	2.57225e-165	COCMIDRAFT_32873	NW_006911286.1	272557	273708	+	1152	protein_coding	uncharacterized protein && sp|P41819|DIM1_YEAST Dimethyladenosine transferase OS=Saccharomyces cerevisiae (strain ATCC 204508 / S288c) OX=559292 GN=DIM1 PE=1 SV=1 && PF00398:Ribosomal RNA adenine dimethylase	-
19125157	1207.61	1184.51	1152.59	3251.16	3123.02	3017.35	1181.57	3130.51	-1.40547	3.0988e-166	4.18355e-165	COCMIDRAFT_7030	NW_006911384.1	24608	25888	-	999	protein_coding	uncharacterized protein && sp|O75340|PDCD6_HUMAN Programmed cell death protein 6 OS=Homo sapiens OX=9606 GN=PDCD6 PE=1 SV=1 && PF13833:EF-hand domain pair	-
19119042	585.565	674.828	657.405	2160.02	2273.78	2188.1	639.266	2207.3	-1.78846	6.62518e-166	8.92369e-165	COCMIDRAFT_107422	NW_006911486.1	30824	31726	-	903	protein_coding	uncharacterized protein && - && -	-
19118771	1393.68	1499.62	1399.24	3491.87	3644.58	3519.89	1430.85	3552.11	-1.31199	1.49101e-165	2.00597e-164	COCMIDRAFT_105929	NW_006911456.1	46458	47425	-	807	protein_coding	uncharacterized protein && sp|A2RBC7|EIF3J_ASPNC Eukaryotic translation initiation factor 3 subunit J OS=Aspergillus niger (strain CBS 513.88 / FGSC A1513) OX=425011 GN=hcr1 PE=3 SV=1 && PF08597:Translation initiation factor eIF3 subunit	-
19123278	551.818	565.678	621.357	1993.53	2080.96	2015.38	579.618	2029.96	-1.80867	1.66251e-165	2.23413e-164	COCMIDRAFT_37590	NW_006911359.1	65239	67526	-	1554	protein_coding	uncharacterized protein && sp|B3LU25|KRR1_YEAS1 KRR1 small subunit processome component OS=Saccharomyces cerevisiae (strain RM11-1a) OX=285006 GN=KRR1 PE=3 SV=1 && PF17903:Krr1 KH1 domain	-
19123801	1597.99	1500.57	1518.77	3741.06	3628.78	3632.26	1539.11	3667.37	-1.25236	5.09194e-165	6.81911e-164	COCMIDRAFT_4005	NW_006911316.1	147265	150047	+	2667	protein_coding	uncharacterized protein && sp|Q9C270|PWP2_NEUCR Periodic tryptophan protein 2 homolog OS=Neurospora crassa (strain ATCC 24698 / 74-OR23-1A / CBS 708.71 / DSM 1257 / FGSC 987) OX=367110 GN=B18D24.40 PE=3 SV=1 && PF00400:WD domain, G-beta repeat|PF04003:Dip2/Utp12 Family	-
19123093	1823.28	1889.71	1799.56	4077.2	4131.37	4044.29	1837.52	4084.29	-1.15237	1.72847e-164	2.3121e-163	COCMIDRAFT_3670	NW_006911311.1	176333	177478	+	1146	protein_coding	uncharacterized protein && sp|Q5AX35|SLT11_EMENI Pre-mRNA-splicing factor slt11 OS=Emericella nidulans (strain FGSC A4 / ATCC 38163 / CBS 112.46 / NRRL 194 / M139) OX=227321 GN=slt11 PE=3 SV=2 && PF00076:RNA recognition motif. (a.k.a. RRM, RBD, or RNP domain)	-
19125901	405.882	376.802	443.962	1654.21	1784.89	1812.49	408.882	1750.53	-2.09815	3.10987e-164	4.15517e-163	COCMIDRAFT_81576	NW_006911280.1	17029	17988	+	738	protein_coding	uncharacterized protein && - && PF12138:Spherulation-specific family 4	-
19119287	119.485	103.455	83.48	947.99	1019.94	976.997	102.14	981.641	-3.26262	2.31739e-163	3.09277e-162	COCMIDRAFT_108657	NW_006911518.1	26453	27254	-	741	protein_coding	carbohydrate esterase family 3 protein && - && PF13472:GDSL-like Lipase/Acylhydrolase family	-
19121060	141.375	110.098	99.6068	996.767	1118.98	1090.41	117.027	1068.72	-3.18867	4.01573e-163	5.34712e-162	COCMIDRAFT_27082	NW_006911358.1	86774	89358	+	2535	protein_coding	uncharacterized protein && sp|P36126|SPO14_YEAST Phospholipase D1 OS=Saccharomyces cerevisiae (strain ATCC 204508 / S288c) OX=559292 GN=SPO14 PE=1 SV=3 && PF13091:PLD-like domain|PF00614:Phospholipase D Active site motif	-
19119167	1480.33	1451.21	1403.98	3791.96	3627.72	3478.28	1445.17	3632.65	-1.32955	4.02784e-163	5.35711e-162	COCMIDRAFT_108006	NW_006911500.1	30524	32240	+	1668	protein_coding	uncharacterized protein && sp|Q1MTR5|YG66_SCHPO Uncharacterized RING finger membrane protein C15C4.06c OS=Schizosaccharomyces pombe (strain 972 / ATCC 24843) OX=284812 GN=SPBC15C4.06c PE=4 SV=1 && PF13639:Ring finger domain	-
19120351	233.496	208.807	230.519	1196.12	1356.05	1325.55	224.274	1292.57	-2.52656	7.0399e-163	9.35256e-162	COCMIDRAFT_22959	NW_006911290.1	123633	124631	-	999	protein_coding	uncharacterized protein && sp|P42599|YGJR_ECOLI Uncharacterized oxidoreductase YgjR OS=Escherichia coli (strain K12) OX=83333 GN=ygjR PE=3 SV=3 && PF01408:Oxidoreductase family, NAD-binding Rossmann fold	-
19121318	59.2862	49.3545	31.305	844.071	837.653	847.979	46.6486	843.235	-4.17215	8.05309e-163	1.06864e-161	COCMIDRAFT_28472	NW_006911401.1	6709	8374	+	1497	protein_coding	uncharacterized protein && - && -	-
19125073	100.331	126.234	113.836	963.895	939.858	991.564	113.467	965.106	-3.08987	1.94143e-162	2.56749e-161	COCMIDRAFT_6754	NW_006911375.1	90354	91514	-	1161	protein_coding	uncharacterized protein && - && -	-
19125876	836.392	871.296	920.177	2525.85	2512.96	2517.93	875.955	2518.91	-1.52422	3.72494e-162	4.91498e-161	COCMIDRAFT_81481	NW_006911280.1	146226	147603	-	1278	protein_coding	uncharacterized protein && sp|Q9UUI4|NOP53_SCHPO Ribosome biogenesis protein NOP53 OS=Schizosaccharomyces pombe (strain 972 / ATCC 24843) OX=284812 GN=rrp16 PE=1 SV=1 && PF07767:Nop53 (60S ribosomal biogenesis)	-
19125603	1097.25	1033.6	1068.16	3096.34	2925.99	2834.23	1066.34	2952.19	-1.46884	1.25333e-161	1.64814e-160	COCMIDRAFT_80116	NW_006911277.1	436804	438255	+	1335	protein_coding	uncharacterized protein && sp|Q08448|LPL1_YEAST Lipid droplet phospholipase 1 OS=Saccharomyces cerevisiae (strain ATCC 204508 / S288c) OX=559292 GN=LPL1 PE=1 SV=1 && PF05057:Putative serine esterase (DUF676)	-
19126845	350.245	363.515	363.328	1479.25	1657.39	1554.46	359.029	1563.7	-2.12304	4.52476e-161	5.94341e-160	COCMIDRAFT_86382	NW_006911296.1	118624	119790	-	1167	protein_coding	uncharacterized protein && sp|Q28397|MMP3_HORSE Stromelysin-1 OS=Equus caballus OX=9796 GN=MMP3 PE=2 SV=1 && PF00413:Matrixin	-
19125524	425.036	402.429	480.01	1729.5	1883.93	1923.82	435.825	1845.75	-2.08265	4.61138e-161	6.05035e-160	COCMIDRAFT_79677	NW_006911276.1	425743	427281	-	1539	protein_coding	uncharacterized protein && sp|O13982|YEC8_SCHPO Uncharacterized WD repeat-containing protein C25H1.08c OS=Schizosaccharomyces pombe (strain 972 / ATCC 24843) OX=284812 GN=SPAC25H1.08c PE=4 SV=1 && -	-
19121373	253.563	223.993	249.491	1224.75	1303.37	1319.31	242.349	1282.48	-2.40336	5.78996e-161	7.58817e-160	COCMIDRAFT_28766	NW_006911412.1	28110	28610	+	501	protein_coding	uncharacterized protein && - && -	-
19119095	1062.59	1151.29	1149.75	3256.46	3147.26	2966.37	1121.21	3123.36	-1.47831	7.97129e-161	1.04235e-159	COCMIDRAFT_107680	NW_006911492.1	36395	39489	+	3021	protein_coding	uncharacterized protein && - && -	-
19124798	601.983	627.371	596.692	1955.36	2069.37	2138.16	608.682	2054.3	-1.75506	2.50963e-160	3.27433e-159	COCMIDRAFT_5989	NW_006911356.1	83982	84746	+	708	protein_coding	uncharacterized protein && sp|G0S616|MRT4_CHATD Ribosome assembly factor mrt4 OS=Chaetomium thermophilum (strain DSM 1495 / CBS 144.50 / IMI 039719) OX=759272 GN=CTHT_0025680 PE=1 SV=2 && PF17777:Insertion domain in 60S ribosomal protein L10P|PF00466:Ribosomal protein L10	-
19129195	1462.09	1673.31	1548.17	4290.34	4079.74	3944.4	1561.19	4104.83	-1.39497	7.94167e-160	1.03038e-158	COCMIDRAFT_98132	NW_006911362.1	30667	32488	+	1701	protein_coding	uncharacterized protein && sp|Q9UTC4|YIDF_SCHPO Uncharacterized protein C227.15 OS=Schizosaccharomyces pombe (strain 972 / ATCC 24843) OX=284812 GN=SPAC227.15 PE=4 SV=1 && PF08550:Fungal protein of unknown function (DUF1752)	-
19127897	837.304	935.837	932.509	2588.41	2599.36	2654.23	901.883	2614	-1.5358	1.64952e-158	2.13303e-157	COCMIDRAFT_91524	NW_006911317.1	45915	47333	-	1419	protein_coding	uncharacterized protein && - && PF03184:DDE superfamily endonuclease	-
19121662	69.3193	49.3545	55.0209	798.474	795.507	866.708	57.8982	820.23	-3.82177	5.37515e-157	6.92764e-156	COCMIDRAFT_30348	NW_006911499.1	19476	20628	-	900	protein_coding	uncharacterized protein && sp|Q9FIZ9|NIP41_ARATH Putative aquaporin NIP4-1 OS=Arabidopsis thaliana OX=3702 GN=NIP4-1 PE=3 SV=1 && PF00230:Major intrinsic protein	-
19119127	915.744	911.16	1039.71	2890.63	2914.4	2734.34	955.536	2846.46	-1.57501	7.52287e-157	9.68496e-156	COCMIDRAFT_107829	NW_006911496.1	16081	17030	+	780	protein_coding	uncharacterized protein && sp|Q0UWT7|PNO1_PHANO Pre-rRNA-processing protein PNO1 OS=Phaeosphaeria nodorum (strain SN15 / ATCC MYA-4574 / FGSC 10173) OX=321614 GN=PNO1 PE=3 SV=1 && -	-
19120442	277.277	266.704	288.385	1326.55	1265.44	1334.92	277.455	1308.97	-2.23812	3.45089e-156	4.43289e-155	COCMIDRAFT_23478	NW_006911296.1	27103	28586	-	1422	protein_coding	uncharacterized protein && sp|Q0UVC3|TRM5_PHANO tRNA (guanine(37)-N1)-methyltransferase OS=Phaeosphaeria nodorum (strain SN15 / ATCC MYA-4574 / FGSC 10173) OX=321614 GN=TRM5 PE=3 SV=1 && PF02475:Met-10+ like-protein	-
19126373	732.413	720.386	658.353	2372.09	2174.74	2389.95	703.717	2312.26	-1.71596	1.12257e-155	1.43884e-154	COCMIDRAFT_84002	NW_006911287.1	182881	185044	-	2061	protein_coding	uncharacterized protein && - && PF11204:Protein of unknown function (DUF2985)	-
19117825	125.869	142.369	136.604	960.714	963.038	959.309	134.947	961.02	-2.83297	6.66707e-155	8.51733e-154	COCMIDRAFT_101189	NW_006911391.1	22781	23398	-	618	protein_coding	uncharacterized protein && - && -	-
19119944	221.639	218.299	252.337	1192.94	1209.59	1226.71	230.758	1209.75	-2.39067	2.51627e-154	3.21106e-153	COCMIDRAFT_1772	NW_006911289.1	226417	228172	+	1554	protein_coding	uncharacterized protein && sp|Q9ST62|NDB1_SOLTU External alternative NAD(P)H-ubiquinone oxidoreductase B1, mitochondrial OS=Solanum tuberosum OX=4113 GN=NDB1 PE=1 SV=1 && PF07992:Pyridine nucleotide-disulphide oxidoreductase	-
19126335	1673.7	1684.7	1705.65	3664.71	3793.15	3765.44	1688.01	3741.1	-1.14822	3.70031e-154	4.71689e-153	COCMIDRAFT_83804	NW_006911287.1	248766	251702	-	2877	protein_coding	uncharacterized protein && sp|P25038|IF2M_YEAST Translation initiation factor IF-2, mitochondrial OS=Saccharomyces cerevisiae (strain ATCC 204508 / S288c) OX=559292 GN=IFM1 PE=1 SV=2 && PF00009:Elongation factor Tu GTP binding domain|PF11987:Translation-initiation factor 2|PF04760:Translation initiation factor IF-2, N-terminal region	-
19120682	624.785	615.982	613.768	1932.03	1933.45	1943.59	618.178	1936.36	-1.64716	1.37524e-153	1.74923e-152	COCMIDRAFT_25003	NW_006911315.1	146994	148757	+	1764	protein_coding	uncharacterized protein && - && PF06985:Heterokaryon incompatibility protein (HET)	-
19126871	82.0886	115.793	116.682	921.48	1018.88	971.795	104.855	970.719	-3.21322	1.44071e-153	1.83051e-152	COCMIDRAFT_86501	NW_006911296.1	72814	74511	-	1647	protein_coding	uncharacterized protein && - && PF10329:Region of unknown function (DUF2417)	-
19126451	1056.21	1080.1	1048.24	2701.88	2698.4	2717.7	1061.52	2705.99	-1.35008	2.4773e-153	3.14412e-152	COCMIDRAFT_84371	NW_006911289.1	126477	128975	+	2448	protein_coding	uncharacterized protein && sp|Q0V1Z7|DRS1_PHANO ATP-dependent RNA helicase DRS1 OS=Phaeosphaeria nodorum (strain SN15 / ATCC MYA-4574 / FGSC 10173) OX=321614 GN=DRS1 PE=3 SV=1 && PF00270:DEAD/DEAH box helicase|PF00271:Helicase conserved C-terminal domain	-
19126245	222.551	278.093	267.515	1336.09	1497.24	1344.28	256.053	1392.54	-2.44438	4.90897e-153	6.21004e-152	COCMIDRAFT_83399	NW_006911285.1	173730	174561	+	687	protein_coding	uncharacterized protein && sp|B4FFZ9|OBP1A_MAIZE Oil body-associated protein 1A OS=Zea mays OX=4577 GN=OBAP1A PE=2 SV=1 && PF06884:Protein of unknown function (DUF1264)	-
19117799	35.5717	28.4737	28.4591	785.75	722.805	760.58	30.8348	756.378	-4.61403	9.62344e-153	1.21214e-151	COCMIDRAFT_101076	NW_006911390.1	14694	17210	+	2418	protein_coding	uncharacterized protein && - && PF00069:Protein kinase domain	-
19117824	363.926	378.701	373.763	1682.84	1513.04	1504.51	372.13	1566.8	-2.07405	1.07872e-152	1.35726e-151	COCMIDRAFT_101188	NW_006911391.1	61424	63088	-	1665	protein_coding	uncharacterized protein && sp|Q9P4X3|UTP7_SCHPO Probable U3 small nucleolar RNA-associated protein 7 OS=Schizosaccharomyces pombe (strain 972 / ATCC 24843) OX=284812 GN=utp7 PE=3 SV=1 && PF08149:BING4CT (NUC141) domain	-
19121514	594.686	682.421	634.638	2113.36	2049.35	2068.45	637.248	2077.05	-1.70513	1.46943e-152	1.84685e-151	COCMIDRAFT_29497	NW_006911445.1	6487	7551	+	1065	protein_coding	uncharacterized protein && sp|P40093|YEY6_YEAST MYG1 protein YER156C OS=Saccharomyces cerevisiae (strain ATCC 204508 / S288c) OX=559292 GN=YER156C PE=1 SV=1 && PF03690:Uncharacterised protein family (UPF0160)	-
19125788	652.148	687.166	746.577	2169.56	2218.99	2176.65	695.297	2188.4	-1.65465	1.54598e-152	1.94097e-151	COCMIDRAFT_8104	NW_006911424.1	39968	43608	-	3537	protein_coding	uncharacterized protein && - && PF16201:Nucleolar pre-ribosomal-associated protein 1|PF11707:Ribosome 60S biogenesis N-terminal	-
19121185	1624.44	1609.72	1549.12	3647.74	3615.08	3837.24	1594.43	3700.02	-1.21443	2.28239e-152	2.86245e-151	COCMIDRAFT_27799	NW_006911378.1	11604	13913	+	2055	protein_coding	uncharacterized protein && sp|L7X8G0|CURR_ASPTE Dehydrocurvularin biosynthesis regulator OS=Aspergillus terreus OX=33178 GN=curR PE=3 SV=1 && -	-
19127553	847.337	712.793	721.912	2459.05	2675.22	2525.21	760.68	2553.16	-1.74619	1.31617e-151	1.64536e-150	COCMIDRAFT_89818	NW_006911309.1	129553	130920	-	1320	protein_coding	uncharacterized protein && sp|Q2UJY4|TIM54_ASPOR Mitochondrial import inner membrane translocase subunit tim54 OS=Aspergillus oryzae (strain ATCC 42149 / RIB 40) OX=510516 GN=tim54 PE=3 SV=1 && PF11711:Inner membrane protein import complex subunit Tim54	-
19121139	502.565	535.306	562.541	1821.75	1891.31	1807.29	533.471	1840.12	-1.78679	2.51016e-151	3.1346e-150	COCMIDRAFT_2756	NW_006911300.1	69256	69861	+	606	protein_coding	uncharacterized protein && - && -	-
19124909	186.067	190.774	202.059	1092.2	1278.08	1147.63	192.967	1172.64	-2.60371	4.21935e-151	5.26334e-150	COCMIDRAFT_6282	NW_006911363.1	75561	76775	-	1107	protein_coding	uncharacterized protein && sp|Q2UPA7|ACLE_ASPOR Dehydrogenase aclE OS=Aspergillus oryzae (strain ATCC 42149 / RIB 40) OX=510516 GN=aclE PE=3 SV=1 && PF01408:Oxidoreductase family, NAD-binding Rossmann fold	-
19117820	1337.13	1408.5	1471.33	3696.52	3701.48	3398.16	1405.66	3598.72	-1.35646	2.96503e-150	3.69472e-149	COCMIDRAFT_101174	NW_006911391.1	85707	86299	+	486	protein_coding	uncharacterized protein && - && PF00293:NUDIX domain	-
19122304	1132.82	1183.56	1205.72	2892.75	2913.35	2908.1	1174.03	2904.73	-1.3072	6.43656e-150	8.00346e-149	COCMIDRAFT_33353	NW_006911291.1	196553	197997	+	1335	protein_coding	uncharacterized protein && sp|O43029|FAP1_SCHPO L-pipecolate oxidase OS=Schizosaccharomyces pombe (strain 972 / ATCC 24843) OX=284812 GN=fap1 PE=1 SV=1 && PF01266:FAD dependent oxidoreductase	-
19125456	144.111	153.758	156.525	985.103	961.984	978.038	151.465	975.042	-2.68704	2.25274e-149	2.79518e-148	COCMIDRAFT_79335	NW_006911276.1	279572	279892	+	321	protein_coding	uncharacterized protein && - && -	-
19128729	658.533	588.457	533.133	2104.88	2139.97	2069.49	593.375	2104.78	-1.82584	9.47688e-149	1.17214e-147	COCMIDRAFT_95819	NW_006911344.1	58670	60198	+	654	protein_coding	uncharacterized protein && - && -	-
19124218	310.112	281.89	282.694	1291.56	1295.99	1368.21	291.565	1318.59	-2.17654	2.39377e-148	2.95442e-147	COCMIDRAFT_4380	NW_006911322.1	148199	149647	-	1338	protein_coding	uncharacterized protein && sp|Q4WCV3|MRS2_ASPFU Mitochondrial inner membrane magnesium transporter mrs2 OS=Neosartorya fumigata (strain ATCC MYA-4609 / Af293 / CBS 101355 / FGSC A1100) OX=330879 GN=mrs2 PE=3 SV=1 && PF01544:CorA-like Mg2+ transporter protein	-
19118220	2062.25	2102.31	2023.44	4225.66	4417.96	4458.39	2062.67	4367.34	-1.08229	4.66718e-148	5.75421e-147	COCMIDRAFT_103097	NW_006911413.1	76006	78364	+	2187	protein_coding	uncharacterized protein && sp|O94268|NOP2_SCHPO 25S rRNA (cytosine-C(5))-methyltransferase nop2 OS=Schizosaccharomyces pombe (strain 972 / ATCC 24843) OX=284812 GN=nop2 PE=1 SV=1 && PF01189:16S rRNA methyltransferase RsmB/F|PF17125:N-terminal domain of 16S rRNA methyltransferase RsmF	-
19120104	1380	1342.06	1417.26	3209.8	3305.31	3194.23	1379.77	3236.45	-1.22996	4.46247e-147	5.46711e-146	COCMIDRAFT_21682	NW_006911278.1	326523	330077	+	3555	protein_coding	uncharacterized protein && sp|O74842|FFT2_SCHPO ATP-dependent helicase fft2 OS=Schizosaccharomyces pombe (strain 972 / ATCC 24843) OX=284812 GN=fft2 PE=1 SV=1 && PF00176:SNF2 family N-terminal domain|PF00271:Helicase conserved C-terminal domain	-
19122288	1197.58	1098.14	1169.67	3007.27	2944.96	2868.56	1155.13	2940.26	-1.34759	5.38478e-147	6.59014e-146	COCMIDRAFT_33310	NW_006911291.1	72175	74381	-	1998	protein_coding	uncharacterized protein && - && PF01485:IBR domain, a half RING-finger domain	-
19126547	1227.68	1250.95	1336.63	3085.74	3170.44	3093.3	1271.75	3116.49	-1.29334	6.18838e-147	7.56567e-146	COCMIDRAFT_84838	NW_006911290.1	195515	197435	+	1818	protein_coding	uncharacterized protein && - && PF09783:Vacuolar import and degradation protein	-
19129055	163.265	142.369	124.271	1068.87	1188.52	995.725	143.302	1084.37	-2.91823	1.42265e-146	1.73564e-145	COCMIDRAFT_97400	NW_006911356.1	54942	55307	-	312	protein_coding	uncharacterized protein && - && -	-
19124972	1210.35	1231.01	1163.03	3004.09	3191.51	2950.76	1201.46	3048.79	-1.34336	2.50179e-146	3.04581e-145	COCMIDRAFT_6491	NW_006911368.1	68438	69607	+	1170	protein_coding	uncharacterized protein && sp|P28003|FUN19_YEAST SWIRM domain-containing protein FUN19 OS=Saccharomyces cerevisiae (strain ATCC 204508 / S288c) OX=559292 GN=FUN19 PE=1 SV=3 && PF04433:SWIRM domain	-
19124317	1137.38	1145.59	1021.68	2865.18	2894.38	2929.95	1101.55	2896.5	-1.39458	8.42213e-146	1.02108e-144	COCMIDRAFT_46399	NW_006911322.1	56273	57792	-	1437	protein_coding	uncharacterized protein && - && -	-
19118156	2111.5	2125.09	2143.92	4689.05	4409.53	4387.64	2126.84	4495.41	-1.07973	1.68272e-145	2.03798e-144	COCMIDRAFT_102780	NW_006911409.1	32020	33925	+	1848	protein_coding	glycoside hydrolase family 17 protein && sp|B8NTP7|BTGC_ASPFN Probable glucan endo-1,3-beta-glucosidase btgC OS=Aspergillus flavus (strain ATCC 200026 / FGSC A1120 / NRRL 3357 / JCM 12722 / SRRC 167) OX=332952 GN=btgC PE=3 SV=2 && -	-
19123076	414.091	463.173	483.804	1805.85	1644.75	1743.82	453.69	1731.47	-1.93291	8.13488e-145	9.8217e-144	COCMIDRAFT_3664	NW_006911311.1	157239	158922	-	1632	protein_coding	GMC oxidoreductase && sp|Q7X2H8|CHOX_ARTGO Choline oxidase OS=Arthrobacter globiformis OX=1665 GN=codA PE=1 SV=1 && PF05199:GMC oxidoreductase|PF00732:GMC oxidoreductase	-
19126620	465.169	440.394	443.013	1579.98	1643.7	1574.22	449.525	1599.3	-1.83064	1.9171e-144	2.30746e-143	COCMIDRAFT_85184	NW_006911291.1	169885	173571	+	3687	protein_coding	uncharacterized protein && sp|Q9UR24|RHP26_SCHPO DNA repair protein rhp26 OS=Schizosaccharomyces pombe (strain 972 / ATCC 24843) OX=284812 GN=rhp26 PE=4 SV=1 && PF00176:SNF2 family N-terminal domain|PF00271:Helicase conserved C-terminal domain	-
19118235	535.4	491.647	451.551	1762.37	1848.11	1967.52	492.866	1859.33	-1.91495	4.6715e-144	5.61689e-143	COCMIDRAFT_103165	NW_006911414.1	47181	48627	-	1341	protein_coding	uncharacterized protein && sp|P33750|DCA13_YEAST Protein SOF1 OS=Saccharomyces cerevisiae (strain ATCC 204508 / S288c) OX=559292 GN=SOF1 PE=1 SV=1 && PF00400:WD domain, G-beta repeat|PF04158:Sof1-like domain	-
19129269	654.885	782.079	767.447	2399.66	2443.42	2295.27	734.803	2379.45	-1.69589	5.13515e-144	6.15531e-143	COCMIDRAFT_98452	NW_006911364.1	25080	26420	+	1221	protein_coding	uncharacterized protein && - && PF14378:PAP2 superfamily	-
19119403	1296.09	1440.77	1300.58	3403.85	3359.04	3256.66	1345.81	3339.85	-1.3115	1.63028e-143	1.94814e-142	COCMIDRAFT_109291	NW_006911540.1	6931	8544	+	1431	protein_coding	uncharacterized protein && sp|Q753I3|DGK1_ASHGO CTP-dependent diacylglycerol kinase 1 OS=Ashbya gossypii (strain ATCC 10895 / CBS 109.51 / FGSC 9923 / NRRL Y-1056) OX=284811 GN=DGK1 PE=3 SV=1 && -	-
19121607	957.7	876.991	935.355	2593.72	2553	2439.89	923.349	2528.87	-1.45321	2.3861e-143	2.8484e-142	COCMIDRAFT_30031	NW_006911475.1	34189	35254	-	1014	protein_coding	uncharacterized protein && sp|Q0UQJ9|THI4_PHANO Thiamine thiazole synthase OS=Phaeosphaeria nodorum (strain SN15 / ATCC MYA-4574 / FGSC 10173) OX=321614 GN=SNOG_05965 PE=3 SV=1 && PF01946:Thi4 family	-
19125139	1182.99	1148.44	1208.56	2915.01	2816.41	2880.01	1180	2870.48	-1.28248	2.99724e-143	3.57429e-142	COCMIDRAFT_6974	NW_006911382.1	35391	38877	-	3297	protein_coding	uncharacterized protein && sp|O74945|RIA1_SCHPO Ribosome assembly protein 1 OS=Schizosaccharomyces pombe (strain 972 / ATCC 24843) OX=284812 GN=ria1 PE=3 SV=1 && PF03144:Elongation factor Tu domain 2|PF00679:Elongation factor G C-terminus|PF14492:Elongation Factor G, domain II|PF00009:Elongation factor Tu GTP binding domain	-
19126160	1868.88	1746.39	1810	4576.65	4385.3	4053.65	1808.42	4338.53	-1.26222	3.53938e-143	4.21649e-142	COCMIDRAFT_82962	NW_006911284.1	148125	150755	-	2583	protein_coding	uncharacterized protein && sp|Q54XT6|GACR_DICDI Rho GTPase-activating protein gacR OS=Dictyostelium discoideum OX=44689 GN=gacR PE=3 SV=1 && PF13716:Divergent CRAL/TRIO domain|PF00620:RhoGAP domain	-
19120337	673.126	570.424	648.867	2025.35	2082.02	2073.65	630.806	2060.34	-1.70712	5.54164e-143	6.59506e-142	COCMIDRAFT_22851	NW_006911289.1	109389	111370	-	1881	protein_coding	uncharacterized protein && sp|Q8KRU5|PLD_STRCW Phospholipase D OS=Streptomyces chromofuscus OX=42881 GN=pld PE=1 SV=2 && PF16655:PhoD-like phosphatase, N-terminal domain|PF09423:PhoD-like phosphatase	-
19127177	1666.4	1769.17	1717.98	3996.61	3880.6	4321.05	1717.85	4066.09	-1.24328	4.3279e-142	5.1401e-141	COCMIDRAFT_87991	NW_006911301.1	235532	237357	+	1533	protein_coding	uncharacterized protein && sp|P32864|RAEP_YEAST Rab proteins geranylgeranyltransferase component A OS=Saccharomyces cerevisiae (strain ATCC 204508 / S288c) OX=559292 GN=MRS6 PE=1 SV=2 && PF00996:GDP dissociation inhibitor	-
19125923	386.728	358.769	435.424	1547.11	1540.44	1604.4	393.641	1563.98	-1.99045	4.88098e-141	5.76758e-140	COCMIDRAFT_81703	NW_006911280.1	243806	246307	-	2502	protein_coding	uncharacterized protein && sp|Q0UHM7|DBP7_PHANO ATP-dependent RNA helicase DBP7 OS=Phaeosphaeria nodorum (strain SN15 / ATCC MYA-4574 / FGSC 10173) OX=321614 GN=DBP7 PE=3 SV=1 && PF00271:Helicase conserved C-terminal domain|PF13959:Domain of unknown function (DUF4217)|PF00270:DEAD/DEAH box helicase	-
19120616	445.103	466.02	396.53	1657.39	1727.99	1588.79	435.884	1658.06	-1.92726	1.07822e-140	1.27149e-139	COCMIDRAFT_24616	NW_006911310.1	38095	39051	-	957	protein_coding	uncharacterized protein && - && -	zf-C2H2
19123982	179.683	169.893	176.446	1058.27	993.594	979.078	175.341	1010.31	-2.52623	1.12393e-140	1.32405e-139	COCMIDRAFT_41003	NW_006911502.1	21163	22103	+	825	protein_coding	uncharacterized protein && - && PF14234:Domain of unknown function (DUF4336)	-
19121260	93.9458	97.7598	124.271	949.05	870.317	852.141	105.326	890.503	-3.08092	3.15476e-140	3.70152e-139	COCMIDRAFT_28191	NW_006911391.1	850	2680	-	1686	protein_coding	uncharacterized protein && - && -	-
19118318	449.663	462.224	478.113	1757.07	1618.41	1602.32	463.333	1659.26	-1.84059	4.15339e-140	4.86832e-139	COCMIDRAFT_103493	NW_006911419.1	58128	59195	-	1068	protein_coding	uncharacterized protein && sp|Q06511|RRP15_YEAST Ribosomal RNA-processing protein 15 OS=Saccharomyces cerevisiae (strain ATCC 204508 / S288c) OX=559292 GN=RRP15 PE=1 SV=1 && PF07890:Rrp15p	-
19121964	948.579	1031.7	959.071	2541.76	2677.33	2562.67	979.783	2593.92	-1.40483	7.36906e-140	8.62017e-139	COCMIDRAFT_31786	NW_006911278.1	101007	102735	-	1671	protein_coding	uncharacterized protein && sp|Q4IQW0|NOP12_GIBZE Nucleolar protein 12 OS=Gibberella zeae (strain ATCC MYA-4620 / CBS 123657 / FGSC 9075 / NRRL 31084 / PH-1) OX=229533 GN=NOP12 PE=3 SV=1 && PF00076:RNA recognition motif. (a.k.a. RRM, RBD, or RNP domain)	-
19127195	489.795	537.205	476.215	1708.29	1800.69	1690.76	501.072	1733.25	-1.79056	4.25337e-139	4.9556e-138	COCMIDRAFT_88064	NW_006911302.1	213238	214812	-	1575	protein_coding	uncharacterized protein && - && -	-
19122820	1957.36	1939.06	1986.44	3998.73	3995.45	4134.81	1960.95	4043	-1.04392	5.68239e-139	6.60734e-138	COCMIDRAFT_35599	NW_006911318.1	163747	170022	+	3033	protein_coding	uncharacterized protein && - && PF09359:VTC domain	-
19126038	1659.1	1731.2	1741.7	3693.34	3642.48	3812.27	1710.67	3716.03	-1.11944	1.64991e-138	1.91465e-137	COCMIDRAFT_82379	NW_006911282.1	200018	201350	-	1032	protein_coding	uncharacterized protein && sp|Q9URX7|ANM1_SCHPO Protein arginine N-methyltransferase 1 OS=Schizosaccharomyces pombe (strain 972 / ATCC 24843) OX=284812 GN=rmt1 PE=1 SV=2 && PF06325:Ribosomal protein L11 methyltransferase (PrmA)	-
19128297	189.716	224.943	203.008	1149.46	1058.92	1093.53	205.889	1100.64	-2.41917	3.34558e-138	3.87468e-137	COCMIDRAFT_93640	NW_006911329.1	110176	111924	+	1701	protein_coding	uncharacterized protein && - && -	zf-C2H2
19122045	1857.94	1809.98	1963.68	4035.85	3964.89	4121.28	1877.2	4040.67	-1.1061	1.34128e-137	1.54878e-136	COCMIDRAFT_32211	NW_006911281.1	13888	15227	-	1281	protein_coding	uncharacterized protein && sp|Q9HE11|UTP5_SCHPO U3 small nucleolar RNA-associated protein 5 OS=Schizosaccharomyces pombe (strain 972 / ATCC 24843) OX=284812 GN=utp5 PE=3 SV=2 && PF04003:Dip2/Utp12 Family	-
19126745	3123.01	2925.2	2659.98	6458.84	6285.03	6578.86	2902.73	6440.91	-1.14958	1.52934e-137	1.7642e-136	COCMIDRAFT_8583	NW_006911446.1	17856	24164	-	5082	protein_coding	uncharacterized protein && sp|G4NDR3|MCK1_MAGO7 Mitogen-activated protein kinase kinae kinase MCK1 OS=Magnaporthe oryzae (strain 70-15 / ATCC MYA-4617 / FGSC 8958) OX=242507 GN=MCK1 PE=1 SV=1 && PF00069:Protein kinase domain	-
19118263	190.628	191.723	193.522	1042.36	1036.79	986.361	191.958	1021.84	-2.41232	2.42345e-137	2.79008e-136	COCMIDRAFT_103301	NW_006911416.1	44622	45268	-	375	protein_coding	uncharacterized protein && sp|Q5ZMD2|ANKY2_CHICK Ankyrin repeat and MYND domain-containing protein 2 OS=Gallus gallus OX=9031 GN=ANKMY2 PE=2 SV=1 && PF01753:MYND finger	-
19128421	2243.75	2179.19	2086.05	4435.62	4510.68	4383.48	2169.67	4443.26	-1.03392	3.54179e-137	4.06956e-136	COCMIDRAFT_94292	NW_006911333.1	114826	116190	-	1365	protein_coding	uncharacterized protein && sp|P71668|LIPI_MYCTU Esterase LipI OS=Mycobacterium tuberculosis (strain ATCC 25618 / H37Rv) OX=83332 GN=lipI PE=1 SV=1 && PF07859:alpha/beta hydrolase fold	-
19119909	1008.78	1050.68	1118.44	2928.8	2758.46	3121.4	1059.3	2936.22	-1.4712	4.25133e-137	4.88002e-136	COCMIDRAFT_1627	NW_006911288.1	103191	105232	-	1989	protein_coding	uncharacterized protein && sp|P78750|UTP18_SCHPO Probable U3 small nucleolar RNA-associated protein 18 OS=Schizosaccharomyces pombe (strain 972 / ATCC 24843) OX=284812 GN=SPBC29A3.06 PE=2 SV=3 && -	-
19124800	373.959	393.887	385.146	1446.37	1530.96	1401.51	384.331	1459.61	-1.92536	6.74062e-137	7.72222e-136	COCMIDRAFT_6002	NW_006911356.1	119837	121761	+	1809	protein_coding	uncharacterized protein && sp|Q6GLM5|DESI1_XENLA Desumoylating isopeptidase 1 OS=Xenopus laevis OX=8355 GN=desi1 PE=2 SV=1 && PF05903:PPPDE putative peptidase domain|PF00085:Thioredoxin|PF08324:PUL domain	-
19118045	904.799	916.854	920.177	2385.88	2329.62	2486.71	913.943	2400.74	-1.39343	2.21479e-136	2.52491e-135	COCMIDRAFT_102260	NW_006911403.1	18270	20924	-	2427	protein_coding	uncharacterized protein && - && PF00628:PHD-finger	-
19127237	2032.15	1988.42	2105.02	4580.89	4329.46	4231.57	2041.86	4380.64	-1.10122	2.65302e-136	3.02154e-135	COCMIDRAFT_88294	NW_006911303.1	33589	34949	+	1269	protein_coding	uncharacterized protein && - && -	-
19120401	14.5935	7.593	17.0754	816.501	843.975	891.679	13.0873	850.718	-6.0204	3.58828e-136	4.08272e-135	COCMIDRAFT_23258	NW_006911293.1	197414	198611	+	1092	protein_coding	uncharacterized protein && - && -	-
19124224	925.777	927.295	977.095	2425.11	2626.75	2479.43	943.389	2510.43	-1.41215	1.01737e-135	1.15417e-134	COCMIDRAFT_44022	NW_006911406.1	1443	2639	-	1197	protein_coding	uncharacterized protein && - && -	-
19122064	591.95	504.934	573.925	1890.68	1988.24	1827.06	556.936	1901.99	-1.77141	1.06177e-135	1.20338e-134	COCMIDRAFT_32274	NW_006911281.1	196676	198043	+	1368	protein_coding	uncharacterized protein && sp|P82198|BGH3_MOUSE Transforming growth factor-beta-induced protein ig-h3 OS=Mus musculus OX=10090 GN=Tgfbi PE=1 SV=1 && PF02469:Fasciclin domain	-
19127677	2027.59	2062.45	2090.79	4115.38	4330.51	4177.47	2060.28	4207.79	-1.03033	3.37642e-135	3.81929e-134	COCMIDRAFT_90415	NW_006911312.1	148968	150842	-	1722	protein_coding	uncharacterized protein && sp|A6ZZS6|PTM1_YEAS7 Membrane protein PTM1 OS=Saccharomyces cerevisiae (strain YJM789) OX=307796 GN=PTM1 PE=3 SV=1 && PF06814:Lung seven transmembrane receptor	-
19128105	1938.2	2114.65	2017.75	4504.54	4226.2	4334.58	2023.53	4355.11	-1.10605	6.01451e-135	6.79681e-134	COCMIDRAFT_92591	NW_006911323.1	114399	115870	-	1263	protein_coding	uncharacterized protein && sp|Q9URW6|YIE2_SCHPO SH3 domain-containing protein PJ696.02 OS=Schizosaccharomyces pombe (strain 972 / ATCC 24843) OX=284812 GN=SPAPJ696.02 PE=1 SV=1 && PF04366:Las17-binding protein actin regulator|PF00018:SH3 domain	-
19118710	1802.3	1766.32	1722.72	3675.32	3688.84	3727.99	1763.78	3697.38	-1.0677	6.6883e-135	7.5436e-134	COCMIDRAFT_105563	NW_006911450.1	46178	48715	-	2487	protein_coding	uncharacterized protein && - && -	-
novel.296	465.169	435.648	388.941	1624.52	1595.23	1552.37	429.919	1590.71	-1.88682	3.48558e-134	3.91993e-133	-	NW_006911401.1	18561	20076	+	1516	-	- && sp|Q4WHF8|REXO4_ASPFU RNA exonuclease 4 OS=Aspergillus fumigatus (strain ATCC MYA-4609 / CBS 101355 / FGSC A1100 / Af293) OX=330879 GN=rex4 PE=3 SV=1 && -	-
19124425	1079.01	983.293	1000.81	2646.74	2638.34	2552.26	1021.04	2612.45	-1.35492	1.3062e-133	1.46472e-132	COCMIDRAFT_4897	NW_006911332.1	53956	55989	-	2034	protein_coding	uncharacterized protein && sp|Q12473|FRE6_YEAST Ferric reductase transmembrane component 6 OS=Saccharomyces cerevisiae (strain ATCC 204508 / S288c) OX=559292 GN=FRE6 PE=1 SV=1 && PF08030:Ferric reductase NAD binding domain|PF08022:FAD-binding domain|PF01794:Ferric reductase like transmembrane component	-
19125408	1057.12	1068.71	1069.11	2673.25	2568.8	2796.77	1064.98	2679.61	-1.3313	1.76705e-133	1.97961e-132	COCMIDRAFT_7849	NW_006911413.1	53822	55027	+	1206	protein_coding	uncharacterized protein && sp|Q6T412|CWC2_LEPMC Pre-mRNA-splicing factor CWC2 OS=Leptosphaeria maculans OX=5022 GN=CWC2 PE=3 SV=1 && PF00076:RNA recognition motif. (a.k.a. RRM, RBD, or RNP domain)|PF16131:Torus domain	-
19126069	1353.55	1470.19	1484.62	3512.01	3530.79	3280.59	1436.12	3441.13	-1.26099	3.36799e-133	3.76588e-132	COCMIDRAFT_82513	NW_006911283.1	310158	311138	-	735	protein_coding	uncharacterized protein && - && -	-
19120485	61.1104	76.8791	70.1991	731.67	718.591	698.152	69.3962	716.138	-3.36884	6.22314e-133	6.93172e-132	COCMIDRAFT_23728	NW_006911298.1	202640	203038	+	399	protein_coding	uncharacterized protein && - && -	-
19118915	1482.16	1437.92	1527.3	3444.15	3344.29	3245.21	1482.46	3344.55	-1.17376	1.0976e-132	1.21907e-131	COCMIDRAFT_106760	NW_006911472.1	37467	39639	+	2040	protein_coding	uncharacterized protein && sp|Q7RY68|PFS2_NEUCR Polyadenylation factor subunit 2 OS=Neurospora crassa (strain ATCC 24698 / 74-OR23-1A / CBS 708.71 / DSM 1257 / FGSC 987) OX=367110 GN=paa-1 PE=3 SV=2 && PF00400:WD domain, G-beta repeat	-
19128981	840.952	766.893	823.416	2358.31	2205.29	2449.26	810.42	2337.62	-1.52808	1.20169e-132	1.33342e-131	COCMIDRAFT_9708	NW_006911525.1	25321	26826	-	1506	protein_coding	uncharacterized protein && sp|Q08268|MCH4_YEAST Probable transporter MCH4 OS=Saccharomyces cerevisiae (strain ATCC 204508 / S288c) OX=559292 GN=MCH4 PE=1 SV=1 && PF07690:Major Facilitator Superfamily	-
19126685	362.102	361.616	393.684	1359.42	1410.84	1409.83	372.467	1393.36	-1.90367	1.85029e-132	2.04921e-131	COCMIDRAFT_85579	NW_006911293.1	238182	239081	-	699	protein_coding	uncharacterized protein && sp|O42877|FCF2_SCHPO rRNA-processing protein fcf2 OS=Schizosaccharomyces pombe (strain 972 / ATCC 24843) OX=284812 GN=fcf2 PE=3 SV=1 && PF08698:Fcf2 pre-rRNA processing	-
19126043	529.927	512.527	559.695	1856.74	1686.9	1744.86	534.05	1762.83	-1.72286	5.38122e-132	5.9428e-131	COCMIDRAFT_82399	NW_006911282.1	201925	203754	-	1629	protein_coding	uncharacterized protein && - && -	-
19127926	612.016	595.101	646.97	2003.08	1895.52	1835.38	618.029	1911.33	-1.62882	8.18366e-132	9.02061e-131	COCMIDRAFT_91674	NW_006911318.1	17793	17951	-	159	protein_coding	uncharacterized protein && - && -	-
19122619	86.6491	108.2	113.836	921.48	832.385	801.158	102.895	851.674	-3.05082	1.45104e-131	1.59491e-130	COCMIDRAFT_34700	NW_006911306.1	94920	96131	+	1212	protein_coding	uncharacterized protein && - && -	-
19117618	742.446	713.742	749.422	2129.27	2153.66	2418.04	735.203	2233.66	-1.60323	2.11937e-131	2.32512e-130	COCMIDRAFT_100146	NW_006911379.1	90476	91555	-	1020	protein_coding	uncharacterized protein && sp|Q09923|YAKC_SCHPO Aldo-keto reductase yakc [NADP(+)] OS=Schizosaccharomyces pombe (strain 972 / ATCC 24843) OX=284812 GN=yakc PE=1 SV=1 && PF00248:Aldo/keto reductase family	-
19127723	1841.52	1884.96	1757.82	3773.93	3905.89	3893.42	1828.1	3857.75	-1.07739	2.76027e-131	3.02255e-130	COCMIDRAFT_90618	NW_006911312.1	138768	142124	-	2547	protein_coding	uncharacterized protein && sp|O60132|TEA4_SCHPO Tip elongation aberrant protein Tea4 OS=Schizosaccharomyces pombe (strain 972 / ATCC 24843) OX=284812 GN=tea4 PE=1 SV=2 && PF00018:SH3 domain	-
19124532	1097.25	1031.7	1060.58	2685.97	2589.88	2570.99	1063.17	2615.61	-1.29849	4.79225e-131	5.23776e-130	COCMIDRAFT_5212	NW_006911339.1	44120	45254	-	879	protein_coding	uncharacterized protein && sp|Q9Y8H7|SPEE_NEUCR Spermidine synthase OS=Neurospora crassa (strain ATCC 24698 / 74-OR23-1A / CBS 708.71 / DSM 1257 / FGSC 987) OX=367110 GN=spe-3 PE=3 SV=1 && PF01564:Spermine/spermidine synthase domain|PF17284:Spermidine synthase tetramerisation domain	-
19126519	1022.46	939.633	990.376	2471.77	2604.63	2494	984.156	2523.47	-1.35816	1.01846e-130	1.1121e-129	COCMIDRAFT_84723	NW_006911290.1	151108	153201	+	2094	protein_coding	uncharacterized protein && sp|O94599|YC8B_SCHPO LIMR family protein C622.11 OS=Schizosaccharomyces pombe (strain 972 / ATCC 24843) OX=284812 GN=SPCC622.11 PE=3 SV=1 && PF04791:LMBR1-like membrane protein	-
19124169	2322.2	2466.77	2451.28	5303.02	5078.6	4803.83	2413.42	5061.82	-1.06869	7.27038e-130	7.91656e-129	COCMIDRAFT_4219	NW_006911319.1	172536	174179	-	1479	protein_coding	uncharacterized protein && sp|A5H0J3|URC4_LACKL Uracil catabolism protein 4 OS=Lachancea kluyveri OX=4934 GN=URC4 PE=3 SV=1 && PF07958:Protein of unknown function (DUF1688)	-
19121313	440.542	421.411	434.475	1440.01	1528.85	1496.19	432.143	1488.35	-1.78399	1.2816e-129	1.3929e-128	COCMIDRAFT_28450	NW_006911400.1	32865	34136	-	1272	protein_coding	uncharacterized protein && - && -	-
19123593	142.287	173.69	160.319	909.815	952.501	945.783	158.765	936.033	-2.56082	1.50953e-129	1.63909e-128	COCMIDRAFT_39007	NW_006911401.1	4819	6045	-	984	protein_coding	uncharacterized protein && - && -	-
19125715	1601.64	1569.85	1561.45	3335.99	3589.79	3594.81	1577.65	3506.86	-1.15237	4.00836e-129	4.34432e-128	COCMIDRAFT_80717	NW_006911278.1	47645	48813	-	1047	protein_coding	uncharacterized protein && sp|Q12063|UPPS_YEAST Dehydrodolichyl diphosphate synthase complex subunit NUS1 OS=Saccharomyces cerevisiae (strain ATCC 204508 / S288c) OX=559292 GN=NUS1 PE=1 SV=1 && -	-
19120510	1251.4	1298.4	1349.91	3182.23	3112.49	2952.84	1299.9	3082.52	-1.24588	1.02671e-128	1.10967e-127	COCMIDRAFT_23902	NW_006911300.1	190520	191555	+	876	protein_coding	uncharacterized protein && sp|B2VV00|SHO1_PYRTR High osmolarity signaling protein sho1 OS=Pyrenophora tritici-repentis (strain Pt-1C-BFP) OX=426418 GN=sho1 PE=3 SV=1 && PF00018:SH3 domain	-
19126886	264.508	328.397	335.817	1393.35	1387.66	1316.19	309.574	1365.73	-2.1425	1.47949e-128	1.59606e-127	COCMIDRAFT_86570	NW_006911296.1	60471	61030	+	435	protein_coding	uncharacterized protein && - && -	-
19118300	651.236	614.084	535.031	1927.79	2023.01	1939.43	600.117	1963.41	-1.70944	4.86294e-128	5.23159e-127	COCMIDRAFT_103437	NW_006911418.1	73775	74620	+	846	protein_coding	uncharacterized protein && sp|Q5AUX7|DBAI_EMENI Non-reducing polyketide synthase dbaI OS=Emericella nidulans (strain FGSC A4 / ATCC 38163 / CBS 112.46 / NRRL 194 / M139) OX=227321 GN=dbaI PE=1 SV=2 && PF07993:Male sterility protein	-
19121554	354.805	348.329	297.872	1335.03	1341.3	1331.8	333.669	1336.04	-2.00092	5.03504e-128	5.41174e-127	COCMIDRAFT_29707	NW_006911456.1	37335	38870	-	1536	protein_coding	uncharacterized protein && sp|G0SC29|NLE1_CHATD Ribosome assembly protein 4 OS=Chaetomium thermophilum (strain DSM 1495 / CBS 144.50 / IMI 039719) OX=759272 GN=CTHT_0055700 PE=1 SV=2 && PF00400:WD domain, G-beta repeat	-
19123016	20.9782	32.2702	33.2023	624.57	635.352	621.158	28.8169	627.027	-4.44776	8.11849e-128	8.7018e-127	COCMIDRAFT_3640	NW_006911311.1	89742	90395	-	654	protein_coding	uncharacterized protein && - && PF13302:Acetyltransferase (GNAT) domain	-
19119890	1307.94	1237.66	1332.83	2960.61	2936.53	2961.16	1292.81	2952.77	-1.19147	1.18915e-127	1.27225e-126	COCMIDRAFT_1543	NW_006911287.1	143364	146296	-	2877	protein_coding	uncharacterized protein && - && -	-
19128523	481.586	547.645	499.931	1688.14	1697.43	1873.88	509.721	1753.15	-1.78269	2.02219e-127	2.15756e-126	COCMIDRAFT_94831	NW_006911337.1	99987	102280	-	2250	protein_coding	uncharacterized protein && sp|Q8TB22|SPT20_HUMAN Spermatogenesis-associated protein 20 OS=Homo sapiens OX=9606 GN=SPATA20 PE=2 SV=3 && PF03190:Protein of unknown function, DUF255	-
19120268	433.245	471.715	541.671	1764.49	1820.71	1689.72	482.21	1758.31	-1.86715	2.75815e-127	2.9374e-126	COCMIDRAFT_22528	NW_006911285.1	247133	247847	-	510	protein_coding	uncharacterized protein && sp|Q9HDV9|GCSH_SCHPO Putative glycine cleavage system H protein, mitochondrial OS=Schizosaccharomyces pombe (strain 972 / ATCC 24843) OX=284812 GN=gcv3 PE=1 SV=1 && PF01597:Glycine cleavage H-protein	-
19122642	384.904	331.244	339.612	1397.6	1423.48	1612.72	351.92	1477.93	-2.06963	3.2278e-127	3.43444e-126	COCMIDRAFT_34799	NW_006911307.1	157537	158848	-	1173	protein_coding	uncharacterized protein && sp|Q7WLE5|NPD_BORBR NAD-dependent protein deacetylase OS=Bordetella bronchiseptica (strain ATCC BAA-588 / NCTC 13252 / RB50) OX=257310 GN=cobB PE=3 SV=1 && PF02146:Sir2 family	-
19120897	975.942	1107.63	980.89	2655.22	2646.77	2797.81	1021.49	2699.93	-1.40259	3.62321e-127	3.85164e-126	COCMIDRAFT_26195	NW_006911338.1	40434	41220	+	735	protein_coding	uncharacterized protein && - && -	-
19120049	44.6927	40.8124	37.9454	617.148	625.869	618.036	41.1502	620.351	-3.91286	4.77408e-127	5.06582e-126	COCMIDRAFT_21358	NW_006911276.1	514140	515711	-	1572	protein_coding	uncharacterized protein && sp|P55487|Y4ID_SINFN Uncharacterized monooxygenase y4iD OS=Sinorhizobium fredii (strain NBRC 101917 / NGR234) OX=394 GN=NGR_a03290 PE=3 SV=1 && PF13738:Pyridine nucleotide-disulphide oxidoreductase	-
19125649	279.101	296.127	292.18	1150.52	1202.22	1240.23	289.136	1197.66	-2.0508	7.77829e-127	8.24612e-126	COCMIDRAFT_80309	NW_006911277.1	103662	104232	-	516	protein_coding	uncharacterized protein && - && -	-
19125281	930.337	835.23	914.485	2420.87	2645.72	2400.35	893.351	2488.98	-1.47796	7.99974e-127	8.47318e-126	COCMIDRAFT_7414	NW_006911397.1	62646	63436	-	678	protein_coding	uncharacterized protein && sp|Q9USM7|TIM23_SCHPO Mitochondrial import inner membrane translocase subunit tim23 OS=Schizosaccharomyces pombe (strain 972 / ATCC 24843) OX=284812 GN=tim23 PE=3 SV=1 && PF02466:Tim17/Tim22/Tim23/Pmp24 family	-
19124870	668.566	750.758	682.069	1981.87	2015.64	2041.39	700.464	2012.97	-1.52332	1.04799e-126	1.108e-125	COCMIDRAFT_6169	NW_006911360.1	101117	102004	-	888	protein_coding	uncharacterized protein && sp|Q2UPB6|ACLN_ASPOR Aspirochlorine biosynthesis protein N OS=Aspergillus oryzae (strain ATCC 42149 / RIB 40) OX=510516 GN=aclN PE=3 SV=1 && -	-
19120534	1574.28	1705.58	1510.23	3752.72	3788.93	3553.19	1596.69	3698.28	-1.2118	2.3327e-126	2.45957e-125	COCMIDRAFT_24040	NW_006911302.1	138016	139898	-	1827	protein_coding	uncharacterized protein && - && -	-
19120018	312.849	367.311	374.711	1392.29	1545.71	1397.35	351.624	1445.12	-2.03996	2.68223e-126	2.82301e-125	COCMIDRAFT_2120	NW_006911293.1	135175	135999	+	825	protein_coding	uncharacterized protein && - && -	-
19126689	826.359	890.279	780.727	2430.42	2251.65	2301.51	832.455	2327.86	-1.48358	4.55748e-126	4.78371e-125	COCMIDRAFT_85589	NW_006911293.1	236800	238043	+	969	protein_coding	uncharacterized protein && sp|Q9UTG1|PNPH_SCHPO Putative purine nucleoside phosphorylase OS=Schizosaccharomyces pombe (strain 972 / ATCC 24843) OX=284812 GN=SPAC1805.16c PE=3 SV=1 && PF01048:Phosphorylase superfamily	-
19128559	1608.02	1592.63	1643.04	3493.99	3387.49	3355.5	1614.56	3412.33	-1.0796	6.3698e-126	6.67397e-125	COCMIDRAFT_95000	NW_006911338.1	114811	116906	-	2028	protein_coding	uncharacterized protein && sp|P33886|WIS1_SCHPO Protein kinase wis1 OS=Schizosaccharomyces pombe (strain 972 / ATCC 24843) OX=284812 GN=wis1 PE=1 SV=1 && PF00069:Protein kinase domain	-
19126737	706.874	761.198	839.543	2226.82	2194.76	2280.7	769.205	2234.09	-1.53882	1.10882e-125	1.16073e-124	COCMIDRAFT_85802	NW_006911294.1	54912	56816	-	1905	protein_coding	uncharacterized protein && - && -	-
19129303	1723.86	1661.92	1726.52	3876.79	3997.56	3590.65	1704.1	3821.66	-1.16505	1.17403e-125	1.22788e-124	COCMIDRAFT_98648	NW_006911366.1	70899	73063	+	1608	protein_coding	uncharacterized protein && sp|P08158|AMDS_EMENI Acetamidase OS=Emericella nidulans (strain FGSC A4 / ATCC 38163 / CBS 112.46 / NRRL 194 / M139) OX=227321 GN=amdS PE=2 SV=1 && PF01425:Amidase	-
19125249	2434.38	2350.98	2258.7	4550.14	4822.57	4805.91	2348.02	4726.2	-1.00908	3.06458e-125	3.20228e-124	COCMIDRAFT_7323	NW_006911394.1	38821	40302	-	1383	protein_coding	uncharacterized protein && sp|P32604|F26_YEAST Fructose-2,6-bisphosphatase OS=Saccharomyces cerevisiae (strain ATCC 204508 / S288c) OX=559292 GN=FBP26 PE=1 SV=2 && PF00300:Histidine phosphatase superfamily (branch 1)|PF01591:6-phosphofructo-2-kinase	-
19118966	1801.39	1893.5	1840.35	3951.02	3818.44	3722.79	1845.08	3830.75	-1.05403	1.16757e-124	1.21785e-123	COCMIDRAFT_107033	NW_006911477.1	24396	25130	+	735	protein_coding	uncharacterized protein && sp|Q9P7S9|IES4_SCHPO INO80 complex subunit 4 OS=Schizosaccharomyces pombe (strain 972 / ATCC 24843) OX=284812 GN=ies4 PE=1 SV=1 && PF08193:INO80 complex subunit Ies4	-
19123592	83.9128	96.8107	117.631	795.293	777.595	881.274	99.4515	818.054	-3.04197	1.37673e-124	1.43473e-123	COCMIDRAFT_39006	NW_006911401.1	3823	4460	-	405	protein_coding	uncharacterized protein && - && -	-
19127277	33.7475	25.6264	36.9968	588.517	601.635	649.25	32.1236	613.134	-4.25379	6.23713e-124	6.4825e-123	COCMIDRAFT_88469	NW_006911303.1	125043	125392	-	273	protein_coding	uncharacterized protein && - && -	-
19124460	1342.6	1342.06	1274.02	3092.1	2904.92	3065.21	1319.56	3020.74	-1.19473	6.56096e-124	6.81299e-123	COCMIDRAFT_5003	NW_006911334.1	111427	114484	+	3003	protein_coding	uncharacterized protein && sp|O13944|YEH1_SCHPO Oxysterol-binding protein homolog C23H4.01c OS=Schizosaccharomyces pombe (strain 972 / ATCC 24843) OX=284812 GN=SPAC23H4.01c PE=1 SV=2 && PF01237:Oxysterol-binding protein|PF15409:Pleckstrin homology domain	-
19127471	1799.56	1783.41	1780.59	3621.24	3710.96	3570.88	1787.85	3634.36	-1.02341	7.45494e-124	7.73442e-123	COCMIDRAFT_8940	NW_006911466.1	33543	35505	-	1797	protein_coding	glycosyltransferase family 8 protein && sp|H2KYQ5|GYG1_CAEEL Glycogenin-1 OS=Caenorhabditis elegans OX=6239 GN=gyg-1 PE=1 SV=1 && PF01501:Glycosyl transferase family 8	-
19119949	833.655	842.823	942.944	2530.09	2604.63	2326.48	873.141	2487.07	-1.51036	1.44564e-123	1.4985e-122	COCMIDRAFT_1787	NW_006911289.1	267962	268879	-	918	protein_coding	uncharacterized protein && - && -	-
19122857	894.766	818.145	838.594	2357.25	2266.41	2188.1	850.502	2270.58	-1.41624	4.79484e-123	4.95254e-122	COCMIDRAFT_35741	NW_006911321.1	43830	46583	+	2712	protein_coding	uncharacterized protein && sp|P47139|YJ68_YEAST Uncharacterized protein YJR098C OS=Saccharomyces cerevisiae (strain ATCC 204508 / S288c) OX=559292 GN=YJR098C PE=1 SV=2 && -	-
19126293	521.719	504.934	460.088	1566.2	1624.73	1648.1	495.58	1613.01	-1.70218	1.07438e-122	1.10678e-121	COCMIDRAFT_8359	NW_006911435.1	20774	21477	+	558	protein_coding	uncharacterized protein && sp|Q1MTQ9|NIP7_SCHPO 60S ribosome subunit biogenesis protein nip7 OS=Schizosaccharomyces pombe (strain 972 / ATCC 24843) OX=284812 GN=nip7 PE=3 SV=1 && PF17833:UPF0113 Pre-PUA domain|PF03657:UPF0113 PUA domain	-
19124439	617.489	623.575	623.254	1833.42	1740.63	1773.99	621.439	1782.68	-1.52039	1.78566e-122	1.83463e-121	COCMIDRAFT_4957	NW_006911333.1	116965	117526	-	504	protein_coding	uncharacterized protein && - && -	-
19121918	632.082	612.185	605.23	1927.79	1793.32	2078.85	616.499	1933.32	-1.64881	4.65574e-122	4.76243e-121	COCMIDRAFT_31641	NW_006911277.1	196236	197774	-	1491	protein_coding	uncharacterized protein && sp|O60071|YBB9_SCHPO Uncharacterized protein C13G1.09 OS=Schizosaccharomyces pombe (strain 972 / ATCC 24843) OX=284812 GN=SPBC13G1.09 PE=1 SV=1 && PF05291:Bystin	-
19126499	1874.36	1776.76	1786.28	4400.62	4145.07	3853.88	1812.47	4133.19	-1.18904	6.89727e-122	7.04913e-121	COCMIDRAFT_84649	NW_006911290.1	103721	105439	+	1719	protein_coding	uncharacterized protein && - && -	-
19122899	1106.37	1071.56	1013.14	2586.29	2705.78	2539.78	1063.69	2610.62	-1.29501	2.54712e-121	2.59184e-120	COCMIDRAFT_35926	NW_006911324.1	80551	82259	-	1662	protein_coding	uncharacterized protein && sp|O60084|TIM44_SCHPO Mitochondrial import inner membrane translocase subunit tim44 OS=Schizosaccharomyces pombe (strain 972 / ATCC 24843) OX=284812 GN=tim44 PE=3 SV=1 && PF04280:Tim44-like domain	-
19120970	293.695	295.178	308.307	1136.74	1211.7	1210.06	299.06	1186.17	-1.98802	4.43476e-121	4.50474e-120	COCMIDRAFT_26660	NW_006911349.1	9736	10068	-	333	protein_coding	uncharacterized protein && - && -	-
19122974	335.651	302.771	344.355	1221.57	1305.47	1273.53	327.592	1266.86	-1.95108	1.84469e-120	1.86729e-119	COCMIDRAFT_36207	NW_006911329.1	52531	56303	+	3576	protein_coding	uncharacterized protein && - && -	-
19128662	479.762	447.987	502.777	1616.04	1548.87	1515.96	476.842	1560.29	-1.71011	1.88641e-120	1.90621e-119	COCMIDRAFT_95471	NW_006911342.1	73922	75326	+	1332	protein_coding	uncharacterized protein && sp|Q9P7W5|RIO2_SCHPO Serine/threonine-protein kinase rio2 OS=Schizosaccharomyces pombe (strain 972 / ATCC 24843) OX=284812 GN=rio2 PE=3 SV=2 && PF01163:RIO1 family|PF09202:Rio2, N-terminal	-
19126976	749.742	630.219	746.577	2237.42	2135.75	2083.01	708.846	2152.06	-1.60174	4.12242e-120	4.15487e-119	COCMIDRAFT_87051	NW_006911298.1	114205	115584	+	1320	protein_coding	uncharacterized protein && - && PF00010:Helix-loop-helix DNA-binding domain	bHLH
19124901	22.8024	32.2702	26.5618	610.785	627.977	552.487	27.2115	597.083	-4.45807	6.32351e-120	6.36778e-119	COCMIDRAFT_6262	NW_006911363.1	15705	16178	+	474	protein_coding	uncharacterized protein && - && -	-
19121156	450.575	506.833	508.469	1660.57	1575.21	1561.74	488.626	1599.17	-1.7111	6.60535e-120	6.64585e-119	COCMIDRAFT_27646	NW_006911373.1	71072	72750	+	1626	protein_coding	uncharacterized protein && sp|Q0UHC4|GUAA_PHANO GMP synthase [glutamine-hydrolyzing] OS=Phaeosphaeria nodorum (strain SN15 / ATCC MYA-4574 / FGSC 10173) OX=321614 GN=GUA1 PE=3 SV=1 && PF00958:GMP synthase C terminal domain|PF02540:NAD synthase|PF00117:Glutamine amidotransferase class-I	-
19122794	410.443	436.597	475.267	1605.43	1576.26	1454.57	440.769	1545.42	-1.81036	2.22389e-119	2.22791e-118	COCMIDRAFT_3549	NW_006911310.1	61093	62077	-	879	protein_coding	uncharacterized protein && sp|Q9Y7X9|KIN17_SCHPO KIN17-like protein OS=Schizosaccharomyces pombe (strain 972 / ATCC 24843) OX=284812 GN=SPBC365.09c PE=3 SV=1 && PF10357:Domain of Kin17 curved DNA-binding protein	-
19128647	1485.8	1455.01	1514.97	3179.05	3098.79	3269.14	1485.26	3182.33	-1.0994	8.83328e-119	8.83404e-118	COCMIDRAFT_95377	NW_006911341.1	80430	81611	+	1128	protein_coding	uncharacterized protein && - && PF00092:von Willebrand factor type A domain	-
19127225	371.223	370.159	338.663	1342.45	1257.01	1346.36	360.015	1315.27	-1.86898	2.39563e-118	2.38968e-117	COCMIDRAFT_88241	NW_006911302.1	243368	246643	-	3015	protein_coding	uncharacterized protein && sp|P87109|YDK2_SCHPO Probable phospholipase C20G8.02, mitochondrial OS=Schizosaccharomyces pombe (strain 972 / ATCC 24843) OX=284812 GN=SPAC20G8.02 PE=3 SV=1 && PF02862:DDHD domain	-
19125730	674.951	652.998	717.169	1952.18	1846	1943.59	681.706	1913.92	-1.48939	3.06576e-118	3.05553e-117	COCMIDRAFT_80762	NW_006911278.1	204589	205828	-	1131	protein_coding	uncharacterized protein && sp|O94616|RPAC1_SCHPO DNA-directed RNA polymerases I and III subunit RPAC1 OS=Schizosaccharomyces pombe (strain 972 / ATCC 24843) OX=284812 GN=rpc40 PE=1 SV=1 && PF01193:RNA polymerase Rpb3/Rpb11 dimerisation domain|PF01000:RNA polymerase Rpb3/RpoA insert domain	-
19125561	1338.96	1344.91	1435.29	3079.38	2975.51	3022.55	1373.05	3025.81	-1.14009	4.56579e-118	4.54279e-117	COCMIDRAFT_799	NW_006911280.1	297676	298351	-	555	protein_coding	uncharacterized protein && sp|Q09859|MSRA_SCHPO Probable peptide methionine sulfoxide reductase OS=Schizosaccharomyces pombe (strain 972 / ATCC 24843) OX=284812 GN=mxr1 PE=3 SV=2 && PF01625:Peptide methionine sulfoxide reductase	-
19128464	1339.87	1381.93	1304.37	3093.16	2924.94	2943.48	1342.06	2987.19	-1.15432	7.66625e-118	7.61462e-117	COCMIDRAFT_94514	NW_006911335.1	123694	126096	-	2310	protein_coding	uncharacterized protein && sp|Q9P7G0|YKY4_SCHPO Uncharacterized NOC2 family protein C1142.04 OS=Schizosaccharomyces pombe (strain 972 / ATCC 24843) OX=284812 GN=SPAC1142.04 PE=1 SV=1 && PF03715:Noc2p family	-
19129131	1328.01	1247.15	1321.45	2946.83	3014.5	2838.39	1298.87	2933.24	-1.17504	9.56419e-118	9.4836e-117	COCMIDRAFT_9780	NW_006911533.1	25039	25895	+	795	protein_coding	uncharacterized protein && sp|P79011|T2EB_SCHPO Transcription initiation factor IIE subunit beta OS=Schizosaccharomyces pombe (strain 972 / ATCC 24843) OX=284812 GN=tfa2 PE=1 SV=2 && PF18121:TFA2 Winged helix domain 2|PF02186:TFIIE beta subunit core domain	-
19129508	158.705	166.097	140.398	1206.72	1054.71	900.003	155.067	1053.81	-2.76429	1.156e-117	1.14458e-116	COCMIDRAFT_99657	NW_006911375.1	61557	63753	-	2034	protein_coding	uncharacterized protein && - && PF06772:Bacterial low temperature requirement A protein (LtrA)	-
19128078	678.599	756.452	694.402	1965.96	1938.72	2067.4	709.818	1990.7	-1.48814	1.15627e-117	1.14458e-116	COCMIDRAFT_92439	NW_006911322.1	32698	33513	+	816	protein_coding	uncharacterized protein && sp|O14113|SDE2_SCHPO Telomere maintenance protein SDE2 OS=Schizosaccharomyces pombe (strain 972 / ATCC 24843) OX=284812 GN=sde2 PE=3 SV=1 && PF13019:Silencing defective 2 N-terminal ubiquitin domain	-
19127789	1906.28	1975.13	1910.55	3958.44	3765.75	4046.37	1930.65	3923.52	-1.02317	1.46057e-117	1.44335e-116	COCMIDRAFT_90932	NW_006911314.1	151569	154847	-	3279	protein_coding	uncharacterized protein && sp|P48566|GYP3_YEAST GTPase-activating protein GYP3 OS=Saccharomyces cerevisiae (strain ATCC 204508 / S288c) OX=559292 GN=MSB3 PE=1 SV=1 && PF00566:Rab-GTPase-TBC domain	-
19129371	874.7	744.114	842.389	2382.7	2218.99	2439.89	820.401	2347.19	-1.51615	1.67859e-117	1.6574e-116	COCMIDRAFT_98974	NW_006911368.1	95916	97601	-	1557	protein_coding	uncharacterized protein && sp|O94336|YHM3_SCHPO Uncharacterized FCP1 homology domain-containing protein C1271.03c OS=Schizosaccharomyces pombe (strain 972 / ATCC 24843) OX=284812 GN=SPBC1271.03c PE=4 SV=1 && PF03031:NLI interacting factor-like phosphatase	-
19122047	409.531	459.376	429.732	1409.26	1462.47	1523.24	432.88	1464.99	-1.75938	2.16716e-117	2.13798e-116	COCMIDRAFT_32214	NW_006911281.1	23061	23573	+	513	protein_coding	uncharacterized protein && sp|P38345|SDHF4_YEAST Succinate dehydrogenase assembly factor 4, mitochondrial OS=Saccharomyces cerevisiae (strain ATCC 204508 / S288c) OX=559292 GN=SDH8 PE=1 SV=2 && PF07896:Protein of unknown function (DUF1674)	-
19120627	51.9894	55.0492	65.4559	646.838	601.635	623.239	57.4982	623.904	-3.44097	2.28327e-117	2.25062e-116	COCMIDRAFT_24709	NW_006911311.1	98165	99433	+	1269	protein_coding	uncharacterized protein && sp|D7PI10|GSFR2_PENAE Transcription factor gsfR2 OS=Penicillium aethiopicum OX=36650 GN=gsfR2 PE=1 SV=1 && PF00172:Fungal Zn(2)-Cys(6) binuclear cluster domain	-
19129578	84.8249	91.116	94.8636	704.1	743.878	671.1	90.2681	706.359	-2.96878	3.7314e-117	3.66873e-116	COCMIDRAFT_99981	NW_006911378.1	5655	7055	+	1401	protein_coding	uncharacterized protein && sp|Q0CZG9|PYTF_ASPTN MFS-type transporter pytF OS=Aspergillus terreus (strain NIH 2624 / FGSC A1156) OX=341663 GN=pytF PE=2 SV=1 && PF07690:Major Facilitator Superfamily	-
19122138	296.431	361.616	348.149	1266.11	1357.1	1392.14	335.399	1338.45	-1.99765	5.39403e-117	5.29451e-116	COCMIDRAFT_32602	NW_006911284.1	74930	75221	-	237	protein_coding	uncharacterized protein && sp|P38636|ATX1_YEAST Metal homeostasis factor ATX1 OS=Saccharomyces cerevisiae (strain ATCC 204508 / S288c) OX=559292 GN=ATX1 PE=1 SV=1 && -	-
19128989	576.444	632.117	701.991	2109.12	2174.74	1922.78	636.851	2068.88	-1.70034	5.91767e-117	5.8036e-116	COCMIDRAFT_97111	NW_006911354.1	58442	59242	+	801	protein_coding	uncharacterized protein && - && -	-
19121671	1001.48	909.261	825.313	2533.27	2462.38	2502.32	912.019	2499.33	-1.4538	6.1248e-117	6.00168e-116	COCMIDRAFT_30415	NW_006911504.1	9736	11247	+	1461	protein_coding	uncharacterized protein && sp|Q10191|LTV1_SCHPO Protein LTV1 OS=Schizosaccharomyces pombe (strain 972 / ATCC 24843) OX=284812 GN=ltv1 PE=1 SV=1 && PF04180:Low temperature viability protein	-
19119642	1336.22	1326.88	1349.91	2863.06	2856.45	2974.69	1337.67	2898.07	-1.11542	4.64335e-116	4.51583e-115	COCMIDRAFT_110695	NW_006911621.1	9783	10186	+	354	protein_coding	uncharacterized protein && - && -	-
19120728	465.169	432.801	437.321	1454.86	1496.19	1401.51	445.097	1450.85	-1.70428	8.54086e-116	8.29247e-115	COCMIDRAFT_25240	NW_006911319.1	70007	71860	-	1854	protein_coding	uncharacterized protein && sp|Q8BW10|NOB1_MOUSE RNA-binding protein NOB1 OS=Mus musculus OX=10090 GN=Nob1 PE=1 SV=1 && PF17146:PIN domain of ribonuclease|PF08772:Nin one binding (NOB1) Zn-ribbon like	-
19123815	195.188	173.69	188.779	909.815	922.999	907.286	185.886	913.367	-2.29625	1.49312e-115	1.44729e-114	COCMIDRAFT_40113	NW_006911446.1	6359	6773	+	366	protein_coding	uncharacterized protein && sp|Q9P370|BUD20_SCHPO Zinc finger protein bud20 OS=Schizosaccharomyces pombe (strain 972 / ATCC 24843) OX=284812 GN=bud20 PE=3 SV=1 && PF12171:Zinc-finger double-stranded RNA-binding	-
19129228	1956.44	2107.06	1893.48	4146.13	4088.17	4017.24	1985.66	4083.85	-1.04037	1.59714e-115	1.54682e-114	COCMIDRAFT_98294	NW_006911363.1	35457	36536	+	945	protein_coding	uncharacterized protein && - && -	-
19126680	143.199	148.063	147.039	830.286	817.634	799.077	146.1	815.666	-2.4812	1.75132e-115	1.69473e-114	COCMIDRAFT_85524	NW_006911293.1	132629	134431	+	1569	protein_coding	carbohydrate-binding module family 50 protein && sp|D4AVW3|LYSM5_ARTBC LysM domain-containing protein ARB_00327 OS=Arthroderma benhamiae (strain ATCC MYA-4681 / CBS 112371) OX=663331 GN=ARB_00327 PE=3 SV=2 && -	-
19126987	1837.87	1953.3	1986.44	4047.51	4232.52	3879.9	1925.87	4053.31	-1.07379	2.04978e-115	1.98026e-114	COCMIDRAFT_87108	NW_006911298.1	130471	131370	-	900	protein_coding	uncharacterized protein && - && -	-
19118527	1524.11	1566.06	1454.26	3400.67	3352.72	3170.3	1514.81	3307.9	-1.12668	2.19376e-115	2.1176e-114	COCMIDRAFT_104531	NW_006911433.1	52494	54893	-	2118	protein_coding	uncharacterized protein && sp|Q1MTM9|YFN1_SCHPO Uncharacterized transcriptional regulatory protein C1327.01c OS=Schizosaccharomyces pombe (strain 972 / ATCC 24843) OX=284812 GN=SPAC1327.01c PE=1 SV=2 && PF04082:Fungal specific transcription factor domain	-
19123097	2078.67	2192.48	2284.32	4395.32	4758.29	4438.63	2185.15	4530.75	-1.05225	3.20839e-115	3.09445e-114	COCMIDRAFT_36716	NW_006911340.1	4735	6489	-	1602	protein_coding	uncharacterized protein && sp|P40010|NUG1_YEAST Nuclear GTP-binding protein NUG1 OS=Saccharomyces cerevisiae (strain ATCC 204508 / S288c) OX=559292 GN=NUG1 PE=1 SV=1 && PF01926:50S ribosome-binding GTPase|PF08701:GNL3L/Grn1 putative GTPase	-
19126418	1364.49	1381.93	1290.14	3156.78	3261.05	2943.48	1345.52	3120.44	-1.21343	3.21685e-115	3.10005e-114	COCMIDRAFT_84205	NW_006911288.1	81794	83258	-	1347	protein_coding	uncharacterized protein && sp|Q10142|AUR1_SCHPO Inositol phosphorylceramide synthase catalytic subunit aur1 OS=Schizosaccharomyces pombe (strain 972 / ATCC 24843) OX=284812 GN=aur1 PE=1 SV=1 && PF14378:PAP2 superfamily	-
19121233	87.5612	90.1668	82.5313	682.892	653.264	715.84	86.7531	683.999	-2.97896	4.002e-115	3.8535e-114	COCMIDRAFT_2807	NW_006911300.1	221880	222548	+	669	protein_coding	uncharacterized protein && - && -	-
19129339	151.408	149.962	185.933	857.856	949.341	966.592	162.434	924.596	-2.50971	2.28062e-114	2.18516e-113	COCMIDRAFT_98817	NW_006911367.1	76520	78127	-	1608	protein_coding	uncharacterized protein && sp|O42650|RIO1_SCHPO Serine/threonine-protein kinase rio1 OS=Schizosaccharomyces pombe (strain 972 / ATCC 24843) OX=284812 GN=rio1 PE=3 SV=2 && PF01163:RIO1 family	-
19123311	339.3	333.143	278.899	1285.19	1211.7	1289.14	317.114	1262.01	-1.99208	3.22734e-114	3.08717e-113	COCMIDRAFT_37722	NW_006911362.1	63539	64753	+	1215	protein_coding	uncharacterized protein && sp|Q9JJT0|RCL1_MOUSE RNA 3'-terminal phosphate cyclase-like protein OS=Mus musculus OX=10090 GN=Rcl1 PE=2 SV=1 && PF01137:RNA 3'-terminal phosphate cyclase|PF05189:RNA 3'-terminal phosphate cyclase (RTC), insert domain	-
19117889	634.818	534.357	665.942	2009.44	1902.9	1919.66	611.706	1944	-1.66783	8.92484e-114	8.50927e-113	COCMIDRAFT_101558	NW_006911395.1	32591	34553	-	1704	protein_coding	uncharacterized protein && sp|Q6CMK7|SLD1_KLULA Delta 8-(E)-sphingolipid desaturase OS=Kluyveromyces lactis (strain ATCC 8585 / CBS 2359 / DSM 70799 / NBRC 1267 / NRRL Y-1140 / WM37) OX=284590 GN=SLD PE=3 SV=1 && PF00173:Cytochrome b5-like Heme/Steroid binding domain|PF00487:Fatty acid desaturase	-
19124258	1568.8	1610.66	1647.78	3421.88	3301.09	3264.98	1609.08	3329.32	-1.04911	1.31857e-113	1.25512e-112	COCMIDRAFT_449	NW_006911278.1	131684	133103	-	1368	protein_coding	uncharacterized protein && sp|Q12436|ZRT2_YEAST Zinc-regulated transporter 2 OS=Saccharomyces cerevisiae (strain ATCC 204508 / S288c) OX=559292 GN=ZRT2 PE=1 SV=1 && PF02535:ZIP Zinc transporter	-
19118510	1579.75	1504.36	1516.87	3302.06	3596.11	3802.9	1533.66	3567.02	-1.21768	3.18068e-113	3.01776e-112	COCMIDRAFT_104464	NW_006911432.1	42745	44183	+	1338	protein_coding	glycoside hydrolase family 76 protein && sp|O74556|YCZ2_SCHPO Putative mannan endo-1,6-alpha-mannosidase C970.02 OS=Schizosaccharomyces pombe (strain 972 / ATCC 24843) OX=284812 GN=SPCC970.02 PE=3 SV=1 && PF03663:Glycosyl hydrolase family 76	-
19125188	493.444	519.171	405.068	1633	1652.13	1687.64	472.561	1657.59	-1.81024	3.36669e-113	3.19165e-112	COCMIDRAFT_71425	NW_006911574.1	16160	16642	+	483	protein_coding	uncharacterized protein && - && -	-
19122434	123.133	130.979	98.6581	812.259	788.132	752.257	117.59	784.216	-2.73692	3.54919e-113	3.35919e-112	COCMIDRAFT_33897	NW_006911297.1	74718	76570	+	1737	protein_coding	uncharacterized protein && sp|P15710|PHO4_NEUCR Phosphate-repressible phosphate permease pho-4 OS=Neurospora crassa (strain ATCC 24698 / 74-OR23-1A / CBS 708.71 / DSM 1257 / FGSC 987) OX=367110 GN=pho-4 PE=1 SV=1 && PF01384:Phosphate transporter family	-
19123649	854.633	909.261	936.304	2202.43	2217.94	2239.08	900.066	2219.82	-1.30273	8.10278e-113	7.65657e-112	COCMIDRAFT_39282	NW_006911410.1	59805	61411	-	1407	protein_coding	uncharacterized protein && sp|Q9P4R4|LYS9_MAGO7 Saccharopine dehydrogenase [NADP(+), L-glutamate-forming] OS=Magnaporthe oryzae (strain 70-15 / ATCC MYA-4617 / FGSC 8958) OX=242507 GN=LYS3 PE=1 SV=2 && PF16653:Saccharopine dehydrogenase C-terminal domain|PF03435:Saccharopine dehydrogenase NADP binding domain	-
19120846	1064.42	1086.75	1072.91	2486.62	2438.15	2413.88	1074.69	2446.22	-1.18667	1.16943e-112	1.10324e-111	COCMIDRAFT_25912	NW_006911331.1	141685	144931	+	3063	protein_coding	uncharacterized protein && sp|O60177|YG42_SCHPO Uncharacterized ATP-dependent helicase C23E6.02 OS=Schizosaccharomyces pombe (strain 972 / ATCC 24843) OX=284812 GN=SPBC23E6.02 PE=3 SV=1 && PF00271:Helicase conserved C-terminal domain|PF13920:Zinc finger, C3HC4 type (RING finger)|PF00176:SNF2 family N-terminal domain	-
19127472	348.42	281.89	300.718	1375.33	1201.16	1343.24	310.343	1306.58	-2.07288	1.52648e-112	1.43892e-111	COCMIDRAFT_89405	NW_006911307.1	10127	13029	+	2805	protein_coding	uncharacterized protein && - && -	-
19121201	1723.86	1553.72	1595.61	3505.65	3446.5	3412.73	1624.39	3454.96	-1.08837	1.71033e-112	1.60962e-111	COCMIDRAFT_27889	NW_006911380.1	94011	95207	-	1092	protein_coding	uncharacterized protein && sp|Q874Z5|OXR1_PODAS Oxidation resistance protein 1 OS=Podospora anserina OX=2587412 GN=OXR1 PE=3 SV=1 && PF07534:TLD	-
19125353	870.139	809.603	669.737	4109.01	4158.76	4164.98	783.16	4144.25	-2.40345	4.49219e-112	4.21066e-111	COCMIDRAFT_7664	NW_006911406.1	56688	58673	-	1938	protein_coding	uncharacterized protein && sp|Q09799|KRI1_SCHPO Protein kri1 OS=Schizosaccharomyces pombe (strain 972 / ATCC 24843) OX=284812 GN=kri1 PE=1 SV=1 && PF12936:KRI1-like family C-terminal|PF05178:KRI1-like family	-
19126734	1195.76	1275.62	1099.47	2872.6	3170.44	2935.15	1190.28	2992.73	-1.33014	4.61888e-112	4.32593e-111	COCMIDRAFT_85793	NW_006911293.1	176954	177562	-	609	protein_coding	uncharacterized protein && - && -	-
19121484	621.137	649.201	648.867	1799.48	1707.97	1761.51	639.735	1756.32	-1.45723	1.404e-111	1.31389e-110	COCMIDRAFT_29310	NW_006911435.1	22202	22957	-	756	protein_coding	uncharacterized protein && sp|Q5B423|ISY1_EMENI Pre-mRNA-splicing factor isy1 OS=Emericella nidulans (strain FGSC A4 / ATCC 38163 / CBS 112.46 / NRRL 194 / M139) OX=227321 GN=isy1 PE=3 SV=1 && PF06246:Isy1-like splicing family	-
19124546	1269.64	1163.63	1178.21	2815.34	2740.55	3018.39	1203.82	2858.09	-1.24717	1.05082e-110	9.78666e-110	COCMIDRAFT_5253	NW_006911340.1	26433	29208	+	2676	protein_coding	uncharacterized protein && sp|Q0UMB6|DBP10_PHANO ATP-dependent RNA helicase DBP10 OS=Phaeosphaeria nodorum (strain SN15 / ATCC MYA-4574 / FGSC 10173) OX=321614 GN=DBP10 PE=3 SV=1 && PF08147:DBP10CT (NUC160) domain|PF00271:Helicase conserved C-terminal domain|PF00270:DEAD/DEAH box helicase	-
19121206	84.8249	74.9808	85.3772	670.167	631.138	645.089	81.7277	648.798	-2.98837	1.747e-110	1.62186e-109	COCMIDRAFT_27922	NW_006911382.1	10112	12633	+	2472	protein_coding	glycoside hydrolase family 78 protein && - && PF17390:Bacterial alpha-L-rhamnosidase C-terminal domain	-
19122008	754.303	784.926	737.09	1937.33	1932.4	2047.64	758.773	1972.46	-1.37836	4.12241e-110	3.82102e-109	COCMIDRAFT_32020	NW_006911279.1	331359	333620	+	2199	protein_coding	uncharacterized protein && sp|O27092|PRS2_METTH Putative 26S proteasome regulatory subunit homolog MTH_1011 OS=Methanothermobacter thermautotrophicus (strain ATCC 29096 / DSM 1053 / JCM 10044 / NBRC 100330 / Delta H) OX=187420 GN=MTH_1011 PE=3 SV=1 && PF00004:ATPase family associated with various cellular activities (AAA)	-
19123888	64.7588	51.2527	84.4286	661.684	690.142	632.603	66.8134	661.476	-3.30777	4.53912e-110	4.20058e-109	COCMIDRAFT_40520	NW_006911469.1	11676	12670	-	891	protein_coding	uncharacterized protein && - && PF07264:Etoposide-induced protein 2.4 (EI24)	-
19125902	220.727	207.858	218.186	918.299	999.916	963.471	215.591	960.562	-2.15538	9.13618e-110	8.44137e-109	COCMIDRAFT_81583	NW_006911280.1	132586	133942	+	1257	protein_coding	uncharacterized protein && sp|Q5AUW8|ORSC_EMENI Tyrosinase-like protein orsC OS=Emericella nidulans (strain FGSC A4 / ATCC 38163 / CBS 112.46 / NRRL 194 / M139) OX=227321 GN=orsC PE=2 SV=1 && PF00264:Common central domain of tyrosinase	-
19125461	929.425	917.803	915.434	2214.1	2146.29	2181.86	920.888	2180.75	-1.24364	1.30001e-109	1.19924e-108	COCMIDRAFT_79359	NW_006911276.1	113660	115708	+	2049	protein_coding	uncharacterized protein && sp|F4HX15|LPAI_ARATH Phospholipase A I OS=Arabidopsis thaliana OX=3702 GN=PLA1 PE=3 SV=1 && PF01734:Patatin-like phospholipase	-
19124012	196.101	224.943	189.727	924.661	954.609	941.621	203.59	940.297	-2.20783	9.60929e-109	8.84343e-108	COCMIDRAFT_4118	NW_006911318.1	65117	65936	+	495	protein_coding	uncharacterized protein && - && PF08982:Domain of unknown function (DUF1857)	-
19118225	456.048	422.36	488.548	1516.36	1518.31	1408.79	455.652	1481.15	-1.70063	5.73049e-108	5.2613e-107	COCMIDRAFT_103110	NW_006911413.1	5132	6484	+	1206	protein_coding	uncharacterized protein && sp|O42875|SYWM_SCHPO Tryptophan--tRNA ligase, mitochondrial OS=Schizosaccharomyces pombe (strain 972 / ATCC 24843) OX=284812 GN=msw1 PE=3 SV=1 && PF00579:tRNA synthetases class I (W and Y)	-
19127399	168.738	188.876	202.059	903.453	887.175	893.76	186.558	894.796	-2.26289	6.08192e-108	5.57956e-107	COCMIDRAFT_89045	NW_006911306.1	5562	7437	-	1662	protein_coding	uncharacterized protein && sp|P38358|VBA2_YEAST Vacuolar basic amino acid transporter 2 OS=Saccharomyces cerevisiae (strain ATCC 204508 / S288c) OX=559292 GN=VBA2 PE=1 SV=1 && PF07690:Major Facilitator Superfamily	-
19119975	831.831	737.47	857.567	2127.14	2123.11	2248.45	808.956	2166.23	-1.42091	8.37079e-108	7.67334e-107	COCMIDRAFT_1972	NW_006911291.1	253173	254391	+	984	protein_coding	uncharacterized protein && - && PF03328:HpcH/HpaI aldolase/citrate lyase family	-
19128230	881.084	806.756	854.721	2155.77	2107.3	2060.12	847.52	2107.73	-1.31403	1.30114e-107	1.19085e-106	COCMIDRAFT_93224	NW_006911326.1	48470	49767	-	1011	protein_coding	uncharacterized protein && sp|B2AMJ3|TVP38_PODAN Golgi apparatus membrane protein TVP38 OS=Podospora anserina (strain S / ATCC MYA-4624 / DSM 980 / FGSC 10383) OX=515849 GN=TVP38 PE=3 SV=1 && PF09335:SNARE associated Golgi protein	-
19123899	53.8136	55.9983	59.7641	569.43	637.46	557.689	56.5254	588.193	-3.3799	1.33507e-107	1.21999e-106	COCMIDRAFT_40564	NW_006911471.1	33576	35248	+	1566	protein_coding	uncharacterized protein && sp|A0A2H3CNS9|ARMP4_ARMGA Cytochrome P450 monooxygenase ARMGADRAFT_1018417 OS=Armillaria gallica OX=47427 GN=ARMGADRAFT_1018417 PE=1 SV=1 && PF00067:Cytochrome P450	-
19126594	293.695	335.041	317.793	1146.28	1277.03	1357.81	315.51	1260.37	-1.99878	2.39373e-107	2.18397e-106	COCMIDRAFT_8508	NW_006911442.1	42848	43387	-	315	protein_coding	uncharacterized protein && - && -	-
19119164	20.9782	25.6264	14.2295	531.256	513.129	597.227	20.278	547.204	-4.75371	3.1728e-107	2.89025e-106	COCMIDRAFT_1080	NW_006911282.1	305872	307877	+	1290	protein_coding	uncharacterized protein && - && PF17107:N-terminal domain on NACHT_NTPase and P-loop NTPases	-
19127018	1465.74	1559.41	1589.91	3228.89	3368.53	3167.18	1538.35	3254.86	-1.08147	8.71559e-107	7.93323e-106	COCMIDRAFT_8726	NW_006911454.1	9688	11269	+	1518	protein_coding	uncharacterized protein && sp|Q09910|YAJB_SCHPO Uncharacterized protein C30D11.11 OS=Schizosaccharomyces pombe (strain 972 / ATCC 24843) OX=284812 GN=SPAC30D11.11 PE=4 SV=1 && PF03006:Haemolysin-III related	-
19118016	428.685	535.306	495.188	1587.41	1569.94	1605.44	486.393	1587.6	-1.70753	1.29985e-106	1.18225e-105	COCMIDRAFT_102151	NW_006911402.1	32117	33095	+	924	protein_coding	uncharacterized protein && sp|Q6H595|SAP17_ORYSJ Zinc finger AN1 domain-containing stress-associated protein 17 OS=Oryza sativa subsp. japonica OX=39947 GN=SAP17 PE=2 SV=1 && PF01428:AN1-like Zinc finger	-
19121334	531.752	588.457	653.61	1863.11	1850.21	1741.74	591.273	1818.35	-1.62136	1.57078e-106	1.42643e-105	COCMIDRAFT_28591	NW_006911405.1	36949	38665	+	1668	protein_coding	uncharacterized protein && - && -	-
19123546	560.939	590.355	594.795	1612.85	1595.23	1635.61	582.03	1614.57	-1.4723	1.8951e-106	1.71827e-105	COCMIDRAFT_38780	NW_006911393.1	16953	18500	-	1392	protein_coding	uncharacterized protein && sp|Q8HXY4|ODBA_MACFA 2-oxoisovalerate dehydrogenase subunit alpha, mitochondrial OS=Macaca fascicularis OX=9541 GN=BCKDHA PE=2 SV=1 && PF00676:Dehydrogenase E1 component	-
19124502	819.062	818.145	860.413	2009.44	2049.35	2144.4	832.54	2067.73	-1.31264	2.54118e-106	2.30049e-105	COCMIDRAFT_5125	NW_006911337.1	44356	48153	-	3741	protein_coding	uncharacterized protein && sp|Q04217|DHR1_YEAST Probable ATP-dependent RNA helicase DHR1 OS=Saccharomyces cerevisiae (strain ATCC 204508 / S288c) OX=559292 GN=ECM16 PE=1 SV=1 && PF04408:Helicase associated domain (HA2)|PF00271:Helicase conserved C-terminal domain|PF07717:Oligonucleotide/oligosaccharide-binding (OB)-fold|PF00270:DEAD/DEAH box helicase	-
19125577	1274.2	1337.32	1308.17	2852.45	2832.22	2715.61	1306.56	2800.09	-1.09982	5.21442e-106	4.70955e-105	COCMIDRAFT_79992	NW_006911277.1	353473	358542	+	3156	protein_coding	uncharacterized protein && sp|P18631|RAG1_KLULA Low-affinity glucose transporter OS=Kluyveromyces lactis (strain ATCC 8585 / CBS 2359 / DSM 70799 / NBRC 1267 / NRRL Y-1140 / WM37) OX=284590 GN=RAG1 PE=1 SV=1 && PF00083:Sugar (and other) transporter	-
19118741	777.105	753.605	731.398	1920.37	2026.17	1886.36	754.036	1944.3	-1.36629	5.89281e-106	5.31814e-105	COCMIDRAFT_105737	NW_006911453.1	33576	34261	-	621	protein_coding	uncharacterized protein && - && -	-
19122742	186.067	195.52	194.47	996.767	848.19	967.633	192.019	937.53	-2.28791	1.11211e-105	1.00211e-104	COCMIDRAFT_35263	NW_006911314.1	13100	14695	-	1512	protein_coding	uncharacterized protein && - && -	-
19118228	950.403	1063.02	851.875	2550.24	2560.37	2561.63	955.099	2557.41	-1.421	1.6515e-105	1.48584e-104	COCMIDRAFT_103122	NW_006911414.1	62248	63786	+	1539	protein_coding	uncharacterized protein && sp|Q09856|PRP3_SCHPO U4/U5/U6 small nuclear ribonucleoprotein prp3 OS=Schizosaccharomyces pombe (strain 972 / ATCC 24843) OX=284812 GN=prp3 PE=1 SV=1 && PF06544:Protein of unknown function (DUF1115)|PF08572:pre-mRNA processing factor 3 (PRP3)	-
19127211	1124.61	1068.71	1043.5	2401.79	2478.19	2542.9	1078.94	2474.29	-1.19716	1.99233e-105	1.78972e-104	COCMIDRAFT_88155	NW_006911302.1	219749	222215	-	2409	protein_coding	uncharacterized protein && sp|Q9Y7J5|YOI9_SCHPO TBC domain-containing protein C1778.09 OS=Schizosaccharomyces pombe (strain 972 / ATCC 24843) OX=284812 GN=SPBC1778.09 PE=4 SV=1 && PF00566:Rab-GTPase-TBC domain	-
19126434	1862.5	2016.89	1934.27	4034.79	3976.48	3739.43	1937.89	3916.9	-1.01538	4.92693e-105	4.41566e-104	COCMIDRAFT_84280	NW_006911288.1	120769	124113	+	3129	protein_coding	uncharacterized protein && - && PF12751:Vacuolar segregation subunit 7	-
19127236	415.916	304.669	334.869	2972.28	2685.76	2912.26	351.818	2856.77	-3.02087	5.37371e-105	4.81239e-104	COCMIDRAFT_88293	NW_006911303.1	231368	234458	+	2985	protein_coding	uncharacterized protein && sp|O43022|YGV8_SCHPO Uncharacterized protein C354.08c OS=Schizosaccharomyces pombe (strain 972 / ATCC 24843) OX=284812 GN=SPBC354.08c PE=3 SV=1 && PF13967:Late exocytosis, associated with Golgi transport|PF02714:Calcium-dependent channel, 7TM region, putative phosphate|PF14703:Cytosolic domain of 10TM putative phosphate transporter	-
19127559	758.863	710.894	738.987	1828.11	1971.38	1975.84	736.248	1925.11	-1.38652	1.16856e-104	1.04408e-103	COCMIDRAFT_89845	NW_006911309.1	156264	158627	-	2259	protein_coding	uncharacterized protein && sp|Q9P3S1|PPN1_NEUCR Endopolyphosphatase OS=Neurospora crassa (strain ATCC 24698 / 74-OR23-1A / CBS 708.71 / DSM 1257 / FGSC 987) OX=367110 GN=epp-1 PE=3 SV=3 && -	-
19121666	1232.24	1248.1	1233.23	2628.71	2691.03	2857.12	1237.86	2725.62	-1.13886	2.37898e-104	2.12394e-103	COCMIDRAFT_3039	NW_006911303.1	163680	164973	-	609	protein_coding	uncharacterized protein && - && -	-
19121338	1460.26	1463.55	1551.02	3138.76	3267.38	3037.12	1491.61	3147.75	-1.07754	2.69694e-104	2.40597e-103	COCMIDRAFT_28613	NW_006911406.1	40156	41085	+	741	protein_coding	uncharacterized protein && sp|Q5ASA6|IF6_EMENI Eukaryotic translation initiation factor 6 OS=Emericella nidulans (strain FGSC A4 / ATCC 38163 / CBS 112.46 / NRRL 194 / M139) OX=227321 GN=tif6 PE=3 SV=1 && PF01912:eIF-6 family	-
19128599	27.3629	54.1001	46.4832	536.558	624.816	620.117	42.6487	593.83	-3.80424	3.68399e-104	3.28402e-103	COCMIDRAFT_95161	NW_006911339.1	128199	128852	+	552	protein_coding	uncharacterized protein && - && PF09351:Domain of unknown function (DUF1993)	-
19119854	1630.83	1440.77	1640.19	3868.31	3441.23	3855.97	1570.6	3721.83	-1.24454	4.49961e-104	4.00802e-103	COCMIDRAFT_1386	NW_006911285.1	265436	267685	-	2250	protein_coding	uncharacterized protein && sp|A4QNN3|UBP30_XENTR Ubiquitin carboxyl-terminal hydrolase 30 OS=Xenopus tropicalis OX=8364 GN=usp30 PE=2 SV=1 && PF00443:Ubiquitin carboxyl-terminal hydrolase	-
19127422	1268.72	1092.44	1219.95	2792.01	2853.29	2747.87	1193.7	2797.72	-1.22841	5.37617e-104	4.78516e-103	COCMIDRAFT_89188	NW_006911306.1	18166	19611	+	1335	protein_coding	uncharacterized protein && - && PF01757:Acyltransferase family	-
19129028	1815.07	1776.76	1733.16	3537.46	3645.64	3945.45	1775	3709.52	-1.06339	1.42118e-103	1.25918e-102	COCMIDRAFT_97278	NW_006911355.1	75909	78323	+	2415	protein_coding	uncharacterized protein && sp|Q00578|RAD25_YEAST General transcription and DNA repair factor IIH helicase subunit XPB OS=Saccharomyces cerevisiae (strain ATCC 204508 / S288c) OX=559292 GN=SSL2 PE=1 SV=1 && PF04851:Type III restriction enzyme, res subunit|PF16203:ERCC3/RAD25/XPB C-terminal helicase|PF13625:Helicase conserved C-terminal domain	-
19125826	1364.49	1227.22	1238.92	2832.3	2900.7	2786.37	1276.88	2839.79	-1.15272	2.07145e-103	1.83253e-102	COCMIDRAFT_81227	NW_006911279.1	326074	326828	-	690	protein_coding	uncharacterized protein && sp|Q6CA53|APT_YARLI Adenine phosphoribosyltransferase OS=Yarrowia lipolytica (strain CLIB 122 / E 150) OX=284591 GN=APT1 PE=3 SV=1 && PF00156:Phosphoribosyl transferase domain	-
19128048	1148.33	1136.1	1164.93	2627.65	2451.85	2654.23	1149.79	2577.91	-1.16487	2.71397e-103	2.3973e-102	COCMIDRAFT_92284	NW_006911321.1	147535	147923	-	336	protein_coding	uncharacterized protein && - && -	-
19127837	749.742	801.061	740.885	1986.11	2224.26	1981.05	763.896	2063.81	-1.43396	2.94174e-103	2.59654e-102	COCMIDRAFT_91225	NW_006911316.1	66702	67011	-	207	protein_coding	uncharacterized protein && sp|Q6BQP3|NOP10_DEBHA H/ACA ribonucleoprotein complex subunit NOP10 OS=Debaryomyces hansenii (strain ATCC 36239 / CBS 767 / BCRC 21394 / JCM 1990 / NBRC 0083 / IGC 2968) OX=284592 GN=NOP10 PE=3 SV=1 && -	-
19123037	469.729	464.122	513.212	1417.74	1456.15	1457.69	482.354	1443.86	-1.582	4.29279e-103	3.78045e-102	COCMIDRAFT_36469	NW_006911334.1	108089	108847	+	759	protein_coding	uncharacterized protein && sp|P41735|COQ7_YEAST 5-demethoxyubiquinone hydroxylase, mitochondrial OS=Saccharomyces cerevisiae (strain ATCC 204508 / S288c) OX=559292 GN=CAT5 PE=1 SV=2 && PF03232:Ubiquinone biosynthesis protein COQ7	-
19121450	415.003	423.31	399.376	1424.11	1268.6	1355.73	412.563	1349.48	-1.70964	4.35813e-103	3.83509e-102	COCMIDRAFT_29163	NW_006911428.1	51041	52900	+	1860	protein_coding	uncharacterized protein && sp|Q10487|MFS1_SCHPO Transporter mfs1 OS=Schizosaccharomyces pombe (strain 972 / ATCC 24843) OX=284812 GN=mfs1 PE=3 SV=1 && PF07690:Major Facilitator Superfamily	-
19120117	1418.31	1487.28	1412.52	3284.03	3000.8	3038.16	1439.37	3107.66	-1.11042	6.48024e-103	5.68962e-102	COCMIDRAFT_21754	NW_006911279.1	125510	127944	+	2385	protein_coding	uncharacterized protein && sp|O94445|SUV3_SCHPO ATP-dependent RNA helicase suv3, mitochondrial OS=Schizosaccharomyces pombe (strain 972 / ATCC 24843) OX=284812 GN=suv3 PE=3 SV=1 && PF12513:Mitochondrial degradasome RNA helicase subunit C terminal|PF18147:Suv3 C-terminal domain 1|PF00271:Helicase conserved C-terminal domain	-
19121138	536.312	404.327	424.04	1604.37	1660.56	1646.02	454.893	1636.98	-1.84629	6.85417e-103	6.0134e-102	COCMIDRAFT_27554	NW_006911370.1	104738	107215	+	2478	protein_coding	uncharacterized protein && sp|Q0U6X2|MAK5_PHANO ATP-dependent RNA helicase MAK5 OS=Phaeosphaeria nodorum (strain SN15 / ATCC MYA-4574 / FGSC 10173) OX=321614 GN=MAK5 PE=3 SV=1 && PF00270:DEAD/DEAH box helicase|PF00271:Helicase conserved C-terminal domain	-
19127343	603.807	535.306	574.873	1599.07	1602.6	1626.25	571.329	1609.31	-1.49361	7.80235e-103	6.84012e-102	COCMIDRAFT_88772	NW_006911305.1	63137	65921	+	2580	protein_coding	uncharacterized protein && sp|Q0V4Z6|PLPL_PHANO Patatin-like phospholipase domain-containing protein SNOG_00918 OS=Phaeosphaeria nodorum (strain SN15 / ATCC MYA-4574 / FGSC 10173) OX=321614 GN=SNOG_00918 PE=3 SV=2 && PF11815:Domain of unknown function (DUF3336)|PF01734:Patatin-like phospholipase	-
19121482	634.818	599.847	683.018	1801.6	1706.92	1856.19	639.228	1788.24	-1.48422	1.23353e-102	1.08059e-101	COCMIDRAFT_29308	NW_006911435.1	18441	20498	-	2058	protein_coding	uncharacterized protein && sp|Q6DRN3|NOC3L_DANRE Nucleolar complex protein 3 homolog OS=Danio rerio OX=7955 GN=noc3l PE=2 SV=1 && PF07540:Nucleolar complex-associated protein|PF03914:CBF/Mak21 family	-
19122260	788.05	761.198	721.912	1926.73	1871.29	1922.78	757.053	1906.93	-1.33248	1.84962e-102	1.61908e-101	COCMIDRAFT_33166	NW_006911289.1	238476	243139	-	2967	protein_coding	uncharacterized protein && - && -	-
19124877	1595.26	1574.6	1636.4	3117.55	3236.82	3299.32	1602.08	3217.89	-1.00625	1.99351e-102	1.74241e-101	COCMIDRAFT_6200	NW_006911361.1	76999	78891	-	1893	protein_coding	uncharacterized protein && sp|O62761|CHLE_PANTT Cholinesterase OS=Panthera tigris tigris OX=74535 GN=BCHE PE=2 SV=1 && PF00135:Carboxylesterase family	-
19125251	806.292	871.296	879.386	2336.04	2157.88	2086.13	852.325	2193.35	-1.36392	2.44996e-102	2.13976e-101	COCMIDRAFT_7328	NW_006911394.1	55118	56917	+	1800	protein_coding	uncharacterized protein && - && PF00026:Eukaryotic aspartyl protease	-
19124360	1159.27	1154.14	1239.87	2575.69	2590.93	2568.91	1184.43	2578.51	-1.12249	3.06073e-102	2.66521e-101	COCMIDRAFT_4742	NW_006911329.1	44162	45141	-	876	protein_coding	uncharacterized protein && sp|Q9VMW8|MPU1_DROME Mannose-P-dolichol utilization defect 1 protein homolog OS=Drosophila melanogaster OX=7227 GN=CG3792 PE=2 SV=2 && PF04193:PQ loop repeat	-
19118971	360.278	335.99	372.814	1177.03	1353.94	1283.93	356.361	1271.64	-1.83524	3.86167e-102	3.35764e-101	COCMIDRAFT_107054	NW_006911478.1	9778	10517	-	681	protein_coding	uncharacterized protein && - && -	-
19121560	20.9782	8.54212	11.3836	573.672	551.06	525.435	13.6346	550.056	-5.32511	3.94504e-102	3.42756e-101	COCMIDRAFT_29735	NW_006911458.1	7080	7611	-	468	protein_coding	uncharacterized protein && - && -	-
19118204	610.192	746.012	705.785	2132.45	1912.38	2066.36	687.33	2037.06	-1.56809	4.74658e-102	4.12089e-101	COCMIDRAFT_103010	NW_006911412.1	62740	64069	+	1269	protein_coding	uncharacterized protein && - && PF00096:Zinc finger, C2H2 type	zf-C2H2
19124679	136.814	123.386	143.244	788.931	711.215	777.228	134.482	759.125	-2.49674	5.11976e-102	4.44157e-101	COCMIDRAFT_5630	NW_006911348.1	65321	66510	-	636	protein_coding	uncharacterized protein && - && -	-
19123001	366.662	304.669	387.992	1258.68	1311.8	1364.05	353.108	1311.51	-1.8928	6.24782e-102	5.41617e-101	COCMIDRAFT_36347	NW_006911332.1	12731	14125	-	1395	protein_coding	uncharacterized protein && - && PF09073:BUD22	-
19125057	210.694	222.095	179.292	975.56	898.765	930.176	204.027	934.834	-2.19562	1.01194e-101	8.75934e-101	COCMIDRAFT_6729	NW_006911375.1	31752	32440	-	606	protein_coding	uncharacterized protein && sp|Q0V2R4|LOC1_PHANO 60S ribosomal subunit assembly/export protein LOC1 OS=Phaeosphaeria nodorum (strain SN15 / ATCC MYA-4574 / FGSC 10173) OX=321614 GN=LOC1 PE=3 SV=1 && -	-
19117673	64.7588	83.523	52.175	609.725	610.065	605.551	66.8189	608.447	-3.1872	1.91149e-101	1.65214e-100	COCMIDRAFT_100418	NW_006911382.1	21105	21901	-	741	protein_coding	uncharacterized protein && - && -	-
19121187	301.904	256.264	304.512	1062.51	1123.19	1145.55	287.56	1110.42	-1.94879	3.30442e-101	2.84762e-100	COCMIDRAFT_27803	NW_006911378.1	27288	28199	-	753	protein_coding	uncharacterized protein && - && -	-
19128692	317.409	301.822	258.029	1148.4	1289.67	1124.74	292.42	1187.61	-2.02123	5.34412e-101	4.60195e-100	COCMIDRAFT_95599	NW_006911343.1	100407	101561	+	1155	protein_coding	uncharacterized protein && - && -	-
19125620	444.191	428.055	448.705	1319.13	1339.19	1320.35	440.317	1326.22	-1.59063	6.39478e-101	5.50263e-100	COCMIDRAFT_80184	NW_006911277.1	168634	169440	+	807	protein_coding	uncharacterized protein && - && -	-
19127684	177.859	168.944	177.395	783.629	876.639	873.991	174.733	844.753	-2.27329	7.75535e-101	6.66846e-100	COCMIDRAFT_90437	NW_006911312.1	145897	147063	-	1167	protein_coding	uncharacterized protein && - && -	-
19121163	172.386	207.858	170.754	984.043	841.868	953.066	183.666	926.326	-2.335	7.92903e-101	6.81276e-100	COCMIDRAFT_27662	NW_006911374.1	27501	29001	+	1398	protein_coding	uncharacterized protein && - && PF06775:Putative adipose-regulatory protein (Seipin)	-
19123687	43.7806	58.8457	47.4318	550.343	600.582	513.99	50.0194	554.972	-3.47342	8.75286e-101	7.50954e-100	COCMIDRAFT_39427	NW_006911416.1	45567	46076	-	393	protein_coding	uncharacterized protein && - && -	-
19118302	916.656	915.905	941.996	2110.18	2150.5	2104.86	924.852	2121.85	-1.19808	1.42004e-100	1.21653e-99	COCMIDRAFT_103442	NW_006911418.1	66208	73334	+	6828	protein_coding	uncharacterized protein && sp|Q5AUX7|DBAI_EMENI Non-reducing polyketide synthase dbaI OS=Emericella nidulans (strain FGSC A4 / ATCC 38163 / CBS 112.46 / NRRL 194 / M139) OX=227321 GN=dbaI PE=1 SV=2 && PF18558:Helix-turn-helix domain|PF16073:Starter unit:ACP transacylase in aflatoxin biosynthesis|PF00698:Acyl transferase domain|PF02801:Beta-ketoacyl synthase, C-terminal domain|PF08242:Methyltransf…	-
19123508	689.544	818.145	809.187	2240.61	2067.27	2079.89	772.292	2129.25	-1.46373	3.08771e-100	2.63939e-99	COCMIDRAFT_38590	NW_006911386.1	15386	17804	+	1947	protein_coding	uncharacterized protein && sp|Q9P4B6|LDHA_RHIOR L-lactate dehydrogenase A OS=Rhizopus oryzae OX=64495 GN=LDHA PE=3 SV=1 && PF00056:lactate/malate dehydrogenase, NAD binding domain|PF13920:Zinc finger, C3HC4 type (RING finger)|PF02866:lactate/malate dehydrogenase, alpha/beta C-terminal domain	-
19129551	1639.95	1507.21	1416.31	3502.47	3312.68	3289.95	1521.16	3368.37	-1.14644	4.71665e-100	4.02297e-99	COCMIDRAFT_9986	NW_006911560.1	13679	15459	-	1719	protein_coding	uncharacterized protein && sp|P23955|MPPA_NEUCR Mitochondrial-processing peptidase subunit alpha OS=Neurospora crassa (strain ATCC 24698 / 74-OR23-1A / CBS 708.71 / DSM 1257 / FGSC 987) OX=367110 GN=mpp PE=1 SV=2 && PF05193:Peptidase M16 inactive domain|PF00675:Insulinase (Peptidase family M16)	-
19118578	139.551	145.216	134.706	756.059	710.162	776.187	139.824	747.469	-2.41847	4.82895e-100	4.11574e-99	COCMIDRAFT_104813	NW_006911437.1	36187	37251	+	825	protein_coding	uncharacterized protein && - && PF02902:Ulp1 protease family, C-terminal catalytic domain	-
19122113	597.423	607.44	560.644	1631.94	1553.08	1665.79	588.502	1616.94	-1.45806	6.6453e-99	5.64318e-98	COCMIDRAFT_32485	NW_006911283.1	84703	86293	-	1488	protein_coding	uncharacterized protein && sp|P53303|ZPR1_YEAST Zinc finger protein ZPR1 OS=Saccharomyces cerevisiae (strain ATCC 204508 / S288c) OX=559292 GN=ZPR1 PE=1 SV=1 && PF03367:ZPR1 zinc-finger domain	-
19119573	80.2644	67.3878	59.7641	693.496	581.616	583.701	69.1388	619.604	-3.1618	1.17589e-98	9.95659e-98	COCMIDRAFT_110275	NW_006911588.1	4120	5126	-	951	protein_coding	uncharacterized protein && sp|D7UTD0|FC4_PHOAM Short-chain dehydrogenase/reductase OS=Phomopsis amygdali OX=1214568 GN=fc-sdr PE=1 SV=1 && PF00106:short chain dehydrogenase	-
19126058	1026.11	1056.38	1066.27	2377.4	2483.46	2281.74	1049.58	2380.87	-1.18177	1.52374e-98	1.28739e-97	COCMIDRAFT_82469	NW_006911282.1	180443	180993	+	429	protein_coding	uncharacterized protein && sp|B0Y0F3|NCTB_ASPFC NCT transcriptional regulatory complex subunit B OS=Neosartorya fumigata (strain CEA10 / CBS 144.89 / FGSC A1163) OX=451804 GN=nctB PE=1 SV=1 && PF00808:Histone-like transcription factor (CBF/NF-Y) and archaeal histone	NF-YB
19126548	549.994	570.424	552.106	1498.33	1536.22	1510.76	557.508	1515.1	-1.44247	1.60877e-98	1.35824e-97	COCMIDRAFT_84840	NW_006911290.1	19823	21154	-	1332	protein_coding	uncharacterized protein && sp|Q09100|RNP24_SCHPO RNA-binding protein rnp24 OS=Schizosaccharomyces pombe (strain 972 / ATCC 24843) OX=284812 GN=rnp24 PE=4 SV=2 && PF00076:RNA recognition motif. (a.k.a. RRM, RBD, or RNP domain)	-
19120679	475.202	464.122	494.239	1372.15	1371.86	1422.32	477.854	1388.77	-1.53925	2.33009e-98	1.96439e-97	COCMIDRAFT_2499	NW_006911297.1	115555	117358	+	1656	protein_coding	uncharacterized protein && sp|Q9HGZ2|G6PI_ASPOR Glucose-6-phosphate isomerase OS=Aspergillus oryzae (strain ATCC 42149 / RIB 40) OX=510516 GN=pgiA PE=2 SV=1 && PF00342:Phosphoglucose isomerase	-
19117715	431.421	464.122	426.886	1330.79	1312.85	1333.88	440.81	1325.84	-1.58887	2.70409e-98	2.27639e-97	COCMIDRAFT_10063	NW_006911574.1	15453	15933	+	423	protein_coding	uncharacterized protein && - && -	-
19122703	653.972	617.88	667.84	1672.24	1887.09	1768.79	646.564	1776.04	-1.45774	3.91442e-98	3.29054e-97	COCMIDRAFT_3507	NW_006911309.1	139543	140199	+	582	protein_coding	uncharacterized protein && - && PF09774:Caffeine-induced death protein 2	-
19127227	628.434	637.812	611.87	1651.03	1657.39	1593.99	626.039	1634.14	-1.38414	7.97919e-98	6.69299e-97	COCMIDRAFT_88245	NW_006911302.1	192507	194000	-	1494	protein_coding	uncharacterized protein && - && PF08297:U3 snoRNA associated	-
19122887	125.869	141.42	130.912	779.387	703.84	710.638	132.734	731.288	-2.46238	1.07295e-97	8.987e-97	COCMIDRAFT_35854	NW_006911323.1	37986	38630	-	645	protein_coding	uncharacterized protein && - && -	-
19119895	20.9782	14.2369	20.87	564.128	496.27	452.602	18.695	504.334	-4.75155	1.26649e-97	1.06005e-96	COCMIDRAFT_1583	NW_006911287.1	252381	252914	-	534	protein_coding	uncharacterized protein && - && -	-
19118691	211.606	206.909	238.108	899.212	915.624	911.448	218.874	908.761	-2.05412	1.81461e-97	1.51665e-96	COCMIDRAFT_105491	NW_006911448.1	5912	6796	-	885	protein_coding	uncharacterized protein && sp|A9M6C1|TAM_BRUC2 Trans-aconitate 2-methyltransferase OS=Brucella canis (strain ATCC 23365 / NCTC 10854) OX=483179 GN=tam PE=3 SV=1 && PF13649:Methyltransferase domain	-
19127922	1079.01	1063.02	1030.22	2319.08	2528.77	2361.86	1057.42	2403.23	-1.1843	1.87738e-97	1.56798e-96	COCMIDRAFT_91647	NW_006911318.1	138342	139387	+	996	protein_coding	uncharacterized protein && sp|B2W1T4|DRE2_PYRTR Fe-S cluster assembly protein dre2 OS=Pyrenophora tritici-repentis (strain Pt-1C-BFP) OX=426418 GN=dre2 PE=3 SV=1 && PF05093:Cytokine-induced anti-apoptosis inhibitor 1, Fe-S biogenesis|PF16803:Fe-S cluster assembly protein DRE2 N-terminus	-
19128314	1507.69	1449.31	1535.84	3021.05	2949.17	3104.75	1497.62	3024.99	-1.01425	2.31246e-97	1.92997e-96	COCMIDRAFT_93711	NW_006911329.1	84400	86768	+	2070	protein_coding	uncharacterized protein && sp|Q5BGP1|CWC22_EMENI Pre-mRNA-splicing factor cwc22 OS=Emericella nidulans (strain FGSC A4 / ATCC 38163 / CBS 112.46 / NRRL 194 / M139) OX=227321 GN=cwc22 PE=3 SV=2 && PF02847:MA3 domain	-
19122309	756.127	767.842	738.987	1791	1898.68	1881.16	754.319	1856.95	-1.29971	2.68631e-97	2.24038e-96	COCMIDRAFT_33363	NW_006911291.1	219760	220919	-	1101	protein_coding	uncharacterized protein && sp|O13749|TF2B_SCHPO Transcription initiation factor IIB OS=Schizosaccharomyces pombe (strain 972 / ATCC 24843) OX=284812 GN=sua7 PE=3 SV=1 && PF08271:TFIIB zinc-binding|PF00382:Transcription factor TFIIB repeat	-
19124232	1334.4	1332.57	1343.27	2851.39	2979.73	2704.17	1336.75	2845.1	-1.0897	2.90929e-97	2.42462e-96	COCMIDRAFT_4433	NW_006911323.1	127185	127852	-	615	protein_coding	uncharacterized protein && sp|Q9C5C8|MSRB2_ARATH Peptide methionine sulfoxide reductase B2, chloroplastic OS=Arabidopsis thaliana OX=3702 GN=MSRB2 PE=1 SV=1 && PF01641:SelR domain	-
19119840	752.479	728.928	683.967	1933.09	2065.16	1814.57	721.791	1937.61	-1.42428	3.54321e-97	2.95081e-96	COCMIDRAFT_1319	NW_006911285.1	69533	71066	-	1482	protein_coding	uncharacterized protein && sp|Q04225|RRB1_YEAST Ribosome assembly protein RRB1 OS=Saccharomyces cerevisiae (strain ATCC 204508 / S288c) OX=559292 GN=RRB1 PE=1 SV=1 && PF12265:Histone-binding protein RBBP4 or subunit C of CAF1 complex|PF00400:WD domain, G-beta repeat	-
19119322	400.41	391.988	382.3	1188.7	1310.74	1258.96	391.566	1252.8	-1.67768	5.71413e-97	4.74859e-96	COCMIDRAFT_108852	NW_006911524.1	3845	5369	+	1344	protein_coding	uncharacterized protein && - && -	-
19127609	417.74	444.19	460.088	1310.64	1339.19	1304.74	440.673	1318.19	-1.58121	3.27456e-96	2.70773e-95	COCMIDRAFT_9008	NW_006911470.1	34935	36644	-	1071	protein_coding	uncharacterized protein && - && -	-
19128494	716.907	779.231	812.032	1876.89	1988.24	1983.13	769.39	1949.42	-1.34177	3.78432e-96	3.12481e-95	COCMIDRAFT_94669	NW_006911336.1	136440	137815	+	1320	protein_coding	uncharacterized protein && - && PF11976:Ubiquitin-2 like Rad60 SUMO-like	-
19127864	222.551	282.839	241.902	1105.99	988.326	1036.3	249.098	1043.54	-2.06757	4.59321e-96	3.78737e-95	COCMIDRAFT_91347	NW_006911316.1	126025	128063	+	1848	protein_coding	uncharacterized protein && - && PF09423:PhoD-like phosphatase	-
19122522	124.957	139.521	130.912	821.803	860.834	683.586	131.797	788.741	-2.58159	4.83993e-96	3.98798e-95	COCMIDRAFT_34240	NW_006911300.1	217152	218549	+	1398	protein_coding	uncharacterized protein && - && -	-
19124077	537.224	540.052	493.291	1444.25	1469.84	1521.16	523.522	1478.42	-1.49758	5.01176e-96	4.12664e-95	COCMIDRAFT_41534	NW_006911558.1	5745	9524	+	2145	protein_coding	uncharacterized protein && - && -	bHLH
19127489	32.8354	28.4737	36.9968	448.545	483.626	498.383	32.7687	476.852	-3.86318	7.80744e-96	6.41499e-95	COCMIDRAFT_89485	NW_006911308.1	135926	137030	+	942	protein_coding	uncharacterized protein && sp|O31787|YMAE_BACSU Uncharacterized protein YmaE OS=Bacillus subtilis (strain 168) OX=224308 GN=ymaE PE=4 SV=2 && -	-
19120323	946.755	890.279	875.591	2253.33	2078.86	2122.55	904.208	2151.58	-1.2503	1.44178e-95	1.18297e-94	COCMIDRAFT_22774	NW_006911288.1	133522	135472	+	1842	protein_coding	uncharacterized protein && sp|Q0UZ59|DBP9_PHANO ATP-dependent RNA helicase DBP9 OS=Phaeosphaeria nodorum (strain SN15 / ATCC MYA-4574 / FGSC 10173) OX=321614 GN=DBP9 PE=3 SV=1 && PF00271:Helicase conserved C-terminal domain|PF00270:DEAD/DEAH box helicase	-
19122178	667.654	660.591	702.939	1838.72	1743.79	1683.47	677.061	1755.33	-1.3744	2.50954e-95	2.05327e-94	COCMIDRAFT_32787	NW_006911286.1	3940	4536	+	597	protein_coding	uncharacterized protein && sp|A0A455LLX4|ATNL_ARTSZ NAD(P)H-dependent FMN reductase atnL OS=Arthrinium sp. OX=1756131 GN=atnL PE=2 SV=1 && PF03358:NADPH-dependent FMN reductase	-
19118818	446.927	506.833	541.671	1477.12	1495.13	1553.41	498.477	1508.56	-1.59837	2.76116e-95	2.25756e-94	COCMIDRAFT_106207	NW_006911461.1	46574	47138	+	345	protein_coding	uncharacterized protein && - && PF01172:Shwachman-Bodian-Diamond syndrome (SBDS) protein	-
19123824	282.75	268.602	287.437	977.68	1063.13	1129.95	279.596	1056.92	-1.91848	1.23985e-94	1.01088e-93	COCMIDRAFT_40158	NW_006911448.1	28607	30067	+	1461	protein_coding	uncharacterized protein && - && PF10453:Nuclear fragile X mental retardation-interacting protein 1 (NUFIP1)	-
19127368	1108.2	1031.7	975.198	2388	2409.7	2329.6	1038.36	2375.77	-1.19362	1.55545e-94	1.26642e-93	COCMIDRAFT_88881	NW_006911305.1	27992	29485	+	1374	protein_coding	uncharacterized protein && sp|Q9Y7Y3|YGR4_SCHPO Uncharacterized RNA-binding protein C365.04c OS=Schizosaccharomyces pombe (strain 972 / ATCC 24843) OX=284812 GN=SPBC365.04c PE=4 SV=1 && PF00076:RNA recognition motif. (a.k.a. RRM, RBD, or RNP domain)	-
19122495	344.772	381.548	344.355	1155.83	1149.53	1227.75	356.892	1177.7	-1.72278	1.90998e-94	1.55399e-93	COCMIDRAFT_34173	NW_006911300.1	28792	30335	-	1419	protein_coding	uncharacterized protein && sp|Q5AW69|HST21_EMENI NAD-dependent protein deacetylase hst2-1 OS=Emericella nidulans (strain FGSC A4 / ATCC 38163 / CBS 112.46 / NRRL 194 / M139) OX=227321 GN=AN7461 PE=3 SV=1 && PF02146:Sir2 family	-
19120015	30.0992	37.0159	55.9695	501.565	559.489	513.99	41.0282	525.015	-3.68111	2.20547e-94	1.79316e-93	COCMIDRAFT_2118	NW_006911293.1	126268	130460	-	3192	protein_coding	glycoside hydrolase family 18 protein && sp|Q13231|CHIT1_HUMAN Chitotriosidase-1 OS=Homo sapiens OX=9606 GN=CHIT1 PE=1 SV=1 && PF00187:Chitin recognition protein|PF00704:Glycosyl hydrolases family 18	-
19124977	457.872	423.31	450.602	1501.51	1327.6	1337	443.928	1388.7	-1.64501	3.2446e-94	2.63251e-93	COCMIDRAFT_6503	NW_006911368.1	98063	99206	+	1038	protein_coding	uncharacterized protein && sp|B2W2Y7|RRP36_PYRTR rRNA biogenesis protein RRP36 OS=Pyrenophora tritici-repentis (strain Pt-1C-BFP) OX=426418 GN=RRP36 PE=3 SV=1 && PF06102:rRNA biogenesis protein RRP36	-
19127346	1095.43	1121.87	1048.24	2447.38	2371.77	2318.16	1088.51	2379.1	-1.12797	6.06216e-94	4.89807e-93	COCMIDRAFT_88800	NW_006911305.1	173772	174922	+	921	protein_coding	uncharacterized protein && sp|O74631|FD123_TRAVE Protein FDD123 OS=Trametes versicolor OX=5325 GN=FDD123 PE=2 SV=1 && PF01036:Bacteriorhodopsin-like protein	-
19126646	149.584	167.046	180.241	763.481	788.132	820.927	165.623	790.847	-2.25652	7.04881e-94	5.68738e-93	COCMIDRAFT_85330	NW_006911292.1	217107	218375	+	1269	protein_coding	uncharacterized protein && sp|N4WYI1|SIDA2_COCH4 L-ornithine N(5)-monooxygenase OS=Cochliobolus heterostrophus (strain C4 / ATCC 48331 / race T) OX=665024 GN=SIDA2 PE=2 SV=1 && PF13434:L-lysine 6-monooxygenase (NADPH-requiring)	-
19118767	181.507	238.23	227.673	996.767	918.785	948.905	215.803	954.819	-2.14686	9.61684e-94	7.74867e-93	COCMIDRAFT_105898	NW_006911456.1	32932	36760	-	3735	protein_coding	uncharacterized protein && sp|Q9USG8|MU190_SCHPO Meiotically up-regulated gene 190 protein OS=Schizosaccharomyces pombe (strain 972 / ATCC 24843) OX=284812 GN=mug190 PE=1 SV=1 && PF00168:C2 domain	-
19117703	1313.42	1239.56	1357.5	2871.54	2693.13	2742.67	1303.49	2769.11	-1.08696	1.22846e-93	9.88455e-93	COCMIDRAFT_100585	NW_006911384.1	61555	63111	+	1557	protein_coding	uncharacterized protein && - && -	-
19123447	1436.55	1387.62	1324.3	3088.92	3203.1	2835.27	1382.82	3042.43	-1.13732	2.11798e-93	1.70183e-92	COCMIDRAFT_38344	NW_006911378.1	69648	72534	-	1911	protein_coding	uncharacterized protein && sp|Q99173|NAH1_ZYGRO Na(+)/H(+) antiporter 1 OS=Zygosaccharomyces rouxii OX=4956 GN=SOD2 PE=3 SV=1 && PF04061:ORMDL family|PF00999:Sodium/hydrogen exchanger family	-
19129320	203.397	165.148	189.727	823.924	899.819	830.291	186.091	851.345	-2.19284	3.32574e-93	2.66494e-92	COCMIDRAFT_98732	NW_006911366.1	53798	55173	+	1326	protein_coding	uncharacterized protein && sp|D7PHZ0|VRTJ_PENAE Aldolase vrtJ OS=Penicillium aethiopicum OX=36650 GN=vrtJ PE=1 SV=1 && PF01212:Beta-eliminating lyase	-
19118465	79.3523	77.8282	78.7368	620.329	543.684	570.175	78.6391	578.063	-2.87774	3.34422e-93	2.6779e-92	COCMIDRAFT_104209	NW_006911428.1	6010	7038	+	915	protein_coding	uncharacterized protein && - && -	-
19126456	731.501	751.707	699.145	1751.77	1791.21	1873.88	727.451	1805.62	-1.3116	4.90531e-93	3.91719e-92	COCMIDRAFT_84380	NW_006911289.1	86339	88762	-	2268	protein_coding	uncharacterized protein && sp|G0S215|SDA1_CHATD Protein SDA1 OS=Chaetomium thermophilum (strain DSM 1495 / CBS 144.50 / IMI 039719) OX=759272 GN=SDA1 PE=3 SV=2 && PF08158:NUC130/3NT domain|PF05285:SDA1	-
19128404	25.5387	23.7281	28.4591	433.7	520.504	446.36	25.9086	466.855	-4.17165	5.89506e-93	4.70112e-92	COCMIDRAFT_94179	NW_006911332.1	114534	116346	-	1557	protein_coding	uncharacterized protein && sp|P51687|SUOX_HUMAN Sulfite oxidase, mitochondrial OS=Homo sapiens OX=9606 GN=SUOX PE=1 SV=2 && PF03404:Mo-co oxidoreductase dimerisation domain|PF00174:Oxidoreductase molybdopterin binding domain	-
19125273	467.905	459.376	602.384	1819.63	1779.62	1636.65	509.888	1745.3	-1.77562	1.09831e-92	8.74669e-92	COCMIDRAFT_7386	NW_006911396.1	57439	58802	+	1311	protein_coding	uncharacterized protein && sp|P38805|RPF1_YEAST Ribosome production factor 1 OS=Saccharomyces cerevisiae (strain ATCC 204508 / S288c) OX=559292 GN=RPF1 PE=1 SV=1 && PF04427:Brix domain	-
19128633	333.827	300.872	354.79	1317.01	1108.44	1325.55	329.83	1250.33	-1.92245	1.17146e-92	9.31651e-92	COCMIDRAFT_95322	NW_006911341.1	130023	132143	+	2121	protein_coding	uncharacterized protein && sp|A2QA23|DBP6_ASPNC ATP-dependent RNA helicase dbp6 OS=Aspergillus niger (strain CBS 513.88 / FGSC A1513) OX=425011 GN=dbp6 PE=3 SV=1 && PF00270:DEAD/DEAH box helicase|PF00271:Helicase conserved C-terminal domain	-
19126602	1169.31	1165.52	1210.46	2452.68	2590.93	2724.98	1181.76	2589.53	-1.13191	1.25613e-92	9.98309e-92	COCMIDRAFT_8511	NW_006911442.1	52220	53676	+	1317	protein_coding	uncharacterized protein && - && PF11704:Vesicle coat protein involved in Golgi to plasma membrane transport	-
19125630	439.63	409.073	425.938	1243.84	1260.17	1269.37	424.88	1257.79	-1.56549	1.25984e-92	1.00058e-91	COCMIDRAFT_80236	NW_006911277.1	56052	56600	+	549	protein_coding	uncharacterized protein && - && -	-
19126084	160.529	128.132	146.09	821.803	734.396	734.569	144.917	763.589	-2.39642	1.34824e-92	1.07005e-91	COCMIDRAFT_82588	NW_006911283.1	233173	235551	-	2130	protein_coding	uncharacterized protein && - && -	-
19125294	114.924	91.116	109.093	657.442	668.015	616.996	105.044	647.485	-2.62274	1.61154e-92	1.27815e-91	COCMIDRAFT_7459	NW_006911399.1	40237	40826	+	489	protein_coding	uncharacterized protein && - && -	-
19120819	313.761	294.229	287.437	1012.67	1065.24	1025.9	298.475	1034.6	-1.79294	3.04854e-92	2.41295e-91	COCMIDRAFT_25765	NW_006911328.1	156429	157363	+	888	protein_coding	uncharacterized protein && sp|P9WGQ4|Y927C_MYCTO Uncharacterized oxidoreductase MT0954 OS=Mycobacterium tuberculosis (strain CDC 1551 / Oshkosh) OX=83331 GN=MT0954 PE=3 SV=1 && PF00106:short chain dehydrogenase	-
19123105	1296.09	1332.57	1327.14	2758.08	2604.63	2790.53	1318.6	2717.74	-1.04354	3.22414e-92	2.5502e-91	COCMIDRAFT_36761	NW_006911341.1	20826	21947	+	1071	protein_coding	uncharacterized protein && - && -	-
19121478	600.159	606.491	638.432	1766.61	1561.51	1770.87	615.027	1699.67	-1.46672	3.96239e-92	3.12776e-91	COCMIDRAFT_2928	NW_006911302.1	86650	88488	+	1839	protein_coding	uncharacterized protein && sp|B2VS19|MDM34_PYRTR Mitochondrial distribution and morphology protein 34 OS=Pyrenophora tritici-repentis (strain Pt-1C-BFP) OX=426418 GN=mdm34 PE=3 SV=1 && -	-
19124933	137.726	132.877	139.449	691.375	689.088	686.707	136.684	689.057	-2.33368	1.13853e-91	8.95681e-91	COCMIDRAFT_6347	NW_006911365.1	13867	14978	-	1008	protein_coding	uncharacterized protein && - && PF06966:Protein of unknown function (DUF1295)	-
19121965	93.0337	81.6247	98.6581	566.249	632.191	653.412	91.1055	617.284	-2.76019	1.15987e-91	9.11851e-91	COCMIDRAFT_31788	NW_006911278.1	106897	107600	-	654	protein_coding	uncharacterized protein && - && -	-
19129465	89.3854	95.8616	118.58	643.657	619.547	651.331	101.275	638.179	-2.65696	2.13709e-91	1.67671e-90	COCMIDRAFT_99410	NW_006911372.1	38641	39389	+	690	protein_coding	uncharacterized protein && - && PF13508:Acetyltransferase (GNAT) domain	-
19124693	492.532	429.953	474.318	1362.6	1367.64	1340.12	465.601	1356.79	-1.54254	2.72171e-91	2.13396e-90	COCMIDRAFT_5664	NW_006911349.1	45031	47142	+	2064	protein_coding	uncharacterized protein && sp|Q47SC3|GATA_THEFY Glutamyl-tRNA(Gln) amidotransferase subunit A OS=Thermobifida fusca (strain YX) OX=269800 GN=gatA PE=3 SV=1 && PF01425:Amidase	-
19119857	446.927	482.155	497.085	1525.9	1449.83	1333.88	475.389	1436.53	-1.59573	4.43423e-91	3.46966e-90	COCMIDRAFT_1395	NW_006911285.1	294811	295713	-	903	protein_coding	uncharacterized protein && - && -	-
19118209	1349.9	1679	1604.14	3524.74	3675.14	3690.53	1544.35	3630.14	-1.23356	5.1409e-91	4.01991e-90	COCMIDRAFT_103034	NW_006911413.1	73713	74528	+	540	protein_coding	uncharacterized protein && sp|Q4I963|COFI_GIBZE Cofilin OS=Gibberella zeae (strain ATCC MYA-4620 / CBS 123657 / FGSC 9075 / NRRL 31084 / PH-1) OX=229533 GN=COF1 PE=3 SV=2 && PF00241:Cofilin/tropomyosin-type actin-binding protein	-
19126236	164.177	138.572	129.014	733.791	720.698	757.459	143.921	737.316	-2.35563	5.44104e-91	4.25175e-90	COCMIDRAFT_83357	NW_006911285.1	174752	175499	-	663	protein_coding	uncharacterized protein && - && PF15370:Domain of unknown function (DUF4598)	-
19125680	878.348	998.479	941.047	2312.71	2251.65	2130.87	939.291	2231.75	-1.24887	5.73636e-91	4.47951e-90	COCMIDRAFT_8050	NW_006911422.1	28622	29449	+	765	protein_coding	uncharacterized protein && sp|Q01971|RAB2A_RABIT Ras-related protein Rab-2A OS=Oryctolagus cuniculus OX=9986 GN=RAB2A PE=2 SV=1 && PF00071:Ras family	-
19125178	35.5717	38.9141	35.0995	423.096	505.753	495.262	36.5285	474.704	-3.70041	6.54423e-91	5.10695e-90	COCMIDRAFT_71132	NW_006911342.1	87399	88772	-	1257	protein_coding	uncharacterized protein && sp|P50537|MAE1_SCHPO Malic acid transport protein OS=Schizosaccharomyces pombe (strain 972 / ATCC 24843) OX=284812 GN=mae1 PE=1 SV=1 && PF03595:Voltage-dependent anion channel	-
19129221	19.154	20.8807	15.1782	503.686	559.489	406.822	18.4043	489.999	-4.73392	6.61109e-91	5.15568e-90	COCMIDRAFT_98269	NW_006911363.1	20053	21491	+	1380	protein_coding	uncharacterized protein && sp|G3XD94|UGND_PSEAE UDP-N-acetyl-D-glucosamine 6-dehydrogenase OS=Pseudomonas aeruginosa (strain ATCC 15692 / DSM 22644 / CIP 104116 / JCM 14847 / LMG 12228 / 1C / PRS 101 / PAO1) OX=208964 GN=wbpA PE=1 SV=1 && PF03721:UDP-glucose/GDP-mannose dehydrogenase family, NAD binding domain|PF00984:UDP-glucose/GDP-mannose dehydrogenase family, central domain	-
19128813	109.451	77.8282	127.117	733.791	670.123	730.407	104.799	711.44	-2.76266	6.76267e-91	5.26684e-90	COCMIDRAFT_96258	NW_006911347.1	116677	118587	+	1842	protein_coding	uncharacterized protein && - && -	-
19118581	298.255	273.348	326.331	1030.7	1163.23	1089.37	299.311	1094.43	-1.87051	9.40392e-91	7.31898e-90	COCMIDRAFT_104825	NW_006911437.1	46873	47775	-	843	protein_coding	uncharacterized protein && sp|P25627|BUD23_YEAST 18S rRNA (guanine(1575)-N(7))-methyltransferase OS=Saccharomyces cerevisiae (strain ATCC 204508 / S288c) OX=559292 GN=BUD23 PE=1 SV=1 && PF12589:Methyltransferase involved in Williams-Beuren syndrome|PF08241:Methyltransferase domain	-
19123266	384.904	418.564	380.403	1238.54	1337.08	1189.25	394.624	1254.96	-1.66923	1.50565e-90	1.16949e-89	COCMIDRAFT_37531	NW_006911358.1	11838	12714	+	759	protein_coding	uncharacterized protein && sp|Q6BZQ6|BOS1_YARLI Protein transport protein BOS1 OS=Yarrowia lipolytica (strain CLIB 122 / E 150) OX=284591 GN=BOS1 PE=3 SV=1 && PF12352:Snare region anchored in the vesicle membrane C-terminus	-
19125677	1802.3	1664.76	1826.12	3376.28	3660.39	3697.81	1764.4	3578.16	-1.02	1.05357e-89	8.16712e-89	COCMIDRAFT_8049	NW_006911422.1	25178	27560	-	2283	protein_coding	uncharacterized protein && sp|O74441|CTL1_SCHPO Choline transporter-like protein ctl1 OS=Schizosaccharomyces pombe (strain 972 / ATCC 24843) OX=284812 GN=ctl1 PE=1 SV=1 && PF04515:Plasma-membrane choline transporter	-
19127381	425.949	400.531	347.201	1328.67	1238.04	1251.68	391.227	1272.8	-1.70122	3.82121e-89	2.95232e-88	COCMIDRAFT_88949	NW_006911305.1	170268	172454	+	2133	protein_coding	uncharacterized protein && - && PF03055:Retinal pigment epithelial membrane protein	-
19124659	249.002	288.534	277.002	982.982	976.735	965.552	271.513	975.09	-1.84524	4.88582e-89	3.76985e-88	COCMIDRAFT_5587	NW_006911347.1	72120	73925	+	1806	protein_coding	uncharacterized protein && - && -	-
19124989	147.759	144.267	129.963	732.73	701.732	673.181	140.663	702.548	-2.31976	9.33067e-89	7.18517e-88	COCMIDRAFT_6530	NW_006911369.1	58960	60312	-	1305	protein_coding	uncharacterized protein && - && PF00069:Protein kinase domain	-
19121102	812.677	736.521	803.495	1841.9	2029.33	1929.02	784.231	1933.42	-1.30158	9.92408e-89	7.63709e-88	COCMIDRAFT_27313	NW_006911364.1	45571	47207	-	1581	protein_coding	uncharacterized protein && sp|C8V213|MDJ1_EMENI DnaJ homolog 1, mitochondrial OS=Emericella nidulans (strain FGSC A4 / ATCC 38163 / CBS 112.46 / NRRL 194 / M139) OX=227321 GN=AN10778 PE=3 SV=1 && PF00226:DnaJ domain|PF01556:DnaJ C terminal domain|PF00684:DnaJ central domain	-
19123023	977.766	872.245	966.66	2164.26	2163.15	2354.57	938.891	2227.33	-1.24611	1.96577e-88	1.50778e-87	COCMIDRAFT_36418	NW_006911333.1	94362	95786	-	1425	protein_coding	uncharacterized protein && sp|Q08DJ7|AAR2_BOVIN Protein AAR2 homolog OS=Bos taurus OX=9913 GN=AAR2 PE=2 SV=1 && PF05282:AAR2 protein	-
19120795	909.359	1001.33	901.204	2155.77	2109.41	2112.14	937.297	2125.78	-1.1816	4.45324e-88	3.40451e-87	COCMIDRAFT_25619	NW_006911326.1	22321	24811	+	2406	protein_coding	uncharacterized protein && sp|Q5RBA3|F214B_PONAB Protein FAM214B OS=Pongo abelii OX=9601 GN=FAM214B PE=2 SV=1 && PF13915:Domain of unknown function (DUF4210)|PF13889:Chromosome segregation during meiosis	-
19123007	298.255	232.536	248.543	977.68	1013.61	1033.18	259.778	1008.16	-1.95518	4.7001e-88	3.59088e-87	COCMIDRAFT_36377	NW_006911332.1	104464	105498	-	1035	protein_coding	uncharacterized protein && - && -	-
19118159	1048	1044.04	1008.4	2312.71	2228.47	2163.13	1033.48	2234.77	-1.11245	1.17108e-87	8.90616e-87	COCMIDRAFT_102795	NW_006911410.1	22862	24363	-	1314	protein_coding	uncharacterized protein && - && PF06870:A49-like RNA polymerase I associated factor	-
19120315	111.276	119.59	94.8636	655.322	641.674	603.47	108.576	633.489	-2.54428	1.48117e-87	1.12571e-86	COCMIDRAFT_22728	NW_006911287.1	261527	262652	+	1002	protein_coding	uncharacterized protein && - && PF10021:Uncharacterized protein conserved in bacteria (DUF2263)	-
19124304	137.726	178.435	134.706	800.595	723.859	834.453	150.289	786.302	-2.38818	3.68451e-87	2.79481e-86	COCMIDRAFT_4607	NW_006911326.1	130691	132968	-	2103	protein_coding	uncharacterized protein && - && -	-
19118583	351.157	328.397	323.485	1045.55	1133.73	1078.96	334.346	1086.08	-1.6993	3.80653e-87	2.88548e-86	COCMIDRAFT_104828	NW_006911437.1	5583	7004	+	1422	protein_coding	uncharacterized protein && sp|Q4WP02|SPP2_ASPFU Pre-mRNA-splicing factor spp2 OS=Neosartorya fumigata (strain ATCC MYA-4609 / Af293 / CBS 101355 / FGSC A1100) OX=330879 GN=spp2 PE=3 SV=1 && PF12656:G-patch domain	-
19120658	473.378	503.985	450.602	1344.58	1341.3	1312.03	475.988	1332.63	-1.48531	4.69874e-87	3.55718e-86	COCMIDRAFT_24890	NW_006911314.1	21668	23023	-	1356	protein_coding	uncharacterized protein && - && PF01344:Kelch motif	-
19126295	31.9233	13.2877	32.2536	451.727	431.997	491.1	25.8216	458.275	-4.14622	5.29563e-87	4.00125e-86	COCMIDRAFT_83605	NW_006911286.1	78892	79317	+	360	protein_coding	uncharacterized protein && - && -	-
19124650	851.897	907.363	877.488	1926.73	2117.84	2091.34	878.916	2045.3	-1.21879	1.33274e-86	1.00374e-85	COCMIDRAFT_5553	NW_006911346.1	101392	101655	-	207	protein_coding	uncharacterized protein && - && -	-
19126319	1315.24	1303.15	1439.08	2800.49	2812.2	2711.45	1352.49	2774.71	-1.03685	1.90951e-86	1.43441e-85	COCMIDRAFT_83750	NW_006911286.1	224792	226171	+	1380	protein_coding	uncharacterized protein && sp|Q10294|PAC2_SCHPO cAMP-independent regulatory protein pac2 OS=Schizosaccharomyces pombe (strain 972 / ATCC 24843) OX=284812 GN=pac2 PE=2 SV=1 && PF09729:Gti1/Pac2 family	-
19121873	127.693	89.2177	109.093	642.597	646.942	648.21	108.668	645.916	-2.5696	3.64557e-86	2.73324e-85	COCMIDRAFT_31452	NW_006911276.1	341353	342556	-	1065	protein_coding	uncharacterized protein && sp|Q12230|LSP1_YEAST Sphingolipid long chain base-responsive protein LSP1 OS=Saccharomyces cerevisiae (strain ATCC 204508 / S288c) OX=559292 GN=LSP1 PE=1 SV=1 && PF13805:Eisosome component PIL1	-
19118561	466.993	432.801	391.787	1298.98	1282.29	1270.41	430.527	1283.89	-1.57568	6.37723e-86	4.769e-85	COCMIDRAFT_104719	NW_006911436.1	43732	44107	-	324	protein_coding	uncharacterized protein && - && -	-
19121614	382.168	452.732	437.321	1338.21	1376.07	1236.07	424.074	1316.79	-1.63528	1.18444e-85	8.8235e-85	COCMIDRAFT_3010	NW_006911303.1	83500	85609	-	1851	protein_coding	uncharacterized protein && sp|Q7RVX9|PHO5_NEUCR Repressible high-affinity phosphate permease OS=Neurospora crassa (strain ATCC 24698 / 74-OR23-1A / CBS 708.71 / DSM 1257 / FGSC 987) OX=367110 GN=pho-5 PE=1 SV=2 && PF00083:Sugar (and other) transporter	-
19126804	173.298	176.537	204.905	777.267	781.81	850.06	184.914	803.046	-2.1193	1.42171e-85	1.05842e-84	COCMIDRAFT_86144	NW_006911295.1	214785	215723	+	882	protein_coding	uncharacterized protein && sp|Q0U913|EFG1P_PHANO rRNA-processing protein EFG1 OS=Phaeosphaeria nodorum (strain SN15 / ATCC MYA-4574 / FGSC 10173) OX=321614 GN=EFG1 PE=3 SV=1 && PF10153:rRNA-processing protein Efg1	-
19123913	145.023	177.486	179.292	733.791	787.078	779.309	167.267	766.726	-2.19787	2.27141e-85	1.68777e-84	COCMIDRAFT_40616	NW_006911474.1	30350	30820	-	345	protein_coding	uncharacterized protein && - && -	-
19121456	372.135	412.869	419.297	1207.79	1169.55	1240.23	401.434	1205.86	-1.58745	2.43499e-85	1.80816e-84	COCMIDRAFT_29208	NW_006911430.1	51442	52593	-	1152	protein_coding	uncharacterized protein && - && PF00787:PX domain	-
19129095	428.685	417.615	428.783	1170.67	1281.24	1241.28	425.028	1231.06	-1.53425	1.42095e-84	1.04981e-83	COCMIDRAFT_97618	NW_006911358.1	35395	36270	+	822	protein_coding	uncharacterized protein && - && -	-
novel.55	52.9015	37.965	55.0209	463.391	475.197	467.169	48.6291	468.586	-3.26727	1.51408e-84	1.11579e-83	-	NW_006911288.1	175015	175585	+	527	-	- && - && -	-
19125269	97.5942	93.9633	103.401	571.551	675.391	578.499	98.3196	608.48	-2.62971	2.25576e-84	1.66131e-83	COCMIDRAFT_7374	NW_006911396.1	25670	26783	-	1062	protein_coding	uncharacterized protein && sp|A0A411KUU5|UCSJ_ACRSP Oxidase ucsJ OS=Acremonium sp. OX=2046025 GN=ucsJ PE=3 SV=1 && PF13460:NAD(P)H-binding	-
19123398	518.982	508.731	505.623	1313.82	1398.2	1365.09	511.112	1359.04	-1.41078	4.69073e-84	3.45241e-83	COCMIDRAFT_38114	NW_006911372.1	36300	38300	-	1464	protein_coding	uncharacterized protein && sp|Q9UV10|HET6_NEUCR Heterokaryon incompatibility protein 6, OR allele OS=Neurospora crassa (strain ATCC 24698 / 74-OR23-1A / CBS 708.71 / DSM 1257 / FGSC 987) OX=367110 GN=het-6 PE=4 SV=1 && PF06985:Heterokaryon incompatibility protein (HET)	-
19125895	770.721	735.572	764.601	1785.7	1828.09	1705.32	756.964	1773.04	-1.22773	1.20811e-83	8.86376e-83	COCMIDRAFT_8156	NW_006911426.1	46601	47753	-	1086	protein_coding	uncharacterized protein && sp|Q4WED9|XANB_ASPFU Isocyanide synthase xanB OS=Neosartorya fumigata (strain ATCC MYA-4609 / Af293 / CBS 101355 / FGSC A1100) OX=330879 GN=xanB PE=2 SV=2 && PF05141:Pyoverdine/dityrosine biosynthesis protein	-
19128196	518.07	559.034	460.088	1528.02	1479.33	1407.75	512.398	1471.7	-1.52201	1.39596e-83	1.02291e-82	COCMIDRAFT_93061	NW_006911325.1	67381	68765	-	1332	protein_coding	uncharacterized protein && sp|Q02354|UTP6_YEAST U3 small nucleolar RNA-associated protein 6 OS=Saccharomyces cerevisiae (strain ATCC 204508 / S288c) OX=559292 GN=UTP6 PE=1 SV=2 && PF08640:U3 small nucleolar RNA-associated protein 6	-
19118350	1216.74	1095.29	1158.28	2436.78	2431.83	2384.75	1156.77	2417.78	-1.06322	1.56222e-83	1.1433e-82	COCMIDRAFT_103645	NW_006911421.1	19549	22585	-	2667	protein_coding	glycosyltransferase family 35 protein && sp|P06738|PHSG_YEAST Glycogen phosphorylase OS=Saccharomyces cerevisiae (strain ATCC 204508 / S288c) OX=559292 GN=GPH1 PE=1 SV=4 && PF00343:Carbohydrate phosphorylase	-
19117827	618.401	594.152	543.568	1637.24	1641.59	1478.5	585.374	1585.78	-1.43728	1.56945e-83	1.14788e-82	COCMIDRAFT_10120	NW_006911587.1	12963	14629	+	1620	protein_coding	uncharacterized protein && sp|O94673|GPC1_SCHPO Glycerophosphocholine acyltransferase 1 OS=Schizosaccharomyces pombe (strain 972 / ATCC 24843) OX=284812 GN=gpc1 PE=3 SV=2 && PF10998:Protein of unknown function (DUF2838)	-
19126973	608.368	733.673	631.792	1697.69	1852.32	1759.43	657.944	1769.81	-1.42805	2.07784e-83	1.5178e-82	COCMIDRAFT_87046	NW_006911298.1	221391	221982	-	492	protein_coding	uncharacterized protein && sp|P59670|TIM17_NEUCR Mitochondrial import inner membrane translocase subunit tim17 OS=Neurospora crassa (strain ATCC 24698 / 74-OR23-1A / CBS 708.71 / DSM 1257 / FGSC 987) OX=367110 GN=tim17 PE=2 SV=1 && PF02466:Tim17/Tim22/Tim23/Pmp24 family	-
19124383	111.276	121.488	116.682	589.577	630.084	626.36	116.482	615.341	-2.40181	2.60513e-83	1.8994e-82	COCMIDRAFT_47993	NW_006911347.1	114193	115575	-	1272	protein_coding	uncharacterized protein && - && -	-
19125504	112.188	130.979	129.014	637.295	660.64	619.077	124.06	639.004	-2.36575	2.91299e-83	2.12253e-82	COCMIDRAFT_79575	NW_006911276.1	490499	491845	-	1347	protein_coding	uncharacterized protein && sp|O94530|SUA5_SCHPO Threonylcarbamoyl-AMP synthase OS=Schizosaccharomyces pombe (strain 972 / ATCC 24843) OX=284812 GN=sua5 PE=3 SV=1 && PF01300:Telomere recombination|PF03481:Putative GTP-binding controlling metal-binding	-
19128944	242.617	209.757	198.265	853.615	839.761	863.586	216.88	852.321	-1.97345	4.91941e-83	3.57555e-82	COCMIDRAFT_9692	NW_006911524.1	9699	11609	-	1680	protein_coding	uncharacterized protein && - && PF11951:Fungal specific transcription factor domain	-
19124764	29.1871	36.0667	26.5618	390.224	417.246	452.602	30.6052	420.024	-3.77942	1.18629e-82	8.60082e-82	COCMIDRAFT_58713	NW_006911306.1	28326	30032	+	1647	protein_coding	uncharacterized protein && - && PF05729:NACHT domain|PF17107:N-terminal domain on NACHT_NTPase and P-loop NTPases	-
19119875	169.65	145.216	185.933	725.307	770.22	762.661	166.933	752.729	-2.17273	1.44462e-82	1.04607e-81	COCMIDRAFT_1468	NW_006911286.1	215549	215984	+	255	protein_coding	uncharacterized protein && - && -	-
19118619	4.56048	18.9825	11.3836	450.666	414.085	471.331	11.6422	445.361	-5.26778	1.50863e-82	1.09039e-81	COCMIDRAFT_105018	NW_006911440.1	53321	54433	-	1062	protein_coding	uncharacterized protein && - && -	-
19120531	430.509	480.257	487.599	1266.11	1322.33	1334.92	466.122	1307.79	-1.48899	2.694e-82	1.94111e-81	COCMIDRAFT_24020	NW_006911302.1	77922	78954	-	981	protein_coding	uncharacterized protein && - && PF04479:RTA1 like protein	-
19121968	661.269	636.863	713.374	1610.73	1702.7	1638.73	670.502	1650.72	-1.29988	4.89232e-82	3.51855e-81	COCMIDRAFT_31812	NW_006911278.1	189645	191398	-	1644	protein_coding	uncharacterized protein && sp|O94372|YG06_SCHPO Uncharacterized protein C1604.06c OS=Schizosaccharomyces pombe (strain 972 / ATCC 24843) OX=284812 GN=SPBC1604.06c PE=3 SV=1 && PF03914:CBF/Mak21 family	-
19127808	695.017	683.37	682.069	1706.17	1605.77	1600.24	686.819	1637.39	-1.25325	1.52644e-81	1.09242e-80	COCMIDRAFT_91045	NW_006911315.1	736	4265	-	3426	protein_coding	uncharacterized protein && sp|Q9HDW7|ATC2_SCHPO Calcium-transporting ATPase 2 OS=Schizosaccharomyces pombe (strain 972 / ATCC 24843) OX=284812 GN=pmc1 PE=3 SV=1 && PF00122:E1-E2 ATPase|PF00689:Cation transporting ATPase, C-terminus|PF00702:haloacid dehalogenase-like hydrolase|PF00690:Cation transporter/ATPase, N-terminus	-
19125658	115.836	103.455	95.8122	578.973	576.348	631.563	105.034	595.628	-2.50255	1.79523e-81	1.28163e-80	COCMIDRAFT_80375	NW_006911277.1	154862	156500	+	1575	protein_coding	uncharacterized protein && - && -	-
19119617	552.73	586.559	619.459	1453.8	1567.83	1518.04	586.249	1513.22	-1.36848	2.12586e-81	1.51674e-80	COCMIDRAFT_110537	NW_006911606.1	1237	1880	-	579	protein_coding	carbohydrate-binding module family 50 protein && - && -	-
19118449	10.9451	5.69475	18.9727	414.613	419.354	435.955	11.8709	423.307	-5.15742	3.90806e-81	2.78318e-80	COCMIDRAFT_104132	NW_006911427.1	61049	63150	+	1896	protein_coding	uncharacterized protein && sp|Q7RVX9|PHO5_NEUCR Repressible high-affinity phosphate permease OS=Neurospora crassa (strain ATCC 24698 / 74-OR23-1A / CBS 708.71 / DSM 1257 / FGSC 987) OX=367110 GN=pho-5 PE=1 SV=2 && PF00083:Sugar (and other) transporter	-
19117879	742.446	724.182	754.166	1711.47	1833.35	1684.51	740.264	1743.11	-1.2355	5.53411e-81	3.93879e-80	COCMIDRAFT_101500	NW_006911395.1	53367	54088	+	669	protein_coding	uncharacterized protein && sp|K3VH30|FCK1_FUSPC Bifunctional cytokinin biosynthesis protein OS=Fusarium pseudograminearum (strain CS3096) OX=1028729 GN=FCK1 PE=1 SV=1 && PF03641:Possible lysine decarboxylase	-
19129491	991.448	1057.32	1032.12	2250.15	2176.85	2110.06	1026.96	2179.02	-1.08546	6.27547e-81	4.45826e-80	COCMIDRAFT_99553	NW_006911374.1	90710	92277	+	1086	protein_coding	uncharacterized protein && sp|Q96UH7|ALF1_PARBA Fructose-bisphosphate aldolase 1 OS=Paracoccidioides lutzii (strain ATCC MYA-826 / Pb01) OX=502779 GN=FBA1 PE=1 SV=3 && PF01116:Fructose-bisphosphate aldolase class-II	-
19117706	571.884	467.918	542.62	1434.71	1583.64	1505.55	527.474	1507.97	-1.51489	6.39571e-81	4.54092e-80	COCMIDRAFT_10060	NW_006911574.1	8667	10435	-	1722	protein_coding	uncharacterized protein && sp|Q0II91|DJC21_BOVIN DnaJ homolog subfamily C member 21 OS=Bos taurus OX=9913 GN=DNAJC21 PE=2 SV=2 && PF12171:Zinc-finger double-stranded RNA-binding|PF00226:DnaJ domain	-
19126035	795.347	807.705	861.362	1874.77	1849.16	1818.73	821.471	1847.55	-1.16953	6.45982e-81	4.58364e-80	COCMIDRAFT_82362	NW_006911282.1	231787	233223	-	1239	protein_coding	uncharacterized protein && sp|Q0V0B0|SFH5_PHANO Phosphatidylinositol transfer protein SFH5 OS=Phaeosphaeria nodorum (strain SN15 / ATCC MYA-4574 / FGSC 10173) OX=321614 GN=SFH5 PE=3 SV=1 && PF00650:CRAL/TRIO domain	-
19120153	965.909	989.937	960.968	2012.62	2108.36	2043.47	972.271	2054.82	-1.07964	1.5166e-80	1.07481e-79	COCMIDRAFT_21973	NW_006911280.1	344325	347525	+	3138	protein_coding	uncharacterized protein && sp|P47950|CYT4_NEUCR Mitochondrial protein cyt-4 OS=Neurospora crassa (strain ATCC 24698 / 74-OR23-1A / CBS 708.71 / DSM 1257 / FGSC 987) OX=367110 GN=cyt-4 PE=3 SV=1 && PF00773:RNB domain	-
19129446	290.958	242.027	249.491	961.775	906.141	1035.26	260.825	967.726	-1.89066	1.65719e-80	1.17373e-79	COCMIDRAFT_99319	NW_006911371.1	21119	22460	+	1215	protein_coding	uncharacterized protein && sp|Q9KBN7|Y1888_BACHD UPF0157 protein BH1888 OS=Bacillus halodurans (strain ATCC BAA-125 / DSM 18197 / FERM 7344 / JCM 9153 / C-125) OX=272558 GN=BH1888 PE=3 SV=1 && PF13302:Acetyltransferase (GNAT) domain|PF04229:GrpB protein	-
19123802	290.958	277.144	270.361	893.91	963.038	966.592	279.488	941.18	-1.7514	3.47461e-80	2.45647e-79	COCMIDRAFT_40056	NW_006911443.1	18436	18775	+	213	protein_coding	uncharacterized protein && - && -	-
19126504	606.543	671.98	620.408	1643.61	1595.23	1513.88	632.977	1584.24	-1.32378	9.16657e-80	6.44925e-79	COCMIDRAFT_84672	NW_006911290.1	150023	151014	-	417	protein_coding	uncharacterized protein && sp|Q9ZR41|GLRX_SOLLC Glutaredoxin OS=Solanum lycopersicum OX=4081 PE=3 SV=1 && PF00462:Glutaredoxin	-
19119352	1200.32	1305.05	1298.68	2769.74	2583.55	2533.53	1268.02	2628.94	-1.05215	1.93192e-79	1.35841e-78	COCMIDRAFT_109022	NW_006911530.1	6442	9232	-	2367	protein_coding	uncharacterized protein && - && PF00443:Ubiquitin carboxyl-terminal hydrolase	-
19125958	38.308	46.5071	40.7913	390.224	487.841	523.354	41.8688	467.14	-3.48116	2.04106e-79	1.43342e-78	COCMIDRAFT_81931	NW_006911281.1	193459	195229	-	1650	protein_coding	uncharacterized protein && sp|Q04792|DCE_YEAST Glutamate decarboxylase OS=Saccharomyces cerevisiae (strain ATCC 204508 / S288c) OX=559292 GN=GAD1 PE=1 SV=1 && PF00282:Pyridoxal-dependent decarboxylase conserved domain	-
novel.362	62.0225	59.7948	105.299	620.329	697.518	573.296	75.7053	630.381	-3.0594	6.1286e-79	4.2834e-78	-	NW_006911480.1	1601	3874	+	2217	-	- && - && -	-
19127035	252.65	247.722	211.546	1003.13	931.428	842.777	237.306	925.778	-1.96326	9.65312e-79	6.73867e-78	COCMIDRAFT_8733	NW_006911454.1	23047	24071	-	789	protein_coding	uncharacterized protein && sp|Q9Y7T9|YCJD_SCHPO Uncharacterized J domain-containing protein C63.13 OS=Schizosaccharomyces pombe (strain 972 / ATCC 24843) OX=284812 GN=SPCC63.13 PE=3 SV=1 && PF00226:DnaJ domain	-
19118848	41.0443	59.7948	34.1509	427.338	476.251	486.938	44.9967	463.509	-3.36591	1.19419e-78	8.32642e-78	COCMIDRAFT_106357	NW_006911465.1	11739	19174	-	6507	protein_coding	uncharacterized protein && sp|Q4WYN6|CRMA_ASPFU Isocyanide synthase-NRPS hybrid crmA OS=Neosartorya fumigata (strain ATCC MYA-4609 / Af293 / CBS 101355 / FGSC A1100) OX=330879 GN=crmA PE=2 SV=2 && PF00501:AMP-binding enzyme|PF02458:Transferase family|PF05141:Pyoverdine/dityrosine biosynthesis protein	-
19121959	846.425	927.295	919.228	1993.53	1921.86	1995.61	897.649	1970.34	-1.13462	1.46089e-78	1.01738e-77	COCMIDRAFT_31777	NW_006911278.1	69767	72712	+	2892	protein_coding	uncharacterized protein && sp|P87177|YB1C_SCHPO Uncharacterized WD repeat-containing protein C3D6.12 OS=Schizosaccharomyces pombe (strain 972 / ATCC 24843) OX=284812 GN=SPBC3D6.12 PE=1 SV=1 && PF04003:Dip2/Utp12 Family	-
19127401	821.798	820.993	771.241	1824.93	1926.08	1767.75	804.677	1839.59	-1.19271	1.66098e-78	1.15604e-77	COCMIDRAFT_89056	NW_006911306.1	156658	157455	+	798	protein_coding	uncharacterized protein && - && -	-
19118222	225.288	332.194	251.389	1120.83	1143.21	1053.99	269.623	1106.01	-2.03743	1.71394e-78	1.19219e-77	COCMIDRAFT_103105	NW_006911413.1	28297	30688	-	2142	protein_coding	uncharacterized protein && - && -	-
19117951	730.588	666.285	737.09	1723.14	1636.32	1687.64	711.321	1682.36	-1.24171	3.1018e-78	2.15499e-77	COCMIDRAFT_101848	NW_006911399.1	41494	42382	-	816	protein_coding	uncharacterized protein && - && -	-
19120864	1215.82	1304.1	1294.89	2474.95	2583.55	2714.57	1271.6	2591.03	-1.02722	5.29796e-78	3.67201e-77	COCMIDRAFT_25999	NW_006911333.1	129972	132102	+	1929	protein_coding	uncharacterized protein && sp|Q9HFW3|TRF5_ASHGO Poly(A) RNA polymerase protein 1 OS=Ashbya gossypii (strain ATCC 10895 / CBS 109.51 / FGSC 9923 / NRRL Y-1056) OX=284811 GN=TRF5 PE=3 SV=1 && PF03828:Cid1 family poly A polymerase|PF01909:Nucleotidyltransferase domain	-
19123780	440.542	439.445	452.499	1203.54	1209.59	1175.73	444.162	1196.29	-1.42944	5.76565e-78	3.99379e-77	COCMIDRAFT_39953	NW_006911438.1	8124	8688	-	471	protein_coding	uncharacterized protein && - && PF12716:Nuclear pore assembly and biogenesis	-
19128610	20.0661	28.4737	33.2023	378.56	382.476	401.62	27.2474	387.552	-3.83398	1.69121e-77	1.16663e-76	COCMIDRAFT_9523	NW_006911508.1	862	1857	-	996	protein_coding	uncharacterized protein && sp|P42327|ADH2_GEOSE Alcohol dehydrogenase OS=Geobacillus stearothermophilus OX=1422 GN=adh PE=1 SV=1 && PF00107:Zinc-binding dehydrogenase|PF08240:Alcohol dehydrogenase GroES-like domain	-
19119998	535.4	525.815	538.825	1325.49	1584.69	1503.47	533.347	1471.22	-1.46392	1.91255e-77	1.31697e-76	COCMIDRAFT_2056	NW_006911292.1	225236	231104	+	5820	protein_coding	uncharacterized protein && sp|Q09MP5|NPS6_COCMI Nonribosomal peptide synthetase 6 OS=Cochliobolus miyabeanus OX=101162 GN=NPS6 PE=3 SV=1 && PF00501:AMP-binding enzyme|PF00550:Phosphopantetheine attachment site|PF00668:Condensation domain	-
19121894	236.233	233.485	226.724	817.561	833.439	803.239	232.147	818.08	-1.81702	2.7101e-77	1.86505e-76	COCMIDRAFT_31552	NW_006911276.1	589270	590346	+	1077	protein_coding	uncharacterized protein && sp|Q09713|YA36_SCHPO Uncharacterized protein C18B11.06 OS=Schizosaccharomyces pombe (strain 972 / ATCC 24843) OX=284812 GN=SPAC18B11.06 PE=1 SV=1 && PF04000:Sas10/Utp3/C1D family	-
19128245	22.8024	30.372	18.0241	362.654	383.529	400.579	23.7328	382.254	-4.01028	2.79928e-77	1.92529e-76	COCMIDRAFT_93296	NW_006911327.1	74244	75038	+	681	protein_coding	uncharacterized protein && - && -	-
19127561	695.017	721.335	716.22	1827.05	1746.96	1598.15	710.857	1724.05	-1.2782	5.32453e-77	3.65348e-76	COCMIDRAFT_89850	NW_006911309.1	88339	89999	+	1335	protein_coding	uncharacterized protein && - && -	-
19128680	55.6378	57.8966	42.6886	470.814	533.148	419.308	52.0743	474.423	-3.18664	9.48063e-77	6.48613e-76	COCMIDRAFT_95533	NW_006911342.1	48732	49654	-	837	protein_coding	uncharacterized protein && - && -	-
19119962	27.3629	16.1351	14.2295	405.069	363.51	372.487	19.2425	380.355	-4.29862	1.4717e-76	1.00509e-75	COCMIDRAFT_1886	NW_006911290.1	273729	274304	+	477	protein_coding	uncharacterized protein && - && -	-
19127551	558.202	485.003	466.729	1371.09	1355	1381.74	503.311	1369.27	-1.44312	2.73012e-76	1.85907e-75	COCMIDRAFT_8981	NW_006911469.1	1689	3407	-	1596	protein_coding	uncharacterized protein && sp|O43011|SYH_SCHPO Histidine--tRNA ligase, mitochondrial OS=Schizosaccharomyces pombe (strain 972 / ATCC 24843) OX=284812 GN=hts1 PE=1 SV=2 && PF03129:Anticodon binding domain|PF13393:Histidyl-tRNA synthetase	-
19120413	101.243	88.2686	76.8395	512.169	579.509	652.372	88.7836	581.35	-2.70982	3.8659e-76	2.62786e-75	COCMIDRAFT_23305	NW_006911294.1	71047	72372	+	927	protein_coding	uncharacterized protein && - && -	-
19120421	215.255	241.078	209.649	801.656	800.776	819.887	221.994	807.439	-1.86315	4.08382e-76	2.77438e-75	COCMIDRAFT_23380	NW_006911295.1	21833	22537	+	606	protein_coding	uncharacterized protein && - && -	-
19124594	91.2095	98.709	116.682	595.94	558.436	550.406	102.2	568.261	-2.4762	4.84011e-76	3.28434e-75	COCMIDRAFT_53779	NW_006911323.1	39048	39556	-	462	protein_coding	uncharacterized protein && - && -	-
19119849	506.213	487.85	574.873	1427.29	1362.37	1389.02	522.979	1392.89	-1.41346	6.03683e-76	4.09163e-75	COCMIDRAFT_1370	NW_006911285.1	224504	226914	+	2181	protein_coding	uncharacterized protein && sp|Q9NZK5|ADA2_HUMAN Adenosine deaminase 2 OS=Homo sapiens OX=9606 GN=ADA2 PE=1 SV=2 && PF00962:Adenosine/AMP deaminase	-
19127157	617.489	623.575	658.353	1624.52	1582.59	1462.89	633.139	1556.67	-1.29793	8.10203e-76	5.48181e-75	COCMIDRAFT_8791	NW_006911457.1	36162	37457	+	1296	protein_coding	uncharacterized protein && sp|Q9R016|BIR1E_MOUSE Baculoviral IAP repeat-containing protein 1e OS=Mus musculus OX=10090 GN=Naip5 PE=1 SV=3 && PF00653:Inhibitor of Apoptosis domain	-
19124152	322.882	343.583	301.666	994.647	973.575	1044.63	322.71	1004.28	-1.63792	1.50551e-75	1.01392e-74	COCMIDRAFT_41901	NW_006911674.1	4061	5865	+	1569	protein_coding	uncharacterized protein && sp|B6HV38|ADRJ_PENRW Acetyltransferase adrJ OS=Penicillium rubens (strain ATCC 28089 / DSM 1075 / NRRL 1951 / Wisconsin 54-1255) OX=500485 GN=adrJ PE=1 SV=1 && PF02458:Transferase family	-
19121061	64.7588	51.2527	58.8154	436.881	482.573	440.117	58.2756	453.19	-2.9578	1.92986e-75	1.2967e-74	COCMIDRAFT_27093	NW_006911359.1	4227	4931	-	705	protein_coding	uncharacterized protein && sp|Q59VM7|GIG1_CANAL N-acetylglucosamine-induced protein 1 OS=Candida albicans (strain SC5314 / ATCC MYA-2876) OX=237561 GN=GIG1 PE=2 SV=1 && PF12239:Protein of unknown function (DUF3605)	-
19127014	514.422	426.157	470.523	1536.51	1404.52	1292.26	470.367	1411.09	-1.58424	2.34547e-75	1.57505e-74	COCMIDRAFT_87235	NW_006911299.1	68331	70832	+	2325	protein_coding	uncharacterized protein && sp|Q9US12|YK66_SCHPO Putative zinc metalloproteinase C607.06c OS=Schizosaccharomyces pombe (strain 972 / ATCC 24843) OX=284812 GN=SPAC607.06c PE=2 SV=1 && PF12044:Putative peptidase family	-
19125253	206.134	234.434	214.392	797.414	802.883	778.268	218.32	792.855	-1.8611	2.56233e-75	1.71968e-74	COCMIDRAFT_7329	NW_006911394.1	57877	58389	+	387	protein_coding	uncharacterized protein && - && -	-
19120806	74.7918	109.149	110.99	603.362	560.543	655.493	98.3105	606.466	-2.62741	3.30623e-75	2.21767e-74	COCMIDRAFT_25673	NW_006911327.1	47794	48808	-	960	protein_coding	uncharacterized protein && - && -	-
19125582	1044.35	1063.02	1088.09	2131.39	2251.65	2122.55	1065.15	2168.53	-1.02577	8.01718e-75	5.35597e-74	COCMIDRAFT_80005	NW_006911277.1	251866	252495	+	438	protein_coding	uncharacterized protein && sp|Q07335|TOM22_NEUCR Mitochondrial import receptor subunit tom22 OS=Neurospora crassa (strain ATCC 24698 / 74-OR23-1A / CBS 708.71 / DSM 1257 / FGSC 987) OX=367110 GN=tom22 PE=2 SV=1 && PF04281:Mitochondrial import receptor subunit Tom22	-
19121304	386.728	359.718	353.841	1022.22	1107.39	1119.54	366.763	1083.05	-1.56183	8.95868e-75	5.98152e-74	COCMIDRAFT_28414	NW_006911399.1	12787	14351	+	1329	protein_coding	uncharacterized protein && sp|Q4WFS2|Y1220_ASPFU Probable aspartic-type endopeptidase AFUA_3G01220 OS=Neosartorya fumigata (strain ATCC MYA-4609 / Af293 / CBS 101355 / FGSC A1100) OX=330879 GN=AFUA_3G01220 PE=3 SV=2 && PF00026:Eukaryotic aspartyl protease	-
19117628	300.992	284.737	320.639	989.345	941.965	932.257	302.123	954.522	-1.65961	9.0538e-75	6.04157e-74	COCMIDRAFT_100193	NW_006911380.1	85962	87332	+	1317	protein_coding	uncharacterized protein && sp|P25040|TSR4_YEAST 20S rRNA accumulation protein 4 OS=Saccharomyces cerevisiae (strain ATCC 204508 / S288c) OX=559292 GN=TSR4 PE=1 SV=2 && PF04194:Programmed cell death protein 2, C-terminal putative domain	-
19129248	34.6596	34.1685	31.305	375.378	376.154	378.729	33.3777	376.754	-3.49616	1.21925e-74	8.12209e-74	COCMIDRAFT_98371	NW_006911363.1	17201	17999	-	690	protein_coding	carbohydrate esterase family 4 protein && sp|A0A1L3THR9|CDA_PESTX Chitin deacetylase OS=Pestalotiopsis sp. OX=36460 GN=CDA PE=1 SV=1 && PF01522:Polysaccharide deacetylase	-
19125628	978.678	1165.52	1097.57	2385.88	2426.56	2306.71	1080.59	2373.05	-1.13541	1.29476e-74	8.61519e-74	COCMIDRAFT_80232	NW_006911277.1	9548	10894	-	1215	protein_coding	uncharacterized protein && sp|B4YQU1|FAH12_CLAPU Oleate hydroxylase FAH12 OS=Claviceps purpurea OX=5111 GN=FAH12 PE=1 SV=1 && PF00487:Fatty acid desaturase	-
19121635	172.386	208.807	220.084	843.011	767.059	788.673	200.426	799.581	-1.99733	1.83827e-74	1.22038e-73	COCMIDRAFT_30195	NW_006911486.1	29435	30550	-	1116	protein_coding	uncharacterized protein && - && PF04828:Glutathione-dependent formaldehyde-activating enzyme	-
19119007	190.628	188.876	202.059	716.824	803.937	732.488	193.854	751.083	-1.95415	3.78686e-74	2.50686e-73	COCMIDRAFT_107237	NW_006911481.1	11905	12739	-	786	protein_coding	uncharacterized protein && - && PF00098:Zinc knuckle	-
19124934	664.006	805.807	868.951	2002.02	2041.98	2018.5	779.588	2020.83	-1.37492	1.29312e-73	8.53608e-73	COCMIDRAFT_6349	NW_006911365.1	19426	20223	-	798	protein_coding	uncharacterized protein && sp|P87120|RNP3_SCHPO Probable ribonuclease P protein subunit 3 OS=Schizosaccharomyces pombe (strain 972 / ATCC 24843) OX=284812 GN=SPAC3A12.04c PE=3 SV=2 && PF01876:RNase P subunit p30	-
19120019	964.085	894.075	909.742	1944.76	1946.1	1915.5	922.634	1935.45	-1.0685	1.7211e-73	1.13483e-72	COCMIDRAFT_21211	NW_006911276.1	94509	96783	-	2130	protein_coding	uncharacterized protein && sp|P56287|EI2BE_SCHPO Probable translation initiation factor eIF-2B subunit epsilon OS=Schizosaccharomyces pombe (strain 972 / ATCC 24843) OX=284812 GN=tif225 PE=1 SV=1 && PF02020:eIF4-gamma/eIF5/eIF2-epsilon	-
19125490	171.474	203.113	194.47	882.245	708.054	845.898	189.686	812.066	-2.09877	2.25279e-73	1.48373e-72	COCMIDRAFT_79517	NW_006911276.1	345393	347914	+	2193	protein_coding	uncharacterized protein && sp|Q92405|CATB_ASPFU Catalase B OS=Neosartorya fumigata (strain ATCC MYA-4609 / Af293 / CBS 101355 / FGSC A1100) OX=330879 GN=catB PE=1 SV=1 && PF00199:Catalase|PF06628:Catalase-related immune-responsive|PF18011:C-terminal domain found in long catalases	-
19127620	171.474	192.672	172.652	669.107	788.132	784.511	178.933	747.25	-2.06266	5.83239e-73	3.82189e-72	COCMIDRAFT_90146	NW_006911310.1	75959	79051	+	2886	protein_coding	uncharacterized protein && - && -	-
19118040	508.037	476.461	547.363	1339.27	1392.93	1280.81	510.62	1337.67	-1.38938	1.73934e-72	1.13466e-71	COCMIDRAFT_102247	NW_006911403.1	46075	47160	-	888	protein_coding	uncharacterized protein && sp|Q755T8|IMP4_ASHGO U3 small nucleolar ribonucleoprotein protein IMP4 OS=Ashbya gossypii (strain ATCC 10895 / CBS 109.51 / FGSC 9923 / NRRL Y-1056) OX=284811 GN=IMP4 PE=3 SV=2 && PF04427:Brix domain	-
19119174	980.503	1015.56	1045.4	2307.41	2471.87	2084.05	1013.82	2287.78	-1.17423	3.10298e-72	2.01745e-71	COCMIDRAFT_108046	NW_006911501.1	6012	7589	+	1578	protein_coding	uncharacterized protein && - && -	-
19123390	1006.04	994.683	914.485	1980.81	2079.91	2060.12	971.736	2040.28	-1.06994	4.68255e-72	3.03766e-71	COCMIDRAFT_38096	NW_006911371.1	87816	88297	+	372	protein_coding	uncharacterized protein && - && -	-
19127233	352.069	335.041	304.512	988.284	998.862	987.402	330.541	991.516	-1.58427	5.04621e-72	3.27175e-71	COCMIDRAFT_88285	NW_006911303.1	81430	83269	+	1440	protein_coding	uncharacterized protein && sp|Q5AUY2|DBAD_EMENI MFS-type transporter dbaD OS=Emericella nidulans (strain FGSC A4 / ATCC 38163 / CBS 112.46 / NRRL 194 / M139) OX=227321 GN=dbaD PE=2 SV=1 && PF07690:Major Facilitator Superfamily	-
19121371	222.551	134.776	169.806	953.291	833.439	849.02	175.711	878.583	-2.32	5.26865e-72	3.41217e-71	COCMIDRAFT_28761	NW_006911412.1	14617	15581	+	876	protein_coding	uncharacterized protein && sp|S0E2Y4|GA1_GIBF5 Gibberellin cluster GA4 desaturase OS=Gibberella fujikuroi (strain CBS 195.34 / IMI 58289 / NRRL A-6831) OX=1279085 GN=DES PE=1 SV=1 && -	-
19118401	450.575	373.955	422.143	1331.85	1241.2	1147.63	415.558	1240.23	-1.57679	9.02452e-72	5.84137e-71	COCMIDRAFT_103909	NW_006911424.1	24426	25640	+	1215	protein_coding	uncharacterized protein && sp|Q0U2C0|ATP25_PHANO ATPase synthesis protein 25, mitochondrial OS=Phaeosphaeria nodorum (strain SN15 / ATCC MYA-4574 / FGSC 10173) OX=321614 GN=ATP25 PE=3 SV=2 && PF02410:Ribosomal silencing factor during starvation	-
19126686	154.144	186.028	180.241	705.16	683.82	699.193	173.471	696.058	-2.00555	9.12469e-72	5.90293e-71	COCMIDRAFT_85583	NW_006911293.1	154031	154584	-	399	protein_coding	uncharacterized protein && sp|P28000|RPAC2_YEAST DNA-directed RNA polymerases I and III subunit RPAC2 OS=Saccharomyces cerevisiae (strain ATCC 204508 / S288c) OX=559292 GN=RPC19 PE=1 SV=1 && PF13656:RNA polymerase Rpb3/Rpb11 dimerisation domain	-
19123388	767.984	795.366	802.546	1751.77	1661.61	1729.25	788.632	1714.21	-1.1203	1.2957e-71	8.37744e-71	COCMIDRAFT_38076	NW_006911371.1	24772	28814	+	2337	protein_coding	uncharacterized protein && - && PF01753:MYND finger	-
19124945	210.694	200.265	265.618	861.037	839.761	961.39	225.526	887.396	-1.97687	1.50961e-71	9.75509e-71	COCMIDRAFT_6384	NW_006911365.1	103497	104137	+	552	protein_coding	uncharacterized protein && - && PF00293:NUDIX domain	-
19118772	473.378	388.192	417.4	1205.66	1194.84	1323.47	426.323	1241.33	-1.54119	1.92328e-71	1.24076e-70	COCMIDRAFT_105938	NW_006911456.1	50833	51975	-	1029	protein_coding	uncharacterized protein && sp|Q0UWF6|PXR1_PHANO Protein PXR1 OS=Phaeosphaeria nodorum (strain SN15 / ATCC MYA-4574 / FGSC 10173) OX=321614 GN=PXR1 PE=3 SV=1 && -	-
19122098	386.728	389.141	400.324	1050.85	1084.21	1070.64	392.065	1068.56	-1.44664	2.51783e-71	1.62342e-70	COCMIDRAFT_3240	NW_006911306.1	12320	13471	+	1026	protein_coding	uncharacterized protein && sp|Q0U9W5|MCR1_PHANO NADH-cytochrome b5 reductase 2 OS=Phaeosphaeria nodorum (strain SN15 / ATCC MYA-4574 / FGSC 10173) OX=321614 GN=MCR1 PE=3 SV=1 && PF00175:Oxidoreductase NAD-binding domain|PF00970:Oxidoreductase FAD-binding domain	-
19124095	121.309	87.3195	129.014	631.993	587.938	736.65	112.548	652.193	-2.53418	2.72555e-71	1.75541e-70	COCMIDRAFT_41605	NW_006911570.1	15363	16265	+	807	protein_coding	uncharacterized protein && - && -	-
19123232	736.973	734.622	646.97	1707.23	1732.2	1598.15	706.188	1679.2	-1.2493	2.77659e-71	1.7873e-70	COCMIDRAFT_37356	NW_006911354.1	19020	19628	+	609	protein_coding	uncharacterized protein && - && PF00397:WW domain	-
novel.240	406.795	421.411	399.376	1101.75	1293.88	1149.71	409.194	1181.78	-1.53016	3.23415e-71	2.07953e-70	-	NW_006911358.1	39487	41796	-	2310	-	- && - && -	-
19120713	414.091	435.648	397.478	1091.14	1162.18	1133.07	415.739	1128.8	-1.4411	3.59224e-71	2.3085e-70	COCMIDRAFT_25151	NW_006911317.1	188292	189152	-	861	protein_coding	uncharacterized protein && sp|Q9ZVN4|DSP1_ARATH Tyrosine-protein phosphatase DSP1 OS=Arabidopsis thaliana OX=3702 GN=DSP1 PE=1 SV=1 && PF03162:Tyrosine phosphatase family	-
19128012	212.518	198.367	184.035	780.448	704.893	825.089	198.307	770.143	-1.95685	3.95422e-71	2.53972e-70	COCMIDRAFT_92113	NW_006911320.1	25482	26749	+	1158	protein_coding	uncharacterized protein && sp|Q8NQC8|ACR3_CORGL Arsenical-resistance protein Acr3 OS=Corynebacterium glutamicum (strain ATCC 13032 / DSM 20300 / BCRC 11384 / JCM 1318 / LMG 3730 / NCIMB 10025) OX=196627 GN=acr3 PE=1 SV=2 && PF01758:Sodium Bile acid symporter family	-
19128691	455.136	487.85	432.578	1195.06	1187.47	1254.8	458.521	1212.44	-1.40298	5.28416e-71	3.38645e-70	COCMIDRAFT_95592	NW_006911343.1	123004	124170	-	1167	protein_coding	uncharacterized protein && sp|Q12529|SET6_YEAST Potential protein lysine methyltransferase SET6 OS=Saccharomyces cerevisiae (strain ATCC 204508 / S288c) OX=559292 GN=SET6 PE=3 SV=1 && PF00856:SET domain	-
19121723	422.3	439.445	453.448	1160.07	1232.77	1128.91	438.398	1173.92	-1.42126	5.78588e-71	3.70596e-70	COCMIDRAFT_30711	NW_006911532.1	19906	21041	-	846	protein_coding	uncharacterized protein && - && -	-
19121197	388.553	350.227	375.66	1104.93	1071.56	1013.41	371.48	1063.3	-1.51674	9.28422e-71	5.93691e-70	COCMIDRAFT_27857	NW_006911379.1	98059	99812	-	1704	protein_coding	uncharacterized protein && sp|P34208|CHK1_SCHPO Serine/threonine-protein kinase chk1 OS=Schizosaccharomyces pombe (strain 972 / ATCC 24843) OX=284812 GN=chk1 PE=1 SV=2 && PF00069:Protein kinase domain	-
19123841	785.314	833.331	896.461	1825.99	1828.09	1933.18	838.369	1862.42	-1.15199	9.57935e-71	6.12227e-70	COCMIDRAFT_40238	NW_006911453.1	28	1728	-	1536	protein_coding	uncharacterized protein && sp|P55809|SCOT1_HUMAN Succinyl-CoA:3-ketoacid coenzyme A transferase 1, mitochondrial OS=Homo sapiens OX=9606 GN=OXCT1 PE=1 SV=1 && PF01144:Coenzyme A transferase	-
19127259	57.462	75.93	60.7127	465.512	424.622	480.695	64.7016	456.943	-2.82148	1.32025e-70	8.42398e-70	COCMIDRAFT_8840	NW_006911460.1	18760	21120	-	1974	protein_coding	uncharacterized protein && sp|P09401|STRK_STRGR Streptomycin-6-phosphate phosphatase OS=Streptomyces griseus OX=1911 GN=strK PE=3 SV=2 && PF00245:Alkaline phosphatase	-
19123133	1006.95	1057.32	997.965	2178.04	2121	2002.9	1020.75	2100.65	-1.04121	1.4735e-70	9.38642e-70	COCMIDRAFT_36884	NW_006911343.1	107718	108418	+	636	protein_coding	uncharacterized protein && sp|Q09176|U2AF1_SCHPO Splicing factor U2AF 23 kDa subunit OS=Schizosaccharomyces pombe (strain 972 / ATCC 24843) OX=284812 GN=SPAP8A3.06 PE=1 SV=2 && PF00076:RNA recognition motif. (a.k.a. RRM, RBD, or RNP domain)|PF00642:Zinc finger C-x8-C-x5-C-x3-H type (and similar)	-
19128725	310.112	272.399	268.464	985.103	990.433	865.667	283.658	947.068	-1.73846	2.67423e-70	1.69981e-69	COCMIDRAFT_95804	NW_006911344.1	57632	58145	+	465	protein_coding	uncharacterized protein && - && -	-
19119851	455.136	438.496	433.527	1265.05	1124.25	1327.63	442.386	1238.98	-1.48564	2.71872e-70	1.72714e-69	COCMIDRAFT_1375	NW_006911285.1	236231	240789	+	4509	protein_coding	uncharacterized protein && - && PF10441:Urb2/Npa2 family	-
novel.261	129.518	151.86	159.371	662.744	611.118	729.366	146.916	667.743	-2.18548	4.96936e-70	3.14834e-69	-	NW_006911372.1	50559	51986	-	1376	-	- && - && -	-
19127085	158.705	155.656	128.066	624.57	633.245	678.383	147.476	645.4	-2.12909	5.77497e-70	3.65476e-69	COCMIDRAFT_87522	NW_006911300.1	78179	78349	+	171	protein_coding	uncharacterized protein && - && -	-
19122553	623.873	576.119	562.541	1416.68	1389.77	1401.51	587.511	1402.65	-1.255	8.26754e-70	5.22087e-69	COCMIDRAFT_34409	NW_006911302.1	229148	231629	+	2430	protein_coding	uncharacterized protein && - && -	-
19129051	1039.79	919.702	928.715	2035.95	2088.34	2006.02	962.735	2043.44	-1.08527	1.27169e-69	8.0132e-69	COCMIDRAFT_97389	NW_006911356.1	40643	42241	+	1599	protein_coding	uncharacterized protein && sp|Q5BH89|DOT1_EMENI Histone-lysine N-methyltransferase, H3 lysine-79 specific OS=Emericella nidulans (strain FGSC A4 / ATCC 38163 / CBS 112.46 / NRRL 194 / M139) OX=227321 GN=dot1 PE=3 SV=1 && PF08123:Histone methylation protein DOT1	-
19126032	932.162	839.975	878.437	1959.6	1962.95	1820.81	883.525	1914.46	-1.11516	1.48219e-69	9.32957e-69	COCMIDRAFT_8235	NW_006911429.1	61881	64160	+	2223	protein_coding	uncharacterized protein && - && PF12331:Protein of unknown function (DUF3636)	-
19125742	902.975	933.939	1014.09	1964.9	1978.76	2030.99	950.335	1991.55	-1.06774	2.1014e-69	1.32057e-68	COCMIDRAFT_80802	NW_006911278.1	234914	236153	+	786	protein_coding	uncharacterized protein && sp|Q0UV95|NSA2_PHANO Ribosome biogenesis protein NSA2 OS=Phaeosphaeria nodorum (strain SN15 / ATCC MYA-4574 / FGSC 10173) OX=321614 GN=NSA2 PE=3 SV=1 && PF01201:Ribosomal protein S8e	-
19128222	82.0886	77.8282	73.9936	452.787	484.68	458.845	77.9701	465.437	-2.577	2.68247e-69	1.6812e-68	COCMIDRAFT_93206	NW_006911326.1	17672	19136	-	1101	protein_coding	uncharacterized protein && sp|Q0CRP6|AZPA6_ASPTN Transcriptional regulator ATEG_03638 OS=Aspergillus terreus (strain NIH 2624 / FGSC A1156) OX=341663 GN=ATEG_03638 PE=1 SV=1 && PF00249:Myb-like DNA-binding domain	MYB
19120224	168.738	130.03	147.987	639.416	629.03	665.898	148.918	644.781	-2.11308	7.67265e-69	4.77023e-68	COCMIDRAFT_22316	NW_006911283.1	255617	256111	+	315	protein_coding	uncharacterized protein && - && -	-
19120729	793.523	646.354	775.036	1734.8	1833.35	1827.06	738.304	1798.4	-1.28403	9.00129e-69	5.59328e-68	COCMIDRAFT_25241	NW_006911319.1	72529	73305	-	669	protein_coding	uncharacterized protein && sp|Q9C1E8|TIM22_NEUCR Mitochondrial import inner membrane translocase subunit tim22 OS=Neurospora crassa (strain ATCC 24698 / 74-OR23-1A / CBS 708.71 / DSM 1257 / FGSC 987) OX=367110 GN=tim22 PE=3 SV=2 && PF02466:Tim17/Tim22/Tim23/Pmp24 family	-
19124957	272.717	356.871	332.023	1014.79	1008.35	1058.15	320.537	1027.1	-1.68114	1.90649e-68	1.18152e-67	COCMIDRAFT_6420	NW_006911366.1	79343	80104	-	762	protein_coding	uncharacterized protein && sp|Q8L7K4|HSCB_ARATH Iron-sulfur cluster co-chaperone protein HscB homolog OS=Arabidopsis thaliana OX=3702 GN=HSCB PE=1 SV=1 && PF07743:HSCB C-terminal oligomerisation domain	-
19118643	307.376	316.058	284.591	916.178	896.658	1006.13	302.675	939.655	-1.63435	2.05694e-68	1.27408e-67	COCMIDRAFT_105187	NW_006911443.1	30117	31011	-	843	protein_coding	uncharacterized protein && sp|Q9BQ69|MACD1_HUMAN ADP-ribose glycohydrolase MACROD1 OS=Homo sapiens OX=9606 GN=MACROD1 PE=1 SV=2 && PF01661:Macro domain	-
19126326	692.28	704.25	705.785	1548.17	1555.19	1509.72	700.772	1537.69	-1.13381	2.07698e-68	1.28581e-67	COCMIDRAFT_83772	NW_006911287.1	167232	168583	-	1305	protein_coding	uncharacterized protein && - && PF08208:DNA-directed RNA polymerase I subunit RPA34.5	-
19117657	772.545	866.551	821.519	1723.14	1874.45	1847.87	820.205	1815.15	-1.14646	2.15589e-68	1.33395e-67	COCMIDRAFT_100337	NW_006911381.1	43351	44676	+	867	protein_coding	uncharacterized protein && - && -	zf-C2H2
novel.410	122.221	108.2	117.631	538.679	553.167	544.163	116.017	545.336	-2.23225	2.53217e-68	1.56511e-67	-	NW_006911621.1	8445	9191	-	637	-	- && - && -	-
19120025	1020.63	929.193	904.999	1994.6	2023.01	2205.79	951.609	2074.46	-1.12397	2.97863e-68	1.83814e-67	COCMIDRAFT_21244	NW_006911276.1	184511	186130	-	1620	protein_coding	uncharacterized protein && - && -	-
19120655	662.181	718.487	707.682	1622.4	1552.03	1522.2	696.117	1565.54	-1.16954	1.10917e-67	6.80514e-67	COCMIDRAFT_24878	NW_006911313.1	179912	181057	-	933	protein_coding	uncharacterized protein && sp|Q08235|BRX1_YEAST Ribosome biogenesis protein BRX1 OS=Saccharomyces cerevisiae (strain ATCC 204508 / S288c) OX=559292 GN=BRX1 PE=1 SV=2 && PF04427:Brix domain	-
19122255	87.5612	117.691	83.48	595.94	669.069	508.788	96.2442	591.265	-2.61975	1.11799e-67	6.85562e-67	COCMIDRAFT_33151	NW_006911289.1	204505	205077	-	519	protein_coding	uncharacterized protein && - && -	-
19125566	797.171	737.47	716.22	1661.63	1763.81	1628.33	750.287	1684.59	-1.16644	1.65017e-67	1.00977e-66	COCMIDRAFT_79924	NW_006911276.1	625958	627585	-	1566	protein_coding	uncharacterized protein && sp|A2VDX7|EXO5_BOVIN Exonuclease V OS=Bos taurus OX=9913 GN=EXO5 PE=2 SV=2 && PF09810:Exonuclease V - a 5' deoxyribonuclease	-
19122066	369.399	338.837	355.739	967.077	995.701	1050.87	354.658	1004.55	-1.5018	2.65286e-67	1.61994e-66	COCMIDRAFT_32296	NW_006911281.1	248747	250864	+	2118	protein_coding	uncharacterized protein && sp|Q5A446|FRE1_CANAL Ferric/cupric reductase transmembrane component 1 OS=Candida albicans (strain SC5314 / ATCC MYA-2876) OX=237561 GN=CFL1 PE=2 SV=2 && PF08030:Ferric reductase NAD binding domain|PF01794:Ferric reductase like transmembrane component|PF08022:FAD-binding domain	-
19126153	344.772	357.82	333.92	973.439	996.755	946.824	345.504	972.339	-1.49274	4.50679e-67	2.74627e-66	COCMIDRAFT_82918	NW_006911284.1	103561	105063	-	1503	protein_coding	uncharacterized protein && - && PF05238:Kinetochore protein CHL4 like	-
19120785	148.672	117.691	119.528	580.034	587.938	672.141	128.63	613.371	-2.25223	4.87959e-67	2.97033e-66	COCMIDRAFT_25574	NW_006911325.1	60517	61746	-	1230	protein_coding	uncharacterized protein && - && PF07766:LETM1-like protein	-
19120958	31.9233	18.9825	23.7159	358.412	311.881	361.042	24.8739	343.778	-3.78488	7.09435e-67	4.31626e-66	COCMIDRAFT_26595	NW_006911347.1	60751	61615	-	660	protein_coding	uncharacterized protein && - && -	-
19119427	78.4402	57.8966	79.6854	452.787	446.748	522.314	72.0074	473.95	-2.71768	8.54837e-67	5.19546e-66	COCMIDRAFT_109418	NW_006911545.1	18993	20923	+	1713	protein_coding	uncharacterized protein && sp|C8V3N0|ATNN_EMENI Aspercryptin biosynthesis cluster-specific transcription regulator atnN OS=Emericella nidulans (strain FGSC A4 / ATCC 38163 / CBS 112.46 / NRRL 194 / M139) OX=227321 GN=atnN PE=3 SV=1 && PF00172:Fungal Zn(2)-Cys(6) binuclear cluster domain	-
19119153	150.496	165.148	160.319	710.462	606.904	640.927	158.654	652.764	-2.04107	1.10501e-66	6.70897e-66	COCMIDRAFT_107941	NW_006911499.1	28200	30849	-	2538	protein_coding	uncharacterized protein && sp|Q0V3D6|YME2_PHANO Mitochondrial escape protein 2 OS=Phaeosphaeria nodorum (strain SN15 / ATCC MYA-4574 / FGSC 10173) OX=321614 GN=YME2 PE=3 SV=2 && PF10443:RNA12 protein	-
19128318	885.645	879.838	979.941	1905.52	2034.6	1892.61	915.141	1944.24	-1.08732	4.45908e-66	2.69744e-65	COCMIDRAFT_93737	NW_006911329.1	109312	109742	-	378	protein_coding	uncharacterized protein && sp|P20435|RPAB2_YEAST DNA-directed RNA polymerases I, II, and III subunit RPABC2 OS=Saccharomyces cerevisiae (strain ATCC 204508 / S288c) OX=559292 GN=RPO26 PE=1 SV=1 && PF01192:RNA polymerase Rpb6	-
19120016	136.814	124.335	120.477	528.075	619.547	624.279	127.209	590.634	-2.21448	6.73521e-66	4.06379e-65	COCMIDRAFT_21191	NW_006911276.1	30488	32170	+	1683	protein_coding	uncharacterized protein && sp|Q59RG0|NAG4_CANAL Major facilitator superfamily multidrug transporter NAG4 OS=Candida albicans (strain SC5314 / ATCC MYA-2876) OX=237561 GN=NAG4 PE=2 SV=1 && PF07690:Major Facilitator Superfamily	-
19121131	849.161	924.447	868.951	1887.5	1802.8	1801.05	880.853	1830.45	-1.05542	7.99903e-66	4.81886e-65	COCMIDRAFT_27515	NW_006911369.1	75378	76415	-	1038	protein_coding	uncharacterized protein && sp|P53044|UFD1_YEAST Ubiquitin fusion degradation protein 1 OS=Saccharomyces cerevisiae (strain ATCC 204508 / S288c) OX=559292 GN=UFD1 PE=1 SV=1 && PF03152:Ubiquitin fusion degradation protein UFD1	-
19129260	56.5499	50.3036	56.9182	394.465	390.905	392.255	54.5906	392.542	-2.84568	8.07883e-66	4.86442e-65	COCMIDRAFT_98410	NW_006911364.1	15240	16115	+	750	protein_coding	uncharacterized protein && - && -	-
19126881	864.667	1062.07	975.198	2104.88	2130.48	2153.76	967.312	2129.71	-1.13919	8.53871e-66	5.13866e-65	COCMIDRAFT_86549	NW_006911296.1	212959	214622	+	1614	protein_coding	uncharacterized protein && sp|I1RAY1|ATG14_GIBZE Autophagy-related protein 14 OS=Gibberella zeae (strain ATCC MYA-4620 / CBS 123657 / FGSC 9075 / NRRL 31084 / PH-1) OX=229533 GN=ATG14 PE=3 SV=1 && PF10186:Vacuolar sorting 38 and autophagy-related subunit 14	-
19125704	549.081	613.134	560.644	1508.94	1616.3	1346.36	574.287	1490.53	-1.37615	1.13391e-65	6.81339e-65	COCMIDRAFT_80648	NW_006911278.1	275066	276372	-	1257	protein_coding	uncharacterized protein && - && -	-
19117748	308.288	296.127	363.328	956.473	977.789	969.714	322.581	967.992	-1.58567	4.20718e-65	2.5189e-64	COCMIDRAFT_100796	NW_006911386.1	30921	32010	+	1029	protein_coding	uncharacterized protein && sp|Q7RTV5|PXL2C_HUMAN Peroxiredoxin-like 2C OS=Homo sapiens OX=9606 GN=PRXL2C PE=2 SV=1 && PF13911:AhpC/TSA antioxidant enzyme	-
19124401	181.507	167.995	169.806	642.597	631.138	698.152	173.103	657.296	-1.92456	5.52915e-65	3.30529e-64	COCMIDRAFT_4850	NW_006911331.1	47437	48524	+	981	protein_coding	uncharacterized protein && sp|O94683|RRP7_SCHPO Ribosomal RNA-processing protein 7 OS=Schizosaccharomyces pombe (strain 972 / ATCC 24843) OX=284812 GN=rrp7 PE=3 SV=2 && PF12923:Ribosomal RNA-processing protein 7 (RRP7) C-terminal domain|PF17799:Rrp7 RRM-like N-terminal domain	-
19127280	232.584	209.757	169.806	743.334	853.458	785.551	204.049	794.115	-1.95938	5.8788e-65	3.51251e-64	COCMIDRAFT_88491	NW_006911303.1	184954	185920	+	894	protein_coding	uncharacterized protein && sp|Q54BF3|FAHD2_DICDI Fumarylacetoacetate hydrolase domain-containing protein 2 homolog OS=Dictyostelium discoideum OX=44689 GN=fahd2 PE=3 SV=1 && PF01557:Fumarylacetoacetate (FAA) hydrolase family	-
19128844	308.288	284.737	311.153	889.668	870.317	880.234	301.393	880.073	-1.54577	1.96403e-64	1.1675e-63	COCMIDRAFT_96396	NW_006911348.1	106023	108351	+	2229	protein_coding	uncharacterized protein && sp|O60942|MCE1_HUMAN mRNA-capping enzyme OS=Homo sapiens OX=9606 GN=RNGTT PE=1 SV=1 && PF12697:Alpha/beta hydrolase family|PF00782:Dual specificity phosphatase, catalytic domain	-
19126259	249.002	307.516	333.92	952.231	1113.71	979.078	296.813	1015.01	-1.77493	5.37014e-64	3.1841e-63	COCMIDRAFT_83447	NW_006911286.1	128739	129428	-	570	protein_coding	uncharacterized protein && sp|P32899|IMP3_YEAST U3 small nucleolar ribonucleoprotein protein IMP3 OS=Saccharomyces cerevisiae (strain ATCC 204508 / S288c) OX=559292 GN=IMP3 PE=1 SV=1 && PF00163:Ribosomal protein S4/S9 N-terminal domain|PF01479:S4 domain	-
19121527	8.20886	14.2369	13.2809	295.849	315.042	318.382	11.9089	309.758	-4.70609	7.67088e-64	4.53903e-63	COCMIDRAFT_29550	NW_006911447.1	49775	50713	+	939	protein_coding	uncharacterized protein && - && -	-
19125678	96.6821	77.8282	101.504	467.632	487.841	537.921	92.0048	497.798	-2.43538	1.44965e-63	8.55184e-63	COCMIDRAFT_80495	NW_006911278.1	6326	8494	+	2169	protein_coding	uncharacterized protein && sp|Q07950|YEH2_YEAST Sterol esterase 2 OS=Saccharomyces cerevisiae (strain ATCC 204508 / S288c) OX=559292 GN=YEH2 PE=1 SV=1 && PF04083:Partial alpha/beta-hydrolase lipase region	-
19127261	818.15	786.824	871.797	1705.11	1778.56	1715.73	825.59	1733.13	-1.06994	1.56644e-63	9.23143e-63	COCMIDRAFT_88416	NW_006911303.1	181023	183029	+	2007	protein_coding	uncharacterized protein && sp|A0A179HKZ8|LCSO_PURLI ABC1 family protein lscO OS=Purpureocillium lilacinum OX=33203 GN=lcsO PE=2 SV=1 && PF03109:ABC1 family	-
19118938	821.798	752.656	860.413	1830.23	1687.95	1863.47	811.622	1793.89	-1.14416	1.58696e-63	9.34764e-63	COCMIDRAFT_106872	NW_006911474.1	31473	32820	+	1248	protein_coding	uncharacterized protein && sp|Q10151|ERD12_SCHPO Protein ERD1 homolog 2 OS=Schizosaccharomyces pombe (strain 972 / ATCC 24843) OX=284812 GN=SPAC1D4.05c PE=3 SV=1 && PF03124:EXS family	-
19125931	788.963	849.466	812.032	1648.91	1734.31	1736.54	816.821	1706.59	-1.06331	1.60803e-63	9.467e-63	COCMIDRAFT_8176	NW_006911427.1	35228	37991	+	2718	protein_coding	uncharacterized protein && sp|Q9USN3|UTP13_SCHPO Probable U3 small nucleolar RNA-associated protein 13 OS=Schizosaccharomyces pombe (strain 972 / ATCC 24843) OX=284812 GN=utp13 PE=3 SV=3 && PF08625:Utp13 specific WD40 associated domain|PF00400:WD domain, G-beta repeat	-
19122696	578.269	661.54	616.613	1443.19	1392.93	1444.17	618.807	1426.76	-1.20565	2.57334e-63	1.51348e-62	COCMIDRAFT_35050	NW_006911311.1	27496	29159	-	1611	protein_coding	uncharacterized protein && - && PF12537:The Golgi pH Regulator (GPHR) Family N-terminal|PF12430:Abscisic acid G-protein coupled receptor	-
19122446	202.485	205.011	201.111	672.288	699.625	695.031	202.869	688.981	-1.76397	4.75482e-63	2.79085e-62	COCMIDRAFT_33951	NW_006911297.1	227240	227860	-	621	protein_coding	uncharacterized protein && - && -	-
19126567	291.871	343.583	306.409	881.185	946.18	965.552	313.954	930.972	-1.56882	1.04894e-62	6.14751e-62	COCMIDRAFT_84946	NW_006911291.1	195111	196214	-	1104	protein_coding	uncharacterized protein && sp|Q06668|OMS1_YEAST Methyltransferase OMS1, mitochondrial OS=Saccharomyces cerevisiae (strain ATCC 204508 / S288c) OX=559292 GN=OMS1 PE=1 SV=1 && PF13489:Methyltransferase domain	-
19120011	869.227	928.244	893.615	1886.44	1920.81	1752.14	897.029	1853.13	-1.04685	1.11261e-62	6.51735e-62	COCMIDRAFT_2100	NW_006911293.1	69904	71033	+	1059	protein_coding	uncharacterized protein && sp|Q8J207|ERG3_LEPMC Delta(7)-sterol 5(6)-desaturase OS=Leptosphaeria maculans OX=5022 GN=ERG3 PE=3 SV=1 && PF04116:Fatty acid hydroxylase superfamily	-
19118840	51.0773	67.3878	60.7127	407.19	422.514	380.81	59.726	403.505	-2.75774	1.40367e-62	8.21402e-62	COCMIDRAFT_106311	NW_006911464.1	38703	39798	-	927	protein_coding	uncharacterized protein && sp|P74312|ARREH_SYNY3 NADPH-dependent quinone reductase ArsH OS=Synechocystis sp. (strain PCC 6803 / Kazusa) OX=1111708 GN=arsH PE=1 SV=1 && PF03358:NADPH-dependent FMN reductase	-
19126662	284.574	305.618	331.074	915.117	879.8	1014.45	307.089	936.457	-1.60922	1.65887e-62	9.69285e-62	COCMIDRAFT_85429	NW_006911292.1	218837	222978	+	3942	protein_coding	uncharacterized protein && sp|B2KWH4|ABC1_AJECA ABC transporter 1 OS=Ajellomyces capsulatus OX=5037 GN=ABC1 PE=2 SV=1 && PF00005:ABC transporter|PF00664:ABC transporter transmembrane region	-
19127161	273.629	303.72	328.228	979.801	857.673	972.835	301.859	936.77	-1.63453	2.32609e-62	1.35642e-61	COCMIDRAFT_8793	NW_006911457.1	39922	43584	+	3663	protein_coding	uncharacterized protein && sp|Q32L27|UB2Q2_BOVIN Ubiquitin-conjugating enzyme E2 Q2 OS=Bos taurus OX=9913 GN=UBE2Q2 PE=2 SV=1 && PF00644:Poly(ADP-ribose) polymerase catalytic domain	-
19124779	853.721	833.331	793.06	1675.42	1697.43	1708.44	826.704	1693.77	-1.03458	2.65714e-62	1.54869e-61	COCMIDRAFT_592	NW_006911279.1	131260	132669	+	1410	protein_coding	uncharacterized protein && - && -	-
19120917	116.748	115.793	129.963	500.505	593.206	637.805	120.835	577.172	-2.25645	3.40179e-62	1.98072e-61	COCMIDRAFT_26356	NW_006911342.1	12462	14104	+	1425	protein_coding	uncharacterized protein && sp|Q9C0V1|AMT1_SCHPO Ammonium transporter 1 OS=Schizosaccharomyces pombe (strain 972 / ATCC 24843) OX=284812 GN=amt1 PE=3 SV=1 && PF00909:Ammonium Transporter Family	-
19124195	481.586	444.19	488.548	1132.5	1218.02	1160.12	471.441	1170.21	-1.31147	4.06298e-62	2.36216e-61	COCMIDRAFT_4302	NW_006911321.1	99926	101610	+	1551	protein_coding	uncharacterized protein && sp|C4QX80|PSD1_KOMPG Phosphatidylserine decarboxylase proenzyme 1, mitochondrial OS=Komagataella phaffii (strain GS115 / ATCC 20864) OX=644223 GN=PSD1 PE=3 SV=1 && PF02666:Phosphatidylserine decarboxylase	-
19125526	863.754	827.637	828.159	1673.3	1750.12	1698.04	839.85	1707.15	-1.02319	6.31108e-62	3.6637e-61	COCMIDRAFT_79684	NW_006911276.1	542438	545026	+	2403	protein_coding	uncharacterized protein && sp|D4AYG1|KLDC1_ARTBC Kelch repeat-containing protein ARB_01230 OS=Arthroderma benhamiae (strain ATCC MYA-4681 / CBS 112371) OX=663331 GN=ARB_01230 PE=1 SV=1 && PF13854:Kelch motif	-
19124558	407.707	413.818	489.496	1272.47	1144.27	1158.04	437.007	1191.59	-1.44753	6.45182e-62	3.74354e-61	COCMIDRAFT_52785	NW_006911394.1	84659	87917	+	3117	protein_coding	uncharacterized protein && - && -	-
19119836	263.596	290.432	283.642	853.615	803.937	837.575	279.223	831.709	-1.57512	8.88137e-62	5.14298e-61	COCMIDRAFT_1299	NW_006911285.1	7906	9261	-	1356	protein_coding	uncharacterized protein && sp|Q75BI0|LDB19_ASHGO Protein LDB19 OS=Ashbya gossypii (strain ATCC 10895 / CBS 109.51 / FGSC 9923 / NRRL Y-1056) OX=284811 GN=LDB19 PE=3 SV=1 && PF13002:Arrestin_N terminal like	-
19127907	61.1104	74.0317	92.0177	430.519	462.553	480.695	75.7199	457.922	-2.59843	1.28232e-61	7.40722e-61	COCMIDRAFT_91582	NW_006911317.1	113370	114344	-	975	protein_coding	uncharacterized protein && - && PF00011:Hsp20/alpha crystallin family	-
19120513	10.0331	1.89825	8.53772	338.265	334.008	355.839	6.82301	342.704	-5.64224	2.80519e-61	1.61559e-60	COCMIDRAFT_23907	NW_006911300.1	215186	215581	+	396	protein_coding	uncharacterized protein && - && -	-
19123315	457.872	509.68	461.037	1140.98	1238.04	1172.6	476.196	1183.88	-1.31419	3.49667e-61	2.00886e-60	COCMIDRAFT_37744	NW_006911363.1	12169	13849	-	1530	protein_coding	lytic polysaccharide monooxygenase && - && PF03443:Glycosyl hydrolase family 61	-
19124925	308.288	322.702	307.358	838.769	933.536	938.5	312.783	903.602	-1.53074	3.84528e-61	2.20697e-60	COCMIDRAFT_63297	NW_006911893.1	4	1004	+	942	protein_coding	uncharacterized protein && sp|A0A097ZPG2|ANDJ_EMEVA FAD-binding monooxygenase andJ OS=Emericella variicolor OX=1549217 GN=andJ PE=1 SV=1 && PF13450:NAD(P)-binding Rossmann-like domain	-
19126016	135.902	159.453	127.117	547.162	685.928	660.696	140.824	631.262	-2.16477	5.90567e-61	3.37951e-60	COCMIDRAFT_82238	NW_006911282.1	20270	21396	-	762	protein_coding	uncharacterized protein && sp|D7PI11|GSFK_PENAE Short chain dehydrogenase gsfK OS=Penicillium aethiopicum OX=36650 GN=gsfK PE=1 SV=1 && PF00106:short chain dehydrogenase	-
19129572	186.067	159.453	137.552	610.785	670.123	707.517	161.024	662.808	-2.04013	6.52695e-61	3.73321e-60	COCMIDRAFT_99949	NW_006911377.1	52329	54803	-	2475	protein_coding	uncharacterized protein && sp|Q2UEK9|ASTH_ASPOR MFS-type transporter astH OS=Aspergillus oryzae (strain ATCC 42149 / RIB 40) OX=510516 GN=astH PE=2 SV=1 && PF07690:Major Facilitator Superfamily	-
19120367	662.181	720.386	659.302	1446.37	1542.55	1633.53	680.623	1540.82	-1.17906	9.00797e-61	5.14218e-60	COCMIDRAFT_23052	NW_006911291.1	111584	113870	+	2187	protein_coding	uncharacterized protein && sp|P52958|CTF1A_FUSVN Cutinase transcription factor 1 alpha OS=Fusarium vanettenii OX=2747968 GN=CTF1-ALPHA PE=2 SV=1 && PF04082:Fungal specific transcription factor domain	-
19120941	313.761	312.262	319.69	843.011	925.107	976.997	315.238	915.038	-1.53757	1.02928e-60	5.87275e-60	COCMIDRAFT_2650	NW_006911299.1	3092	3958	+	597	protein_coding	uncharacterized protein && sp|B0ZT47|PRF1_ELSFA Prefoldin subunit 3 OS=Elsinoe fawcettii OX=40997 GN=PRF1 PE=2 SV=1 && PF02996:Prefoldin subunit	-
19122267	702.314	691.912	806.341	1606.49	1854.43	1706.36	733.522	1722.43	-1.23179	1.07784e-60	6.14682e-60	COCMIDRAFT_33198	NW_006911290.1	39489	40004	+	447	protein_coding	uncharacterized protein && sp|A6QPH8|YPEL3_BOVIN Protein yippee-like 3 OS=Bos taurus OX=9913 GN=YPEL3 PE=3 SV=2 && PF03226:Yippee zinc-binding/DNA-binding /Mis18, centromere assembly	-
19122371	313.761	277.144	260.875	827.105	933.536	1007.17	283.927	922.604	-1.6996	1.49646e-60	8.52161e-60	COCMIDRAFT_33641	NW_006911294.1	170458	171762	-	1176	protein_coding	uncharacterized protein && - && -	-
19128866	246.266	215.451	212.494	774.085	705.947	753.297	224.737	744.443	-1.7271	1.7906e-60	1.01917e-59	COCMIDRAFT_9652	NW_006911519.1	23477	25291	+	1815	protein_coding	uncharacterized protein && sp|P31115|PUS3_YEAST tRNA pseudouridine(38/39) synthase OS=Saccharomyces cerevisiae (strain ATCC 204508 / S288c) OX=559292 GN=DEG1 PE=1 SV=1 && PF01416:tRNA pseudouridine synthase	-
19121935	532.664	457.478	481.907	1208.85	1212.75	1186.13	490.683	1202.58	-1.29262	2.02273e-60	1.15072e-59	COCMIDRAFT_31691	NW_006911277.1	348820	349586	+	714	protein_coding	uncharacterized protein && sp|Q0UBQ5|NOP16_PHANO Nucleolar protein 16 OS=Phaeosphaeria nodorum (strain SN15 / ATCC MYA-4574 / FGSC 10173) OX=321614 GN=NOP16 PE=3 SV=3 && PF09420:Ribosome biogenesis protein Nop16	-
19117638	485.235	486.901	493.291	1182.34	1124.25	1166.36	488.475	1157.65	-1.24488	2.27781e-60	1.29521e-59	COCMIDRAFT_100269	NW_006911380.1	63770	66278	+	2253	protein_coding	uncharacterized protein && sp|P39955|SAP1_YEAST Protein SAP1 OS=Saccharomyces cerevisiae (strain ATCC 204508 / S288c) OX=559292 GN=SAP1 PE=1 SV=1 && PF09336:Vps4 C terminal oligomerisation domain|PF00004:ATPase family associated with various cellular activities (AAA)|PF17862:AAA+ lid domain	-
19123713	174.21	209.757	192.573	694.556	761.79	952.026	192.18	802.791	-2.06343	2.54622e-60	1.44642e-59	COCMIDRAFT_39594	NW_006911423.1	11445	13160	+	1470	protein_coding	uncharacterized protein && - && PF17047:Synaptotagmin-like mitochondrial-lipid-binding domain|PF00168:C2 domain	-
19127001	56.5499	99.6581	84.4286	454.908	565.811	538.961	80.2122	519.893	-2.69911	2.83219e-60	1.60808e-59	COCMIDRAFT_8716	NW_006911453.1	39787	41940	+	2109	protein_coding	uncharacterized protein && - && -	-
19127679	326.53	309.415	354.79	961.775	884.014	946.824	330.245	930.871	-1.49513	3.97523e-60	2.25599e-59	COCMIDRAFT_90423	NW_006911312.1	110400	111615	-	1086	protein_coding	uncharacterized protein && sp|O34788|BDHA_BACSU (R,R)-butanediol dehydrogenase OS=Bacillus subtilis (strain 168) OX=224308 GN=bdhA PE=1 SV=1 && PF08240:Alcohol dehydrogenase GroES-like domain|PF00107:Zinc-binding dehydrogenase	-
19125047	102.155	134.776	90.1204	588.517	541.577	518.152	109.017	549.415	-2.33384	5.35068e-60	3.03509e-59	COCMIDRAFT_67	NW_006911276.1	209148	210221	-	975	protein_coding	uncharacterized protein && - && -	-
19123353	295.519	289.483	312.101	857.856	929.321	826.13	299.034	871.102	-1.54256	8.81492e-60	4.99041e-59	COCMIDRAFT_37922	NW_006911367.1	24599	24997	-	399	protein_coding	uncharacterized protein && - && PF06108:Protein of unknown function (DUF952)	-
19123799	801.732	836.179	871.797	1805.85	1722.72	1660.58	836.569	1729.72	-1.04817	1.01204e-59	5.72395e-59	COCMIDRAFT_40042	NW_006911442.1	26264	26898	-	537	protein_coding	uncharacterized protein && - && -	-
19127640	882.908	926.346	799.7	1906.58	1756.44	1872.84	869.651	1845.29	-1.08525	1.34997e-59	7.6241e-59	COCMIDRAFT_90237	NW_006911311.1	112688	113848	-	1161	protein_coding	uncharacterized protein && - && -	-
19128001	238.057	213.553	219.135	782.569	724.913	696.071	223.582	734.518	-1.71533	1.36495e-59	7.70493e-59	COCMIDRAFT_92071	NW_006911320.1	89517	91828	+	2196	protein_coding	uncharacterized protein && sp|Q28262|PAFA_CANLF Platelet-activating factor acetylhydrolase OS=Canis lupus familiaris OX=9615 GN=PLA2G7 PE=2 SV=1 && PF03403:Platelet-activating factor acetylhydrolase, isoform II	-
19128491	66.583	129.081	92.9663	565.188	570.026	578.499	96.2101	571.238	-2.57246	1.86048e-59	1.04869e-58	COCMIDRAFT_94654	NW_006911336.1	77679	80383	+	2166	protein_coding	uncharacterized protein && - && PF00172:Fungal Zn(2)-Cys(6) binuclear cluster domain	-
19122174	399.498	412.869	380.403	999.949	1002.02	1086.25	397.59	1029.41	-1.37252	2.88508e-59	1.62308e-58	COCMIDRAFT_32766	NW_006911285.1	248091	248560	+	339	protein_coding	uncharacterized protein && - && PF01250:Ribosomal protein S6	-
19127614	634.818	590.355	551.158	1315.95	1382.39	1381.74	592.11	1360.02	-1.19924	5.00887e-59	2.81245e-58	COCMIDRAFT_90111	NW_006911310.1	28668	30815	-	2148	protein_coding	uncharacterized protein && sp|Q09909|CWF19_SCHPO Pre-mRNA-splicing factor cwf19 OS=Schizosaccharomyces pombe (strain 972 / ATCC 24843) OX=284812 GN=cwf19 PE=1 SV=1 && PF04676:Protein similar to CwfJ C-terminus 2|PF04677:Protein similar to CwfJ C-terminus 1	-
19123362	91.2095	58.8457	62.61	481.417	465.714	410.984	70.8884	452.705	-2.67196	7.63046e-59	4.28033e-58	COCMIDRAFT_37959	NW_006911368.1	27629	28357	+	729	protein_coding	uncharacterized protein && - && -	-
19125497	114.924	170.842	134.706	577.913	649.05	646.129	140.158	624.364	-2.15692	8.11693e-59	4.55103e-58	COCMIDRAFT_79541	NW_006911276.1	619604	620619	-	861	protein_coding	uncharacterized protein && - && PF07264:Etoposide-induced protein 2.4 (EI24)	-
19122408	252.65	279.992	231.467	806.958	783.917	772.025	254.703	787.633	-1.62874	1.19176e-58	6.66916e-58	COCMIDRAFT_33794	NW_006911296.1	76621	77564	-	888	protein_coding	uncharacterized protein && sp|O74862|UTP23_SCHPO rRNA-processing protein utp23 OS=Schizosaccharomyces pombe (strain 972 / ATCC 24843) OX=284812 GN=utp23 PE=3 SV=1 && PF04900:Fcf1	-
19122821	110.364	143.318	120.477	539.739	525.772	544.163	124.719	536.558	-2.10617	1.57627e-58	8.81666e-58	COCMIDRAFT_35606	NW_006911319.1	4356	5244	-	780	protein_coding	uncharacterized protein && - && PF04979:Protein phosphatase inhibitor 2 (IPP-2)	-
19125112	45.6048	55.0492	50.2777	382.801	350.866	342.313	50.3106	358.66	-2.8347	1.73381e-58	9.68388e-58	COCMIDRAFT_68821	NW_006911354.1	112924	114247	+	1266	protein_coding	uncharacterized protein && - && -	-
19128585	162.353	132.877	143.244	546.101	604.796	592.025	146.158	580.974	-1.98999	3.08304e-58	1.71622e-57	COCMIDRAFT_95101	NW_006911339.1	38576	39621	+	906	protein_coding	uncharacterized protein && sp|P11435|CPPM_STRHY Carboxyvinyl-carboxyphosphonate phosphorylmutase OS=Streptomyces hygroscopicus OX=1912 GN=bcpA PE=1 SV=3 && PF13714:Phosphoenolpyruvate phosphomutase	-
19122923	460.608	482.155	528.39	1148.4	1190.63	1202.78	490.385	1180.6	-1.26802	4.11564e-58	2.28666e-57	COCMIDRAFT_36026	NW_006911326.1	20740	21509	-	627	protein_coding	uncharacterized protein && - && -	-
19122808	346.596	284.737	281.745	990.405	909.302	878.153	304.36	925.953	-1.60407	4.30717e-58	2.39194e-57	COCMIDRAFT_3555	NW_006911310.1	84684	85589	+	906	protein_coding	uncharacterized protein && sp|Q5BC69|SYF2_EMENI Pre-mRNA-splicing factor syf2 OS=Emericella nidulans (strain FGSC A4 / ATCC 38163 / CBS 112.46 / NRRL 194 / M139) OX=227321 GN=syf2 PE=3 SV=1 && PF08231:SYF2 splicing factor	-
19120004	77.5281	57.8966	79.6854	416.734	493.109	404.741	71.7034	438.195	-2.61056	7.36275e-58	4.07329e-57	COCMIDRAFT_2089	NW_006911293.1	31060	32925	-	1866	protein_coding	uncharacterized protein && sp|A0A2V5GRP3|PYVG_ASPV1 MFS-type transporter pyvG OS=Aspergillus violaceofuscus (strain CBS 115571) OX=1450538 GN=pyvG PE=3 SV=1 && PF07690:Major Facilitator Superfamily	-
19129442	123.133	124.335	119.528	503.686	494.163	532.718	122.332	510.189	-2.06024	8.95571e-58	4.94986e-57	COCMIDRAFT_99297	NW_006911371.1	16033	16541	-	456	protein_coding	uncharacterized protein && - && PF04681:Blastomyces yeast-phase-specific protein	-
19128892	209.782	189.825	208.7	648.959	715.43	669.019	202.769	677.803	-1.74073	9.15758e-58	5.05903e-57	COCMIDRAFT_96650	NW_006911350.1	18990	19142	+	153	protein_coding	uncharacterized protein && - && -	-
19126337	266.332	226.841	269.413	758.18	860.834	786.592	254.195	801.868	-1.65706	2.4245e-57	1.33433e-56	COCMIDRAFT_8382	NW_006911436.1	33607	37379	-	3666	protein_coding	uncharacterized protein && sp|Q96B70|LENG9_HUMAN Leukocyte receptor cluster member 9 OS=Homo sapiens OX=9606 GN=LENG9 PE=2 SV=2 && PF04457:MJ1316 RNA cyclic group end recognition domain|PF13563:2'-5' RNA ligase superfamily|PF03372:Endonuclease/Exonuclease/phosphatase family|PF04928:Poly(A) polymerase central domain	-
19127815	529.927	475.511	443.962	1173.85	1180.09	1306.82	483.134	1220.26	-1.33616	8.83689e-57	4.84968e-56	COCMIDRAFT_9107	NW_006911476.1	10316	13885	-	3474	protein_coding	uncharacterized protein && sp|Q75EM1|CTR86_ASHGO Copper transport protein 86 OS=Ashbya gossypii (strain ATCC 10895 / CBS 109.51 / FGSC 9923 / NRRL Y-1056) OX=284811 GN=CTR86 PE=3 SV=1 && PF09759:Spinocerebellar ataxia type 10 protein domain	-
19127198	701.401	589.406	531.236	1532.26	1598.39	1477.46	607.348	1536.04	-1.33778	1.07776e-56	5.90361e-56	COCMIDRAFT_8809	NW_006911458.1	30529	31687	+	978	protein_coding	uncharacterized protein && - && PF08588:Protein of unknown function (DUF1769)	-
19124474	219.815	253.416	208.7	789.991	703.84	732.488	227.31	742.106	-1.70718	1.53997e-56	8.41962e-56	COCMIDRAFT_50334	NW_006911384.1	22345	23055	+	711	protein_coding	uncharacterized protein && sp|Q00808|HETE1_PODAS Vegetative incompatibility protein HET-E-1 OS=Podospora anserina OX=2587412 GN=HET-E1 PE=4 SV=1 && PF06985:Heterokaryon incompatibility protein (HET)	-
19129240	195.188	151.86	164.114	621.389	613.226	634.684	170.387	623.1	-1.8694	4.27888e-56	2.33505e-55	COCMIDRAFT_98353	NW_006911363.1	53854	54588	-	735	protein_coding	uncharacterized protein && sp|P15374|UCHL3_HUMAN Ubiquitin carboxyl-terminal hydrolase isozyme L3 OS=Homo sapiens OX=9606 GN=UCHL3 PE=1 SV=1 && PF01088:Ubiquitin carboxyl-terminal hydrolase, family 1	-
novel.308	24.6266	11.3895	26.5618	285.245	323.471	275.723	20.8593	294.813	-3.81847	4.44861e-56	2.4254e-55	-	NW_006911412.1	15606	16286	-	622	-	- && - && -	-
19124239	219.815	203.113	153.679	709.402	798.668	691.91	192.202	733.326	-1.93075	7.77441e-56	4.22677e-55	COCMIDRAFT_44479	NW_006911539.1	22385	23162	-	678	protein_coding	uncharacterized protein && - && PF14295:PAN domain	-
19126012	3.64838	9.49125	2.84591	357.352	300.291	400.579	5.32851	352.741	-6.0545	8.14578e-56	4.42455e-55	COCMIDRAFT_8222	NW_006911429.1	26608	27410	+	702	protein_coding	uncharacterized protein && - && -	-
19118569	301.904	324.601	305.461	831.347	964.092	857.344	310.655	884.261	-1.50938	8.98257e-56	4.87679e-55	COCMIDRAFT_104780	NW_006911437.1	58246	59295	-	1050	protein_coding	uncharacterized protein && - && -	-
19128022	125.869	149.962	110.99	566.249	630.084	513.99	128.94	570.108	-2.14465	1.41498e-55	7.67142e-55	COCMIDRAFT_92153	NW_006911320.1	13100	14064	+	909	protein_coding	uncharacterized protein && - && PF17110:Subunit 11 of the general transcription factor TFIIH	-
19127449	807.205	816.247	829.108	1678.6	1744.85	1564.86	817.52	1662.77	-1.02426	2.23278e-55	1.20771e-54	COCMIDRAFT_8931	NW_006911466.1	1354	3470	-	2070	protein_coding	uncharacterized protein && - && -	-
19124135	433.245	359.718	425.938	1012.67	1102.12	1072.72	406.3	1062.5	-1.38642	2.93016e-55	1.58052e-54	COCMIDRAFT_41819	NW_006911630.1	54	2644	+	681	protein_coding	uncharacterized protein && - && PF00961:LAGLIDADG endonuclease	-
novel.198	66.583	66.4387	92.0177	429.458	398.28	432.834	75.0131	420.191	-2.48698	3.51557e-55	1.89279e-54	-	NW_006911336.1	85164	85431	-	268	-	- && - && -	-
19123090	607.456	615.033	613.768	1278.83	1299.15	1337	612.085	1304.99	-1.09235	5.57615e-55	2.99666e-54	COCMIDRAFT_36689	NW_006911339.1	59416	61043	-	1557	protein_coding	uncharacterized protein && - && PF06398:Integral peroxisomal membrane peroxin	-
19122538	534.488	549.543	576.771	1292.62	1199.06	1229.83	553.601	1240.5	-1.16421	8.08221e-55	4.33944e-54	COCMIDRAFT_34332	NW_006911302.1	2188	4469	-	2136	protein_coding	uncharacterized protein && sp|Q54KE6|MCCA_DICDI Methylcrotonoyl-CoA carboxylase subunit alpha, mitochondrial OS=Dictyostelium discoideum OX=44689 GN=mccA PE=3 SV=1 && PF02785:Biotin carboxylase C-terminal domain|PF00364:Biotin-requiring enzyme|PF00289:Biotin carboxylase, N-terminal domain|PF02786:Carbamoyl-phosphate synthase L chain, ATP binding domain	-
19126154	52.9015	51.2527	37.9454	361.593	327.686	333.989	47.3666	341.09	-2.84682	1.15369e-54	6.17724e-54	COCMIDRAFT_82919	NW_006911284.1	155932	156553	+	564	protein_coding	uncharacterized protein && - && -	-
19124345	435.982	493.545	476.215	1126.14	1127.41	1080	468.581	1111.18	-1.24619	1.65036e-54	8.82032e-54	COCMIDRAFT_46972	NW_006911319.1	157717	157995	+	222	protein_coding	uncharacterized protein && - && -	-
19124297	629.346	582.762	582.463	1333.97	1424.54	1266.25	598.19	1341.59	-1.16485	1.93687e-54	1.03468e-53	COCMIDRAFT_4591	NW_006911326.1	79574	80809	-	1236	protein_coding	uncharacterized protein && sp|P36516|RM03_YEAST 54S ribosomal protein L3, mitochondrial OS=Saccharomyces cerevisiae (strain ATCC 204508 / S288c) OX=559292 GN=MRPL3 PE=1 SV=2 && PF00035:Double-stranded RNA binding motif	-
19118979	99.4184	120.539	102.453	482.478	450.963	489.019	107.47	474.153	-2.14219	2.22133e-54	1.18447e-53	COCMIDRAFT_107090	NW_006911478.1	19750	21663	-	1743	protein_coding	uncharacterized protein && sp|M2R8W9|MFS1_CERS8 MFS siderochrome iron transporter 1 OS=Ceriporiopsis subvermispora (strain B) OX=914234 GN=mfs1 PE=2 SV=1 && PF07690:Major Facilitator Superfamily	-
19127694	128.605	127.183	147.039	536.558	562.65	498.383	134.276	532.53	-1.98796	2.28672e-54	1.21822e-53	COCMIDRAFT_90486	NW_006911312.1	192273	193174	-	756	protein_coding	uncharacterized protein && - && PF13489:Methyltransferase domain	-
19121381	592.862	539.103	544.517	1295.8	1248.58	1475.38	558.827	1339.92	-1.26143	2.47403e-54	1.3162e-53	COCMIDRAFT_28796	NW_006911413.1	49068	52305	+	2886	protein_coding	uncharacterized protein && sp|Q5AHA0|CHK1_CANAL Histidine protein kinase 1 OS=Candida albicans (strain SC5314 / ATCC MYA-2876) OX=237561 GN=CHK1 PE=2 SV=2 && PF00072:Response regulator receiver domain|PF00512:His Kinase A (phospho-acceptor) domain|PF02518:Histidine kinase-, DNA gyrase B-, and HSP90-like ATPase	-
19128911	190.628	192.672	175.498	628.812	776.542	629.482	186.266	678.278	-1.8643	3.31724e-54	1.76319e-53	COCMIDRAFT_96754	NW_006911351.1	88124	89433	+	1149	protein_coding	uncharacterized protein && sp|Q10498|HGH1_SCHPO Protein HGH1 homolog OS=Schizosaccharomyces pombe (strain 972 / ATCC 24843) OX=284812 GN=hgh1 PE=3 SV=1 && PF04063:Domain of unknown function (DUF383)|PF04064:Domain of unknown function (DUF384)	-
19120861	98.5063	102.505	106.247	468.693	437.266	448.441	102.42	451.466	-2.14047	4.48576e-54	2.37886e-53	COCMIDRAFT_25991	NW_006911333.1	108508	111164	+	2433	protein_coding	uncharacterized protein && - && -	-
19128901	242.617	218.299	216.289	658.503	754.415	731.447	225.735	714.788	-1.66236	5.92236e-54	3.13358e-53	COCMIDRAFT_96707	NW_006911351.1	79042	79888	+	756	protein_coding	uncharacterized protein && - && -	-
19126754	441.454	379.65	419.297	992.526	1067.35	1145.55	413.467	1068.48	-1.36937	9.9556e-54	5.25567e-53	COCMIDRAFT_85870	NW_006911294.1	99697	101000	+	1146	protein_coding	uncharacterized protein && - && -	-
19123916	658.533	675.777	657.405	1412.44	1329.71	1407.75	663.905	1383.3	-1.05914	1.13644e-53	5.99395e-53	COCMIDRAFT_40626	NW_006911475.1	15733	17368	+	1572	protein_coding	uncharacterized protein && sp|Q06266|TOS4_YEAST Protein TOS4 OS=Saccharomyces cerevisiae (strain ATCC 204508 / S288c) OX=559292 GN=TOS4 PE=1 SV=1 && -	-
19126331	669.478	660.591	658.353	1378.51	1333.92	1427.52	662.807	1379.98	-1.05797	1.2256e-53	6.4613e-53	COCMIDRAFT_83785	NW_006911287.1	128512	129529	+	912	protein_coding	uncharacterized protein && sp|O93870|FCR1_CANAX Fluconazole resistance protein 1 OS=Candida albicans OX=5476 GN=FCR1 PE=4 SV=1 && PF00172:Fungal Zn(2)-Cys(6) binuclear cluster domain	-
19122682	500.74	545.747	502.777	1136.74	1251.74	1175.73	516.421	1188.07	-1.20223	2.69056e-53	1.41461e-52	COCMIDRAFT_34997	NW_006911310.1	87235	88381	+	1101	protein_coding	uncharacterized protein && sp|Q4IRI9|CWC25_GIBZE Pre-mRNA-splicing factor CWC25 OS=Gibberella zeae (strain ATCC MYA-4620 / CBS 123657 / FGSC 9075 / NRRL 31084 / PH-1) OX=229533 GN=CWC25 PE=3 SV=1 && PF12542:Pre-mRNA splicing factor|PF10197:N-terminal domain of CBF1 interacting co-repressor CIR	-
19127972	211.606	166.097	165.063	640.476	724.913	622.198	180.922	662.529	-1.87124	6.55934e-53	3.43319e-52	COCMIDRAFT_91906	NW_006911319.1	80822	82588	+	1554	protein_coding	uncharacterized protein && sp|P34752|PHYA_ASPNG 3-phytase A OS=Aspergillus niger OX=5061 GN=phyA PE=1 SV=1 && PF00328:Histidine phosphatase superfamily (branch 2)	-
19127705	305.552	293.279	295.026	855.735	815.527	768.904	297.952	813.389	-1.44854	1.72985e-52	9.02171e-52	COCMIDRAFT_90531	NW_006911312.1	20631	22154	-	1524	protein_coding	uncharacterized protein && - && -	-
19122110	894.766	1040.24	900.256	2002.02	2164.2	1854.11	945.087	2006.78	-1.08655	8.05261e-52	4.17353e-51	COCMIDRAFT_3247	NW_006911306.1	32339	34111	+	1668	protein_coding	uncharacterized protein && sp|A0A120HYZ1|CLA4_CLACD Lysine--tRNA ligase cla4 OS=Cladosporium cladosporioides OX=29917 GN=cla4 PE=2 SV=1 && PF01336:OB-fold nucleic acid binding domain|PF00152:tRNA synthetases class II (D, K and N)	-
19119445	93.0337	75.93	90.1204	461.27	381.422	458.845	86.3614	433.846	-2.32799	9.29238e-52	4.8118e-51	COCMIDRAFT_109497	NW_006911549.1	9607	11754	+	2103	protein_coding	uncharacterized protein && - && -	-
19120936	113.1	111.048	100.555	449.606	453.07	453.643	108.234	452.106	-2.06207	1.00281e-51	5.19047e-51	COCMIDRAFT_26459	NW_006911344.1	63665	64153	+	417	protein_coding	uncharacterized protein && - && -	-
19128393	336.563	357.82	316.844	865.279	895.604	854.222	337.076	871.702	-1.37076	1.07032e-51	5.53745e-51	COCMIDRAFT_94102	NW_006911332.1	56513	57171	+	576	protein_coding	uncharacterized protein && sp|Q06686|CTR3_YEAST Copper transport protein CTR3 OS=Saccharomyces cerevisiae (strain ATCC 204508 / S288c) OX=559292 GN=CTR3 PE=1 SV=1 && PF04145:Ctr copper transporter family	-
19126609	215.255	183.181	213.443	631.993	640.62	678.383	203.96	650.332	-1.6725	1.82855e-51	9.42674e-51	COCMIDRAFT_85126	NW_006911291.1	190820	191200	+	381	protein_coding	uncharacterized protein && - && -	-
19125065	587.389	559.983	609.024	1237.48	1252.79	1370.29	585.466	1286.85	-1.13628	2.20274e-51	1.13458e-50	COCMIDRAFT_6742	NW_006911375.1	59440	61422	+	1764	protein_coding	uncharacterized protein && sp|O14123|NAH2_SCHPO Probable Na(+)/H(+) antiporter C3A11.09 OS=Schizosaccharomyces pombe (strain 972 / ATCC 24843) OX=284812 GN=sod22 PE=1 SV=1 && PF00999:Sodium/hydrogen exchanger family	-
19128390	268.156	285.686	295.974	771.965	770.22	763.702	283.272	768.629	-1.44052	4.41699e-51	2.27006e-50	COCMIDRAFT_94092	NW_006911332.1	21255	21637	-	327	protein_coding	uncharacterized protein && sp|G5EI08|BAS2_MAGO7 Biotrophy-associated secreted protein 2 OS=Magnaporthe oryzae (strain 70-15 / ATCC MYA-4617 / FGSC 8958) OX=242507 GN=BAS2 PE=2 SV=1 && -	-
19122726	532.664	571.373	596.692	1206.72	1269.65	1378.62	566.91	1285	-1.18109	4.76749e-51	2.44912e-50	COCMIDRAFT_35187	NW_006911312.1	191149	192211	+	1014	protein_coding	uncharacterized protein && sp|O13827|YEEB_SCHPO Uncharacterized protein C19A8.11c OS=Schizosaccharomyces pombe (strain 972 / ATCC 24843) OX=284812 GN=SPAC19A8.11c PE=1 SV=1 && PF10199:Alpha and gamma adaptin binding protein p34	-
19117626	21.8903	18.9825	15.1782	262.977	224.428	297.573	18.6837	261.659	-3.80564	7.92284e-51	4.0629e-50	COCMIDRAFT_100190	NW_006911380.1	12430	12989	+	351	protein_coding	uncharacterized protein && - && -	-
19126581	45.6048	24.6772	45.5345	331.902	309.774	310.059	38.6055	317.245	-3.03654	9.63441e-51	4.93626e-50	COCMIDRAFT_85007	NW_006911291.1	131631	132791	-	1161	protein_coding	uncharacterized protein && - && -	-
19125257	348.42	368.26	351.944	864.219	931.428	878.153	356.208	891.267	-1.32331	1.25401e-50	6.41093e-50	COCMIDRAFT_7334	NW_006911394.1	71245	73109	-	1830	protein_coding	uncharacterized protein && - && -	-
19123072	644.852	568.526	628.946	1391.23	1325.49	1277.69	614.108	1331.47	-1.11604	1.65147e-50	8.43176e-50	COCMIDRAFT_36608	NW_006911337.1	90610	92200	-	1491	protein_coding	uncharacterized protein && - && PF18596:Sld7 C-terminal domain	-
19128745	50.1653	37.0159	43.6373	369.016	278.164	353.758	43.6061	333.646	-2.93405	1.89442e-50	9.66372e-50	COCMIDRAFT_9589	NW_006911513.1	27176	28297	+	1065	protein_coding	uncharacterized protein && sp|Q1LZH1|MARC2_BOVIN Mitochondrial amidoxime reducing component 2 OS=Bos taurus OX=9913 GN=MTARC2 PE=2 SV=1 && PF03476:MOSC N-terminal beta barrel domain|PF03473:MOSC domain	-
19128812	37.3959	45.558	34.1509	353.11	293.969	284.047	39.0349	310.375	-2.99152	1.98377e-50	1.01151e-49	COCMIDRAFT_96253	NW_006911347.1	115780	116034	-	255	protein_coding	uncharacterized protein && sp|E5AD52|STUA_LEPMJ Cell pattern formation-associated protein stuA OS=Leptosphaeria maculans (strain JN3 / isolate v23.1.3 / race Av1-4-5-6-7-8) OX=985895 GN=stuA PE=2 SV=2 && -	-
19125665	895.678	758.351	852.824	1700.87	1701.65	1659.54	835.617	1687.35	-1.01339	2.12199e-50	1.08151e-49	COCMIDRAFT_80432	NW_006911277.1	21992	23307	-	1194	protein_coding	uncharacterized protein && - && PF01126:Heme oxygenase	-
19128478	64.7588	76.8791	77.7882	347.808	420.407	398.498	73.142	388.905	-2.4119	3.15835e-50	1.6062e-49	COCMIDRAFT_94596	NW_006911335.1	76035	76650	-	561	protein_coding	uncharacterized protein && sp|W3XEE6|PFMAJ_PESFW Scytalone dehydratase PfmaJ OS=Pestalotiopsis fici (strain W106-1 / CGMCC3.15140) OX=1229662 GN=Pfmaj PE=1 SV=1 && PF02982:Scytalone dehydratase	-
19127786	792.611	728.928	739.936	1483.49	1607.87	1769.83	753.825	1620.4	-1.10391	4.15312e-50	2.10749e-49	COCMIDRAFT_90915	NW_006911314.1	105161	108199	-	3039	protein_coding	carbohydrate-binding module family 32 protein && sp|D4B5H9|ATC1_ARTBC Cell wall acid trehalase ARB_03719 OS=Arthroderma benhamiae (strain ATCC MYA-4681 / CBS 112371) OX=663331 GN=ARB_03719 PE=1 SV=1 && PF03632:Glycosyl hydrolase family 65 central catalytic domain|PF03636:Glycosyl hydrolase family 65, N-terminal domain	-
19119142	785.314	777.333	668.788	1641.49	1912.38	1582.55	743.812	1712.14	-1.20248	4.50131e-50	2.28219e-49	COCMIDRAFT_107890	NW_006911498.1	21285	21650	-	366	protein_coding	uncharacterized protein && - && -	-
19125483	83.0007	114.844	98.6581	489.901	433.051	436.995	98.8343	453.316	-2.19885	5.21825e-50	2.64223e-49	COCMIDRAFT_7948	NW_006911418.1	14986	16647	-	1662	protein_coding	uncharacterized protein && sp|S0DZN4|BIK6_GIBF5 Efflux pump bik6 OS=Gibberella fujikuroi (strain CBS 195.34 / IMI 58289 / NRRL A-6831) OX=1279085 GN=bik6 PE=2 SV=1 && PF07690:Major Facilitator Superfamily	-
19121976	62.9346	80.6756	44.5859	390.224	385.637	375.608	62.732	383.823	-2.61314	5.6533e-50	2.86128e-49	COCMIDRAFT_31839	NW_006911278.1	259698	261180	+	1332	protein_coding	uncharacterized protein && sp|P54998|SOXC_RHOSG Dibenzothiophene desulfurization enzyme C OS=Rhodococcus sp. (strain IGTS8) OX=54064 GN=soxC PE=1 SV=1 && PF08028:Acyl-CoA dehydrogenase, C-terminal domain	-
19118064	54.7257	49.3545	51.2263	323.419	310.827	327.747	51.7689	320.664	-2.63027	5.86934e-50	2.96933e-49	COCMIDRAFT_102350	NW_006911404.1	16516	18250	+	1596	protein_coding	uncharacterized protein && - && PF11001:Protein of unknown function (DUF2841)	-
19119565	360.278	361.616	382.3	964.956	867.156	913.529	368.065	915.213	-1.31426	1.01996e-49	5.13548e-49	COCMIDRAFT_110229	NW_006911585.1	919	1776	+	858	protein_coding	uncharacterized protein && sp|Q8LAD0|PDX2_ARATH Probable pyridoxal 5'-phosphate synthase subunit PDX2 OS=Arabidopsis thaliana OX=3702 GN=PDX2 PE=1 SV=1 && PF01174:SNO glutamine amidotransferase family	-
19123066	217.991	229.688	226.724	670.167	731.235	634.684	224.801	678.695	-1.59429	1.02674e-49	5.16742e-49	COCMIDRAFT_36595	NW_006911337.1	49110	49794	-	633	protein_coding	uncharacterized protein && sp|Q0V4C4|FES1_PHANO Hsp70 nucleotide exchange factor FES1 OS=Phaeosphaeria nodorum (strain SN15 / ATCC MYA-4574 / FGSC 10173) OX=321614 GN=FES1 PE=3 SV=1 && PF08609:Nucleotide exchange factor Fes1	-
19127091	527.191	416.666	490.445	1137.8	1159.02	1169.48	478.101	1155.43	-1.27241	1.23535e-49	6.21196e-49	COCMIDRAFT_87557	NW_006911300.1	209668	210973	-	1230	protein_coding	uncharacterized protein && sp|Q5B433|PFA5_EMENI Palmitoyltransferase pfa5 OS=Emericella nidulans (strain FGSC A4 / ATCC 38163 / CBS 112.46 / NRRL 194 / M139) OX=227321 GN=pfa5 PE=3 SV=2 && PF01529:DHHC palmitoyltransferase	-
19129253	80.2644	96.8107	92.9663	396.586	479.412	406.822	90.0138	427.607	-2.24909	2.50195e-49	1.25648e-48	COCMIDRAFT_98397	NW_006911364.1	40178	40901	+	489	protein_coding	uncharacterized protein && sp|Q8BG93|NUD15_MOUSE Nucleotide triphosphate diphosphatase NUDT15 OS=Mus musculus OX=10090 GN=Nudt15 PE=1 SV=1 && PF00293:NUDIX domain	-
19127103	526.279	549.543	586.257	1228.99	1157.96	1293.3	554.026	1226.75	-1.14722	3.46675e-49	1.738e-48	COCMIDRAFT_8763	NW_006911456.1	5557	7329	-	1611	protein_coding	uncharacterized protein && sp|P46957|DPOD2_YEAST DNA polymerase delta small subunit OS=Saccharomyces cerevisiae (strain ATCC 204508 / S288c) OX=559292 GN=POL31 PE=1 SV=1 && PF18018:DNA polymerase delta subunit OB-fold domain|PF04042:DNA polymerase alpha/epsilon subunit B	-
19124405	214.342	194.571	241.902	637.295	686.981	732.488	216.938	685.588	-1.66026	3.70569e-49	1.85699e-48	COCMIDRAFT_48567	NW_006911306.1	63516	63868	-	270	protein_coding	uncharacterized protein && sp|Q4WJX5|TIM10_ASPFU Mitochondrial import inner membrane translocase subunit tim10 OS=Neosartorya fumigata (strain ATCC MYA-4609 / Af293 / CBS 101355 / FGSC A1100) OX=330879 GN=tim10 PE=3 SV=1 && -	-
19122055	62.9346	45.558	44.5859	364.774	345.598	303.816	51.0262	338.063	-2.72531	4.23256e-49	2.1201e-48	COCMIDRAFT_32235	NW_006911281.1	87576	88697	-	1122	protein_coding	uncharacterized protein && sp|Q8N9N2|ASCC1_HUMAN Activating signal cointegrator 1 complex subunit 1 OS=Homo sapiens OX=9606 GN=ASCC1 PE=1 SV=1 && PF10469:AKAP7 2'5' RNA ligase-like domain	-
novel.40	59.2862	80.6756	49.3291	397.647	342.437	415.146	63.097	385.076	-2.61019	4.78231e-49	2.39341e-48	-	NW_006911283.1	65246	66704	+	1042	-	- && - && -	-
19126509	29.1871	45.558	29.4077	296.909	280.271	287.168	34.7176	288.116	-3.05484	6.50937e-49	3.25636e-48	COCMIDRAFT_84685	NW_006911290.1	141684	142503	-	498	protein_coding	uncharacterized protein && sp|Q9UVI4|THYD_CLAFS Trihydrophobin OS=Claviceps fusiformis OX=40602 GN=TH1 PE=1 SV=1 && PF06766:Fungal hydrophobin	-
19122618	17.3298	24.6772	22.7673	227.984	250.769	301.735	21.5914	260.163	-3.59372	8.16905e-49	4.08312e-48	COCMIDRAFT_34697	NW_006911306.1	87064	87822	-	654	protein_coding	uncharacterized protein && - && PF13302:Acetyltransferase (GNAT) domain	-
19126134	426.861	377.752	405.068	986.164	960.931	935.378	403.227	960.824	-1.25218	1.41797e-48	7.06922e-48	COCMIDRAFT_82818	NW_006911284.1	92718	93272	-	498	protein_coding	uncharacterized protein && sp|Q0USF2|YPI1_PHANO Type 1 phosphatases regulator YPI1 OS=Phaeosphaeria nodorum (strain SN15 / ATCC MYA-4574 / FGSC 10173) OX=321614 GN=YPI1 PE=3 SV=1 && PF07491:Protein phosphatase inhibitor	-
19127263	19.154	37.965	19.9214	262.977	268.681	293.411	25.6801	275.023	-3.42415	1.42432e-48	7.09784e-48	COCMIDRAFT_88427	NW_006911303.1	222670	224064	-	1332	protein_coding	uncharacterized protein && - && PF12697:Alpha/beta hydrolase family	-
19125670	681.335	650.15	697.247	1367.9	1406.63	1321.39	676.244	1365.31	-1.0135	2.01219e-48	1.00103e-47	COCMIDRAFT_80448	NW_006911277.1	151162	153147	-	1758	protein_coding	uncharacterized protein && sp|Q0TWF4|AT221_PHANO Autophagy-related protein 22-1 OS=Phaeosphaeria nodorum (strain SN15 / ATCC MYA-4574 / FGSC 10173) OX=321614 GN=ATG22-1 PE=3 SV=2 && PF11700:Vacuole effluxer Atg22 like	-
19122674	617.489	629.27	654.559	1379.57	1273.87	1280.81	633.772	1311.42	-1.04919	2.77785e-48	1.37781e-47	COCMIDRAFT_3496	NW_006911309.1	106951	108048	+	993	protein_coding	uncharacterized protein && sp|O14295|PLR1_SCHPO Pyridoxal reductase OS=Schizosaccharomyces pombe (strain 972 / ATCC 24843) OX=284812 GN=plr1 PE=1 SV=1 && PF00248:Aldo/keto reductase family	-
19120454	352.069	344.532	318.742	820.743	856.619	920.812	338.448	866.058	-1.35535	2.98292e-48	1.47889e-47	COCMIDRAFT_2353	NW_006911295.1	256204	259077	-	2874	protein_coding	uncharacterized protein && - && -	-
19123188	82.0886	113.895	134.706	493.082	498.377	492.14	110.23	494.533	-2.16769	5.07158e-48	2.50909e-47	COCMIDRAFT_37125	NW_006911349.1	10306	10500	-	195	protein_coding	uncharacterized protein && - && -	-
19124542	361.19	427.106	442.064	1096.44	984.111	1009.25	410.12	1029.94	-1.32915	5.41727e-48	2.67897e-47	COCMIDRAFT_5245	NW_006911340.1	2393	4303	-	1755	protein_coding	uncharacterized protein && sp|Q9P8I0|PUT2_EMENI Delta-1-pyrroline-5-carboxylate dehydrogenase, mitochondrial OS=Emericella nidulans (strain FGSC A4 / ATCC 38163 / CBS 112.46 / NRRL 194 / M139) OX=227321 GN=prnC PE=3 SV=2 && PF00171:Aldehyde dehydrogenase family	-
19125076	250.826	247.722	237.159	710.462	652.211	752.257	245.236	704.976	-1.52331	6.00257e-48	2.96716e-47	COCMIDRAFT_6756	NW_006911375.1	95629	96906	+	1221	protein_coding	uncharacterized protein && sp|P38758|TDA3_YEAST Putative oxidoreductase TDA3 OS=Saccharomyces cerevisiae (strain ATCC 204508 / S288c) OX=559292 GN=TDA3 PE=1 SV=2 && PF01266:FAD dependent oxidoreductase	-
19117794	99.4184	65.4896	92.9663	402.949	441.48	417.227	85.9581	420.552	-2.2891	6.66071e-48	3.28969e-47	COCMIDRAFT_101060	NW_006911389.1	84427	85884	+	1404	protein_coding	uncharacterized protein && - && PF00328:Histidine phosphatase superfamily (branch 2)	-
19118694	20.9782	42.7106	25.6132	267.219	283.432	301.735	29.7673	284.129	-3.25842	6.80652e-48	3.36029e-47	COCMIDRAFT_105500	NW_006911448.1	8235	10118	+	1551	protein_coding	uncharacterized protein && sp|D7PI20|GSFF_PENAE Cytochrome P450 monooxygenase gsfF OS=Penicillium aethiopicum OX=36650 GN=gsfF PE=1 SV=2 && PF00067:Cytochrome P450	-
19125430	131.342	92.0651	127.117	458.089	528.933	601.389	116.841	529.47	-2.17919	8.49681e-48	4.18943e-47	COCMIDRAFT_7904	NW_006911416.1	25578	27141	+	1368	protein_coding	uncharacterized protein && sp|I1RV17|BUT77_GIBZE NADH:flavin oxidoreductase FG08077 OS=Gibberella zeae (strain ATCC MYA-4620 / CBS 123657 / FGSC 9075 / NRRL 31084 / PH-1) OX=229533 GN=FG08077 PE=2 SV=1 && PF00724:NADH:flavin oxidoreductase / NADH oxidase family	-
19125816	124.045	81.6247	90.1204	463.391	449.909	448.441	98.5967	453.914	-2.20047	8.80449e-48	4.3393e-47	COCMIDRAFT_81166	NW_006911279.1	182985	183337	-	282	protein_coding	uncharacterized protein && - && -	-
19120657	17.3298	21.8299	16.1268	243.89	232.857	224.741	18.4288	233.829	-3.66621	1.08878e-47	5.35925e-47	COCMIDRAFT_24888	NW_006911314.1	15801	17994	-	2040	protein_coding	uncharacterized protein && - && PF11696:Protein of unknown function (DUF3292)	-
19118785	42.8685	33.2194	39.8427	254.494	320.31	320.463	38.6435	298.422	-2.94795	1.17658e-47	5.78413e-47	COCMIDRAFT_106005	NW_006911458.1	38580	39244	-	531	protein_coding	uncharacterized protein && - && -	-
19123300	456.96	493.545	492.342	1056.15	1042.06	1114.34	480.949	1070.85	-1.15523	1.43356e-47	7.04444e-47	COCMIDRAFT_3767	NW_006911313.1	29291	31064	+	1635	protein_coding	uncharacterized protein && sp|Q2U910|PBN1_ASPOR Protein pbn1 OS=Aspergillus oryzae (strain ATCC 42149 / RIB 40) OX=510516 GN=pbn1 PE=3 SV=1 && PF08320:PIG-X / PBN1	-
19128126	47.429	42.7106	25.6132	292.668	352.973	290.29	38.5842	311.977	-3.01282	1.77339e-47	8.69603e-47	COCMIDRAFT_92708	NW_006911323.1	43439	44092	+	654	protein_coding	uncharacterized protein && - && PF17107:N-terminal domain on NACHT_NTPase and P-loop NTPases	-
19126918	445.103	466.02	469.575	994.647	1078.94	1031.1	460.233	1034.9	-1.16932	1.85232e-47	9.07926e-47	COCMIDRAFT_86728	NW_006911297.1	243564	245318	+	1713	protein_coding	uncharacterized protein && sp|G0S8E7|RRP8_CHATD 25S rRNA (adenine-N(1))-methyltransferase OS=Chaetomium thermophilum (strain DSM 1495 / CBS 144.50 / IMI 039719) OX=759272 GN=RPR8 PE=3 SV=2 && PF05148:Hypothetical methyltransferase	-
19119449	525.367	540.052	507.52	1142.04	1170.61	1377.58	524.313	1230.07	-1.23041	1.97665e-47	9.68458e-47	COCMIDRAFT_109534	NW_006911550.1	1270	2100	-	831	protein_coding	uncharacterized protein && sp|G0SF32|UTP11_CHATD U3 small nucleolar RNA-associated protein 11 OS=Chaetomium thermophilum (strain DSM 1495 / CBS 144.50 / IMI 039719) OX=759272 GN=UTP11 PE=1 SV=2 && PF03998:Utp11 protein	-
19124963	76.616	102.505	83.48	372.197	459.392	506.707	87.5338	446.099	-2.35077	2.48497e-47	1.21598e-46	COCMIDRAFT_6449	NW_006911367.1	50430	51352	-	804	protein_coding	uncharacterized protein && sp|P77526|YFCG_ECOLI Disulfide-bond oxidoreductase YfcG OS=Escherichia coli (strain K12) OX=83333 GN=yfcG PE=1 SV=1 && PF00043:Glutathione S-transferase, C-terminal domain|PF02798:Glutathione S-transferase, N-terminal domain	-
19120327	145.023	124.335	134.706	459.149	513.129	546.244	134.688	506.174	-1.90949	2.54712e-47	1.24587e-46	COCMIDRAFT_22819	NW_006911288.1	287957	289470	+	1461	protein_coding	uncharacterized protein && sp|O70579|PM34_MOUSE Peroxisomal membrane protein PMP34 OS=Mus musculus OX=10090 GN=Slc25a17 PE=1 SV=1 && PF00153:Mitochondrial carrier protein	-
19122248	270.892	205.96	273.207	724.247	830.278	767.864	250.02	774.129	-1.62997	2.63222e-47	1.28641e-46	COCMIDRAFT_33125	NW_006911289.1	135498	137483	+	1755	protein_coding	multicopper oxidase && sp|E9R598|FETC_ASPFU Iron transport multicopper oxidase fetC OS=Neosartorya fumigata (strain ATCC MYA-4609 / Af293 / CBS 101355 / FGSC A1100) OX=330879 GN=fetC PE=2 SV=1 && PF00394:Multicopper oxidase|PF07731:Multicopper oxidase|PF07732:Multicopper oxidase	-
19121505	197.013	168.944	147.039	560.947	612.172	589.944	170.998	587.688	-1.77987	3.42388e-47	1.6705e-46	COCMIDRAFT_29437	NW_006911441.1	33627	34986	-	1194	protein_coding	uncharacterized protein && - && -	-
19126657	557.29	523.917	552.106	1148.4	1329.71	1171.56	544.438	1216.56	-1.1598	4.50774e-47	2.19564e-46	COCMIDRAFT_85399	NW_006911292.1	22563	23524	+	843	protein_coding	uncharacterized protein && - && PF01765:Ribosome recycling factor	-
19117878	30.0992	55.0492	55.0209	305.393	349.812	341.273	46.7231	332.159	-2.83348	5.02028e-47	2.44427e-46	COCMIDRAFT_101497	NW_006911395.1	6455	7642	-	1140	protein_coding	uncharacterized protein && - && PF04479:RTA1 like protein	-
19124990	495.268	468.868	548.312	1165.37	1082.1	1159.08	504.149	1135.52	-1.17155	8.75702e-47	4.25117e-46	COCMIDRAFT_65326	NW_006911384.1	1203	2421	+	1098	protein_coding	iron reductase domain protein && - && PF03188:Eukaryotic cytochrome b561|PF16010:Cytochrome domain of cellobiose dehydrogenase	-
19124473	501.653	502.087	476.215	1227.93	1136.89	1038.38	493.318	1134.4	-1.20108	9.18205e-47	4.45565e-46	COCMIDRAFT_50306	NW_006911494.1	24039	24566	+	528	protein_coding	uncharacterized protein && - && -	-
19122810	206.134	182.232	179.292	583.215	574.24	615.956	189.219	591.137	-1.64274	1.0108e-46	4.90087e-46	COCMIDRAFT_3556	NW_006911310.1	85869	86873	-	1005	protein_coding	uncharacterized protein && sp|Q0UM32|ESF2_PHANO Pre-rRNA-processing protein ESF2 OS=Phaeosphaeria nodorum (strain SN15 / ATCC MYA-4574 / FGSC 10173) OX=321614 GN=ESF2 PE=3 SV=1 && -	-
19127538	134.078	111.997	145.141	508.988	466.768	498.383	130.405	491.379	-1.91356	1.32668e-46	6.42175e-46	COCMIDRAFT_89743	NW_006911309.1	117230	118042	-	813	protein_coding	uncharacterized protein && - && PF17875:RPA43 OB domain in RNA Pol I|PF03876:SHS2 domain found in N terminus of Rpb7p/Rpc25p/MJ0397	-
19124732	653.972	686.217	714.323	1338.21	1378.18	1499.31	684.837	1405.23	-1.03738	1.37629e-46	6.65912e-46	COCMIDRAFT_5766	NW_006911351.1	98773	101005	-	2184	protein_coding	uncharacterized protein && - && PF13041:PPR repeat family	-
19127834	524.455	521.069	523.647	1112.35	1105.28	1258.96	523.057	1158.86	-1.14779	1.57532e-46	7.61579e-46	COCMIDRAFT_91207	NW_006911315.1	194145	194384	-	240	protein_coding	uncharacterized protein && - && -	-
19119464	251.738	223.993	233.364	738.032	627.977	731.447	236.365	699.152	-1.56411	2.03308e-46	9.82067e-46	COCMIDRAFT_1096	NW_006911283.1	21140	22000	+	861	protein_coding	uncharacterized protein && - && PF00646:F-box domain	-
19127658	115.836	148.063	93.915	601.242	543.684	467.169	119.272	537.365	-2.17173	4.32822e-46	2.08898e-45	COCMIDRAFT_90312	NW_006911311.1	106779	107969	-	1191	protein_coding	uncharacterized protein && sp|B0Y1V8|PEPA_ASPFC Aspergillopepsin-1 OS=Neosartorya fumigata (strain CEA10 / CBS 144.89 / FGSC A1163) OX=451804 GN=pepA PE=3 SV=1 && PF00026:Eukaryotic aspartyl protease	-
19124411	569.148	501.138	542.62	1128.26	1216.97	1149.71	537.635	1164.98	-1.11521	6.10056e-46	2.93588e-45	COCMIDRAFT_4867	NW_006911331.1	116446	118698	-	2253	protein_coding	uncharacterized protein && sp|A2QAB5|ROK1_ASPNC ATP-dependent RNA helicase rok1 OS=Aspergillus niger (strain CBS 513.88 / FGSC A1513) OX=425011 GN=rok1 PE=3 SV=2 && PF00270:DEAD/DEAH box helicase|PF00271:Helicase conserved C-terminal domain	-
19121960	591.038	567.576	627.997	1208.85	1297.05	1213.18	595.537	1239.69	-1.05775	1.34953e-45	6.45988e-45	COCMIDRAFT_31782	NW_006911278.1	83674	84214	-	426	protein_coding	uncharacterized protein && - && -	-
19118866	58.3741	56.9475	76.8395	365.835	312.935	382.891	64.0537	353.887	-2.46687	2.60326e-45	1.24407e-44	COCMIDRAFT_106462	NW_006911467.1	17462	17770	+	309	protein_coding	uncharacterized protein && - && -	-
19122438	660.357	766.893	729.501	1403.96	1445.61	1511.8	718.917	1453.79	-1.0165	2.9898e-45	1.42763e-44	COCMIDRAFT_3391	NW_006911308.1	23493	25288	+	1449	protein_coding	uncharacterized protein && sp|P47172|YJ9I_YEAST Uncharacterized protein YJR141W OS=Saccharomyces cerevisiae (strain ATCC 204508 / S288c) OX=559292 GN=YJR141W PE=4 SV=1 && PF09814:HECT-like Ubiquitin-conjugating enzyme (E2)-binding	-
19128525	534.488	551.441	554.003	1138.86	1143.21	1110.18	546.644	1130.75	-1.04874	3.4753e-45	1.6581e-44	COCMIDRAFT_94845	NW_006911337.1	121824	123095	+	1272	protein_coding	uncharacterized protein && - && -	-
19129447	165.089	151.86	105.299	548.222	586.884	531.678	140.749	555.595	-1.97957	3.86601e-45	1.84224e-44	COCMIDRAFT_99324	NW_006911371.1	81715	82938	-	1224	protein_coding	uncharacterized protein && sp|A0MTQ2|BAPA_SPHMI Beta-peptidyl aminopeptidase BapA OS=Sphingosinicella microcystinivorans OX=335406 PE=1 SV=1 && PF03576:Peptidase family S58	-
19119959	952.228	932.04	849.978	1750.71	1779.62	2089.25	911.415	1873.19	-1.03925	4.58204e-45	2.18166e-44	COCMIDRAFT_1867	NW_006911290.1	209275	210694	+	1104	protein_coding	uncharacterized protein && sp|P39729|RBG1_YEAST Ribosome-interacting GTPase 1 OS=Saccharomyces cerevisiae (strain ATCC 204508 / S288c) OX=559292 GN=RBG1 PE=1 SV=1 && PF02824:TGS domain|PF01926:50S ribosome-binding GTPase|PF16897:C-terminal region of MMR_HSR1 domain	-
19128244	72.0555	71.1843	76.8395	363.714	339.276	343.354	73.3598	348.781	-2.24939	4.61904e-45	2.19838e-44	COCMIDRAFT_9329	NW_006911492.1	12668	14317	+	1590	protein_coding	uncharacterized protein && sp|P39932|STL1_YEAST Sugar transporter STL1 OS=Saccharomyces cerevisiae (strain ATCC 204508 / S288c) OX=559292 GN=STL1 PE=1 SV=2 && PF00083:Sugar (and other) transporter	-
19124402	91.2095	118.641	72.0963	436.881	423.568	447.4	93.9822	435.95	-2.21402	5.53932e-45	2.63208e-44	COCMIDRAFT_48500	NW_006911539.1	21512	21727	-	216	protein_coding	uncharacterized protein && - && -	-
19120234	136.814	131.928	110.042	431.579	529.987	542.083	126.261	501.216	-1.9885	6.26497e-45	2.97446e-44	COCMIDRAFT_22359	NW_006911284.1	63122	63604	+	354	protein_coding	uncharacterized protein && - && -	-
19118902	30.0992	37.965	32.2536	275.702	244.447	258.035	33.4393	259.395	-2.95672	8.49443e-45	4.02639e-44	COCMIDRAFT_106688	NW_006911471.1	12016	13118	-	927	protein_coding	uncharacterized protein && sp|Q9P7V8|MPCP_SCHPO Probable mitochondrial phosphate carrier protein OS=Schizosaccharomyces pombe (strain 972 / ATCC 24843) OX=284812 GN=SPBC1703.13c PE=3 SV=1 && PF00153:Mitochondrial carrier protein	-
19118617	75.7039	121.488	73.9936	442.183	430.944	457.805	90.3952	443.644	-2.29652	1.11419e-44	5.27488e-44	COCMIDRAFT_105009	NW_006911440.1	2355	3623	+	1083	protein_coding	uncharacterized protein && sp|W6QRN8|MPADE_PENRF Cytochrome P450 monooxygenase mpaDE OS=Penicillium roqueforti (strain FM164) OX=1365484 GN=mpaDE PE=3 SV=2 && PF00753:Metallo-beta-lactamase superfamily	-
19120872	7.29676	9.49125	6.64045	219.501	215.999	202.891	7.80949	212.797	-4.76914	1.5864e-44	7.49214e-44	COCMIDRAFT_26052	NW_006911335.1	22984	23986	+	816	protein_coding	uncharacterized protein && - && PF01965:DJ-1/PfpI family	-
19123166	278.189	267.653	261.824	707.281	678.552	743.933	269.222	709.922	-1.39867	1.92095e-44	9.06112e-44	COCMIDRAFT_37021	NW_006911346.1	91932	93269	-	1338	protein_coding	uncharacterized protein && sp|O94284|HMT2_SCHPO Sulfide:quinone oxidoreductase, mitochondrial OS=Schizosaccharomyces pombe (strain 972 / ATCC 24843) OX=284812 GN=hmt2 PE=3 SV=1 && PF07992:Pyridine nucleotide-disulphide oxidoreductase	-
19123930	166.913	176.537	169.806	541.86	511.021	563.932	171.085	538.938	-1.65568	2.3428e-44	1.10465e-43	COCMIDRAFT_4069	NW_006911317.1	129690	131330	-	1641	protein_coding	uncharacterized protein && - && -	-
19125890	43.7806	44.6089	51.2263	281.004	280.271	296.533	46.5386	285.936	-2.61992	2.85275e-44	1.34401e-43	COCMIDRAFT_81539	NW_006911280.1	170405	171866	+	1398	protein_coding	uncharacterized protein && sp|P16932|DGDA_BURCE 2,2-dialkylglycine decarboxylase OS=Burkholderia cepacia OX=292 GN=dgdA PE=1 SV=3 && PF00202:Aminotransferase class-III	-
19122133	723.292	618.829	664.994	1314.88	1423.48	1381.74	669.038	1373.37	-1.03709	3.13376e-44	1.47402e-43	COCMIDRAFT_32586	NW_006911284.1	33910	37170	-	3261	protein_coding	uncharacterized protein && - && PF13532:2OG-Fe(II) oxygenase superfamily|PF00857:Isochorismatase family	-
19124256	638.467	541.001	557.798	1191.88	1254.9	1300.58	579.089	1249.12	-1.1085	4.23965e-44	1.99098e-43	COCMIDRAFT_4487	NW_006911324.1	107907	108795	-	669	protein_coding	uncharacterized protein && sp|Q11118|WOS2_SCHPO Protein wos2 OS=Schizosaccharomyces pombe (strain 972 / ATCC 24843) OX=284812 GN=wos2 PE=2 SV=1 && PF04969:CS domain	-
19118407	432.333	446.089	467.678	1040.24	1018.88	944.743	448.7	1001.29	-1.15819	6.55677e-44	3.07293e-43	COCMIDRAFT_103928	NW_006911425.1	68884	70597	+	1425	protein_coding	uncharacterized protein && - && -	-
19125434	565.499	543.848	554.952	1124.01	1207.49	1368.21	554.767	1233.24	-1.15256	1.12353e-43	5.25715e-43	COCMIDRAFT_7916	NW_006911416.1	57918	59724	-	1623	protein_coding	uncharacterized protein && sp|W7LC91|FUM15_GIBM7 Cytochrome P450 monooxygenase FUM15 OS=Gibberella moniliformis (strain M3125 / FGSC 7600) OX=334819 GN=FUM15 PE=3 SV=1 && PF00067:Cytochrome P450	-
19118911	425.036	459.376	472.421	961.775	1019.94	1016.53	452.278	999.415	-1.14436	1.45513e-43	6.80599e-43	COCMIDRAFT_106717	NW_006911471.1	544	2075	+	1422	protein_coding	uncharacterized protein && - && PF01266:FAD dependent oxidoreductase	-
19123478	110.364	155.656	128.066	460.21	502.592	518.152	131.362	493.651	-1.91137	3.98327e-43	1.85414e-42	COCMIDRAFT_38486	NW_006911382.1	85422	85966	-	375	protein_coding	uncharacterized protein && - && -	-
19129509	408.619	445.139	405.068	1012.67	894.551	1020.7	419.609	975.974	-1.21801	5.04186e-43	2.34315e-42	COCMIDRAFT_99660	NW_006911375.1	6397	8978	-	2400	protein_coding	uncharacterized protein && - && PF08573:DNA repair protein endonuclease SAE2/CtIP C-terminus	-
19120381	124.957	139.521	136.604	499.444	552.114	431.793	133.694	494.45	-1.88728	5.50038e-43	2.55522e-42	COCMIDRAFT_23154	NW_006911292.1	152167	152865	+	639	protein_coding	uncharacterized protein && sp|O94279|MGDP1_SCHPO Putative magnesium-dependent phosphatase P8B7.31 OS=Schizosaccharomyces pombe (strain 972 / ATCC 24843) OX=284812 GN=SPBP8B7.31 PE=1 SV=2 && PF12689:Acid Phosphatase	-
19122153	72.0555	76.8791	88.2232	358.412	369.832	341.273	79.0526	356.506	-2.17386	6.07522e-43	2.82002e-42	COCMIDRAFT_3266	NW_006911306.1	88239	90106	-	1758	protein_coding	uncharacterized protein && sp|A0A2I6PIZ1|NODX_HYPPI Acetyl-coenzyme A transferase nodX OS=Hypoxylon pulicicidum OX=1243767 GN=nodX PE=3 SV=1 && PF02515:CoA-transferase family III	-
19117818	114.924	111.997	109.093	450.666	408.817	404.741	112.005	421.408	-1.91131	7.46578e-43	3.46135e-42	COCMIDRAFT_101166	NW_006911391.1	90657	91706	+	939	protein_coding	uncharacterized protein && sp|B1GVX5|BOA1_BOTFB Oxidoreductase BOA1 OS=Botryotinia fuckeliana (strain B05.10) OX=332648 GN=BOA1 PE=2 SV=1 && PF05368:NmrA-like family	-
19121045	663.093	644.456	613.768	1347.76	1210.65	1308.91	640.439	1289.1	-1.00899	1.30731e-42	6.03464e-42	COCMIDRAFT_27018	NW_006911357.1	30381	33702	-	3147	protein_coding	uncharacterized protein && sp|Q12496|YO098_YEAST Uncharacterized protein YOL098C OS=Saccharomyces cerevisiae (strain ATCC 204508 / S288c) OX=559292 GN=YOL098C PE=1 SV=1 && PF05193:Peptidase M16 inactive domain	-
19128635	317.409	368.26	358.584	867.4	813.419	837.575	348.085	839.465	-1.27066	1.38502e-42	6.38873e-42	COCMIDRAFT_95332	NW_006911341.1	46919	48314	+	1251	protein_coding	uncharacterized protein && - && -	-
19118103	105.803	117.691	120.477	451.727	423.568	405.782	114.657	427.025	-1.8976	1.60701e-42	7.40634e-42	COCMIDRAFT_102546	NW_006911407.1	52750	54651	-	1902	protein_coding	glycoside hydrolase family 3 protein && sp|Q2UFP8|BGLC_ASPOR Probable beta-glucosidase C OS=Aspergillus oryzae (strain ATCC 42149 / RIB 40) OX=510516 GN=bglC PE=3 SV=2 && PF00933:Glycosyl hydrolase family 3 N terminal domain	-
19122302	600.159	581.813	578.668	1174.91	1137.94	1215.26	586.88	1176.04	-1.00269	1.97749e-42	9.09585e-42	COCMIDRAFT_3335	NW_006911307.1	77049	78479	-	1431	protein_coding	uncharacterized protein && sp|Q4WWR2|SLU7_ASPFU Pre-mRNA-splicing factor slu7 OS=Neosartorya fumigata (strain ATCC MYA-4609 / Af293 / CBS 101355 / FGSC A1100) OX=330879 GN=slu7 PE=3 SV=2 && PF11708:Pre-mRNA splicing Prp18-interacting factor	-
19117869	363.926	397.683	365.225	878.004	885.068	836.534	375.611	866.535	-1.2062	2.69334e-42	1.23544e-41	COCMIDRAFT_101405	NW_006911394.1	1918	2862	+	945	protein_coding	uncharacterized protein && - && PF09429:WW domain binding protein 11	-
19124228	125.869	139.521	129.963	443.243	506.807	442.198	131.785	464.083	-1.81657	4.27591e-42	1.95828e-41	COCMIDRAFT_4421	NW_006911323.1	96240	96874	+	579	protein_coding	uncharacterized protein && - && PF10273:Pre-rRNA-processing protein TSR2	-
19124918	335.651	358.769	361.43	899.212	793.4	829.251	351.95	840.621	-1.25635	9.81539e-42	4.47414e-41	COCMIDRAFT_6317	NW_006911364.1	47903	48539	-	510	protein_coding	uncharacterized protein && - && -	-
19126526	27.3629	41.7615	18.0241	237.528	266.574	271.561	29.0495	258.554	-3.1547	1.39844e-41	6.35956e-41	COCMIDRAFT_84753	NW_006911290.1	198143	199118	+	795	protein_coding	uncharacterized protein && - && PF12900:Pyridoxamine 5'-phosphate oxidase	-
19117679	278.189	224.943	309.255	759.24	731.235	843.818	270.796	778.097	-1.52266	2.08305e-41	9.45079e-41	COCMIDRAFT_10046	NW_006911571.1	1803	3348	+	1194	protein_coding	uncharacterized protein && - && -	-
19121897	82.0886	54.1001	82.5313	345.687	368.778	352.718	72.9067	355.728	-2.28544	2.39481e-41	1.0861e-40	COCMIDRAFT_31563	NW_006911276.1	620993	622153	+	1098	protein_coding	uncharacterized protein && sp|P40817|DPAL_SALTY Diaminopropionate ammonia-lyase OS=Salmonella typhimurium (strain LT2 / SGSC1412 / ATCC 700720) OX=99287 GN=dpaL PE=1 SV=3 && PF00291:Pyridoxal-phosphate dependent enzyme	-
19120903	321.058	319.855	320.639	748.636	849.244	985.321	320.517	861.067	-1.42593	2.47144e-41	1.12042e-40	COCMIDRAFT_26248	NW_006911339.1	76537	77649	+	1113	protein_coding	uncharacterized protein && - && PF10155:CCR4-NOT transcription complex subunit 11	-
novel.38	110.364	90.1668	90.1204	427.338	443.588	355.839	96.8836	408.921	-2.0761	4.06511e-41	1.83718e-40	-	NW_006911282.1	233381	234483	-	748	-	- && - && -	-
novel.283	150.496	169.893	129.014	489.901	586.884	494.221	149.801	523.669	-1.80556	7.57309e-41	3.41067e-40	-	NW_006911392.1	44327	46687	+	2183	-	- && - && -	-
19123402	336.563	286.636	282.694	834.528	735.449	765.783	301.964	778.586	-1.36561	7.6824e-41	3.45857e-40	COCMIDRAFT_38122	NW_006911372.1	63348	63668	-	321	protein_coding	uncharacterized protein && - && -	-
19122481	400.41	456.529	380.403	928.902	992.54	923.933	412.447	948.459	-1.20156	8.25684e-41	3.71144e-40	COCMIDRAFT_34092	NW_006911299.1	60794	61048	-	255	protein_coding	uncharacterized protein && - && -	-
novel.271	14.5935	14.2369	17.0754	237.528	168.584	226.821	15.3019	210.978	-3.78593	8.63742e-41	3.87951e-40	-	NW_006911382.1	90307	91700	+	1278	-	- && - && -	-
19121398	166.913	130.03	164.114	501.565	488.895	554.568	153.686	515.009	-1.74401	1.03331e-40	4.63757e-40	COCMIDRAFT_2889	NW_006911301.1	229051	233067	-	3735	protein_coding	uncharacterized protein && sp|Q9USG8|MU190_SCHPO Meiotically up-regulated gene 190 protein OS=Schizosaccharomyces pombe (strain 972 / ATCC 24843) OX=284812 GN=mug190 PE=1 SV=1 && PF00168:C2 domain	-
novel.123	72.0555	92.0651	57.8668	347.808	355.081	355.839	73.9958	352.909	-2.25408	2.0471e-40	9.14874e-40	-	NW_006911306.1	69034	72975	+	3776	-	- && - && -	-
19128631	132.254	113.895	141.347	522.773	426.729	456.764	129.165	468.755	-1.85931	2.12851e-40	9.5089e-40	COCMIDRAFT_95302	NW_006911341.1	5635	6864	-	1230	protein_coding	uncharacterized protein && sp|P53933|APP1_YEAST Phosphatidate phosphatase APP1 OS=Saccharomyces cerevisiae (strain ATCC 204508 / S288c) OX=559292 GN=APP1 PE=1 SV=1 && PF09949:Uncharacterized conserved protein (DUF2183)	-
19129532	333.827	327.448	277.002	747.576	812.366	785.551	312.759	781.831	-1.32137	2.41025e-40	1.07635e-39	COCMIDRAFT_99783	NW_006911376.1	42921	43727	-	693	protein_coding	uncharacterized protein && sp|P00447|SODM_YEAST Superoxide dismutase [Mn], mitochondrial OS=Saccharomyces cerevisiae (strain ATCC 204508 / S288c) OX=559292 GN=SOD2 PE=1 SV=1 && PF00081:Iron/manganese superoxide dismutases, alpha-hairpin domain|PF02777:Iron/manganese superoxide dismutases, C-terminal domain	-
19129029	119.485	157.555	107.196	469.753	482.573	468.209	128.078	473.512	-1.88693	2.742e-40	1.22309e-39	COCMIDRAFT_97291	NW_006911355.1	119351	121647	-	2199	protein_coding	uncharacterized protein && sp|O66037|PHYT_BACSD 3-phytase OS=Bacillus sp. (strain DS11) OX=86035 GN=phy PE=1 SV=1 && PF02333:Phytase	-
19117802	30.0992	18.9825	27.5104	218.441	214.945	299.654	25.5307	244.347	-3.25677	3.56079e-40	1.58588e-39	COCMIDRAFT_101084	NW_006911390.1	2902	6288	-	2904	protein_coding	uncharacterized protein && - && PF14479:Prion-inhibition and propagation	-
19128657	62.9346	76.8791	55.9695	340.385	291.862	392.255	65.2611	341.501	-2.3881	7.42419e-40	3.29646e-39	COCMIDRAFT_95424	NW_006911341.1	44913	46119	+	1002	protein_coding	uncharacterized protein && - && -	-
19118397	85.737	124.335	114.785	393.405	444.641	494.221	108.286	444.089	-2.03787	1.11333e-39	4.92835e-39	COCMIDRAFT_103886	NW_006911424.1	32778	35899	-	2817	protein_coding	uncharacterized protein && sp|Q00808|HETE1_PODAS Vegetative incompatibility protein HET-E-1 OS=Podospora anserina OX=2587412 GN=HET-E1 PE=4 SV=1 && PF13374:Tetratricopeptide repeat|PF00931:NB-ARC domain|PF06985:Heterokaryon incompatibility protein (HET)|PF13424:Tetratricopeptide repeat	-
19124793	497.092	608.389	609.024	1237.48	1196.95	1211.1	571.502	1215.18	-1.08908	1.14979e-39	5.08586e-39	COCMIDRAFT_5974	NW_006911356.1	51330	51719	-	273	protein_coding	uncharacterized protein && sp|Q4WIQ2|TIM9_ASPFU Mitochondrial import inner membrane translocase subunit tim9 OS=Neosartorya fumigata (strain ATCC MYA-4609 / Af293 / CBS 101355 / FGSC A1100) OX=330879 GN=tim9 PE=3 SV=1 && -	-
19120374	352.069	345.481	332.971	886.487	755.469	959.309	343.507	867.088	-1.33579	1.19756e-39	5.29316e-39	COCMIDRAFT_23094	NW_006911291.1	248573	249259	+	687	protein_coding	uncharacterized protein && sp|O43045|ISA2_SCHPO Iron-sulfur assembly protein 2 OS=Schizosaccharomyces pombe (strain 972 / ATCC 24843) OX=284812 GN=isa2 PE=3 SV=1 && PF01521:Iron-sulphur cluster biosynthesis	-
19123685	112.188	123.386	182.138	542.92	526.826	523.354	139.237	531.033	-1.9326	1.92729e-39	8.50883e-39	COCMIDRAFT_39424	NW_006911416.1	39350	40057	+	600	protein_coding	uncharacterized protein && - && -	-
19119952	37.3959	53.151	45.5345	266.158	280.271	259.076	45.3605	268.502	-2.56732	2.06497e-39	9.11323e-39	COCMIDRAFT_182	NW_006911276.1	523488	524648	+	1161	protein_coding	uncharacterized protein && - && PF12680:SnoaL-like domain	-
19122519	89.3854	111.997	101.504	380.68	388.798	382.891	100.962	384.123	-1.92884	2.55137e-39	1.12343e-38	COCMIDRAFT_34228	NW_006911300.1	178026	179774	-	1749	protein_coding	uncharacterized protein && - && PF14479:Prion-inhibition and propagation	-
19128396	114.012	153.758	116.682	449.606	444.641	523.354	128.151	472.534	-1.88361	3.15102e-39	1.38642e-38	COCMIDRAFT_94124	NW_006911332.1	34316	35398	-	1083	protein_coding	uncharacterized protein && - && -	-
19119001	220.727	174.639	223.878	567.309	639.567	619.077	206.415	608.651	-1.55961	3.31928e-39	1.4588e-38	COCMIDRAFT_107187	NW_006911480.1	32632	33451	+	738	protein_coding	uncharacterized protein && - && PF13673:Acetyltransferase (GNAT) domain	-
19121044	371.223	381.548	360.482	787.87	868.209	891.679	371.084	849.253	-1.19457	3.49198e-39	1.53355e-38	COCMIDRAFT_27006	NW_006911356.1	111212	111939	-	615	protein_coding	uncharacterized protein && sp|P53441|CATR_NAEGR Caltractin OS=Naegleria gruberi OX=5762 GN=CTN PE=2 SV=1 && -	-
19122981	102.155	139.521	125.22	452.787	415.139	458.845	122.299	442.257	-1.85591	4.56419e-39	2.00141e-38	COCMIDRAFT_36250	NW_006911330.1	13378	17567	-	1821	protein_coding	uncharacterized protein && - && PF04199:Putative cyclase	-
19128077	211.606	211.655	242.851	629.872	578.455	607.632	222.037	605.32	-1.44724	5.59051e-39	2.44776e-38	COCMIDRAFT_92434	NW_006911322.1	81141	82573	+	1323	protein_coding	uncharacterized protein && sp|P64744|SMASE_MYCBO Sphingomyelinase OS=Mycobacterium bovis (strain ATCC BAA-935 / AF2122/97) OX=233413 GN=BQ2027_MB0912 PE=3 SV=1 && -	-
19117710	482.499	521.069	442.064	990.405	1105.28	1027.98	481.877	1041.22	-1.11155	1.75956e-38	7.67815e-38	COCMIDRAFT_10061	NW_006911574.1	11461	13033	+	1383	protein_coding	uncharacterized protein && sp|Q5A1M4|TRY3_CANAL Transcriptional regulator of yeast form adherence 3 OS=Candida albicans (strain SC5314 / ATCC MYA-2876) OX=237561 GN=TRY3 PE=2 SV=2 && PF03105:SPX domain	-
19129140	77.5281	53.151	94.8636	355.231	359.295	365.203	75.1809	359.91	-2.25891	2.42343e-38	1.05513e-37	COCMIDRAFT_9786	NW_006911534.1	15660	17272	-	1398	protein_coding	uncharacterized protein && sp|Q5NA18|MTP5_ORYSJ Metal tolerance protein 5 OS=Oryza sativa subsp. japonica OX=39947 GN=MTP5 PE=2 SV=1 && PF01545:Cation efflux family	-
19127061	222.551	272.399	277.95	655.322	689.088	687.748	257.633	677.386	-1.39569	3.23199e-38	1.4035e-37	COCMIDRAFT_87444	NW_006911299.1	88259	91204	+	2814	protein_coding	uncharacterized protein && sp|P38094|FLUG_EMENI Protein fluG OS=Emericella nidulans (strain FGSC A4 / ATCC 38163 / CBS 112.46 / NRRL 194 / M139) OX=227321 GN=fluG PE=1 SV=1 && PF00120:Glutamine synthetase, catalytic domain|PF04909:Amidohydrolase	-
19120300	51.0773	72.1335	78.7368	336.144	304.505	339.192	67.3159	326.614	-2.28089	3.34485e-38	1.45197e-37	COCMIDRAFT_22683	NW_006911287.1	121804	122243	-	345	protein_coding	uncharacterized protein && - && -	-
19120939	20.0661	18.0334	33.2023	202.535	234.964	215.376	23.7672	217.625	-3.19668	4.75996e-38	2.06012e-37	COCMIDRAFT_26478	NW_006911344.1	124917	126113	-	1197	protein_coding	uncharacterized protein && - && -	-
19128141	313.761	266.704	317.793	744.394	737.556	714.8	299.419	732.25	-1.28976	5.19746e-38	2.24696e-37	COCMIDRAFT_92784	NW_006911324.1	114498	115382	-	741	protein_coding	uncharacterized protein && sp|Q9Y7M6|RRP1_SCHPO Ribosomal RNA-processing protein 1 homolog OS=Schizosaccharomyces pombe (strain 972 / ATCC 24843) OX=284812 GN=SPBC9B6.07 PE=3 SV=1 && PF05997:Nucleolar protein,Nop52	-
19127899	98.5063	68.337	131.86	449.606	435.158	451.562	99.5679	445.442	-2.16154	5.66328e-38	2.44743e-37	COCMIDRAFT_91538	NW_006911317.1	159477	161347	-	1731	protein_coding	uncharacterized protein && sp|A0A345BJP5|CLZ13_COCLU Probable hydrolase clz13 OS=Cochliobolus lunatus OX=5503 GN=clz13 PE=1 SV=1 && PF00144:Beta-lactamase	-
19126592	279.101	229.688	243.799	652.14	640.62	658.615	250.863	650.459	-1.37371	7.50102e-38	3.23563e-37	COCMIDRAFT_85074	NW_006911291.1	65224	66608	-	1257	protein_coding	uncharacterized protein && sp|Q9Y7X6|ISH1_SCHPO Stress response protein ish1 OS=Schizosaccharomyces pombe (strain 972 / ATCC 24843) OX=284812 GN=ish1 PE=1 SV=1 && PF10281:Putative stress-responsive nuclear envelope protein	-
19121465	177.859	164.199	151.782	580.034	487.841	485.897	164.613	517.924	-1.65288	7.77721e-38	3.35353e-37	COCMIDRAFT_29226	NW_006911431.1	28835	29836	+	1002	protein_coding	uncharacterized protein && - && PF07859:alpha/beta hydrolase fold	-
19128915	206.134	217.35	218.186	707.281	538.416	638.846	213.89	628.181	-1.55451	8.63287e-38	3.71698e-37	COCMIDRAFT_96767	NW_006911351.1	63701	64836	+	1083	protein_coding	uncharacterized protein && - && -	-
19127143	53.8136	56.9475	84.4286	292.668	434.105	370.406	65.0632	365.726	-2.49236	8.6642e-38	3.72909e-37	COCMIDRAFT_87858	NW_006911301.1	200645	202395	+	1518	protein_coding	uncharacterized protein && sp|A0A084R1M6|ATR2_STAC4 Cytochrome P450 monooxygenase ATR2 OS=Stachybotrys chlorohalonata (strain IBT 40285) OX=1283841 GN=ATR2 PE=3 SV=1 && PF00067:Cytochrome P450	-
19129306	35.5717	37.0159	22.7673	238.588	251.823	214.336	31.7849	234.916	-2.88429	9.58997e-38	4.1245e-37	COCMIDRAFT_98659	NW_006911366.1	26866	27396	-	531	protein_coding	uncharacterized protein && - && -	-
19126676	215.255	221.146	290.283	749.696	660.64	671.1	242.228	693.812	-1.51882	1.3159e-37	5.64904e-37	COCMIDRAFT_8549	NW_006911444.1	40114	41856	+	1743	protein_coding	uncharacterized protein && sp|Q4WN99|DPH2_ASPFU 2-(3-amino-3-carboxypropyl)histidine synthase subunit 2 OS=Neosartorya fumigata (strain ATCC MYA-4609 / Af293 / CBS 101355 / FGSC A1100) OX=330879 GN=dph2 PE=3 SV=1 && PF01866:Putative diphthamide synthesis protein	-
19127869	77.5281	74.9808	62.61	321.298	296.076	346.475	71.7063	321.283	-2.16299	1.57055e-37	6.72737e-37	COCMIDRAFT_91367	NW_006911316.1	40133	40951	-	819	protein_coding	uncharacterized protein && sp|Q4WKX1|FGNC_ASPFU Short-chain dehydrogenase/reductase AFUA_1G00990 OS=Neosartorya fumigata (strain ATCC MYA-4609 / Af293 / CBS 101355 / FGSC A1100) OX=330879 GN=AFUA_1G00980 PE=2 SV=1 && PF00106:short chain dehydrogenase	-
19123561	211.606	201.214	182.138	583.215	520.504	573.296	198.32	559.005	-1.49451	1.68702e-37	7.2183e-37	COCMIDRAFT_38832	NW_006911394.1	65042	65797	+	756	protein_coding	uncharacterized protein && sp|B2W722|RRG9_PYRTR Required for respiratory growth protein 9, mitochondrial OS=Pyrenophora tritici-repentis (strain Pt-1C-BFP) OX=426418 GN=rrg9 PE=3 SV=1 && PF06413:Neugrin	-
19119898	555.466	449.885	434.475	1118.71	1027.31	1186.13	479.942	1110.72	-1.20979	1.87362e-37	8.00791e-37	COCMIDRAFT_1592	NW_006911287.1	270111	271307	+	1197	protein_coding	uncharacterized protein && sp|Q12094|TSR3_YEAST 18S rRNA aminocarboxypropyltransferase OS=Saccharomyces cerevisiae (strain ATCC 204508 / S288c) OX=559292 GN=TSR3 PE=1 SV=1 && PF04068:Possible Fer4-like domain in RNase L inhibitor, RLI|PF04034:Ribosome biogenesis protein, C-terminal	-
19127246	50.1653	43.6597	60.7127	272.52	259.198	299.654	51.5126	277.124	-2.4279	2.65933e-37	1.13411e-36	COCMIDRAFT_88339	NW_006911303.1	145673	146053	+	306	protein_coding	uncharacterized protein && - && -	-
19124419	456.048	470.766	484.753	931.023	968.306	1027.98	470.522	975.77	-1.05261	3.23656e-37	1.37826e-36	COCMIDRAFT_4885	NW_006911332.1	20333	21130	+	798	protein_coding	uncharacterized protein && - && -	-
19128286	385.816	418.564	357.636	996.767	880.853	837.575	387.339	905.065	-1.22431	3.60978e-37	1.53607e-36	COCMIDRAFT_9354	NW_006911494.1	15540	16262	-	342	protein_coding	uncharacterized protein && sp|Q9HD34|LYRM4_HUMAN LYR motif-containing protein 4 OS=Homo sapiens OX=9606 GN=LYRM4 PE=1 SV=1 && PF05347:Complex 1 protein (LYR family)	-
19128954	108.539	158.504	121.425	444.304	475.197	453.643	129.49	457.715	-1.82292	4.524e-37	1.92089e-36	COCMIDRAFT_96951	NW_006911353.1	54246	56626	-	2028	protein_coding	uncharacterized protein && sp|Q59WU0|CAN2_CANAL Probable lysine/arginine permease CAN2 OS=Candida albicans (strain SC5314 / ATCC MYA-2876) OX=237561 GN=CAN2 PE=2 SV=1 && PF00324:Amino acid permease	-
19123742	200.661	195.52	223.878	534.437	603.743	571.216	206.686	569.798	-1.46328	4.86834e-37	2.06483e-36	COCMIDRAFT_39735	NW_006911428.1	45720	46656	+	882	protein_coding	uncharacterized protein && - && PF13489:Methyltransferase domain	-
19127606	288.222	324.601	299.769	709.402	822.902	712.719	304.197	748.341	-1.29903	5.28699e-37	2.23996e-36	COCMIDRAFT_90073	NW_006911310.1	31098	32423	+	1326	protein_coding	uncharacterized protein && sp|O42906|GPN1_SCHPO GPN-loop GTPase 1 OS=Schizosaccharomyces pombe (strain 972 / ATCC 24843) OX=284812 GN=SPBC119.15 PE=1 SV=1 && PF03029:Conserved hypothetical ATP binding protein	-
19123267	227.112	202.164	266.567	682.892	594.26	671.1	231.947	649.417	-1.48549	7.19153e-37	3.03802e-36	COCMIDRAFT_37533	NW_006911358.1	15163	18836	-	3474	protein_coding	uncharacterized protein && sp|P22944|NIR_EMENI Nitrite reductase [NAD(P)H] OS=Emericella nidulans (strain FGSC A4 / ATCC 38163 / CBS 112.46 / NRRL 194 / M139) OX=227321 GN=niiA PE=3 SV=2 && PF00355:Rieske [2Fe-2S] domain|PF04324:BFD-like [2Fe-2S] binding domain|PF01077:Nitrite and sulphite reductase 4Fe-4S domain|PF03460:Nitrite/Sulfite reductase ferredoxin-like half domain|PF07992:Pyridine nucle…	-
19123435	321.058	327.448	364.276	810.139	758.63	758.499	337.594	775.756	-1.2006	1.00307e-36	4.22667e-36	COCMIDRAFT_3828	NW_006911314.1	8625	10351	-	1566	protein_coding	uncharacterized protein && sp|G4N2Y3|ABA1_MAGO7 Cytochrome P450 monooxygenase ABA1 OS=Magnaporthe oryzae (strain 70-15 / ATCC MYA-4617 / FGSC 8958) OX=242507 GN=ABA1 PE=2 SV=1 && PF00067:Cytochrome P450	-
19121132	167.826	190.774	215.34	506.867	660.64	648.21	191.313	605.239	-1.66252	1.50704e-36	6.3251e-36	COCMIDRAFT_27516	NW_006911369.1	76835	78166	+	1332	protein_coding	uncharacterized protein && - && PF02213:GYF domain	-
19126123	17.3298	25.6264	23.7159	177.085	224.428	207.053	22.224	202.855	-3.1931	2.19745e-36	9.20622e-36	COCMIDRAFT_8277	NW_006911431.1	36682	37777	-	987	protein_coding	glycosyltransferase family 34 protein && - && -	-
19120178	276.365	261.009	309.255	646.838	752.308	789.713	282.21	729.62	-1.37067	2.50174e-36	1.04735e-35	COCMIDRAFT_22081	NW_006911281.1	247114	247740	-	576	protein_coding	uncharacterized protein && sp|Q4WYN3|CRMD_ASPFU Putative copper transporter crmD OS=Neosartorya fumigata (strain ATCC MYA-4609 / Af293 / CBS 101355 / FGSC A1100) OX=330879 GN=crmD PE=2 SV=1 && PF04145:Ctr copper transporter family	-
19128794	456.96	481.206	428.783	907.695	995.701	962.431	455.65	955.275	-1.06802	2.57429e-36	1.07695e-35	COCMIDRAFT_96123	NW_006911346.1	93955	94912	+	906	protein_coding	uncharacterized protein && sp|Q54EJ5|GLOB2_DICDI Glyoxylase B2 OS=Dictyostelium discoideum OX=44689 GN=gloB2 PE=3 SV=1 && PF00753:Metallo-beta-lactamase superfamily	-
19118441	176.947	147.114	126.169	529.135	452.017	589.944	150.076	523.699	-1.80191	2.57771e-36	1.07799e-35	COCMIDRAFT_104100	NW_006911427.1	47123	47863	-	741	protein_coding	uncharacterized protein && - && PF03364:Polyketide cyclase / dehydrase and lipid transport	-
19120362	522.631	445.139	515.109	1161.13	1043.12	1000.93	494.293	1068.39	-1.11153	2.66691e-36	1.1145e-35	COCMIDRAFT_23011	NW_006911290.1	275434	276501	+	990	protein_coding	uncharacterized protein && sp|Q9US54|TAF11_SCHPO Transcription initiation factor TFIID subunit 11 OS=Schizosaccharomyces pombe (strain 972 / ATCC 24843) OX=284812 GN=taf11 PE=3 SV=1 && PF04719:hTAFII28-like protein conserved region	-
19128573	153.232	161.351	178.344	466.572	480.465	510.869	164.309	485.969	-1.56511	3.4054e-36	1.42107e-35	COCMIDRAFT_95056	NW_006911339.1	99702	101444	-	1743	protein_coding	uncharacterized protein && sp|Q00808|HETE1_PODAS Vegetative incompatibility protein HET-E-1 OS=Podospora anserina OX=2587412 GN=HET-E1 PE=4 SV=1 && PF06985:Heterokaryon incompatibility protein (HET)	-
19121341	204.309	250.569	251.389	629.872	597.421	637.805	235.422	621.699	-1.40197	4.79335e-36	1.99597e-35	COCMIDRAFT_2862	NW_006911301.1	134979	135505	-	468	protein_coding	uncharacterized protein && sp|P0C1I2|PPIE_RHIO9 Peptidyl-prolyl cis-trans isomerase E OS=Rhizopus delemar (strain RA 99-880 / ATCC MYA-4621 / FGSC 9543 / NRRL 43880) OX=246409 GN=cyp10 PE=3 SV=1 && PF00076:RNA recognition motif. (a.k.a. RRM, RBD, or RNP domain)	-
19118376	119.485	187.927	159.371	490.961	577.401	535.84	155.594	534.734	-1.78267	8.57585e-36	3.56211e-35	COCMIDRAFT_103784	NW_006911423.1	41253	41699	+	447	protein_coding	uncharacterized protein && - && PF03928:Haem-degrading	-
19124913	27.3629	21.8299	15.1782	189.81	207.569	190.405	21.457	195.928	-3.18738	1.26411e-35	5.23759e-35	COCMIDRAFT_63	NW_006911276.1	201332	201682	-	351	protein_coding	uncharacterized protein && - && -	-
19118528	411.355	489.748	471.472	1036	915.624	1056.07	457.525	1002.57	-1.13242	1.41493e-35	5.85831e-35	COCMIDRAFT_104534	NW_006911433.1	5105	5917	-	813	protein_coding	uncharacterized protein && - && -	-
19122672	116.748	107.251	81.5827	393.405	365.617	390.175	101.861	383.066	-1.90975	1.71597e-35	7.09466e-35	COCMIDRAFT_34942	NW_006911309.1	126855	127611	+	579	protein_coding	uncharacterized protein && sp|P89886|TMA20_YEAST Translation machinery-associated protein 20 OS=Saccharomyces cerevisiae (strain ATCC 204508 / S288c) OX=559292 GN=TMA20 PE=1 SV=1 && PF17832:Pre-PUA-like domain|PF01472:PUA domain	-
19118736	73.8797	78.7773	73.9936	295.849	327.686	307.978	75.5502	310.504	-2.03935	1.9226e-35	7.94052e-35	COCMIDRAFT_105702	NW_006911453.1	25676	27546	+	1824	protein_coding	uncharacterized protein && sp|P28873|BMRP_CANAX Benomyl/methotrexate resistance protein OS=Candida albicans OX=5476 GN=MDR1 PE=3 SV=1 && PF07690:Major Facilitator Superfamily	-
19118303	372.135	391.988	374.711	911.936	830.278	783.471	379.612	841.895	-1.1491	2.39622e-35	9.87912e-35	COCMIDRAFT_103446	NW_006911418.1	10777	11319	-	471	protein_coding	uncharacterized protein && sp|B0XTT5|NCTA_ASPFC NCT transcriptional regulatory complex subunit A OS=Neosartorya fumigata (strain CEA10 / CBS 144.89 / FGSC A1163) OX=451804 GN=nctA PE=1 SV=1 && PF00808:Histone-like transcription factor (CBF/NF-Y) and archaeal histone	NF-YC
19125555	7.29676	10.4404	12.3323	165.421	162.262	164.394	10.0231	164.026	-4.03654	3.40182e-35	1.40002e-34	COCMIDRAFT_7987	NW_006911419.1	70506	72464	+	1863	protein_coding	uncharacterized protein && - && -	-
19127420	131.342	103.455	110.99	362.654	435.158	431.793	115.262	409.868	-1.82921	5.03613e-35	2.0646e-34	COCMIDRAFT_89173	NW_006911306.1	132983	133861	+	819	protein_coding	uncharacterized protein && - && -	-
19128856	582.829	534.357	587.206	1244.9	1045.22	1268.33	568.131	1186.15	-1.06189	6.20213e-35	2.53904e-34	COCMIDRAFT_96461	NW_006911349.1	102178	103347	+	1170	protein_coding	uncharacterized protein && sp|Q6D0D8|APAH_PECAS Bis(5'-nucleosyl)-tetraphosphatase, symmetrical OS=Pectobacterium atrosepticum (strain SCRI 1043 / ATCC BAA-672) OX=218491 GN=apaH PE=3 SV=1 && PF00149:Calcineurin-like phosphoesterase	-
19127721	66.583	47.4562	37.9454	302.211	322.418	247.631	50.6615	290.753	-2.51775	7.78382e-35	3.1832e-34	COCMIDRAFT_90600	NW_006911312.1	121875	122342	+	468	protein_coding	uncharacterized protein && sp|Q8TFM8|THIO_FUSCU Thioredoxin-like protein OS=Fusarium culmorum OX=5516 PE=1 SV=1 && PF00085:Thioredoxin	-
19123611	638.467	527.713	517.007	1127.2	1167.45	1171.56	561.062	1155.4	-1.04141	8.43393e-35	3.44785e-34	COCMIDRAFT_39073	NW_006911403.1	4951	5183	-	186	protein_coding	uncharacterized protein && - && -	-
19120838	357.541	397.683	402.222	847.252	830.278	808.442	385.815	828.657	-1.10334	9.76057e-35	3.98739e-34	COCMIDRAFT_25880	NW_006911331.1	36964	37840	-	819	protein_coding	uncharacterized protein && - && PF00651:BTB/POZ domain	ZBTB
19118221	7.29676	18.0334	17.0754	165.421	174.906	192.486	14.1352	177.604	-3.65797	1.02981e-34	4.20553e-34	COCMIDRAFT_103100	NW_006911413.1	61994	63109	-	1068	protein_coding	uncharacterized protein && - && -	-
19124322	429.597	460.325	460.088	864.219	1018.88	1005.09	450.004	962.73	-1.0976	1.6318e-34	6.6476e-34	COCMIDRAFT_4649	NW_006911327.1	105456	107160	+	1491	protein_coding	uncharacterized protein && sp|O13863|YDU2_SCHPO Uncharacterized kinase C1B1.02c OS=Schizosaccharomyces pombe (strain 972 / ATCC 24843) OX=284812 GN=SPAC1B1.02c PE=1 SV=1 && PF01513:ATP-NAD kinase	-
19128188	234.409	164.199	171.703	580.034	542.631	648.21	190.103	590.292	-1.63324	2.76636e-34	1.1242e-33	COCMIDRAFT_93020	NW_006911325.1	115741	116319	+	579	protein_coding	uncharacterized protein && - && -	-
19124523	129.518	98.709	141.347	452.787	388.798	512.949	123.191	451.511	-1.8736	4.74184e-34	1.92164e-33	COCMIDRAFT_51809	NW_006911297.1	127730	129660	-	1743	protein_coding	uncharacterized protein && - && PF17111:Fungal N-terminal domain of STAND proteins	-
19119474	23.7145	18.9825	18.9727	186.629	164.37	208.093	20.5566	186.364	-3.17866	5.00551e-34	2.02779e-33	COCMIDRAFT_109639	NW_006911556.1	2345	3355	+	1011	protein_coding	glycoside hydrolase family 128 protein && - && PF11790:Glycosyl hydrolase catalytic core	-
19127205	257.211	203.113	260.875	639.416	715.43	598.268	240.399	651.038	-1.43676	5.52503e-34	2.23592e-33	COCMIDRAFT_88118	NW_006911302.1	25923	27630	-	1563	protein_coding	glycosyltransferase family 20 protein && sp|Q00075|TPS1A_ASPNG Alpha,alpha-trehalose-phosphate synthase [UDP-forming] 1 OS=Aspergillus niger OX=5061 GN=tpsA PE=1 SV=1 && PF00982:Glycosyltransferase family 20	-
19121516	406.795	381.548	355.739	795.293	833.439	818.846	381.36	815.859	-1.09671	8.86615e-34	3.57314e-33	COCMIDRAFT_29501	NW_006911445.1	15765	16679	-	915	protein_coding	uncharacterized protein && - && PF05368:NmrA-like family	-
19127405	500.74	418.564	498.034	1026.46	947.233	989.483	472.446	987.725	-1.06356	1.03265e-33	4.15881e-33	COCMIDRAFT_89089	NW_006911306.1	208242	208919	+	561	protein_coding	uncharacterized protein && - && PF10224:Short coiled-coil protein	-
19126003	97.5942	123.386	115.734	390.224	356.134	432.834	112.238	393.064	-1.80943	1.1006e-33	4.43093e-33	COCMIDRAFT_82183	NW_006911282.1	118562	119620	+	771	protein_coding	uncharacterized protein && sp|O14351|YB45_SCHPO Uncharacterized oxidoreductase C30D10.05c OS=Schizosaccharomyces pombe (strain 972 / ATCC 24843) OX=284812 GN=SPBC30D10.05c PE=3 SV=1 && PF00106:short chain dehydrogenase	-
19122463	431.421	478.359	491.393	908.755	957.77	991.564	467.058	952.696	-1.02901	1.56411e-33	6.28611e-33	COCMIDRAFT_34025	NW_006911298.1	156653	157396	-	744	protein_coding	uncharacterized protein && - && -	-
19118912	13.6814	22.779	19.9214	171.783	178.067	182.081	18.7939	177.311	-3.24151	1.62771e-33	6.5372e-33	COCMIDRAFT_106720	NW_006911471.1	31817	32296	-	480	protein_coding	uncharacterized protein && - && -	-
19125111	187.892	180.334	197.316	485.659	529.987	501.504	188.514	505.717	-1.4237	1.88879e-33	7.57792e-33	COCMIDRAFT_6880	NW_006911379.1	53749	54225	+	417	protein_coding	uncharacterized protein && - && -	-
19127872	0.912095	1.89825	6.64045	182.387	203.355	207.053	3.15027	197.598	-5.98346	1.98583e-33	7.96179e-33	COCMIDRAFT_91391	NW_006911316.1	41466	43300	-	1590	protein_coding	uncharacterized protein && sp|Q9FS29|CAS2_SOLTU Bifunctional L-3-cyanoalanine synthase/cysteine synthase 2, mitochondrial OS=Solanum tuberosum OX=4113 GN=PCAS-2 PE=1 SV=1 && PF00581:Rhodanese-like domain|PF00291:Pyridoxal-phosphate dependent enzyme	-
19128877	272.717	268.602	249.491	663.805	671.176	587.863	263.603	640.948	-1.28145	2.16935e-33	8.69157e-33	COCMIDRAFT_96581	NW_006911350.1	18812	18994	+	183	protein_coding	uncharacterized protein && sp|Q9P785|YNY5_SCHPO LisH domain-containing protein C1711.05 OS=Schizosaccharomyces pombe (strain 972 / ATCC 24843) OX=284812 GN=SPBC1711.05 PE=4 SV=1 && -	-
19123289	184.243	188.876	215.34	591.698	551.06	490.059	196.153	544.272	-1.47261	2.33407e-33	9.34831e-33	COCMIDRAFT_37623	NW_006911360.1	31757	32587	+	768	protein_coding	uncharacterized protein && sp|Q8GY96|PGM_ARATH Phosphoglycerate mutase-like protein OS=Arabidopsis thaliana OX=3702 GN=PGM PE=2 SV=1 && PF00300:Histidine phosphatase superfamily (branch 1)	-
19118943	334.739	289.483	331.074	750.757	718.591	696.071	318.432	721.806	-1.18017	5.44525e-33	2.17195e-32	COCMIDRAFT_106921	NW_006911475.1	19830	21443	-	1614	protein_coding	uncharacterized protein && - && -	-
19125520	290.958	281.89	227.673	692.435	656.425	641.967	266.84	663.609	-1.31368	5.73043e-33	2.28492e-32	COCMIDRAFT_79662	NW_006911276.1	280702	281924	+	1068	protein_coding	uncharacterized protein && sp|P42327|ADH2_GEOSE Alcohol dehydrogenase OS=Geobacillus stearothermophilus OX=1422 GN=adh PE=1 SV=1 && PF00107:Zinc-binding dehydrogenase|PF08240:Alcohol dehydrogenase GroES-like domain	-
19124393	221.639	168.944	160.319	552.464	622.708	502.545	183.634	559.239	-1.60518	1.25548e-32	4.98047e-32	COCMIDRAFT_4824	NW_006911330.1	120945	122151	+	1110	protein_coding	uncharacterized protein && - && -	-
[truncated: 951 more rows]
