# Supplementary material for: Genome Sequencing and Comparative Transcriptomic Analysis of Rice Brown Spot Pathogen Bipolaris oryzae Adaptation to Osmotic Stress
Source: J Fungi (Basel). 2025 Mar 17;11(3):227. doi: 10.3390/jof11030227 (PMC11943334; doi:10.3390/jof11030227)
Supplement: Supplementary file 1 [file jof-11-00227-s001.zip › Supplementary/Table S11.xlsx]

## Sheet: Table S11
Table S11 Up-regulated genes of Magnaporthe oryzae H7 treated with 1.2 M sorbitol
gene_id	TREATMENT_1	TREATMENT_2	TREATMENT_3	CK_1	CK_2	CK_3	TREATMENT	CK	log2FoldChange	pvalue	padj	gene_name	gene_chr	gene_start	gene_end	gene_strand	gene_length	gene_biotype	gene_description	Family
MGG_14340	989207	967842	1.04212e+06	48014.2	43109.1	48374.3	999722	46499.2	4.42624	0	0	MGG_14340	1	4763439	4764473	-	1035	protein_coding	- && - && -	-
MGG_03641	176170	178071	174528	57118.2	56147.3	54702.7	176256	55989.4	1.65445	0	0	MGG_03641	4	1159370	1161975	+	1853	protein_coding	- && sp|Q01520|EF1A_PODAS Elongation factor 1-alpha OS=Podospora anserina OX=2587412 GN=TEF PE=3 SV=1 && PF03144:Elongation factor Tu domain 2|PF03143:Elongation factor Tu C-terminal domain|PF00009:Elongation factor Tu GTP binding domain	-
MGG_03185	49375.7	50525.2	50657.3	17289	16478.5	16666.7	50186.1	16811.4	1.57783	0	0	MGG_03185	4	2779320	2782413	+	2489	protein_coding	- && sp|P23704|ATPB_NEUCR ATP synthase subunit beta, mitochondrial OS=Neurospora crassa (strain ATCC 24698 / 74-OR23-1A / CBS 708.71 / DSM 1257 / FGSC 987) OX=367110 GN=atp-2 PE=2 SV=1 && PF02874:ATP synthase alpha/beta family, beta-barrel domain|PF00006:ATP synthase alpha/beta family, nucleotide-binding domain	-
MGG_00099	59174.5	59372.2	56227.1	3826.68	3795.81	3770.87	58257.9	3797.79	3.93923	0	0	MGG_00099	5	4144256	4146170	-	1793	protein_coding	- && sp|O13899|YF38_SCHPO Uncharacterized CDP-alcohol phosphatidyltransferase class-I family protein C22A12.08c OS=Schizosaccharomyces pombe (strain 972 / ATCC 24843) OX=284812 GN=SPAC22A12.08c PE=3 SV=1 && PF13344:Haloacid dehalogenase-like hydrolase|PF13242:HAD-hyrolase-like	-
MGG_14061	53864.4	55233.8	54184.2	4888.87	4528.98	4953.63	54427.5	4790.49	3.50601	0	0	MGG_14061	7	3291740	3293930	+	1953	protein_coding	- && sp|O34767|OXDD_BACSU Oxalate decarboxylase OxdD OS=Bacillus subtilis (strain 168) OX=224308 GN=oxdD PE=1 SV=1 && PF00190:Cupin	-
MGG_01742	41447.8	42540.9	40792.5	15418.5	14991.1	14830.4	41593.7	15080	1.46374	0	0	MGG_01742	2	4666925	4670472	+	3036	protein_coding	- && sp|Q96X45|EF2_NEUCR Elongation factor 2 OS=Neurospora crassa (strain ATCC 24698 / 74-OR23-1A / CBS 708.71 / DSM 1257 / FGSC 987) OX=367110 GN=cot-3 PE=3 SV=3 && PF00009:Elongation factor Tu GTP binding domain|PF03764:Elongation factor G, domain IV|PF14492:Elongation Factor G, domain II|PF00679:Elongation factor G C-terminus|PF03144:Elongation factor Tu domain 2	-
MGG_17792	41238.4	37669.6	45659.1	40.1438	58.8756	53.4643	41522.4	50.8279	9.67576	0	0	MGG_17792	6	3468364	3468890	-	458	protein_coding	- && - && -	-
MGG_10252	29898.6	30408.6	32136.8	10031.6	9904.43	10316.4	30814.7	10084.2	1.6115	0	0	MGG_10252	supercont8.8	302458	304373	+	1916	protein_coding	- && sp|O34714|OXDC_BACSU Oxalate decarboxylase OxdC OS=Bacillus subtilis (strain 168) OX=224308 GN=oxdC PE=1 SV=1 && PF00190:Cupin	-
MGG_10447	34806.2	34495.1	32644.6	6064.97	5643.17	5427.18	33981.9	5711.77	2.57274	0	0	MGG_10447	2	273275	275075	-	1507	protein_coding	- && sp|P52015|CYP7_CAEEL Peptidyl-prolyl cis-trans isomerase 7 OS=Caenorhabditis elegans OX=6239 GN=cyn-7 PE=1 SV=2 && PF00160:Cyclophilin type peptidyl-prolyl cis-trans isomerase/CLD	-
MGG_02851	31845.7	32642.6	32741.4	6263.52	6257.47	6176.77	32409.9	6232.59	2.37854	0	0	MGG_02851	7	1276448	1278453	+	1863	protein_coding	- && sp|E3QFA7|CLU5D_COLGM Pathogenicity cluster 5 protein d OS=Colletotrichum graminicola (strain M1.001 / M2 / FGSC 10212) OX=645133 GN=CLU5d PE=2 SV=1 && -	-
MGG_01490	30318.3	30214.8	28614.5	8618.99	8122.61	8080.75	29715.8	8274.12	1.84454	0	0	MGG_01490	2	3762011	3763922	+	1720	protein_coding	- && - && PF01965:DJ-1/PfpI family	-
MGG_05063	29830.6	30383.5	28148.7	7936.54	7840.45	7595.21	29454.3	7790.73	1.91867	0	0	MGG_05063	3	4465907	4467947	+	1848	protein_coding	- && sp|P24590|PGK_HYPRU Phosphoglycerate kinase OS=Hypocrea rufa OX=5547 GN=pgk1 PE=3 SV=2 && PF00162:Phosphoglycerate kinase	-
MGG_10827	28754.7	26810.9	31114	7052.3	6947.32	7138.03	28893.2	7045.88	2.03584	0	0	MGG_10827	2	534580	535602	+	774	protein_coding	- && sp|P42037|RLA2_ALTAL 60S acidic ribosomal protein P2 OS=Alternaria alternata OX=5599 GN=ALTA5 PE=1 SV=1 && PF00428:60s Acidic ribosomal protein	-
MGG_06919	29833.3	30096.2	29557.8	5597.35	5526.53	5704.32	29829.1	5609.4	2.41079	0	0	RPS1	1	3252911	3254087	+	771	protein_coding	- && sp|D4NXE7|RS3A_MAGO7 40S ribosomal protein S1 OS=Magnaporthe oryzae (strain 70-15 / ATCC MYA-4617 / FGSC 8958) OX=242507 GN=RPS1 PE=2 SV=2 && PF01015:Ribosomal S3Ae family	-
MGG_03136	27344.2	27986.8	27708.5	8390.06	7760.47	7863.62	27679.8	8004.72	1.78988	0	0	MGG_03136	4	2941897	2944671	-	2369	protein_coding	- && sp|Q09127|RL10A_SCHPO 60S ribosomal protein L10-A OS=Schizosaccharomyces pombe (strain 972 / ATCC 24843) OX=284812 GN=rpl1001 PE=2 SV=2 && PF00252:Ribosomal protein L16p/L10e	-
MGG_09261	27133.9	26491.7	25635.5	5091.76	4678.94	4647.03	26420.4	4805.91	2.45872	0	0	MGG_09261	1	3970575	3971665	+	969	protein_coding	- && - && -	-
MGG_03193	26052.5	25948.3	24538.7	4547.1	4635.62	4448.45	25513.2	4543.72	2.48934	0	0	MGG_03193	4	2754990	2756429	-	1179	protein_coding	- && sp|P59671|RL3_NEUCR 60S ribosomal protein L3 OS=Neurospora crassa (strain ATCC 24698 / 74-OR23-1A / CBS 708.71 / DSM 1257 / FGSC 987) OX=367110 GN=rpl-3 PE=3 SV=1 && PF00297:Ribosomal protein L3	-
MGG_11750	24799.8	24703.2	25430.9	4925.76	4989.98	4857.62	24978	4924.45	2.34263	0	0	MGG_11750	1	3926048	3927707	+	1660	protein_coding	- && - && -	-
MGG_17186	28218.9	23937.5	24416.3	3304.81	3280.37	2825.97	25524.3	3137.05	3.0244	0	0	MGG_17186	4	3940366	3940778	+	189	pseudogene	- && - && -	-
MGG_06721	24894.1	22985.8	24507.6	4298.65	4259.04	4240.05	24129.1	4265.91	2.49981	0	0	MGG_06721	1	2508338	2509584	+	961	protein_coding	- && sp|P08978|RL28_NEUCR 60S ribosomal protein L28 OS=Neurospora crassa (strain ATCC 24698 / 74-OR23-1A / CBS 708.71 / DSM 1257 / FGSC 987) OX=367110 GN=rpl-28 PE=2 SV=1 && PF00828:Ribosomal proteins 50S-L15, 50S-L18e, 60S-L27A	-
MGG_07331	24763.5	25266.5	26474.7	2475.9	2461.67	2537.92	25501.6	2491.83	3.35528	0	0	MGG_07331	2	7281266	7283850	-	2459	protein_coding	- && sp|B0XT72|GEL1_ASPFC 1,3-beta-glucanosyltransferase gel1 OS=Neosartorya fumigata (strain CEA10 / CBS 144.89 / FGSC A1163) OX=451804 GN=gel1 PE=1 SV=1 && PF03198:Glucanosyltransferase	-
MGG_04612	23524.4	24323.4	24471.1	4154.34	4191.28	4091.66	24106.3	4145.76	2.53972	0	0	MGG_04612	2	1088711	1090243	-	1105	protein_coding	- && sp|P29453|RL8B_YEAST 60S ribosomal protein L8-B OS=Saccharomyces cerevisiae (strain ATCC 204508 / S288c) OX=559292 GN=RPL8B PE=1 SV=3 && PF01248:Ribosomal protein L7Ae/L30e/S12e/Gadd45 family	-
MGG_05673	22677.8	22682.1	23814.5	5353.23	5276.59	5505.74	23058.1	5378.52	2.09995	0	0	MGG_05673	1	6076189	6078103	+	1736	protein_coding	- && sp|O60128|RS3_SCHPO 40S ribosomal protein S3 OS=Schizosaccharomyces pombe (strain 972 / ATCC 24843) OX=284812 GN=rps3 PE=1 SV=1 && PF07650:KH domain|PF00189:Ribosomal protein S3, C-terminal domain	-
MGG_04719	23183.6	22593.8	25429.1	4517.81	4294.59	4707.04	23735.5	4506.48	2.3969	0	0	MGG_04719	1	6871257	6873177	+	1417	protein_coding	- && sp|G4MQX3|MIP11_MAGO7 MST50-interacting protein 11 OS=Magnaporthe oryzae (strain 70-15 / ATCC MYA-4617 / FGSC 8958) OX=242507 GN=MIP11 PE=1 SV=1 && PF00400:WD domain, G-beta repeat	-
MGG_04696	23663.1	23631.2	23303.1	4361.57	4312.36	4373.16	23532.5	4349.03	2.43587	0	0	MGG_04696	2	1256903	1258097	-	1036	protein_coding	- && sp|Q7RZS0|RL10A_NEUCR 60S ribosomal protein L10a OS=Neurospora crassa (strain ATCC 24698 / 74-OR23-1A / CBS 708.71 / DSM 1257 / FGSC 987) OX=367110 GN=crp-74 PE=3 SV=1 && PF00687:Ribosomal protein L1p/L10e family	-
MGG_09602	24568.6	25587.5	23996.2	2396.7	2554.98	2507.37	24717.5	2486.35	3.31354	0	0	MGG_09602	7	3261823	3265038	+	3081	protein_coding	- && sp|O70423|AOC3_MOUSE Membrane primary amine oxidase OS=Mus musculus OX=10090 GN=Aoc3 PE=1 SV=3 && -	-
MGG_03236	22982.3	22395.7	21649.2	4879.1	4745.59	4719.05	22342.4	4781.25	2.22431	0	0	MGG_03236	4	2593573	2595420	+	1349	protein_coding	- && sp|Q9C0Z7|RS6B_SCHPO 40S ribosomal protein S6-B OS=Schizosaccharomyces pombe (strain 972 / ATCC 24843) OX=284812 GN=rps602 PE=1 SV=1 && PF01092:Ribosomal protein S6e	-
MGG_11513	21364.3	20966.3	20725	6604.2	6214.15	6017.47	21018.5	6278.61	1.74312	0	0	MGG_11513	5	2018633	2021578	+	2328	protein_coding	- && sp|G4NAY4|SSB1_MAGO7 Heat shock protein SSB1 OS=Magnaporthe oryzae (strain 70-15 / ATCC MYA-4617 / FGSC 8958) OX=242507 GN=SSB1 PE=1 SV=1 && PF00012:Hsp70 protein	-
MGG_09927	21652.6	23039.4	22501.3	4212.93	4170.17	4320.79	22397.7	4234.63	2.40304	0	0	MGG_09927	1	4369133	4371177	+	1665	protein_coding	- && sp|P41056|RL33B_YEAST 60S ribosomal protein L33-B OS=Saccharomyces cerevisiae (strain ATCC 204508 / S288c) OX=559292 GN=RPL33B PE=1 SV=2 && PF01247:Ribosomal protein L35Ae	-
MGG_00715	21369.7	20986.2	20167	5404.23	5474.32	5254.78	20841	5377.78	1.95437	0	0	MGG_00715	5	1897767	1898537	-	617	protein_coding	- && - && PF11034:Glucose-repressible protein Grg1	-
MGG_07928	22086.8	22543.6	21882.1	3195.23	3183.73	2917.63	22170.8	3098.86	2.8389	0	0	MGG_07928	3	6276358	6277386	-	742	protein_coding	- && sp|P14799|RS27A_NEUCR Ubiquitin-40S ribosomal protein S27a OS=Neurospora crassa (strain ATCC 24698 / 74-OR23-1A / CBS 708.71 / DSM 1257 / FGSC 987) OX=367110 GN=ubi::crp-6 PE=1 SV=4 && PF01599:Ribosomal protein S27a|PF00240:Ubiquitin family	-
MGG_10865	22143	23561.1	20526.8	2897.95	2590.53	2909.99	22077	2799.49	2.97923	0	0	MGG_10865	2	180926	183037	-	2112	protein_coding	- && - && -	-
MGG_05307	20415.2	20571.8	20835.5	4655.6	4670.06	4512.83	20607.5	4612.83	2.15946	0	0	MGG_05307	3	5349755	5352320	+	1975	protein_coding	- && - && PF09598:Stm1	-
MGG_06657	21655.3	19899.5	24064.7	2798.13	3055.98	3108.57	21873.2	2987.56	2.87213	0	0	MGG_06657	1	2306476	2307465	-	882	protein_coding	- && sp|Q7SC06|RS25_NEUCR 40S ribosomal protein S25 OS=Neurospora crassa (strain ATCC 24698 / 74-OR23-1A / CBS 708.71 / DSM 1257 / FGSC 987) OX=367110 GN=rps-25 PE=3 SV=1 && PF03297:S25 ribosomal protein	-
MGG_09134	22671.4	22752.1	21767.9	2312.07	2108.41	2093.84	22397.2	2171.44	3.36649	0	0	MGG_09134	supercont8.8	77947	79107	-	933	protein_coding	- && sp|P52753|CRYP_CRYPA Cryparin OS=Cryphonectria parasitica OX=5116 GN=CRP PE=1 SV=1 && PF06766:Fungal hydrophobin	-
MGG_13645	21096	20341.6	22134.1	3465.39	3433.67	3764.33	21190.6	3554.46	2.57566	0	0	MGG_13645	4	5252337	5253895	-	1143	protein_coding	- && sp|O59931|RL13_CANAL 60S ribosomal protein L13 OS=Candida albicans (strain SC5314 / ATCC MYA-2876) OX=237561 GN=RPL13 PE=3 SV=1 && PF01294:Ribosomal protein L13e	-
MGG_02747	22336	22794.5	19286.7	2952.2	2832.69	2554.29	21472.4	2779.73	2.94949	0	0	MGG_02747	7	1677712	1678819	-	789	protein_coding	- && sp|P87158|RS4A_SCHPO 40S ribosomal protein S4-A OS=Schizosaccharomyces pombe (strain 972 / ATCC 24843) OX=284812 GN=rps401 PE=2 SV=2 && PF16121:40S ribosomal protein S4 C-terminus|PF08071:RS4NT (NUC023) domain|PF01479:S4 domain|PF00900:Ribosomal family S4e	-
MGG_06571	20894.8	18502.1	22778.9	3592.33	3482.55	3629.03	20725.3	3567.97	2.53815	0	0	MGG_06571	4	3234390	3235484	-	849	protein_coding	- && sp|P0CX25|RL43A_YEAST 60S ribosomal protein L43-A OS=Saccharomyces cerevisiae (strain ATCC 204508 / S288c) OX=559292 GN=RPL43A PE=1 SV=1 && -	-
MGG_06658	20690.8	19926.3	19992.6	4152.17	3972.44	4148.4	20203.2	4091	2.30399	0	0	MGG_06658	1	2307569	2308991	+	1111	protein_coding	- && sp|Q7RVI1|RS5_NEUCR 40S ribosomal protein S5 OS=Neurospora crassa (strain ATCC 24698 / 74-OR23-1A / CBS 708.71 / DSM 1257 / FGSC 987) OX=367110 GN=rps-5 PE=3 SV=2 && PF00177:Ribosomal protein S7p/S5e	-
MGG_03251	20040.9	18670.8	21654.7	3670.45	3758.04	3794.88	20122.1	3741.12	2.42721	0	0	MGG_03251	4	2547753	2549050	-	1038	protein_coding	- && sp|P0CX39|RS8A_YEAST 40S ribosomal protein S8-A OS=Saccharomyces cerevisiae (strain ATCC 204508 / S288c) OX=559292 GN=RPS8A PE=1 SV=1 && PF01201:Ribosomal protein S8e	-
MGG_12892	18656.7	18592.1	20197.2	4674.04	4647.84	4921.99	19148.7	4747.96	2.01182	0	0	MGG_12892	3	5302690	5304323	-	1092	protein_coding	- && sp|Q7SFJ9|RS16_NEUCR 40S ribosomal protein S16 OS=Neurospora crassa (strain ATCC 24698 / 74-OR23-1A / CBS 708.71 / DSM 1257 / FGSC 987) OX=367110 GN=rps-16 PE=3 SV=1 && PF00380:Ribosomal protein S9/S16	-
MGG_04467	21126.8	20432.5	19007.2	3401.38	3072.64	2899.08	20188.8	3124.36	2.69188	0	0	MGG_04467	1	7401806	7403575	+	1484	protein_coding	- && sp|Q96TJ5|RLA0_NEUCR 60S acidic ribosomal protein P0 OS=Neurospora crassa (strain ATCC 24698 / 74-OR23-1A / CBS 708.71 / DSM 1257 / FGSC 987) OX=367110 GN=p0 PE=2 SV=1 && PF00428:60s Acidic ribosomal protein|PF17777:Insertion domain in 60S ribosomal protein L10P|PF00466:Ribosomal protein L10	-
MGG_01066	19680.1	17899.1	23036.4	2992.34	3177.06	3195.86	20205.2	3121.75	2.69428	0	0	MGG_01066	5	632254	633471	-	934	protein_coding	- && sp|Q9HE74|RS23_NEUCR 40S ribosomal protein S23 OS=Neurospora crassa (strain ATCC 24698 / 74-OR23-1A / CBS 708.71 / DSM 1257 / FGSC 987) OX=367110 GN=crp-28 PE=3 SV=1 && PF00164:Ribosomal protein S12/S23	-
MGG_05449	18773.6	18058.3	19889.4	4395.21	4204.61	4712.5	18907.1	4437.44	2.09105	0	0	MGG_05449	1	5253556	5255339	+	1208	protein_coding	- && sp|Q9P720|RL16_NEUCR 60S ribosomal protein L16 OS=Neurospora crassa (strain ATCC 24698 / 74-OR23-1A / CBS 708.71 / DSM 1257 / FGSC 987) OX=367110 GN=crp-46 PE=3 SV=1 && PF00572:Ribosomal protein L13	-
MGG_05248	19447.1	18631	19610.9	3956.88	4062.42	3819.97	19229.7	3946.42	2.28473	0	0	MGG_05248	3	5147450	5148999	+	1105	protein_coding	- && sp|Q7RXY1|RL32_NEUCR 60S ribosomal protein L32 OS=Neurospora crassa (strain ATCC 24698 / 74-OR23-1A / CBS 708.71 / DSM 1257 / FGSC 987) OX=367110 GN=crp-63 PE=3 SV=1 && PF01655:Ribosomal protein L32	-
MGG_04114	18679.4	17746.8	19479.3	4240.06	4215.71	4161.49	18635.2	4205.75	2.14755	0	0	MGG_04114	6	1919613	1921911	-	2122	protein_coding	- && sp|P27770|RS17_NEUCR 40S ribosomal protein S17 OS=Neurospora crassa (strain ATCC 24698 / 74-OR23-1A / CBS 708.71 / DSM 1257 / FGSC 987) OX=367110 GN=rps-17 PE=3 SV=1 && PF04181:Rtr1/RPAP2 family	-
MGG_09381	20660.9	20035.3	21312.2	374.314	328.815	358.975	20669.5	354.035	5.86691	0	0	MGG_09381	6	3469606	3471101	+	1317	protein_coding	- && - && PF11807:Domain of unknown function (DUF3328)	-
MGG_10370	17604.3	17681	19507.7	3326.51	3098.19	3276.6	18264.3	3233.77	2.49764	0	0	MGG_10370	2	488828	489929	+	776	protein_coding	- && sp|P34737|RS15_PODAS 40S ribosomal protein S15 OS=Podospora anserina OX=2587412 GN=RPS15 PE=3 SV=1 && PF00203:Ribosomal protein S19	-
MGG_02711	17626.1	16914.4	17653.8	4173.87	3983.54	3935.63	17398.1	4031.02	2.10965	0	0	MGG_02711	7	1783972	1785488	+	1082	protein_coding	- && sp|Q7SDU2|RL24_NEUCR 60S ribosomal protein L24 OS=Neurospora crassa (strain ATCC 24698 / 74-OR23-1A / CBS 708.71 / DSM 1257 / FGSC 987) OX=367110 GN=rpl-24 PE=3 SV=1 && PF01246:Ribosomal protein L24e	-
MGG_08190	16489.4	17274.4	16543.3	4326.85	4036.87	4257.51	16769	4207.08	1.99486	0	0	MGG_08190	2	6008602	6010697	-	1687	protein_coding	- && sp|P35679|RL4A_SCHPO 60S ribosomal protein L4-A OS=Schizosaccharomyces pombe (strain 972 / ATCC 24843) OX=284812 GN=rpl402 PE=1 SV=2 && PF00573:Ribosomal protein L4/L1 family|PF14374:60S ribosomal protein L4 C-terminal domain	-
MGG_03653	16797.6	16089.9	17524.1	3961.22	3889.12	3936.72	16803.8	3929.02	2.09649	0	0	MGG_03653	4	1121920	1123602	-	1088	protein_coding	- && sp|P0CX23|RL20A_YEAST 60S ribosomal protein L20-A OS=Saccharomyces cerevisiae (strain ATCC 204508 / S288c) OX=559292 GN=RPL20A PE=1 SV=1 && PF01775:Ribosomal proteins 50S-L18Ae/60S-L20/60S-L18A	-
MGG_09194	16690.6	16277.6	18800.8	3132.3	2909.34	3230.77	17256.3	3090.81	2.48096	0	0	MGG_09194	1	3695227	3697030	-	1276	protein_coding	- && sp|Q9HE25|RL17_NEUCR 60S ribosomal protein L17 OS=Neurospora crassa (strain ATCC 24698 / 74-OR23-1A / CBS 708.71 / DSM 1257 / FGSC 987) OX=367110 GN=rpl-17 PE=3 SV=1 && PF00237:Ribosomal protein L22p/L17e	-
MGG_11785	17655.1	16975.9	17918.6	2494.34	2222.83	2365.52	17516.5	2360.9	2.89113	0	0	MGG_11785	1	3484366	3485823	-	1035	protein_coding	- && sp|Q8X034|RL15_NEUCR 60S ribosomal protein L15 OS=Neurospora crassa (strain ATCC 24698 / 74-OR23-1A / CBS 708.71 / DSM 1257 / FGSC 987) OX=367110 GN=rpl-15 PE=3 SV=1 && PF00827:Ribosomal L15	-
MGG_10456	15867.5	15791.3	16109.5	4353.98	3977.99	4435.36	15922.8	4255.78	1.9035	0	0	MGG_10456	2	300105	301248	-	1144	protein_coding	- && - && -	-
MGG_10680	16120.4	15853.6	17484.8	3592.33	3556.97	3515.55	16486.3	3554.95	2.21333	0	0	MGG_10680	4	74745	76237	+	1156	protein_coding	- && sp|P0CU28|RS24_CHATD 40S ribosomal protein S24 OS=Chaetomium thermophilum (strain DSM 1495 / CBS 144.50 / IMI 039719) OX=759272 GN=CTHT_0041970.2 PE=1 SV=1 && PF01282:Ribosomal protein S24e	-
MGG_03135	16692.4	15642.5	18525.9	2714.59	2743.82	2919.81	16953.6	2792.74	2.60178	0	0	MGG_03135	4	2944723	2945818	+	844	protein_coding	- && sp|Q7S7F1|RL30_NEUCR 60S ribosomal protein L30 OS=Neurospora crassa (strain ATCC 24698 / 74-OR23-1A / CBS 708.71 / DSM 1257 / FGSC 987) OX=367110 GN=rpl-30 PE=3 SV=1 && PF01248:Ribosomal protein L7Ae/L30e/S12e/Gadd45 family	-
MGG_16248	17249	17020	15886.7	3200.66	2951.56	2907.81	16718.5	3020.01	2.46878	0	0	MGG_16248	1	3817704	3819057	-	1164	protein_coding	- && sp|P25443|RS2_YEAST 40S ribosomal protein S2 OS=Saccharomyces cerevisiae (strain ATCC 204508 / S288c) OX=559292 GN=RPS2 PE=1 SV=3 && PF00333:Ribosomal protein S5, N-terminal domain|PF03719:Ribosomal protein S5, C-terminal domain	-
MGG_05237	16993.4	16895.4	17648.3	2445.52	2326.14	2601.2	17179	2457.62	2.80519	0	0	MGG_05237	3	5093112	5094678	-	747	protein_coding	- && sp|Q7SBD5|RL7_NEUCR 60S ribosomal protein L7 OS=Neurospora crassa (strain ATCC 24698 / 74-OR23-1A / CBS 708.71 / DSM 1257 / FGSC 987) OX=367110 GN=rpl-7 PE=3 SV=2 && PF00327:Ribosomal protein L30p/L7e|PF08079:Ribosomal L30 N-terminal domain	-
MGG_06000	17223.6	17109.1	16803.6	2658.17	2568.31	2493.18	17045.4	2573.22	2.72771	0	0	MGG_06000	3	2246235	2247497	-	900	protein_coding	- && - && PF08570:Protein of unknown function (DUF1761)	-
MGG_07753	17005.1	16461	17065.7	2743.89	2689.39	2751.78	16843.9	2728.35	2.62607	0	0	MGG_07753	3	5641857	5643021	-	994	protein_coding	- && sp|Q7RVN0|RL11_NEUCR 60S ribosomal protein L11 OS=Neurospora crassa (strain ATCC 24698 / 74-OR23-1A / CBS 708.71 / DSM 1257 / FGSC 987) OX=367110 GN=rpl-11 PE=3 SV=2 && PF00673:ribosomal L5P family C-terminus|PF00281:Ribosomal protein L5	-
MGG_04484	16398.7	16209.3	16290.3	3315.66	3160.4	3127.12	16299.4	3201.06	2.34815	0	0	MGG_04484	1	7339776	7341323	-	1106	protein_coding	- && sp|Q8TFH1|RL18B_SCHPO 60S ribosomal protein L18-B OS=Schizosaccharomyces pombe (strain 972 / ATCC 24843) OX=284812 GN=rpl1802 PE=1 SV=1 && PF17135:Ribosomal protein 60S L18 and 50S L18e	-
MGG_15302	17116.6	17079.7	16348.8	2181.87	2170.62	1990.18	16848.4	2114.23	2.99446	0	0	MGG_15302	1	7118561	7118939	-	315	protein_coding	- && - && -	-
MGG_00223	15319.1	15302.5	15342.4	2804.64	2801.59	2863.07	15321.3	2823.1	2.44017	0	0	MGG_00223	5	3607572	3609388	-	1555	protein_coding	- && sp|Q96UH7|ALF1_PARBA Fructose-bisphosphate aldolase 1 OS=Paracoccidioides lutzii (strain ATCC MYA-826 / Pb01) OX=502779 GN=FBA1 PE=1 SV=3 && PF01116:Fructose-bisphosphate aldolase class-II	-
MGG_02952	15310.1	14608.6	16410.9	2501.94	2429.45	2619.75	15443.2	2517.05	2.61706	0	0	MGG_02952	7	879220	880379	+	891	protein_coding	- && sp|P52810|RS9_PODAS 40S ribosomal protein S9 OS=Podospora anserina OX=2587412 GN=RPS9 PE=3 SV=1 && PF01479:S4 domain	-
MGG_00221	15148.7	16015.4	14332.3	2961.96	2636.07	2702.68	15165.5	2766.9	2.45439	0	0	MGG_00221	5	3612557	3614157	-	1115	protein_coding	- && sp|O43105|RS7_NEUCR 40S ribosomal protein S7 OS=Neurospora crassa (strain ATCC 24698 / 74-OR23-1A / CBS 708.71 / DSM 1257 / FGSC 987) OX=367110 GN=crp-15 PE=3 SV=2 && PF01251:Ribosomal protein S7e	-
MGG_04455	14810.6	13769.3	15931.4	2713.51	2671.62	2885.98	14837.1	2757.04	2.42793	0	0	MGG_04455	2	847482	849080	+	953	protein_coding	- && sp|Q8L805|RL35_WHEAT 60S ribosomal protein L35 OS=Triticum aestivum OX=4565 GN=RPL35 PE=1 SV=1 && PF00831:Ribosomal L29 protein	-
MGG_03521	13531.6	13566.8	13849.2	4192.32	4013.54	3943.27	13649.2	4049.71	1.75289	0	0	MGG_03521	4	1605784	1608803	-	2784	protein_coding	- && sp|Q4WLN1|ACON_ASPFU Aconitate hydratase, mitochondrial OS=Neosartorya fumigata (strain ATCC MYA-4609 / Af293 / CBS 101355 / FGSC A1100) OX=330879 GN=acoA PE=1 SV=1 && PF00330:Aconitase family (aconitate hydratase)|PF00694:Aconitase C-terminal domain	-
MGG_04829	14688.2	14631.9	14262	2683.13	2504.99	2515.01	14527.4	2567.71	2.50015	0	0	MGG_04829	2	1511010	1512835	-	1291	protein_coding	- && sp|P05738|RL9A_YEAST 60S ribosomal protein L9-A OS=Saccharomyces cerevisiae (strain ATCC 204508 / S288c) OX=559292 GN=RPL9A PE=1 SV=2 && PF00347:Ribosomal protein L6	-
MGG_16739	14073.7	13673.3	13826.4	3206.08	3349.24	3044.19	13857.8	3199.84	2.11469	0	0	MGG_16739	3	2293034	2294601	-	1142	protein_coding	- && sp|P38672|IF5A_NEUCR Eukaryotic translation initiation factor 5A OS=Neurospora crassa (strain ATCC 24698 / 74-OR23-1A / CBS 708.71 / DSM 1257 / FGSC 987) OX=367110 GN=tif-51 PE=2 SV=2 && PF01287:Eukaryotic elongation factor 5A hypusine, DNA-binding OB fold	-
MGG_16204	14218.7	13625.7	14263.9	2953.28	2989.32	2962.36	14036.1	2968.32	2.2414	0	0	MGG_16204	1	3152577	3153669	+	789	protein_coding	- && sp|Q9C285|RL12_NEUCR 60S ribosomal protein L12 OS=Neurospora crassa (strain ATCC 24698 / 74-OR23-1A / CBS 708.71 / DSM 1257 / FGSC 987) OX=367110 GN=rpl-12 PE=3 SV=1 && PF03946:Ribosomal protein L11, N-terminal domain|PF00298:Ribosomal protein L11, RNA binding domain	-
MGG_04105	14530.5	13270.9	14138.7	2648.41	2840.47	2649.21	13980.1	2712.7	2.36562	0	0	MGG_04105	6	1944551	1945549	-	831	protein_coding	- && sp|Q4HXT6|PMP3_GIBZE Plasma membrane proteolipid 3 OS=Gibberella zeae (strain ATCC MYA-4620 / CBS 123657 / FGSC 9075 / NRRL 31084 / PH-1) OX=229533 GN=PMP3 PE=3 SV=2 && -	-
MGG_07973	14368.3	13633.5	15029.1	1842.28	1956.22	2108.02	14343.6	1968.84	2.86498	0	0	MGG_07973	3	6429955	6430752	-	798	protein_coding	- && - && -	-
MGG_06480	13857.9	13168.8	14202.7	2614.77	2596.08	2594.66	13743.1	2601.84	2.40105	0	0	MGG_06480	4	3590728	3591378	-	444	protein_coding	- && sp|O59936|RS12_BLUGH 40S ribosomal protein S12 OS=Blumeria graminis f. sp. hordei OX=62688 GN=RPS12 PE=3 SV=1 && PF01248:Ribosomal protein L7Ae/L30e/S12e/Gadd45 family	-
MGG_02872	13554.3	13377.4	12587.1	3145.32	3152.62	2986.37	13172.9	3094.77	2.08972	0	0	MGG_02872	7	1209362	1210673	-	902	protein_coding	- && sp|Q7RVN2|RS27_NEUCR 40S ribosomal protein S27 OS=Neurospora crassa (strain ATCC 24698 / 74-OR23-1A / CBS 708.71 / DSM 1257 / FGSC 987) OX=367110 GN=crp-6 PE=3 SV=1 && -	-
MGG_06185	13725.6	12736.2	14846.5	2308.81	2108.41	2141.85	13769.4	2186.36	2.65473	0	0	MGG_06185	3	2859430	2860379	-	527	protein_coding	- && sp|P49148|RLA1_ALTAL 60S acidic ribosomal protein P1 OS=Alternaria alternata OX=5599 GN=ALTA12 PE=1 SV=1 && PF00428:60s Acidic ribosomal protein	-
MGG_07048	13352.1	12486.2	14132.3	2717.85	2698.28	2631.75	13323.5	2682.63	2.3122	0	0	MGG_07048	2	6191102	6192612	-	1225	protein_coding	- && sp|O59953|RL5_NEUCR 60S ribosomal protein L5 OS=Neurospora crassa (strain ATCC 24698 / 74-OR23-1A / CBS 708.71 / DSM 1257 / FGSC 987) OX=367110 GN=rpl-5 PE=3 SV=1 && PF17144:Ribosomal large subunit proteins 60S L5, and 50S L18|PF14204:Ribosomal L18 C-terminal region	-
MGG_02953	13018.5	12897.1	14172.5	2351.13	2315.03	2385.16	13362.7	2350.44	2.50714	0	0	MGG_02953	7	877648	879110	-	1124	protein_coding	- && sp|Q9UUC1|RL21A_SCHPO 60S ribosomal protein L21-A OS=Schizosaccharomyces pombe (strain 972 / ATCC 24843) OX=284812 GN=rpl2101 PE=3 SV=1 && PF01157:Ribosomal protein L21e	-
MGG_08835	12456.5	12524.2	12269.3	3331.94	3297.03	3262.42	12416.7	3297.13	1.91301	0	0	MGG_08835	2	1812858	1815069	+	1602	protein_coding	- && sp|P83778|MDHC_CANAL Malate dehydrogenase, cytoplasmic OS=Candida albicans (strain SC5314 / ATCC MYA-2876) OX=237561 GN=MDH1 PE=1 SV=2 && PF02866:lactate/malate dehydrogenase, alpha/beta C-terminal domain|PF00056:lactate/malate dehydrogenase, NAD binding domain	-
MGG_00409	12006.9	11960.1	11958.8	3574.97	3375.9	3330.06	11975.3	3426.98	1.805	0	0	MGG_00409	5	2979450	2980351	+	734	protein_coding	- && - && -	-
MGG_10185	12866.3	12063.1	12831	2491.09	2460.56	2420.08	12586.8	2457.24	2.35674	0	0	MGG_10185	2	1686021	1687321	+	921	protein_coding	- && sp|Q24JY1|RL23A_BOVIN 60S ribosomal protein L23a OS=Bos taurus OX=9913 GN=RPL23A PE=2 SV=1 && PF00276:Ribosomal protein L23|PF03939:Ribosomal protein L23, N-terminal domain	-
MGG_03727	12877.1	12148.7	13602.7	1978.98	2001.77	2140.76	12876.2	2040.5	2.65764	0	0	MGG_03727	4	900961	902312	-	1048	protein_coding	- && sp|Q9XGL4|RL31_CYAPA 60S ribosomal protein L31 OS=Cyanophora paradoxa OX=2762 GN=RPL31 PE=3 SV=1 && PF01198:Ribosomal protein L31e	-
MGG_05026	12084.9	11825.1	13252	2485.66	2428.34	2628.48	12387.3	2514.16	2.30062	0	0	MGG_05026	3	4344410	4345666	+	797	protein_coding	- && sp|P27073|RS19_EMENI 40S ribosomal protein S19 OS=Emericella nidulans (strain FGSC A4 / ATCC 38163 / CBS 112.46 / NRRL 194 / M139) OX=227321 GN=rps19 PE=3 SV=1 && PF01090:Ribosomal protein S19e	-
MGG_01589	12766.6	12467.1	11433.7	2790.54	2554.98	2603.39	12222.5	2649.63	2.20562	0	0	MGG_01589	2	4110604	4111853	+	984	protein_coding	- && - && PF04568:Mitochondrial ATPase inhibitor, IATP	-
MGG_06693	12463.8	11594.1	14162.5	2041.91	1993.99	2079.65	12740.1	2038.52	2.64369	0	0	MGG_06693	1	2410860	2412398	+	1135	protein_coding	- && sp|O14388|RL27A_SCHPO 60S ribosomal protein L27-A OS=Schizosaccharomyces pombe (strain 972 / ATCC 24843) OX=284812 GN=rpl2701 PE=2 SV=2 && PF01777:Ribosomal L27e protein family	-
MGG_03372	12229	13106.5	11740.6	2476.98	2356.13	2358.98	12358.7	2397.37	2.36602	0	0	MGG_03372	4	2110236	2110670	-	351	protein_coding	- && sp|P55828|RS20_DROME 40S ribosomal protein S20 OS=Drosophila melanogaster OX=7227 GN=RpS20 PE=1 SV=1 && PF00338:Ribosomal protein S10p/S20e	-
MGG_05296	12703.1	12077.8	12646.5	2168.85	1929.56	2153.85	12475.8	2084.09	2.58144	0	0	MGG_05296	3	5316005	5316903	+	351	protein_coding	- && sp|P87262|RL34A_YEAST 60S ribosomal protein L34-A OS=Saccharomyces cerevisiae (strain ATCC 204508 / S288c) OX=559292 GN=RPL34A PE=1 SV=1 && PF01199:Ribosomal protein L34e	-
MGG_00546	12681.3	12148.7	12745.1	1857.47	1777.38	1714.13	12525.1	1782.99	2.81237	0	0	MGG_00546	5	2514272	2514697	-	321	protein_coding	- && sp|P52809|RL44_CYBJA 60S ribosomal protein L44 OS=Cyberlindnera jadinii OX=4903 GN=RPL44 PE=3 SV=2 && PF00935:Ribosomal protein L44	-
MGG_15739	12091.2	11366.6	12020	2436.84	2527.21	2437.54	11825.9	2467.19	2.26102	0	0	MGG_15739	2	4147117	4148286	+	873	protein_coding	- && sp|Q6MVH7|IPYR_NEUCR Inorganic pyrophosphatase OS=Neurospora crassa (strain ATCC 24698 / 74-OR23-1A / CBS 708.71 / DSM 1257 / FGSC 987) OX=367110 GN=ipp-1 PE=3 SV=1 && PF00719:Inorganic pyrophosphatase	-
MGG_06837	12471	11072.4	12184.4	2333.77	2368.35	2291.33	11909.3	2331.15	2.35293	0	0	MGG_06837	1	2936331	2936678	-	264	protein_coding	- && sp|Q4WI01|RS21_ASPFU 40S ribosomal protein S21 OS=Neosartorya fumigata (strain ATCC MYA-4609 / Af293 / CBS 101355 / FGSC A1100) OX=330879 GN=rps21 PE=3 SV=1 && -	-
MGG_04104	12485.6	12350.3	11244.7	1477.73	1368.58	1367.16	12026.9	1404.49	3.09807	0	0	MGG_04104	6	1947726	1948897	+	919	protein_coding	- && sp|Q09668|RL22_SCHPO 60S ribosomal protein L22 OS=Schizosaccharomyces pombe (strain 972 / ATCC 24843) OX=284812 GN=rpl22 PE=1 SV=3 && PF01776:Ribosomal L22e protein family	-
MGG_06479	11191.1	10810.2	11069.3	2184.04	2221.72	2219.32	11023.6	2208.36	2.31954	0	0	MGG_06479	4	3592126	3592799	+	393	protein_coding	- && sp|Q7RV75|RS22_NEUCR 40S ribosomal protein S22 OS=Neurospora crassa (strain ATCC 24698 / 74-OR23-1A / CBS 708.71 / DSM 1257 / FGSC 987) OX=367110 GN=crp-27 PE=3 SV=1 && PF00410:Ribosomal protein S8	-
MGG_04946	13081.1	13535.7	11119.6	158.405	155.52	178.942	12578.8	164.289	6.25841	0	0	MGG_04946	3	4039708	4041163	-	1372	protein_coding	- && - && PF06966:Protein of unknown function (DUF1295)	-
MGG_07212	10825.8	9617.05	10927.8	2455.28	2428.34	2426.63	10456.9	2436.75	2.10133	0	0	MGG_07212	2	6786215	6787382	+	928	protein_coding	- && - && -	-
MGG_03554	10621	10182	11497.7	1509.19	1664.07	1526.46	10766.9	1566.57	2.78102	0	0	MGG_03554	4	1483457	1484708	+	859	protein_coding	- && sp|Q9HFR7|RL36_TRIHM 60S ribosomal protein L36 OS=Trichoderma hamatum OX=49224 GN=rpl36 PE=3 SV=1 && PF01158:Ribosomal protein L36e	-
MGG_06127	9930.25	9531.39	9912.28	2708.08	2706.06	2555.38	9791.31	2656.5	1.88196	0	0	MGG_06127	3	2665759	2667331	+	1228	protein_coding	- && sp|P39825|PROF_SCHPO Profilin OS=Schizosaccharomyces pombe (strain 972 / ATCC 24843) OX=284812 GN=cdc3 PE=1 SV=1 && PF00235:Profilin	-
MGG_17513	10023.6	10191.6	10075.7	2156.92	2049.54	2147.3	10097	2117.92	2.25312	0	0	MGG_17513	5	3796176	3798498	-	2150	protein_coding	- && sp|Q9P8I0|PUT2_EMENI Delta-1-pyrroline-5-carboxylate dehydrogenase, mitochondrial OS=Emericella nidulans (strain FGSC A4 / ATCC 38163 / CBS 112.46 / NRRL 194 / M139) OX=227321 GN=prnC PE=3 SV=2 && PF00171:Aldehyde dehydrogenase family	-
MGG_02625	11052.4	9694.92	11065.7	955.857	986.444	921.987	10604.4	954.763	3.47339	0	0	MGG_02625	7	2155693	2156595	+	477	protein_coding	- && sp|Q96VL0|SODC_CLAP2 Superoxide dismutase [Cu-Zn] OS=Claviceps purpurea (strain 20.1) OX=1111077 GN=SOD1 PE=3 SV=3 && PF00080:Copper/zinc superoxide dismutase (SODC)	-
MGG_08622	10556.6	11098.3	9870.27	987.321	969.781	941.627	10508.4	966.243	3.44307	0	0	MGG_08622	1	7597429	7600149	-	2251	protein_coding	- && sp|Q7Z8P9|NDK_ASPFU Nucleoside diphosphate kinase OS=Neosartorya fumigata (strain ATCC MYA-4609 / Af293 / CBS 101355 / FGSC A1100) OX=330879 GN=ndk1 PE=1 SV=1 && PF00334:Nucleoside diphosphate kinase	-
MGG_03442	9125.31	9238.08	9620.04	2118.94	1969.55	2124.39	9327.81	2070.96	2.17109	0	0	MGG_03442	4	1844972	1846739	-	1631	protein_coding	- && - && -	-
MGG_02620	9408.13	9424.11	9194.47	1752.22	1607.41	1797.06	9342.23	1718.9	2.44212	0	0	MGG_02620	7	2174466	2175955	-	978	protein_coding	- && sp|Q9C0T1|RL37_EMENI 60S ribosomal protein L37 OS=Emericella nidulans (strain FGSC A4 / ATCC 38163 / CBS 112.46 / NRRL 194 / M139) OX=227321 GN=rpl37 PE=3 SV=1 && -	-
MGG_11776	8970.31	8932.65	10357	1474.47	1386.35	1421.71	9419.99	1427.51	2.72208	0	0	RPS0	1	3557611	3559351	-	1497	protein_coding	- && sp|A4R188|RSSA_MAGO7 40S ribosomal protein S0 OS=Magnaporthe oryzae (strain 70-15 / ATCC MYA-4617 / FGSC 8958) OX=242507 GN=RPS0 PE=3 SV=1 && PF00318:Ribosomal protein S2	-
MGG_09916	8666.64	8484.46	8428.27	2440.09	2397.24	2523.73	8526.46	2453.69	1.79694	0	0	MGG_09916	1	4328196	4329917	-	1330	protein_coding	- && sp|Q6C338|ATPG_YARLI ATP synthase subunit gamma, mitochondrial OS=Yarrowia lipolytica (strain CLIB 122 / E 150) OX=284591 GN=ATP3 PE=1 SV=2 && PF00231:ATP synthase	-
MGG_02660	9195.11	8690.39	9381.69	1738.12	1635.19	1678.13	9089.06	1683.81	2.43224	0	0	EGD2	7	2006527	2008059	-	957	protein_coding	- && sp|A4RC89|NACA_MAGO7 Nascent polypeptide-associated complex subunit alpha OS=Magnaporthe oryzae (strain 70-15 / ATCC MYA-4617 / FGSC 8958) OX=242507 GN=EGD2 PE=3 SV=1 && PF01849:NAC domain	-
MGG_04977	9158.85	8778.64	8987.17	1552.59	1435.23	1362.8	8974.89	1450.21	2.62953	0	0	MGG_04977	3	4137051	4137541	+	156	protein_coding	- && sp|Q6BHV8|RL39_DEBHA 60S ribosomal protein L39 OS=Debaryomyces hansenii (strain ATCC 36239 / CBS 767 / BCRC 21394 / JCM 1990 / NBRC 0083 / IGC 2968) OX=284592 GN=RPL39 PE=3 SV=1 && -	-
MGG_08162	8095.57	8330.45	8211.83	2241.55	2347.25	2250.96	8212.62	2279.92	1.84897	0	0	MGG_08162	2	5908099	5910137	+	1952	protein_coding	- && sp|P02992|EFTU_YEAST Elongation factor Tu, mitochondrial OS=Saccharomyces cerevisiae (strain ATCC 204508 / S288c) OX=559292 GN=TUF1 PE=1 SV=1 && PF03144:Elongation factor Tu domain 2|PF00009:Elongation factor Tu GTP binding domain|PF03143:Elongation factor Tu C-terminal domain	-
MGG_00349	8934.95	8816.71	8250.18	1683.87	1608.53	1781.78	8667.28	1691.39	2.35729	0	0	MGG_00349	5	3168888	3170365	-	1011	protein_coding	- && sp|P33192|RS13_CANMA 40S ribosomal protein S13 OS=Candida maltosa OX=5479 GN=RPS13 PE=3 SV=2 && PF00312:Ribosomal protein S15|PF08069:Ribosomal S13/S15 N-terminal domain	-
MGG_05164	9300.26	9225.1	8131.46	1429.99	1341.92	1351.88	8885.61	1374.6	2.69243	0	0	MGG_05164	3	4810023	4812706	+	2466	protein_coding	- && sp|Q9Y7X6|ISH1_SCHPO Stress response protein ish1 OS=Schizosaccharomyces pombe (strain 972 / ATCC 24843) OX=284812 GN=ish1 PE=1 SV=1 && PF10281:Putative stress-responsive nuclear envelope protein	-
MGG_03965	9253.12	8147.89	9001.78	1533.06	1468.56	1479.54	8800.93	1493.72	2.55861	0	0	MGG_03965	6	2408067	2408750	-	548	protein_coding	- && sp|Q9FJX2|RL262_ARATH 60S ribosomal protein L26-2 OS=Arabidopsis thaliana OX=3702 GN=RPL26B PE=2 SV=1 && PF16906:Ribosomal proteins L26 eukaryotic, L24P archaeal|PF00467:KOW motif	-
MGG_00771	8788.11	8970.72	9435.57	1070.86	1166.4	1067.1	9064.8	1101.46	3.04106	0	0	MGG_00771	5	1689053	1693961	+	4841	protein_coding	- && sp|Q10094|YAOF_SCHPO Uncharacterized protein C11D3.15 OS=Schizosaccharomyces pombe (strain 972 / ATCC 24843) OX=284812 GN=SPAC11D3.15 PE=3 SV=1 && PF05378:Hydantoinase/oxoprolinase N-terminal region|PF02538:Hydantoinase B/oxoprolinase|PF01968:Hydantoinase/oxoprolinase	-
MGG_08267	7869.87	8264.7	7232.84	1640.47	1524.1	1566.83	7789.13	1577.13	2.30414	0	0	MGG_08267	2	8061057	8063999	-	2262	protein_coding	- && sp|B6HNK6|SORD_PENRW FAD-linked oxidoreductase sorD OS=Penicillium rubens (strain ATCC 28089 / DSM 1075 / NRRL 1951 / Wisconsin 54-1255) OX=500485 GN=sorD PE=3 SV=1 && PF08031:Berberine and berberine like|PF01565:FAD binding domain	-
MGG_04913	8443.65	7447.92	9157.03	647.726	682.068	704.856	8349.53	678.217	3.62184	0	0	MGG_04913	3	3936748	3937898	+	616	protein_coding	- && sp|Q7S6U4|CVNH_NEUCR Cyanovirin-N homolog OS=Neurospora crassa (strain ATCC 24698 / 74-OR23-1A / CBS 708.71 / DSM 1257 / FGSC 987) OX=367110 GN=NCU05495 PE=1 SV=2 && PF08881:CVNH domain	-
MGG_05948	7708.52	7075.87	7968.91	1432.16	1540.76	1573.38	7584.43	1515.43	2.3233	0	0	MGG_05948	3	2079729	2082569	+	1706	protein_coding	- && - && PF00098:Zinc knuckle	-
MGG_09260	7103	7100.96	7469.37	1270.5	1153.07	1204.58	7224.44	1209.39	2.57839	0	0	MGG_09260	1	3966466	3967636	+	1074	protein_coding	- && - && PF01284:Membrane-associating domain	-
MGG_06266	6676.97	6635.46	6736.04	1765.24	1665.18	1766.51	6682.82	1732.31	1.94763	0	0	MGG_06266	4	4352085	4354572	+	2036	protein_coding	- && sp|O59948|ERF1_PODAS Eukaryotic peptide chain release factor subunit 1 OS=Podospora anserina OX=2587412 GN=SU2 PE=3 SV=1 && PF03463:eRF1 domain 1|PF03464:eRF1 domain 2|PF03465:eRF1 domain 3	-
MGG_04699	7571.64	7851.11	6560.7	388.419	484.335	440.808	7327.82	437.854	4.06545	0	0	MGG_04699	2	1273360	1277418	-	3809	protein_coding	- && sp|B0YDH7|MTFA_ASPFC C2H2 finger domain transcription factor mtfA OS=Neosartorya fumigata (strain CEA10 / CBS 144.89 / FGSC A1163) OX=451804 GN=mtfA PE=4 SV=1 && -	-
MGG_10334	6571.82	6706.41	6405.45	1241.2	1219.72	1208.95	6561.23	1223.29	2.42322	0	0	MGG_10334	7	66108	68154	-	2047	protein_coding	- && sp|A4QQN1|M2DH_MAGO7 Mannitol 2-dehydrogenase OS=Magnaporthe oryzae (strain 70-15 / ATCC MYA-4617 / FGSC 8958) OX=242507 GN=MGCH7_ch7g1113 PE=3 SV=1 && PF08125:Mannitol dehydrogenase C-terminal domain|PF01232:Mannitol dehydrogenase Rossmann domain	-
MGG_10503	6422.25	6539.42	5935.13	1338.85	1340.81	1261.32	6298.94	1313.66	2.26162	0	0	MGG_10503	1	4631066	4632969	+	1904	protein_coding	- && sp|P0CT14|MTLD_MAGO7 Mannitol-1-phosphate 5-dehydrogenase OS=Magnaporthe oryzae (strain 70-15 / ATCC MYA-4617 / FGSC 8958) OX=242507 GN=MGG_10503 PE=3 SV=1 && PF08125:Mannitol dehydrogenase C-terminal domain|PF01232:Mannitol dehydrogenase Rossmann domain	-
MGG_10957	6344.3	6330.9	6586.27	1041.57	1033.1	1020.19	6420.49	1031.62	2.63773	0	0	MGG_10957	2	567605	569744	-	1718	protein_coding	- && sp|P38219|OLA1_YEAST Obg-like ATPase 1 OS=Saccharomyces cerevisiae (strain ATCC 204508 / S288c) OX=559292 GN=OLA1 PE=1 SV=1 && PF01926:50S ribosome-binding GTPase|PF06071:Protein of unknown function (DUF933)	-
MGG_06653	6375.12	6168.24	5864.81	1217.33	1335.25	1203.49	6136.06	1252.03	2.29326	0	0	MGG_06653	1	2297325	2298728	+	1305	protein_coding	- && - && -	-
MGG_01819	6146.69	6490.1	5910.47	980.812	995.331	1019.1	6182.42	998.413	2.63056	0	0	MGG_01819	2	4966717	4970293	+	3223	protein_coding	- && sp|P06738|PHSG_YEAST Glycogen phosphorylase OS=Saccharomyces cerevisiae (strain ATCC 204508 / S288c) OX=559292 GN=GPH1 PE=1 SV=4 && PF00343:Carbohydrate phosphorylase	-
MGG_00703	6744.05	6798.99	6357.96	325.491	278.826	274.959	6633.67	293.092	4.49996	0	0	MGG_00703	5	1927047	1928099	-	969	protein_coding	- && - && PF11327:Egh16-like virulence factor	-
MGG_07369	5834.87	5748.6	5997.23	1032.89	1006.44	1051.83	5860.23	1030.39	2.50765	0	0	MGG_07369	2	7409334	7411446	-	1236	protein_coding	- && - && -	-
MGG_02713	5964.49	5789.27	5849.28	1050.25	905.351	895.8	5867.68	950.467	2.62583	0	0	EGD1	7	1780591	1781480	+	519	protein_coding	- && sp|A4RC23|NACB_MAGO7 Nascent polypeptide-associated complex subunit beta OS=Magnaporthe oryzae (strain 70-15 / ATCC MYA-4617 / FGSC 8958) OX=242507 GN=EGD1 PE=3 SV=2 && PF01849:NAC domain	-
MGG_06865	5765.07	5761.58	5972.57	943.923	822.036	907.803	5833.07	891.254	2.71	0	0	MGG_06865	1	3026501	3027260	-	450	protein_coding	- && - && -	-
MGG_13188	5788.64	6020.28	5280.34	732.354	732.057	727.77	5696.42	730.727	2.96275	0	0	MGG_13188	3	2850034	2852142	+	1736	protein_coding	- && sp|O23016|KCAB_ARATH Probable voltage-gated potassium channel subunit beta OS=Arabidopsis thaliana OX=3702 GN=KAB1 PE=1 SV=1 && PF00248:Aldo/keto reductase family	-
MGG_04495	5508.54	5381.74	5571.66	976.472	967.559	980.907	5487.32	974.979	2.49258	0	0	MGG_04495	1	7305190	7307950	+	2406	protein_coding	- && sp|Q4WY53|PGM_ASPFU Phosphoglucomutase OS=Neosartorya fumigata (strain ATCC MYA-4609 / Af293 / CBS 101355 / FGSC A1100) OX=330879 GN=pgmA PE=3 SV=1 && PF00408:Phosphoglucomutase/phosphomannomutase, C-terminal domain|PF02878:Phosphoglucomutase/phosphomannomutase, alpha/beta/alpha domain I|PF02880:Phosphoglucomutase/phosphomannomutase, alpha/beta/alpha domain III|PF02879:Phosphoglucomutase/pho…	-
MGG_09289	5261.08	5646.5	5163.44	1060.01	1105.31	998.365	5357.01	1054.56	2.34501	0	0	MGG_09289	1	4115754	4117438	+	1446	protein_coding	- && sp|P80581|HXK_EMENI Hexokinase OS=Emericella nidulans (strain FGSC A4 / ATCC 38163 / CBS 112.46 / NRRL 194 / M139) OX=227321 GN=hxkA PE=1 SV=2 && PF00349:Hexokinase|PF03727:Hexokinase	-
MGG_03900	5890.16	5544.41	5975.31	368.889	396.577	372.068	5803.29	379.178	3.93612	0	0	MGG_03900	6	2653866	2656272	-	2112	protein_coding	- && sp|P40108|ALDH_DAVTA Aldehyde dehydrogenase OS=Davidiella tassiana OX=29918 GN=CLAH10 PE=1 SV=2 && PF00171:Aldehyde dehydrogenase family	-
MGG_10583	5361.7	5226	5586.27	682.445	685.401	647.028	5391.32	671.625	3.00491	0	0	MGG_10583	7	2816962	2819338	-	1817	protein_coding	- && sp|A0A1U8QTA2|HXNT_EMENI Flavin oxidoreductase hxnT OS=Emericella nidulans (strain FGSC A4 / ATCC 38163 / CBS 112.46 / NRRL 194 / M139) OX=227321 GN=hxnT PE=2 SV=1 && PF00724:NADH:flavin oxidoreductase / NADH oxidase family	-
MGG_09852	5700.71	5952.8	5351.57	60.7582	46.6561	46.9177	5668.36	51.444	6.7827	0	0	MGG_09852	6	3879910	3882143	-	2142	protein_coding	- && sp|P39932|STL1_YEAST Sugar transporter STL1 OS=Saccharomyces cerevisiae (strain ATCC 204508 / S288c) OX=559292 GN=STL1 PE=1 SV=2 && PF00083:Sugar (and other) transporter	-
MGG_00097	5360.79	5420.68	5071.21	503.425	466.561	437.535	5284.23	469.174	3.49342	0	0	MGG_00097	5	4147387	4149294	+	1908	protein_coding	- && sp|Q0GYU4|GLD2_HYPJE Glycerol 2-dehydrogenase (NADP(+)) OS=Hypocrea jecorina OX=51453 GN=gld2 PE=1 SV=1 && PF00248:Aldo/keto reductase family	-
MGG_10111	4935.66	5001.04	4540.62	894.014	867.582	902.347	4825.77	887.981	2.44216	0	0	MGG_10111	4	4608810	4610362	+	1297	protein_coding	- && sp|O07575|YHDF_BACSU Uncharacterized oxidoreductase YhdF OS=Bacillus subtilis (strain 168) OX=224308 GN=yhdF PE=3 SV=1 && PF13561:Enoyl-(Acyl carrier protein) reductase	-
MGG_12300	4998.21	4768.29	4822.81	751.883	722.059	726.679	4863.1	733.54	2.7288	0	0	MGG_12300	2	5876463	5878523	+	1308	protein_coding	- && sp|Q9UT36|GLO21_SCHPO Probable hydroxyacylglutathione hydrolase C824.07 OS=Schizosaccharomyces pombe (strain 972 / ATCC 24843) OX=284812 GN=SPAC824.07 PE=3 SV=1 && PF00753:Metallo-beta-lactamase superfamily|PF16123:Hydroxyacylglutathione hydrolase C-terminus	-
MGG_09396	4744.4	4458.54	4599.98	325.491	283.269	365.521	4600.97	324.76	3.82382	0	0	MGG_09396	6	3421956	3423574	+	1382	protein_coding	- && - && PF08718:Glycolipid transfer protein (GLTP)	-
MGG_13651	4462.49	4358.17	4327.83	430.733	446.566	410.257	4382.83	429.185	3.35238	0	0	MGG_13651	4	5355808	5357996	-	1622	protein_coding	- && sp|B8MYS7|MF127_ASPFN MFS glucose transporter mfs1 OS=Aspergillus flavus (strain ATCC 200026 / FGSC A1120 / NRRL 3357 / JCM 12722 / SRRC 167) OX=332952 GN=mfs1 PE=2 SV=1 && PF00083:Sugar (and other) transporter	-
MGG_10497	4284.83	4256.94	3911.39	581.543	504.33	503.001	4151.05	529.625	2.9702	0	0	MGG_10497	2	428161	429381	-	1094	protein_coding	- && sp|Q01358|BLI3_NEUCR Protein bli-3 OS=Neurospora crassa (strain ATCC 24698 / 74-OR23-1A / CBS 708.71 / DSM 1257 / FGSC 987) OX=367110 GN=bli-3 PE=2 SV=1 && PF16242:Pyridoxamine 5'-phosphate oxidase like	-
MGG_09383	4288.45	4270.78	4366.19	182.275	172.183	200.764	4308.47	185.074	4.54057	0	0	MGG_09383	6	3462848	3466335	-	3129	protein_coding	- && - && PF07217:Heterokaryon incompatibility protein Het-C	-
MGG_07644	4467.02	4157.44	3824.64	281.007	303.265	249.864	4149.7	278.045	3.90005	0	0	MGG_07644	3	1310077	1311735	+	1659	protein_coding	- && - && -	-
MGG_10106	3744.58	3646.95	4008.2	154.066	191.068	165.849	3799.91	170.327	4.48041	0	0	MGG_10106	4	4620901	4622725	+	1496	protein_coding	- && - && PF05368:NmrA-like family	-
MGG_05988	3364.77	3356.23	3349.75	502.34	572.093	505.183	3356.92	526.539	2.67293	0	0	MGG_05988	3	2200214	2202160	+	1864	protein_coding	- && sp|Q8MXL9|Y5547_DICDI PA-phosphatase related-family protein DDB_G0275547 OS=Dictyostelium discoideum OX=44689 GN=DDB_G0275547 PE=3 SV=2 && PF01569:PAP2 superfamily	-
MGG_05507	3501.65	3630.51	3326.01	157.32	153.299	144.026	3486.06	151.549	4.52384	0	0	MGG_05507	1	5460703	5462825	+	2123	protein_coding	- && - && -	-
MGG_07630	3482.61	3445.35	3324.18	125.856	113.308	98.1998	3417.38	112.455	4.9253	0	0	MGG_07630	3	1268821	1269304	-	354	protein_coding	- && - && -	-
MGG_02451	3053.86	2935.73	3266.65	181.19	145.523	198.582	3085.41	175.098	4.13814	0	0	CYN1	1	1920204	1921492	+	1020	protein_coding	- && sp|A4R2S1|CYNS_MAGO7 Cyanate hydratase OS=Magnaporthe oryzae (strain 70-15 / ATCC MYA-4617 / FGSC 8958) OX=242507 GN=CYN1 PE=3 SV=2 && PF02560:Cyanate lyase C-terminal domain	-
MGG_09418	2876.19	3023.12	2988.11	170.34	187.735	174.577	2962.47	177.551	4.06096	0	0	MGG_09418	6	3347698	3349415	+	1718	protein_coding	- && - && -	-
MGG_00040	3002.19	3060.33	2725.1	130.196	123.305	139.662	2929.2	131.055	4.48202	0	0	MGG_00040	5	4337029	4340077	-	2771	protein_coding	- && sp|O74849|GHT6_SCHPO High-affinity fructose transporter ght6 OS=Schizosaccharomyces pombe (strain 972 / ATCC 24843) OX=284812 GN=ght6 PE=1 SV=1 && PF00083:Sugar (and other) transporter	-
MGG_10001	2722.09	2772.2	2833.78	323.321	317.706	289.144	2776.02	310.057	3.16246	0	0	MGG_10001	4	4993819	4995561	+	1632	protein_coding	- && - && -	-
MGG_16410	2829.05	2691.74	2879.44	245.203	196.622	245.5	2800.08	229.108	3.61043	0	0	MGG_16410	1	5691858	5694792	-	2752	protein_coding	- && sp|A2QK68|KTND_ASPNC FAD-binding monooxygenase ktnD OS=Aspergillus niger (strain CBS 513.88 / FGSC A1513) OX=425011 GN=ktnD PE=3 SV=1 && PF00743:Flavin-binding monooxygenase-like	-
MGG_17632	2879.82	2927.08	2880.35	79.2027	102.199	90.562	2895.75	90.6546	4.99861	0	0	MGG_17632	6	1193600	1194374	-	775	protein_coding	- && - && -	-
MGG_10105	2505.45	2544.65	2365.28	180.105	147.744	161.484	2471.79	163.111	3.92098	0	0	MGG_10105	4	4627661	4628838	+	999	protein_coding	- && sp|P52753|CRYP_CRYPA Cryparin OS=Cryphonectria parasitica OX=5116 GN=CRP PE=1 SV=1 && PF06766:Fungal hydrophobin	-
MGG_07643	2345.01	2306.71	2375.33	115.007	109.975	100.382	2342.35	108.455	4.43272	0	0	MGG_07643	3	1307547	1308798	-	942	protein_coding	- && - && -	-
MGG_02659	17990.5	15774.9	19415.4	3274.44	3288.15	3525.37	17726.9	3362.65	2.39821	1.42283e-306	4.97754e-305	MGG_02659	7	2008178	2009534	-	1233	protein_coding	- && sp|P38754|RL14B_YEAST 60S ribosomal protein L14-B OS=Saccharomyces cerevisiae (strain ATCC 204508 / S288c) OX=559292 GN=RPL14B PE=1 SV=1 && PF01929:Ribosomal protein L14	-
MGG_06888	6017.07	5776.29	6107.73	1255.31	1366.36	1403.17	5967.03	1341.61	2.15309	8.04438e-306	2.80647e-304	MGG_06888	1	3130730	3133497	-	1700	protein_coding	- && sp|Q12613|GLNA_COLGL Glutamine synthetase OS=Colletotrichum gloeosporioides OX=474922 GN=GLN1 PE=3 SV=1 && PF00120:Glutamine synthetase, catalytic domain|PF03951:Glutamine synthetase, beta-Grasp domain	-
MGG_02817	6465.76	6680.46	6665.72	1805.39	1696.28	1775.23	6603.98	1758.97	1.90851	6.71287e-304	2.3228e-302	MGG_02817	7	1405146	1407814	-	2202	protein_coding	- && sp|Q04792|DCE_YEAST Glutamate decarboxylase OS=Saccharomyces cerevisiae (strain ATCC 204508 / S288c) OX=559292 GN=GAD1 PE=1 SV=1 && PF00282:Pyridoxal-dependent decarboxylase conserved domain	-
MGG_17353	22075	22682.9	17582.6	13.0196	27.7715	18.5489	20780.1	19.78	10.04	4.55163e-303	1.56643e-301	MGG_17353	5	1303074	1303378	+	231	protein_coding	- && - && -	-
MGG_13782	29692.8	27365.6	32142.3	7451.56	7592.73	7720.69	29733.6	7588.33	1.97021	3.96503e-299	1.35355e-297	MGG_13782	1	6980262	6982093	-	1305	protein_coding	- && sp|O42699|RL19B_SCHPO 60S ribosomal protein L19-B OS=Schizosaccharomyces pombe (strain 972 / ATCC 24843) OX=284812 GN=rpl1902 PE=2 SV=2 && PF01280:Ribosomal protein L19e	-
MGG_14772	8644.89	8582.24	9108.63	2567.04	2533.87	2600.11	8778.58	2567.01	1.77383	1.10077e-298	3.72766e-297	MGG_14772	2	2841269	2842926	+	1102	protein_coding	- && sp|C0HK64|ATP14_PICAN ATP synthase subunit H, mitochondrial OS=Pichia angusta OX=870730 GN=ATP14 PE=1 SV=1 && PF10775:ATP synthase complex subunit h	-
MGG_03680	14080.9	13369.6	15509.5	3377.51	3525.87	3527.56	14320	3476.98	2.0421	5.19137e-296	1.73487e-294	MGG_03680	4	1038017	1039505	+	1178	protein_coding	- && sp|P0CX47|RS11A_YEAST 40S ribosomal protein S11-A OS=Saccharomyces cerevisiae (strain ATCC 204508 / S288c) OX=559292 GN=RPS11A PE=1 SV=1 && PF00366:Ribosomal protein S17|PF16205:Ribosomal_S17 N-terminal	-
MGG_02696	26876.5	28005	26258.3	9669.24	9526.74	9777.43	27046.6	9657.8	1.48569	1.52116e-293	5.05687e-292	MGG_02696	7	1849602	1851645	+	1427	protein_coding	- && sp|P87252|HEX1_NEUCR Woronin body major protein OS=Neurospora crassa (strain ATCC 24698 / 74-OR23-1A / CBS 708.71 / DSM 1257 / FGSC 987) OX=367110 GN=hex-1 PE=1 SV=1 && -	-
MGG_05661	23861.6	21456	26442.8	5066.8	5058.86	5234.05	23920.1	5119.9	2.22399	2.11588e-290	6.92515e-289	MGG_05661	1	6025168	6026738	+	1036	protein_coding	- && sp|Q8JGS9|RS18_DANRE 40S ribosomal protein S18 OS=Danio rerio OX=7955 GN=rps18 PE=2 SV=1 && PF00416:Ribosomal protein S13/S18	-
MGG_12569	1954.32	2031.56	2100.45	185.53	156.631	169.122	2028.78	170.428	3.57276	6.64182e-289	2.16824e-287	MGG_12569	7	1138048	1139846	-	1683	protein_coding	- && sp|W7MMJ0|FUS3_GIBM7 Glutathione S-transferase-like protein FUS3 OS=Gibberella moniliformis (strain M3125 / FGSC 7600) OX=334819 GN=FUS3 PE=3 SV=1 && PF14497:Glutathione S-transferase, C-terminal domain|PF02798:Glutathione S-transferase, N-terminal domain	-
MGG_09639	8576.9	9028.7	8608.17	2621.28	2638.29	2696.13	8737.92	2651.9	1.72032	8.00883e-289	2.6078e-287	MGG_09639	7	3110874	3118767	+	7496	protein_coding	- && sp|Q9Y719|MOK13_SCHPO Cell wall alpha-1,3-glucan synthase mok13 OS=Schizosaccharomyces pombe (strain 972 / ATCC 24843) OX=284812 GN=mok13 PE=3 SV=2 && PF08323:Starch synthase catalytic domain|PF00534:Glycosyl transferases group 1|PF00128:Alpha amylase, catalytic domain	-
MGG_09367	13349.4	13609.2	12662.9	4262.84	4084.63	4165.85	13207.2	4171.11	1.66282	5.81862e-288	1.88979e-286	MGG_09367	6	3535478	3536623	-	1011	protein_coding	- && sp|P17505|MDHM_YEAST Malate dehydrogenase, mitochondrial OS=Saccharomyces cerevisiae (strain ATCC 204508 / S288c) OX=559292 GN=MDH1 PE=1 SV=2 && PF02866:lactate/malate dehydrogenase, alpha/beta C-terminal domain|PF00056:lactate/malate dehydrogenase, NAD binding domain	-
MGG_04682	5015.43	4730.22	4840.16	1171.77	1195.29	1142.39	4861.94	1169.81	2.05526	1.43879e-285	4.63735e-284	MGG_04682	1	6973232	6975611	+	2261	protein_coding	- && - && -	-
MGG_13253	5342.66	5579.02	5315.04	1409.37	1325.26	1352.98	5412.24	1362.54	1.98989	2.10669e-285	6.77287e-284	MGG_13253	3	2001060	2003522	+	2359	protein_coding	- && sp|A0A3B1EFP9|STR4_STRTC Dehydrogenase str4 OS=Strobilurus tenacellus OX=41251 GN=str4 PE=1 SV=1 && PF05199:GMC oxidoreductase|PF00732:GMC oxidoreductase	-
MGG_05203	5363.51	5141.21	5631.93	1271.58	1301.93	1265.69	5378.88	1279.73	2.07142	5.06423e-283	1.61585e-281	MGG_05203	3	4947864	4949870	+	1488	protein_coding	- && sp|Q09717|RANG_SCHPO Ran-specific GTPase-activating protein 1 OS=Schizosaccharomyces pombe (strain 972 / ATCC 24843) OX=284812 GN=sbp1 PE=1 SV=1 && PF00638:RanBP1 domain	-
MGG_17820	2868.94	2725.48	2682.18	341.765	286.602	249.864	2758.87	292.744	3.23604	1.34883e-281	4.28221e-280	MGG_17820	6	3726473	3728636	+	1965	protein_coding	- && - && PF12311:Protein of unknown function (DUF3632)	-
MGG_17901	12101.2	12083	12061.1	4357.23	4417.89	4380.8	12081.8	4385.31	1.4621	4.76081e-280	1.50019e-278	MGG_17901	7	764269	766588	+	1526	protein_coding	- && sp|V5IRD7|COX13_NEUCR Cytochrome c oxidase subunit 13, mitochondrial OS=Neurospora crassa (strain ATCC 24698 / 74-OR23-1A / CBS 708.71 / DSM 1257 / FGSC 987) OX=367110 GN=eat-5 PE=1 SV=1 && PF02046:Cytochrome c oxidase subunit VIa	-
MGG_06269	29397.3	27762.7	33891.1	6631.33	6878.45	7002.74	30350.4	6837.5	2.15015	2.56054e-277	7.98927e-276	MGG_06269	4	4343969	4345524	-	1115	protein_coding	- && sp|Q75AP7|RL2_ASHGO 60S ribosomal protein L2 OS=Ashbya gossypii (strain ATCC 10895 / CBS 109.51 / FGSC 9923 / NRRL Y-1056) OX=284811 GN=RPL2 PE=4 SV=1 && PF03947:Ribosomal Proteins L2, C-terminal domain|PF00181:Ribosomal Proteins L2, RNA binding domain	-
MGG_08639	2620.57	2752.3	2402.73	207.229	277.715	219.313	2591.87	234.752	3.46588	4.29193e-275	1.32935e-273	MGG_08639	1	7640437	7641837	+	1263	protein_coding	- && - && PF05032:Spo12 family	-
MGG_04135	5297.34	5136.02	5395.41	1339.94	1351.92	1417.35	5276.25	1369.73	1.94554	3.28684e-274	1.01556e-272	MGG_04135	6	1834007	1835237	+	722	protein_coding	- && sp|Q06405|ATPK_YEAST ATP synthase subunit f, mitochondrial OS=Saccharomyces cerevisiae (strain ATCC 204508 / S288c) OX=559292 GN=ATP17 PE=1 SV=1 && PF10791:Mitochondrial F1-F0 ATP synthase subunit F of fungi	-
MGG_04921	15613.7	13784	17776.2	2838.28	2859.35	2924.17	15724.6	2873.93	2.45187	1.14368e-272	3.51661e-271	MGG_04921	3	3959398	3961233	+	1086	protein_coding	- && sp|P0CX41|RL23A_YEAST 60S ribosomal protein L23-A OS=Saccharomyces cerevisiae (strain ATCC 204508 / S288c) OX=559292 GN=RPL23A PE=1 SV=1 && PF00238:Ribosomal protein L14p/L23e	-
MGG_03982	27618.9	28588.1	26290.3	9369.79	8724.7	8805.25	27499.1	8966.58	1.61675	2.69676e-272	8.2521e-271	MGG_03982	6	2335886	2338366	+	1762	protein_coding	- && sp|Q9UVW9|ACTG_ACRCH Actin, gamma OS=Acremonium chrysogenum OX=5044 GN=ACT PE=3 SV=1 && -	-
MGG_02392	10834	11494.6	9332.37	1890.02	1706.28	1567.92	10553.7	1721.41	2.61609	6.58159e-272	2.00913e-270	MGG_02392	1	1673905	1674361	+	192	protein_coding	- && sp|P0CT62|RS30A_SCHPO 40S ribosomal protein S30-A OS=Schizosaccharomyces pombe (strain 972 / ATCC 24843) OX=284812 GN=rps3001 PE=3 SV=1 && -	-
MGG_06227	2286.09	1893.99	2517.79	42.3138	54.4321	54.5554	2232.62	50.4338	5.46885	2.5248e-269	7.67043e-268	MGG_06227	4	4476102	4476928	-	748	protein_coding	- && - && -	-
MGG_15831	2877.1	2962.55	2853.87	521.87	502.109	543.372	2897.84	522.45	2.47152	3.82093e-269	1.15804e-267	MGG_15831	2	5921620	5922937	+	1318	protein_coding	- && - && PF13419:Haloacid dehalogenase-like hydrolase	-
MGG_05826	9905.77	9803.94	9924.15	2742.8	2320.59	2583.75	9877.95	2549.04	1.95408	1.98201e-264	5.90834e-263	MGG_05826	3	1622447	1623984	-	1538	protein_coding	- && sp|I6YGS0|EPHA_MYCTU Epoxide hydrolase A OS=Mycobacterium tuberculosis (strain ATCC 25618 / H37Rv) OX=83332 GN=ephA PE=1 SV=1 && PF00561:alpha/beta hydrolase fold	-
MGG_01113	19446.2	17260.5	21473.9	4276.95	4162.39	4307.7	19393.5	4249.01	2.19031	4.9995e-264	1.48338e-262	MGG_01113	5	480600	481967	-	995	protein_coding	- && sp|O13614|RS10B_SCHPO 40S ribosomal protein S10-B OS=Schizosaccharomyces pombe (strain 972 / ATCC 24843) OX=284812 GN=rps1002 PE=3 SV=1 && PF03501:Plectin/S10 domain	-
MGG_03940	2442	2470.24	2440.17	397.098	386.579	355.702	2450.8	379.793	2.69001	1.21224e-263	3.58841e-262	MGG_03940	6	2502712	2505337	+	1957	protein_coding	- && sp|Q82DR2|AAT_STRAW Aspartate aminotransferase OS=Streptomyces avermitilis (strain ATCC 31267 / DSM 46492 / JCM 5070 / NBRC 14893 / NCIMB 12804 / NRRL 8165 / MA-4680) OX=227882 GN=aspC1 PE=1 SV=1 && PF00155:Aminotransferase class I and II	-
MGG_05062	4739.87	4738.01	4869.38	1058.93	1199.73	1150.03	4782.42	1136.23	2.07368	3.70858e-263	1.0927e-261	MGG_05062	3	4463614	4465751	+	1780	protein_coding	- && sp|O14142|SYM1_SCHPO Protein sym1 OS=Schizosaccharomyces pombe (strain 972 / ATCC 24843) OX=284812 GN=sym1 PE=3 SV=1 && PF04117:Mpv17 / PMP22 family	-
MGG_04752	7055.87	6960.79	6911.38	2139.56	2051.76	2194.22	6976.01	2128.51	1.71247	7.25841e-263	2.13367e-261	MGG_04752	2	1368337	1369761	-	1121	protein_coding	- && sp|Q7SE71|ATPF_NEUCR ATP synthase subunit 4, mitochondrial OS=Neurospora crassa (strain ATCC 24698 / 74-OR23-1A / CBS 708.71 / DSM 1257 / FGSC 987) OX=367110 GN=atp-3 PE=3 SV=1 && PF05405:Mitochondrial ATP synthase B chain precursor (ATP-synt_B)	-
MGG_04340	32799.3	35481.4	32391.6	11684	11163	11486.1	33557.4	11444.4	1.552	9.07766e-263	2.66229e-261	MGG_04340	6	1106703	1109437	+	2626	protein_coding	- && - && PF02458:Transferase family	-
MGG_05238	9534.12	10579.2	8673.93	1893.27	1628.52	1643.21	9595.75	1721.67	2.47854	1.77348e-261	5.16547e-260	MGG_05238	3	5094934	5096238	+	965	protein_coding	- && sp|P19115|RS14_NEUCR 40S ribosomal protein S14 OS=Neurospora crassa (strain ATCC 24698 / 74-OR23-1A / CBS 708.71 / DSM 1257 / FGSC 987) OX=367110 GN=rps-14 PE=3 SV=2 && PF00411:Ribosomal protein S11	-
MGG_15048	7689.48	8060.5	7467.54	2259.99	2095.08	2221.5	7739.17	2192.19	1.81977	1.86173e-261	5.41009e-260	MGG_15048	7	2674519	2675592	+	1074	protein_coding	- && sp|Q5AI90|SIR5_CANAL NAD-dependent protein deacylase OS=Candida albicans (strain SC5314 / ATCC MYA-2876) OX=237561 GN=CAALFM_C102740CA PE=3 SV=1 && PF02146:Sir2 family	-
MGG_12230	1949.79	1884.48	2377.16	67.2681	59.9864	89.4709	2070.47	72.2418	4.83993	7.15519e-261	2.07451e-259	MGG_12230	6	929022	929820	+	713	protein_coding	- && - && -	-
MGG_05266	7207.25	6989.34	7291.29	2073.37	2095.08	2223.68	7162.63	2130.71	1.74909	8.23711e-261	2.37734e-259	MGG_05266	3	5216529	5219268	+	2586	protein_coding	- && sp|P0CT08|EIF3L_MAGO7 Eukaryotic translation initiation factor 3 subunit L OS=Magnaporthe oryzae (strain 70-15 / ATCC MYA-4617 / FGSC 8958) OX=242507 GN=MGG_05266 PE=3 SV=1 && PF10255:RNA polymerase I-associated factor PAF67	-
MGG_10061	4194.18	4119.37	3697.7	735.609	728.724	647.028	4003.75	703.787	2.50827	2.60417e-259	7.44827e-258	MGG_10061	4	4767908	4772100	+	4193	protein_coding	- && sp|Q9C168|CAT1_NEUCR Catalase-1 OS=Neurospora crassa (strain ATCC 24698 / 74-OR23-1A / CBS 708.71 / DSM 1257 / FGSC 987) OX=367110 GN=cat-1 PE=1 SV=2 && -	-
MGG_14693	6997.85	6642.39	6933.3	1999.6	2103.97	2068.74	6857.85	2057.44	1.73692	6.09429e-258	1.73135e-256	MGG_14693	5	3075800	3077578	-	1617	protein_coding	- && - && -	-
MGG_08163	7243.5	6017.69	7103.16	1337.77	1315.26	1258.05	6788.12	1303.69	2.3803	3.57709e-257	1.01396e-255	RPS29	2	5910472	5911012	-	171	protein_coding	- && sp|P0CT15|RS29_MAGO7 40S ribosomal protein S29 OS=Magnaporthe oryzae (strain 70-15 / ATCC MYA-4617 / FGSC 8958) OX=242507 GN=RPS29 PE=3 SV=1 && -	-
MGG_01373	2935.11	3084.55	3028.29	540.314	579.869	601.201	3015.99	573.795	2.39419	7.63428e-255	2.14486e-253	MGG_01373	2	3296455	3299001	-	2475	protein_coding	- && sp|Q10286|ITR1_SCHPO Myo-inositol transporter 1 OS=Schizosaccharomyces pombe (strain 972 / ATCC 24843) OX=284812 GN=itr1 PE=3 SV=1 && PF00083:Sugar (and other) transporter	-
MGG_10723	3557.85	3053.4	3130.58	375.399	458.785	445.172	3247.28	426.452	2.92908	1.25958e-254	3.531e-253	MGG_10723	6	3719731	3720098	+	207	protein_coding	- && sp|Q4WYA5|PMP3_ASPFU Plasma membrane proteolipid 3 OS=Neosartorya fumigata (strain ATCC MYA-4609 / Af293 / CBS 101355 / FGSC A1100) OX=330879 GN=pmp3 PE=3 SV=1 && -	-
MGG_08944	1700.51	1754.69	1716.89	152.981	112.197	124.386	1724.03	129.855	3.72976	9.43634e-253	2.63367e-251	MGG_08944	2	2224459	2224946	+	488	protein_coding	- && - && -	-
MGG_10253	2789.17	2772.2	2482.18	324.406	356.586	273.868	2681.18	318.287	3.075	8.88249e-252	2.46824e-250	MGG_10253	supercont8.8	299733	300631	-	816	protein_coding	- && - && PF06912:Protein of unknown function (DUF1275)	-
MGG_02471	7044.99	7491.18	6726.91	1728.35	1461.89	1573.38	7087.69	1587.88	2.15809	6.42114e-250	1.77651e-248	MGG_02471	1	1980315	1983105	+	2312	protein_coding	- && sp|Q9URM2|TKT_SCHPO Probable transketolase OS=Schizosaccharomyces pombe (strain 972 / ATCC 24843) OX=284812 GN=SPBC2G5.05 PE=2 SV=1 && PF02780:Transketolase, C-terminal domain|PF00456:Transketolase, thiamine diphosphate binding domain|PF02779:Transketolase, pyrimidine binding domain	-
MGG_11383	4110.79	4052.75	4032.86	1041.57	1069.76	1002.73	4065.46	1038.02	1.96968	8.6717e-249	2.38876e-247	MGG_11383	2	1031038	1033667	-	2547	protein_coding	- && sp|Q9P4V2|AGM1_CANAX Phosphoacetylglucosamine mutase OS=Candida albicans OX=5476 GN=AGM1 PE=1 SV=1 && PF00408:Phosphoglucomutase/phosphomannomutase, C-terminal domain|PF02878:Phosphoglucomutase/phosphomannomutase, alpha/beta/alpha domain I	-
MGG_13944	4254.01	4423.07	3943.36	895.099	839.81	776.87	4206.81	837.26	2.32903	1.7101e-246	4.69041e-245	MGG_13944	4	248907	249727	+	738	protein_coding	- && - && -	-
MGG_08370	100384	106701	89227.8	27799.1	26055.2	25466.5	98771	26440.3	1.90135	3.0065e-246	8.22836e-245	MGG_08370	2	7671025	7673417	-	2311	protein_coding	- && sp|D4ATC3|GAS1_ARTBC 1,3-beta-glucanosyltransferase ARB_07487 OS=Arthroderma benhamiae (strain ATCC MYA-4681 / CBS 112371) OX=663331 GN=ARB_07487 PE=1 SV=1 && PF07983:X8 domain|PF03198:Glucanosyltransferase	-
MGG_03336	5456.88	5328.96	6279.42	1150.07	1110.86	1202.4	5688.42	1154.44	2.30066	1.01891e-244	2.77069e-243	MGG_03336	4	2217426	2218353	-	860	protein_coding	- && - && -	-
MGG_04337	8733.72	8875.55	8431.01	2931.59	3009.32	2943.81	8680.09	2961.57	1.55143	1.52776e-244	4.13667e-243	KATG1	6	1130309	1133186	+	2585	protein_coding	- && sp|A4R5S9|KATG1_MAGO7 Catalase-peroxidase 1 OS=Magnaporthe oryzae (strain 70-15 / ATCC MYA-4617 / FGSC 8958) OX=242507 GN=katG1 PE=1 SV=1 && PF00141:Peroxidase	-
MGG_08905	5949.08	5725.24	6117.78	1750.05	1740.72	1659.58	5930.7	1716.78	1.78844	1.38654e-243	3.72255e-242	MGG_08905	2	2060730	2062185	+	1191	protein_coding	- && sp|Q7S2Z9|TPIS_NEUCR Triosephosphate isomerase OS=Neurospora crassa (strain ATCC 24698 / 74-OR23-1A / CBS 708.71 / DSM 1257 / FGSC 987) OX=367110 GN=tpi-1 PE=3 SV=1 && PF00121:Triosephosphate isomerase	-
MGG_10653	4195.99	4268.19	4102.26	1070.86	1136.41	1098.75	4188.81	1102.01	1.92658	6.37017e-241	1.69591e-239	MGG_10653	1	4543445	4545442	+	1998	protein_coding	- && sp|A4R0E5|EIF3F_MAGO7 Eukaryotic translation initiation factor 3 subunit F OS=Magnaporthe oryzae (strain 70-15 / ATCC MYA-4617 / FGSC 8958) OX=242507 GN=MGG_10653 PE=3 SV=1 && PF13012:Maintenance of mitochondrial structure and function|PF01398:JAB1/Mov34/MPN/PAD-1 ubiquitin protease	-
MGG_04352	2954.15	3090.61	3047.47	483.896	573.204	573.923	3030.74	543.674	2.47921	2.82929e-240	7.51656e-239	MGG_04352	2	599520	600768	+	1092	protein_coding	- && sp|P78774|ARPC1_SCHPO Actin-related protein 2/3 complex subunit 1 OS=Schizosaccharomyces pombe (strain 972 / ATCC 24843) OX=284812 GN=arc1 PE=1 SV=3 && -	-
MGG_06489	2438.37	2366.41	2560.72	420.968	371.027	376.433	2455.17	389.476	2.65581	1.59088e-239	4.21766e-238	MGG_06489	4	3557208	3559391	+	2184	protein_coding	- && sp|Q04894|ADH6_YEAST NADP-dependent alcohol dehydrogenase 6 OS=Saccharomyces cerevisiae (strain ATCC 204508 / S288c) OX=559292 GN=ADH6 PE=1 SV=1 && PF08240:Alcohol dehydrogenase GroES-like domain|PF00107:Zinc-binding dehydrogenase	-
MGG_10292	2140.15	2221.05	2146.11	282.092	206.62	259.684	2169.1	249.465	3.11928	6.66693e-239	1.76382e-237	MGG_10292	7	221696	222226	+	456	protein_coding	- && - && PF10604:Polyketide cyclase / dehydrase and lipid transport	-
MGG_10429	1647.94	1566.94	1585.38	128.026	132.192	99.2909	1600.09	119.837	3.73943	2.24268e-238	5.92096e-237	MGG_10429	6	1042062	1044046	+	1893	protein_coding	- && - && -	-
MGG_00892	19621.2	20493.9	21715	6636.75	6009.75	6566.29	20610	6404.27	1.68618	2.42793e-237	6.39674e-236	MGG_00892	5	1220935	1221655	-	435	protein_coding	- && sp|Q03672|ATP9_PODAS ATP synthase subunit 9, mitochondrial OS=Podospora anserina OX=2587412 GN=ATP9 PE=3 SV=1 && PF00137:ATP synthase subunit C	-
MGG_04099	1579.05	1669.9	1567.12	121.516	147.744	138.571	1605.35	135.944	3.56261	2.07237e-236	5.4262e-235	MGG_04099	6	1965067	1967270	+	1987	protein_coding	- && sp|A0A0A2K5R6|CNSL_PENEN MFS-type transporter cnsL OS=Penicillium expansum OX=27334 GN=cnsL PE=3 SV=1 && PF07690:Major Facilitator Superfamily	-
MGG_08063	12847.2	13553.9	12314.1	4382.19	4266.81	4154.94	12905.1	4267.98	1.59636	4.19829e-236	1.097e-234	MGG_08063	2	5570561	5572702	+	1971	protein_coding	- && sp|Q7RVA8|KPYK_NEUCR Pyruvate kinase OS=Neurospora crassa (strain ATCC 24698 / 74-OR23-1A / CBS 708.71 / DSM 1257 / FGSC 987) OX=367110 GN=ace-8 PE=3 SV=1 && PF02887:Pyruvate kinase, alpha/beta domain|PF00224:Pyruvate kinase, barrel domain	-
MGG_10533	2626.01	2644.15	2354.33	374.314	333.258	296.782	2541.49	334.785	2.9243	1.67877e-235	4.36857e-234	MGG_10533	1	4765830	4767912	-	1594	protein_coding	- && sp|Q10088|SPEB1_SCHPO Putative agmatinase 1 OS=Schizosaccharomyces pombe (strain 972 / ATCC 24843) OX=284812 GN=SPAC11D3.09 PE=3 SV=1 && PF00491:Arginase family	-
MGG_07927	12761.1	13161	13144.2	5157.94	5132.17	5118.39	13022.1	5136.17	1.34221	3.04822e-235	7.89987e-234	MGG_07927	3	6274269	6276520	+	2252	protein_coding	- && sp|G5EAZ3|CHIB1_EMENI Endochitinase B OS=Emericella nidulans (strain FGSC A4 / ATCC 38163 / CBS 112.46 / NRRL 194 / M139) OX=227321 GN=chiB PE=1 SV=1 && PF00704:Glycosyl hydrolases family 18	-
MGG_04444	13831.6	13040.8	16167	3172.45	3185.95	3337.7	14346.5	3232.03	2.15012	8.11074e-235	2.09346e-233	MGG_04444	2	822014	823767	+	1293	protein_coding	- && sp|Q9C9C5|RL63_ARATH 60S ribosomal protein L6-3 OS=Arabidopsis thaliana OX=3702 GN=RPL6C PE=2 SV=1 && PF01159:Ribosomal protein L6e	-
MGG_06035	5369.86	4904.13	6535.13	739.949	684.29	799.783	5603.04	741.34	2.91774	4.33308e-234	1.11614e-232	MGG_06035	3	2347758	2348740	+	657	protein_coding	- && sp|Q6M981|FKB1B_NEUCR FK506-binding protein 1B OS=Neurospora crassa (strain ATCC 24698 / 74-OR23-1A / CBS 708.71 / DSM 1257 / FGSC 987) OX=367110 GN=fkr-3 PE=3 SV=2 && PF00254:FKBP-type peptidyl-prolyl cis-trans isomerase	-
MGG_02570	1736.77	1918.22	1890.4	142.131	179.959	190.944	1848.46	171.011	3.43477	5.09598e-233	1.30735e-231	MGG_02570	7	2351199	2352836	-	1436	protein_coding	- && - && PF01738:Dienelactone hydrolase family	-
MGG_09471	3112.78	3242.89	3040.17	656.406	693.177	619.75	3131.94	656.444	2.2546	1.35711e-232	3.47458e-231	NTH1	3	3567862	3571744	+	3539	protein_coding	- && sp|O42622|TREB_MAGO7 Cytosolic neutral trehalase OS=Magnaporthe oryzae (strain 70-15 / ATCC MYA-4617 / FGSC 8958) OX=242507 GN=NTH1 PE=2 SV=2 && PF01204:Trehalase|PF07492:Neutral trehalase Ca2+ binding domain	-
MGG_10581	6550.06	6641.52	6442.89	1666.51	1831.81	1923.63	6544.82	1807.32	1.85661	2.53691e-232	6.48213e-231	MGG_10581	7	2823603	2826151	+	2061	protein_coding	- && - && -	-
MGG_11870	8937.67	9267.5	9098.58	174.68	106.643	120.022	9101.25	133.781	6.0874	1.88746e-231	4.81303e-230	MGG_11870	1	2480918	2483879	-	2962	protein_coding	- && - && -	-
MGG_02892	2925.14	2980.72	2957.06	648.811	686.512	654.665	2954.31	663.329	2.1552	4.25233e-231	1.08217e-229	MGG_02892	7	1122304	1126117	+	2921	protein_coding	- && - && -	-
MGG_04436	10168.6	10193.3	9235.57	3019.47	2990.44	2791.06	9865.84	2933.65	1.7498	3.46703e-228	8.75304e-227	MGG_04436	2	801741	803536	-	1285	protein_coding	- && sp|Q69BZ7|EF1B_PENCI Elongation factor 1-beta OS=Penicillium citrinum OX=5077 PE=1 SV=1 && PF10587:Eukaryotic elongation factor 1 beta central acidic region|PF00736:EF-1 guanine nucleotide exchange domain	-
MGG_09640	23839.8	25230.2	22643.7	8643.94	8430.32	8584.85	23904.6	8553.04	1.4828	4.70643e-228	1.18585e-226	MGG_09640	7	3106010	3107682	-	1599	protein_coding	- && sp|Q08806|AMY2_SCHOC Alpha-amylase 2 OS=Schwanniomyces occidentalis OX=27300 GN=SWA2 PE=3 SV=1 && PF00128:Alpha amylase, catalytic domain|PF09260:Domain of unknown function (DUF1966)	-
MGG_07455	1797.51	1790.16	1873.96	235.438	247.722	252.046	1820.54	245.069	2.89317	1.48036e-226	3.70791e-225	MGG_07455	3	697367	698914	+	1382	protein_coding	- && sp|G0RH19|LXR3_HYPJQ L-xylulose reductase OS=Hypocrea jecorina (strain QM6a) OX=431241 GN=lxr3 PE=1 SV=1 && PF13561:Enoyl-(Acyl carrier protein) reductase	-
MGG_07202	13214.3	13979.6	13657.5	4936.61	4532.31	4854.34	13617.1	4774.42	1.51198	6.21442e-226	1.55348e-224	MGG_07202	2	6745651	6748078	-	2074	protein_coding	- && sp|P34085|CISY_NEUCR Citrate synthase, mitochondrial OS=Neurospora crassa (strain ATCC 24698 / 74-OR23-1A / CBS 708.71 / DSM 1257 / FGSC 987) OX=367110 GN=cit-1 PE=2 SV=2 && PF00285:Citrate synthase, C-terminal domain	-
MGG_04603	1453.05	1428.5	1374.42	97.6472	114.419	99.2909	1418.66	103.786	3.77362	5.7498e-224	1.4289e-222	MGG_04603	2	1069379	1072666	-	3012	protein_coding	- && - && -	-
MGG_07961	1651.57	1453.59	1882.18	75.9478	89.9797	85.1065	1662.45	83.678	4.31267	9.25776e-221	2.28724e-219	MGG_07961	3	6394922	6395880	+	829	protein_coding	- && - && PF04828:Glutathione-dependent formaldehyde-activating enzyme	-
MGG_00505	75439	78220.4	71780.4	30949.8	30446.5	31111.9	75146.6	30836	1.2851	2.68459e-219	6.59411e-218	MGG_00505	5	2658480	2660467	-	1916	protein_coding	- && sp|Q4WGL5|SUN1_ASPFU Secreted beta-glucosidase sun1 OS=Neosartorya fumigata (strain ATCC MYA-4609 / Af293 / CBS 101355 / FGSC A1100) OX=330879 GN=sun1 PE=1 SV=1 && PF03856:Beta-glucosidase (SUN family)	-
MGG_06316	4565.83	4397.97	4782.62	1267.24	1167.51	1243.86	4582.14	1226.21	1.90158	3.83708e-218	9.38864e-217	MGG_06316	4	4191076	4193241	-	1730	protein_coding	- && sp|Q09184|CDB4_SCHPO Curved DNA-binding protein OS=Schizosaccharomyces pombe (strain 972 / ATCC 24843) OX=284812 GN=cdb4 PE=1 SV=1 && PF00557:Metallopeptidase family M24	-
MGG_02466	7132.92	7055.1	7584.43	2360.89	2193.95	2337.16	7257.48	2297.33	1.65936	6.66349e-216	1.62107e-214	MGG_02466	1	1970926	1972494	-	1095	protein_coding	- && sp|P31413|VATL_NEUCR V-type proton ATPase 16 kDa proteolipid subunit OS=Neurospora crassa (strain ATCC 24698 / 74-OR23-1A / CBS 708.71 / DSM 1257 / FGSC 987) OX=367110 GN=vma-3 PE=2 SV=1 && PF00137:ATP synthase subunit C	-
MGG_10677	2393.96	2478.02	2401.81	461.112	474.337	507.366	2424.6	480.938	2.33388	2.99166e-215	7.26408e-214	MGG_10677	4	80995	82604	+	1350	protein_coding	- && sp|Q870Y1|MPI_NEUCR Mannose-6-phosphate isomerase OS=Neurospora crassa (strain ATCC 24698 / 74-OR23-1A / CBS 708.71 / DSM 1257 / FGSC 987) OX=367110 GN=103E1.170 PE=3 SV=1 && PF01238:Phosphomannose isomerase type I	-
MGG_03469	1807.48	1736.52	1856.61	258.223	254.387	230.224	1800.2	247.611	2.86197	9.59535e-215	2.32098e-213	MGG_03469	4	1758138	1759305	-	1168	protein_coding	- && - && -	-
MGG_10265	4310.21	4031.98	4506.83	1114.26	1120.86	1121.66	4283	1118.93	1.93639	3.63507e-213	8.70977e-212	MGG_10265	supercont8.8	248392	250102	-	1711	protein_coding	- && - && PF00956:Nucleosome assembly protein (NAP)	-
MGG_03663	10313.7	9463.04	10869.3	3121.45	3072.64	3177.31	10215.4	3123.8	1.70926	1.52752e-212	3.6394e-211	MGG_03663	4	1097884	1099158	+	1004	protein_coding	- && - && -	-
MGG_09952	18471.8	19664.1	16314.1	4593.76	4690.05	4081.84	18150	4455.22	2.02647	1.54746e-212	3.67999e-211	MGG_09952	1	4481490	4482932	-	822	protein_coding	- && sp|Q9P4E9|GSP1_CANAW GTP-binding nuclear protein GSP1/Ran OS=Candida albicans (strain WO-1) OX=294748 GN=GSP1 PE=3 SV=2 && PF00071:Ras family	-
MGG_09955	11494.8	9942.38	12836.5	2436.84	2466.11	2511.73	11424.5	2471.56	2.20857	2.74261e-212	6.49783e-211	MGG_09955	1	4492308	4494101	+	1131	protein_coding	- && - && PF01172:Shwachman-Bodian-Diamond syndrome (SBDS) protein	-
MGG_17041	3256.9	3237.7	2894.96	652.066	576.536	625.205	3129.85	617.936	2.34039	2.14975e-211	5.06487e-210	LYS3	4	677072	679324	-	1684	protein_coding	- && sp|Q9P4R4|LYS9_MAGO7 Saccharopine dehydrogenase [NADP(+), L-glutamate-forming] OS=Magnaporthe oryzae (strain 70-15 / ATCC MYA-4617 / FGSC 8958) OX=242507 GN=LYS3 PE=1 SV=2 && PF03435:Saccharopine dehydrogenase NADP binding domain|PF16653:Saccharopine dehydrogenase C-terminal domain	-
MGG_14154	9534.12	8976.78	9005.43	3303.73	3334.8	3396.62	9172.11	3345.05	1.4552	3.25541e-211	7.64148e-210	MGG_14154	6	4101976	4103566	+	1303	protein_coding	- && - && -	-
MGG_01069	3584.13	3318.16	3741.53	733.439	766.493	825.969	3547.94	775.301	2.19404	1.21657e-209	2.82953e-208	MGG_01069	5	625017	626176	+	1055	protein_coding	- && - && -	-
MGG_05250	5417.9	5725.24	5214.58	1633.96	1515.21	1506.82	5452.57	1552	1.81281	2.13204e-209	4.94065e-208	MGG_05250	3	5151253	5154644	-	3254	protein_coding	- && sp|Q10327|YD72_SCHPO Uncharacterized protein C32A11.02c OS=Schizosaccharomyces pombe (strain 972 / ATCC 24843) OX=284812 GN=SPAC32A11.02c PE=4 SV=1 && PF14613:Protein of unknown function (DUF4449)	-
MGG_07929	45244	45206.6	36705.7	3923.25	3540.31	3386.8	42385.5	3616.79	3.55078	4.29331e-208	9.87694e-207	MGG_07929	3	6277642	6278438	+	360	protein_coding	- && sp|P21772|RS26_NEUCR 40S ribosomal protein S26E OS=Neurospora crassa (strain ATCC 24698 / 74-OR23-1A / CBS 708.71 / DSM 1257 / FGSC 987) OX=367110 GN=rps-26 PE=3 SV=2 && PF01283:Ribosomal protein S26e	-
MGG_07173	3645.77	3362.29	4052.95	743.203	719.837	674.305	3687	712.449	2.37143	7.63516e-206	1.74387e-204	MGG_07173	2	6633806	6637240	+	2904	protein_coding	- && sp|O94321|MPR1_SCHPO Multistep phosphorelay regulator 1 OS=Schizosaccharomyces pombe (strain 972 / ATCC 24843) OX=284812 GN=mpr1 PE=1 SV=1 && PF01627:Hpt domain	-
MGG_09926	4930.22	5322.04	5166.18	1488.58	1554.09	1402.07	5139.48	1481.58	1.79466	2.13865e-205	4.8759e-204	MGG_09926	1	4364015	4366782	-	2122	protein_coding	- && sp|P48826|G6PD_ASPNG Glucose-6-phosphate 1-dehydrogenase OS=Aspergillus niger OX=5061 GN=gsdA PE=2 SV=1 && PF00479:Glucose-6-phosphate dehydrogenase, NAD binding domain|PF02781:Glucose-6-phosphate dehydrogenase, C-terminal domain	-
MGG_00604	11003.5	11436.6	10873.9	4432.1	4251.26	4277.15	11104.7	4320.17	1.36202	4.8222e-205	1.09548e-203	MGG_00604	5	2312300	2314797	-	1848	protein_coding	- && sp|P17938|TBB_EPITY Tubulin beta chain OS=Epichloe typhina OX=5113 GN=TUBB PE=3 SV=1 && PF03953:Tubulin C-terminal domain|PF00091:Tubulin/FtsZ family, GTPase domain	-
MGG_03226	9206.89	9031.29	8987.17	3225.61	2852.69	3081.29	9075.12	3053.2	1.57146	2.99868e-204	6.78793e-203	MGG_03226	4	2627603	2629835	-	1979	protein_coding	- && sp|O60044|QCR2_NEUCR Cytochrome b-c1 complex subunit 2, mitochondrial OS=Neurospora crassa (strain ATCC 24698 / 74-OR23-1A / CBS 708.71 / DSM 1257 / FGSC 987) OX=367110 GN=ucr-1 PE=1 SV=2 && PF05193:Peptidase M16 inactive domain|PF00675:Insulinase (Peptidase family M16)	-
MGG_07969	1351.53	1253.72	1231.96	54.2484	58.8756	77.4687	1279.07	63.5309	4.33128	3.688e-204	8.33344e-203	MGG_07969	3	6420183	6420552	+	306	protein_coding	- && sp|G5EI08|BAS2_MAGO7 Biotrophy-associated secreted protein 2 OS=Magnaporthe oryzae (strain 70-15 / ATCC MYA-4617 / FGSC 8958) OX=242507 GN=BAS2 PE=2 SV=1 && -	-
MGG_00336	3543.34	3479.1	3389.94	948.263	928.679	978.725	3470.79	951.889	1.86634	1.45747e-203	3.28163e-202	MGG_00336	5	3221782	3224097	+	2232	protein_coding	- && sp|Q7S0P8|CSN4_NEUCR COP9 signalosome complex subunit 4 OS=Neurospora crassa (strain ATCC 24698 / 74-OR23-1A / CBS 708.71 / DSM 1257 / FGSC 987) OX=367110 GN=csn-4 PE=1 SV=1 && PF01399:PCI domain	-
MGG_06044	14950.2	13551.3	17367	3240.8	3486.99	3572.29	15289.5	3433.36	2.15482	1.46255e-203	3.28724e-202	MGG_06044	3	2385429	2386593	+	808	protein_coding	- && sp|P0CH08|RL40A_YEAST Ubiquitin-60S ribosomal protein L40 OS=Saccharomyces cerevisiae (strain ATCC 204508 / S288c) OX=559292 GN=RPL40A PE=1 SV=1 && PF00240:Ubiquitin family|PF01020:Ribosomal L40e family	-
MGG_18003	6241.87	5626.6	6462.07	1691.47	1619.63	1716.31	6110.18	1675.8	1.86617	2.33609e-203	5.24134e-202	MGG_18003	7	2005148	2006194	-	739	protein_coding	- && sp|Q7SI16|ATP7_NEUCR ATP synthase subunit d, mitochondrial OS=Neurospora crassa (strain ATCC 24698 / 74-OR23-1A / CBS 708.71 / DSM 1257 / FGSC 987) OX=367110 GN=atp7 PE=3 SV=1 && PF05873:ATP synthase D chain, mitochondrial (ATP5H)	-
MGG_08623	3232.43	3568.22	3345.19	848.445	847.586	847.792	3381.94	847.941	1.99594	3.47678e-202	7.75951e-201	MGG_08623	1	7599457	7602779	+	3323	protein_coding	- && sp|Q9US55|GLU2A_SCHPO Glucosidase 2 subunit alpha OS=Schizosaccharomyces pombe (strain 972 / ATCC 24843) OX=284812 GN=gls2 PE=1 SV=1 && PF01055:Glycosyl hydrolases family 31|PF13802:Galactose mutarotase-like	-
MGG_07850	1329.77	1228.63	1391.77	44.4837	55.543	75.2865	1316.73	58.4377	4.49391	1.67238e-201	3.71935e-200	MGG_07850	3	6020555	6021618	-	941	protein_coding	- && - && PF12697:Alpha/beta hydrolase family	-
MGG_08078	5850.28	5509.8	6315.04	1651.32	1634.08	1704.31	5891.7	1663.24	1.82455	9.75538e-201	2.16202e-199	MGG_08078	2	5617447	5618705	+	1003	protein_coding	- && - && PF12718:Tropomyosin like	-
MGG_03525	3891.42	3871.91	3977.15	1206.49	1191.95	1160.94	3913.49	1186.46	1.72176	2.14853e-199	4.74508e-198	MGG_03525	4	1596763	1598924	-	1536	protein_coding	- && sp|P25284|NDUA9_NEUCR NADH-ubiquinone oxidoreductase 40 kDa subunit, mitochondrial OS=Neurospora crassa (strain ATCC 24698 / 74-OR23-1A / CBS 708.71 / DSM 1257 / FGSC 987) OX=367110 GN=nuo40 PE=1 SV=2 && PF05368:NmrA-like family	-
MGG_02886	1560.01	1511.56	1345.2	117.177	143.301	115.658	1472.26	125.378	3.55463	5.90539e-199	1.29521e-197	MGG_02886	7	1143681	1145446	+	1359	protein_coding	- && sp|Q9P6I8|YHG1_SCHPO Zinc-type alcohol dehydrogenase-like protein C1198.01 OS=Schizosaccharomyces pombe (strain 972 / ATCC 24843) OX=284812 GN=SPBC1198.01 PE=3 SV=1 && PF13823:Alcohol dehydrogenase GroES-associated|PF08240:Alcohol dehydrogenase GroES-like domain	-
MGG_05456	3555.13	3465.25	3677.61	850.615	827.591	952.538	3566	876.915	2.02359	7.01603e-199	1.53615e-197	MGG_05456	1	5280887	5281926	+	960	protein_coding	- && - && PF05730:CFEM domain	-
MGG_08597	2129.27	2202.02	2115.06	379.739	415.462	432.079	2148.78	409.093	2.39324	8.24832e-198	1.79359e-196	MGG_08597	4	810981	813172	-	1986	protein_coding	- && sp|Q03161|YMY9_YEAST Glucose-6-phosphate 1-epimerase OS=Saccharomyces cerevisiae (strain ATCC 204508 / S288c) OX=559292 GN=YMR099C PE=1 SV=1 && PF01263:Aldose 1-epimerase	-
MGG_01404	2675.86	2682.22	3007.29	552.249	516.55	585.926	2788.46	551.575	2.33753	2.27429e-196	4.92014e-195	MGG_01404	2	3413601	3415096	+	1327	protein_coding	- && sp|G4MZI3|PRD1_MAGO7 NAD(P)H-dependent pentose reductase OS=Magnaporthe oryzae (strain 70-15 / ATCC MYA-4617 / FGSC 8958) OX=242507 GN=PRD1 PE=1 SV=1 && PF00248:Aldo/keto reductase family	-
MGG_04311	1731.33	1836.02	1691.32	279.922	259.941	245.5	1752.89	261.788	2.74328	2.36913e-195	5.09924e-194	MGG_04311	6	1216591	1218196	+	1606	protein_coding	- && sp|Q5BCG1|DPNP_EMENI 3'(2'),5'-bisphosphate nucleotidase OS=Emericella nidulans (strain FGSC A4 / ATCC 38163 / CBS 112.46 / NRRL 194 / M139) OX=227321 GN=AN1769 PE=1 SV=1 && PF00459:Inositol monophosphatase family	-
MGG_16230	7974.11	7959.27	7351.56	2578.97	2670.51	2461.54	7761.65	2570.34	1.59451	6.63623e-195	1.42114e-193	MGG_16230	1	3443336	3445406	+	1910	protein_coding	- && sp|Q9P567|SUCB_NEUCR Succinate--CoA ligase [ADP-forming] subunit beta, mitochondrial OS=Neurospora crassa (strain ATCC 24698 / 74-OR23-1A / CBS 708.71 / DSM 1257 / FGSC 987) OX=367110 GN=tca-9 PE=3 SV=1 && PF00549:CoA-ligase|PF08442:ATP-grasp domain	-
MGG_12127	6728.64	7260.16	7216.4	2428.16	2491.66	2377.53	7068.4	2432.45	1.53906	1.59975e-194	3.40859e-193	YOP1	6	2273661	2275285	-	1342	protein_coding	- && sp|Q51VY4|YOP1_MAGO7 Protein YOP1 OS=Magnaporthe oryzae (strain 70-15 / ATCC MYA-4617 / FGSC 8958) OX=242507 GN=YOP1 PE=3 SV=2 && PF03134:TB2/DP1, HVA22 family	-
MGG_10315	6652.49	6583.55	7242.88	2270.84	2167.29	2223.68	6826.31	2220.6	1.62003	3.10063e-194	6.56247e-193	MPG1	7	153472	154397	-	849	protein_coding	- && sp|P52751|MPG1_MAGO7 Hydrophobin-like protein MPG1 OS=Magnaporthe oryzae (strain 70-15 / ATCC MYA-4617 / FGSC 8958) OX=242507 GN=MPG1 PE=1 SV=1 && PF01185:Fungal hydrophobin	-
MGG_09541	1858.24	1724.41	1787.21	297.281	299.932	279.324	1789.95	292.179	2.61499	7.48627e-194	1.58183e-192	MGG_09541	3	3329455	3331461	-	1836	protein_coding	- && sp|O05218|YWRD_BACSU Glutathione hydrolase-like YwrD proenzyme OS=Bacillus subtilis (strain 168) OX=224308 GN=ywrD PE=1 SV=1 && PF01019:Gamma-glutamyltranspeptidase	-
MGG_03155	4834.14	4803.77	4883.99	1679.53	1609.64	1646.48	4840.63	1645.22	1.55682	1.40096e-193	2.95529e-192	MGG_03155	4	2863905	2867083	+	2804	protein_coding	- && sp|P24918|NDUS1_NEUCR NADH-ubiquinone oxidoreductase 78 kDa subunit, mitochondrial OS=Neurospora crassa (strain ATCC 24698 / 74-OR23-1A / CBS 708.71 / DSM 1257 / FGSC 987) OX=367110 GN=nuo78 PE=1 SV=2 && PF00384:Molybdopterin oxidoreductase|PF13510:2Fe-2S iron-sulfur cluster binding domain|PF10588:NADH-ubiquinone oxidoreductase-G iron-sulfur binding region|PF09326:NADH-ubiquinone oxidoreduct…	-
MGG_07974	3865.14	3990.45	4002.72	1083.88	1113.08	1202.4	3952.77	1133.12	1.80256	1.53819e-193	3.23939e-192	MGG_07974	3	6430927	6432795	-	1869	protein_coding	- && - && PF00106:short chain dehydrogenase	-
MGG_02467	2639.61	2651.07	2776.24	654.236	676.514	652.483	2688.97	661.078	2.0242	3.39834e-192	7.13314e-191	MGG_02467	1	1972643	1973587	+	737	protein_coding	- && sp|Q6C0I0|SNU13_YARLI 13 kDa ribonucleoprotein-associated protein OS=Yarrowia lipolytica (strain CLIB 122 / E 150) OX=284591 GN=SNU13 PE=3 SV=1 && PF01248:Ribosomal protein L7Ae/L30e/S12e/Gadd45 family	-
MGG_03855	2772.85	2765.28	2932.4	712.824	677.625	710.312	2823.51	700.254	2.01134	3.75879e-192	7.87671e-191	MGG_03855	6	2813692	2815170	-	1157	protein_coding	- && sp|P0CT07|EIF3K_MAGO7 Eukaryotic translation initiation factor 3 subunit K OS=Magnaporthe oryzae (strain 70-15 / ATCC MYA-4617 / FGSC 8958) OX=242507 GN=MGG_03855 PE=3 SV=1 && PF10075:CSN8/PSMD8/EIF3K family	-
MGG_01744	2420.24	2413.13	2479.44	588.053	560.984	563.012	2437.6	570.683	2.09457	3.95811e-192	8.28074e-191	MGG_01744	2	4673956	4675222	-	1060	protein_coding	- && sp|P53575|ETFB_BRADU Electron transfer flavoprotein subunit beta OS=Bradyrhizobium diazoefficiens (strain JCM 10833 / BCRC 13528 / IAM 13628 / NBRC 14792 / USDA 110) OX=224911 GN=etfB PE=3 SV=2 && PF01012:Electron transfer flavoprotein domain	-
MGG_16595	2617.85	2558.49	2494.96	534.889	590.978	599.019	2557.1	574.962	2.15316	6.21436e-192	1.29796e-190	MGG_16595	3	234380	237020	+	2541	protein_coding	- && - && -	-
MGG_03152	6351.55	6077.39	6477.59	2278.43	2227.27	2223.68	6302.18	2243.13	1.49024	8.5464e-191	1.7676e-189	MGG_03152	4	2876034	2877684	-	1150	protein_coding	- && sp|Q9P602|ATPO_NEUCR ATP synthase subunit 5, mitochondrial OS=Neurospora crassa (strain ATCC 24698 / 74-OR23-1A / CBS 708.71 / DSM 1257 / FGSC 987) OX=367110 GN=atp-5 PE=3 SV=2 && PF00213:ATP synthase delta (OSCP) subunit	-
MGG_09878	7500.03	7961.86	7628.27	2925.08	2793.81	2795.42	7696.72	2838.1	1.43933	1.67888e-190	3.46105e-189	MGG_09878	6	3807318	3809271	-	1852	protein_coding	- && sp|P20285|ODP2_NEUCR Dihydrolipoyllysine-residue acetyltransferase component of pyruvate dehydrogenase complex, mitochondrial OS=Neurospora crassa (strain ATCC 24698 / 74-OR23-1A / CBS 708.71 / DSM 1257 / FGSC 987) OX=367110 GN=mrp-3 PE=1 SV=2 && PF00198:2-oxoacid dehydrogenases acyltransferase (catalytic domain)|PF00364:Biotin-requiring enzyme|PF02817:e3 binding domain	-
MGG_08304	3579.6	3752.51	3221.9	777.922	837.589	762.685	3518	792.732	2.15016	6.90066e-189	1.41341e-187	MGG_08304	2	7931603	7935550	-	3948	protein_coding	- && sp|O74839|MSY1_SCHPO Mechanosensitive ion channel protein Msy1 OS=Schizosaccharomyces pombe (strain 972 / ATCC 24843) OX=284812 GN=msy1 PE=1 SV=1 && -	-
MGG_02710	3054.76	2802.49	2725.1	648.811	560.984	602.292	2860.78	604.029	2.2434	1.1065e-188	2.26271e-187	MGG_02710	7	1785315	1786350	-	884	protein_coding	- && sp|O43099|PRX5_ASPFU Peroxiredoxin Asp f3 OS=Neosartorya fumigata (strain ATCC MYA-4609 / Af293 / CBS 101355 / FGSC A1100) OX=330879 GN=aspf3 PE=1 SV=1 && PF08534:Redoxin	-
MGG_03244	8095.57	8243.06	7694.94	3002.11	3044.87	2941.63	8011.19	2996.2	1.41897	2.84054e-188	5.79006e-187	MGG_03244	4	2563073	2565436	-	1968	protein_coding	- && sp|P11593|VATB_NEUCR V-type proton ATPase subunit B OS=Neurospora crassa (strain ATCC 24698 / 74-OR23-1A / CBS 708.71 / DSM 1257 / FGSC 987) OX=367110 GN=vma-2 PE=3 SV=1 && PF00006:ATP synthase alpha/beta family, nucleotide-binding domain|PF02874:ATP synthase alpha/beta family, beta-barrel domain	-
MGG_13815	23887	22836.1	21327.7	8683	8068.18	8138.58	22683.6	8296.59	1.45104	3.94606e-187	8.01776e-186	MGG_13815	1	7354266	7355618	-	1037	protein_coding	- && sp|Q01554|ATP9_TRIRU ATP synthase subunit 9, mitochondrial OS=Trichophyton rubrum OX=5551 GN=ATP9 PE=3 SV=1 && PF00137:ATP synthase subunit C	-
MGG_00992	7157.39	6581.82	7104.07	2356.55	2436.12	2283.69	6947.76	2358.79	1.55848	2.43881e-186	4.93947e-185	MGG_00992	5	895744	897780	+	1875	protein_coding	- && - && PF11327:Egh16-like virulence factor	-
MGG_16596	2483.69	2516.96	2243.82	468.706	414.351	376.433	2414.83	419.83	2.52397	7.35487e-186	1.48018e-184	MGG_16596	3	236966	240252	+	3052	protein_coding	- && sp|O74770|PHK_SCHPO Probable phosphoketolase OS=Schizosaccharomyces pombe (strain 972 / ATCC 24843) OX=284812 GN=SPBC24C6.09c PE=3 SV=1 && PF09364:XFP N-terminal domain|PF09363:XFP C-terminal domain|PF03894:D-xylulose 5-phosphate/D-fructose 6-phosphate phosphoketolase	-
MGG_13907	2387.61	2488.41	2432.86	575.033	502.109	552.101	2436.29	543.081	2.16517	3.96312e-185	7.93812e-184	MGG_13907	3	6218970	6220763	-	1743	protein_coding	- && - && -	-
MGG_06862	1399.57	1480.41	1305.02	162.745	152.188	149.482	1395	154.805	3.17176	5.9541e-185	1.18885e-183	MGG_06862	1	3016024	3019380	-	3300	protein_coding	- && - && PF12396:Protein of unknown function (DUF3659)	-
MGG_15814	3566.01	3550.05	3693.13	1107.75	1074.2	1026.73	3603.06	1069.56	1.75214	1.24274e-183	2.4736e-182	MGG_15814	2	5622510	5623658	-	1015	protein_coding	- && sp|Q7S7Z6|PPIB_NEUCR Peptidyl-prolyl cis-trans isomerase B OS=Neurospora crassa (strain ATCC 24698 / 74-OR23-1A / CBS 708.71 / DSM 1257 / FGSC 987) OX=367110 GN=cpr2 PE=3 SV=3 && PF00160:Cyclophilin type peptidyl-prolyl cis-trans isomerase/CLD	-
MGG_00940	12473.8	13149.8	10717.8	3414.4	3180.39	3133.66	12113.8	3242.82	1.90135	1.37444e-183	2.73146e-182	MGG_00940	5	1050797	1053086	+	1920	protein_coding	- && sp|Q70J59|SED2_ASPFU Tripeptidyl-peptidase sed2 OS=Neosartorya fumigata (strain ATCC MYA-4609 / Af293 / CBS 101355 / FGSC A1100) OX=330879 GN=sed2 PE=1 SV=1 && PF09286:Pro-kumamolisin, activation domain	-
MGG_04975	2442	2330.93	2324.19	554.419	509.885	552.101	2365.71	538.802	2.13418	2.4673e-183	4.89567e-182	MGG_04975	3	4132905	4134639	+	1554	protein_coding	- && sp|S0DQ98|FSR4_GIBF5 Trans-enoyl reductase fsr4 OS=Gibberella fujikuroi (strain CBS 195.34 / IMI 58289 / NRRL A-6831) OX=1279085 GN=fsr4 PE=2 SV=1 && -	-
MGG_04773	4551.32	5011.42	4529.66	1274.84	1241.94	1088.93	4697.47	1201.9	1.9667	1.28613e-182	2.53611e-181	MGG_04773	2	1408331	1411227	+	2509	protein_coding	- && sp|O94335|STT3_SCHPO Dolichyl-diphosphooligosaccharide--protein glycosyltransferase subunit stt3 OS=Schizosaccharomyces pombe (strain 972 / ATCC 24843) OX=284812 GN=stt3 PE=3 SV=1 && PF02516:Oligosaccharyl transferase STT3 subunit	-
MGG_00878	3349.36	2991.11	3630.12	712.824	696.509	712.494	3323.53	707.276	2.23214	1.1469e-181	2.24761e-180	MGG_00878	5	1288321	1289899	-	1099	protein_coding	- && sp|P25710|NUJM_NEUCR NADH-ubiquinone oxidoreductase 21.3 kDa subunit OS=Neurospora crassa (strain ATCC 24698 / 74-OR23-1A / CBS 708.71 / DSM 1257 / FGSC 987) OX=367110 GN=B13D24.010 PE=4 SV=1 && -	-
MGG_11412	7567.11	7656.44	7670.28	3034.66	3022.65	2849.98	7631.28	2969.09	1.36193	1.48175e-181	2.89935e-180	MGG_11412	2	564570	567147	-	1945	protein_coding	- && sp|Q9C413|TBA_COLOR Tubulin alpha chain OS=Colletotrichum orbiculare (strain 104-T / ATCC 96160 / CBS 514.97 / LARS 414 / MAFF 240422) OX=1213857 GN=TUB1 PE=3 SV=2 && PF03953:Tubulin C-terminal domain|PF00091:Tubulin/FtsZ family, GTPase domain	-
MGG_05283	7942.38	7671.15	7631.01	3057.44	2969.33	3105.3	7748.18	3044.02	1.34782	2.25281e-181	4.40129e-180	MGG_05283	3	5265945	5268015	-	1791	protein_coding	- && sp|P33282|URIC_EMENI Uricase OS=Emericella nidulans (strain FGSC A4 / ATCC 38163 / CBS 112.46 / NRRL 194 / M139) OX=227321 GN=uaZ PE=3 SV=1 && PF01014:Uricase	-
MGG_11927	2209.04	2174.33	2384.46	496.916	466.561	474.632	2255.94	479.37	2.23426	9.22704e-181	1.79715e-179	MGG_11927	1	1624541	1625854	-	894	protein_coding	- && sp|G0RNA2|LXR4_HYPJQ L-xylo-3-hexulose reductase OS=Hypocrea jecorina (strain QM6a) OX=431241 GN=lxr4 PE=1 SV=1 && PF13561:Enoyl-(Acyl carrier protein) reductase	-
MGG_02117	4730.8	4587.46	4808.19	1336.68	1451.89	1522.1	4708.82	1436.89	1.71244	2.24685e-180	4.34289e-179	MGG_02117	1	608129	610354	+	2134	protein_coding	- && - && PF10224:Short coiled-coil protein	-
MGG_13928	5491.32	5447.5	5332.39	2003.94	1956.22	2021.82	5423.74	1994	1.44359	2.29178e-180	4.423e-179	MGG_13928	3	6435564	6437734	+	2043	protein_coding	- && sp|P17549|CP53_ASPNG Benzoate 4-monooxygenase OS=Aspergillus niger OX=5061 GN=bphA PE=1 SV=1 && PF00067:Cytochrome P450	-
MGG_07051	3355.71	3346.72	3293.13	1025.3	950.896	984.18	3331.85	986.791	1.75538	8.14348e-180	1.56926e-178	MGG_07051	2	6194654	6198059	-	3406	protein_coding	- && sp|F4HQM3|NCER1_ARATH Neutral ceramidase 1 OS=Arabidopsis thaliana OX=3702 GN=NCER1 PE=2 SV=1 && PF04734:Neutral/alkaline non-lysosomal ceramidase, N-terminal|PF17048:Neutral/alkaline non-lysosomal ceramidase, C-terminal	-
MGG_10572	3018.5	2992.84	3013.68	845.191	749.831	825.969	3008.34	806.997	1.89805	2.9539e-178	5.65785e-177	MGG_10572	7	2850756	2852273	-	1381	protein_coding	- && - && PF12697:Alpha/beta hydrolase family	-
MGG_17713	3736.42	3711.84	3947.92	1185.87	1117.53	1168.58	3798.73	1157.32	1.71454	2.97148e-178	5.68295e-177	MGG_17713	6	2322943	2325060	-	2118	protein_coding	- && - && -	-
MGG_10453	1136.7	1049.53	1141.55	78.1177	79.9819	85.1065	1109.26	81.0687	3.77413	3.54499e-178	6.7696e-177	MGG_10453	2	289697	291054	+	1280	protein_coding	- && sp|Q9P7P7|LDH_SCHPO Probable L-lactate dehydrogenase OS=Schizosaccharomyces pombe (strain 972 / ATCC 24843) OX=284812 GN=SPAC186.08c PE=3 SV=1 && PF00056:lactate/malate dehydrogenase, NAD binding domain|PF02866:lactate/malate dehydrogenase, alpha/beta C-terminal domain	-
MGG_01135	9981.91	9493.32	10572.5	3599.93	3742.49	3711.95	10015.9	3684.79	1.4426	9.62543e-178	1.83258e-176	MGG_01135	5	375272	376719	-	985	protein_coding	- && sp|P06809|COX4_NEUCR Cytochrome c oxidase subunit 4, mitochondrial OS=Neurospora crassa (strain ATCC 24698 / 74-OR23-1A / CBS 708.71 / DSM 1257 / FGSC 987) OX=367110 GN=cox-4 PE=1 SV=2 && PF01215:Cytochrome c oxidase subunit Vb	-
MGG_11543	2292.43	2334.4	2433.78	567.439	560.984	576.106	2353.53	568.176	2.05034	2.12912e-177	4.04755e-176	MGG_11543	5	2286815	2288429	+	1471	protein_coding	- && sp|Q09751|LGUL_SCHPO Lactoylglutathione lyase OS=Schizosaccharomyces pombe (strain 972 / ATCC 24843) OX=284812 GN=glo1 PE=1 SV=1 && PF00903:Glyoxalase/Bleomycin resistance protein/Dioxygenase superfamily	-
MGG_12847	49980.3	51199.2	50875.5	24144.9	23042.6	24470.3	50685	23885.9	1.08539	6.11934e-177	1.15984e-175	MGG_12847	4	4011234	4012561	+	1328	protein_coding	- && - && -	-
MGG_13936	10869.3	10938.3	10641	4576.4	4668.95	4773.6	10816.2	4672.98	1.21081	3.69177e-176	6.97646e-175	MGG_13936	4	146586	149152	-	2207	protein_coding	- && sp|Q40374|PR1_MEDTR Pathogenesis-related protein PR-1 OS=Medicago truncatula OX=3880 GN=PR-1 PE=2 SV=1 && PF00188:Cysteine-rich secretory protein family	-
MGG_03090	2170.06	2114.63	2063.92	429.648	363.251	440.808	2116.2	411.236	2.36296	2.68649e-175	5.04671e-174	MGG_03090	7	336900	339479	-	2357	protein_coding	- && sp|Q8J2Q2|FUM18_GIBM7 Sphingosine N-acyltransferase-like protein FUM18 OS=Gibberella moniliformis (strain M3125 / FGSC 7600) OX=334819 GN=FUM18 PE=3 SV=1 && PF03798:TLC domain|PF08390:TRAM1-like protein	-
MGG_07539	2611.5	2902.85	2476.7	586.968	589.867	573.923	2663.69	583.586	2.19064	2.0082e-171	3.71751e-170	MGG_07539	3	957489	962187	-	4151	protein_coding	- && sp|P11024|NNTM_BOVIN NAD(P) transhydrogenase, mitochondrial OS=Bos taurus OX=9913 GN=NNT PE=1 SV=3 && PF02233:NAD(P) transhydrogenase beta subunit|PF05222:Alanine dehydrogenase/PNT, N-terminal domain|PF12769:4TM region of pyridine nucleotide transhydrogenase, mitoch|PF01262:Alanine dehydrogenase/PNT, C-terminal domain	-
MGG_10274	50387.3	50888.6	50155.9	24821.9	23215.9	24111.3	50477.3	24049.7	1.0696	4.05994e-171	7.49378e-170	MGG_10274	supercont8.8	217013	218511	-	1370	protein_coding	- && sp|M2Y1A3|NOR1_DOTSN Norsolorinic acid ketoreductase nor1 OS=Dothistroma septosporum (strain NZE10 / CBS 128990) OX=675120 GN=Nor1 PE=2 SV=1 && PF00106:short chain dehydrogenase	-
MGG_00175	22836.4	23576.7	22069.3	10427.6	9996.63	9993.47	22827.5	10139.2	1.17083	8.15492e-171	1.50086e-169	MGG_00175	5	3861785	3864520	+	1996	protein_coding	- && sp|P38720|6PGD1_YEAST 6-phosphogluconate dehydrogenase, decarboxylating 1 OS=Saccharomyces cerevisiae (strain ATCC 204508 / S288c) OX=559292 GN=GND1 PE=1 SV=1 && PF00393:6-phosphogluconate dehydrogenase, C-terminal domain|PF03446:NAD binding domain of 6-phosphogluconate dehydrogenase	-
MGG_00531	1712.3	1746.9	1639.26	310.301	271.05	313.148	1699.49	298.166	2.51056	1.11505e-170	2.04624e-169	MGG_00531	5	2583474	2586440	-	2734	protein_coding	- && - && PF08386:TAP-like protein	-
MGG_16149	85818	85876	84845.2	40307.7	36742.8	37298.5	85513.1	38116.3	1.16573	1.13329e-170	2.07671e-169	MGG_16149	1	2303105	2305212	-	1496	protein_coding	- && sp|G2QNH0|ADT_MYCTT ADP/ATP translocase OS=Myceliophthora thermophila (strain ATCC 42464 / BCRC 31852 / DSM 1799) OX=573729 GN=MYCTH_2316753 PE=1 SV=1 && PF00153:Mitochondrial carrier protein	-
MGG_09395	3302.23	3475.64	3818.24	118.262	71.095	104.746	3532.04	98.0344	5.16998	1.69876e-170	3.10396e-169	MGG_09395	6	3423428	3426926	-	3407	protein_coding	- && - && -	-
MGG_00720	4096.28	4176.47	3926.92	1364.89	1355.25	1312.6	4066.56	1344.25	1.59709	5.06087e-170	9.23391e-169	MGG_00720	5	1886158	1889919	+	3443	protein_coding	- && sp|Q8BH79|ANO10_MOUSE Anoctamin-10 OS=Mus musculus OX=10090 GN=Ano10 PE=1 SV=1 && -	-
MGG_16462	10059	9970.07	10825.5	4155.43	4106.85	4086.2	10284.8	4116.16	1.32109	5.93263e-169	1.07167e-167	MGG_16462	1	6364971	6366881	-	1517	protein_coding	- && sp|P07142|CY1_NEUCR Cytochrome c1, heme protein, mitochondrial OS=Neurospora crassa (strain ATCC 24698 / 74-OR23-1A / CBS 708.71 / DSM 1257 / FGSC 987) OX=367110 GN=cyt-1 PE=1 SV=1 && PF02167:Cytochrome C1 family	-
MGG_12523	6948.91	7483.39	7228.27	2606.09	2352.8	2592.47	7220.19	2517.12	1.52019	6.70029e-169	1.20862e-167	MGG_12523	7	433613	437164	-	3498	protein_coding	- && - && -	-
MGG_11737	22877.2	22897.5	22101.3	10629.4	10092.2	10568.5	22625.3	10430	1.11718	4.9982e-168	8.97766e-167	MGG_11737	1	4077332	4079023	-	1491	protein_coding	- && - && -	-
MGG_00450	9797	10038.4	9717.76	4331.19	4243.49	4121.12	9851.06	4231.93	1.21899	1.47198e-167	2.62907e-166	MGG_00450	5	2854756	2858986	-	2798	protein_coding	- && sp|Q7RVS9|PCKA_NEUCR Phosphoenolpyruvate carboxykinase (ATP) OS=Neurospora crassa (strain ATCC 24698 / 74-OR23-1A / CBS 708.71 / DSM 1257 / FGSC 987) OX=367110 GN=acu-6 PE=3 SV=2 && PF01293:Phosphoenolpyruvate carboxykinase	-
MGG_10844	3117.31	3015.33	3547.93	763.818	760.939	791.054	3226.86	771.937	2.0634	3.3433e-167	5.95464e-166	MGG_10844	2	491272	492382	-	969	protein_coding	- && sp|P42116|NURM_NEUCR NADH-ubiquinone oxidoreductase 17.8 kDa subunit, mitochondrial OS=Neurospora crassa (strain ATCC 24698 / 74-OR23-1A / CBS 708.71 / DSM 1257 / FGSC 987) OX=367110 GN=nuo17.8 PE=1 SV=1 && -	-
MGG_00847	6866.42	7344.95	6610.01	2476.98	2261.71	2316.42	6940.46	2351.71	1.56132	1.20872e-166	2.14379e-165	MGG_00847	5	1409680	1412905	+	3156	protein_coding	- && sp|O74965|EIF2A_SCHPO Eukaryotic translation initiation factor 2A OS=Schizosaccharomyces pombe (strain 972 / ATCC 24843) OX=284812 GN=SPBC4B4.04 PE=1 SV=1 && PF08662:Eukaryotic translation initiation factor eIF2A	-
MGG_04078	4379.1	4569.29	4210.02	1434.33	1365.25	1470.81	4386.14	1423.46	1.62354	1.39271e-166	2.46668e-165	MGG_04078	6	2033160	2036288	+	2857	protein_coding	- && - && PF09362:Domain of unknown function (DUF1996)	-
MGG_04941	9522.34	9309.9	10869.3	3232.12	3130.4	3273.33	9900.53	3211.95	1.62396	1.96811e-166	3.47609e-165	MGG_04941	3	4022427	4023882	+	1070	protein_coding	- && sp|O14602|IF1AY_HUMAN Eukaryotic translation initiation factor 1A, Y-chromosomal OS=Homo sapiens OX=9606 GN=EIF1AY PE=1 SV=4 && PF01176:Translation initiation factor 1A / IF-1	-
MGG_07504	2328.69	2193.36	2224.65	501.255	558.763	493.181	2248.9	517.733	2.1192	3.77973e-166	6.65726e-165	MGG_07504	3	861409	862429	+	806	protein_coding	- && sp|P19968|NUZM_NEUCR NADH-ubiquinone oxidoreductase 21.3 kDa subunit OS=Neurospora crassa (strain ATCC 24698 / 74-OR23-1A / CBS 708.71 / DSM 1257 / FGSC 987) OX=367110 GN=20H10.080 PE=2 SV=2 && -	-
MGG_05008	1147.58	1122.21	1135.15	113.922	79.9819	110.202	1134.98	101.369	3.48355	5.84553e-166	1.02815e-164	MGG_05008	3	4285272	4287103	+	1832	protein_coding	- && sp|P08157|ALDH_EMENI Aldehyde dehydrogenase OS=Emericella nidulans (strain FGSC A4 / ATCC 38163 / CBS 112.46 / NRRL 194 / M139) OX=227321 GN=aldA PE=3 SV=2 && PF00171:Aldehyde dehydrogenase family	-
MGG_07209	2372.2	2319.69	2521.45	616.262	575.426	578.288	2404.44	589.992	2.02669	6.1821e-166	1.08584e-164	MGG_07209	2	6779209	6780666	-	1224	protein_coding	- && sp|A3LU17|IRC22_PICST Increased recombination centers protein 22 OS=Scheffersomyces stipitis (strain ATCC 58785 / CBS 6054 / NBRC 10063 / NRRL Y-11545) OX=322104 GN=IRC22 PE=3 SV=1 && PF03896:Translocon-associated protein (TRAP), alpha subunit	-
MGG_05480	6460.32	6128.44	6524.17	2410.8	2320.59	2457.18	6370.98	2396.19	1.41063	7.15071e-166	1.25424e-164	MGG_05480	1	5360500	5362470	-	1660	protein_coding	- && sp|Q9P727|SUCA_NEUCR Succinate--CoA ligase [ADP-forming] subunit alpha, mitochondrial OS=Neurospora crassa (strain ATCC 24698 / 74-OR23-1A / CBS 708.71 / DSM 1257 / FGSC 987) OX=367110 GN=tca-8 PE=3 SV=1 && PF02629:CoA binding domain|PF00549:CoA-ligase	-
MGG_05690	22644.2	22920.9	22616.3	9911.19	10713.1	10410.3	22727.1	10344.9	1.13554	2.04808e-165	3.58245e-164	MGG_05690	1	6133088	6136687	+	3450	protein_coding	- && sp|D4AUF1|WSCD1_ARTBC WSC domain-containing protein ARB_07867 OS=Arthroderma benhamiae (strain ATCC MYA-4681 / CBS 112371) OX=663331 GN=ARB_07867 PE=1 SV=1 && PF09362:Domain of unknown function (DUF1996)|PF01822:WSC domain	-
MGG_06133	8717.4	8774.32	8559.77	3771.35	3841.35	3750.14	8683.83	3787.62	1.19709	5.15435e-165	9.00345e-164	MGG_06133	3	2678268	2679987	-	1536	protein_coding	- && sp|Q9UUH4|MSMO_SCHPO Methylsterol monooxygenase OS=Schizosaccharomyces pombe (strain 972 / ATCC 24843) OX=284812 GN=erg25 PE=3 SV=1 && PF04116:Fatty acid hydroxylase superfamily	-
MGG_06695	1723.18	1715.75	1797.25	352.615	363.251	327.333	1745.39	347.733	2.3276	1.16484e-164	2.02913e-163	MGG_06695	1	2417512	2419930	+	2113	protein_coding	- && - && PF01593:Flavin containing amine oxidoreductase	-
MGG_07752	36075.2	37494.8	37882	17426.8	16339.6	17306.1	37150.7	17024.2	1.12579	2.09361e-164	3.64201e-163	MGG_07752	3	5638392	5641335	-	2151	protein_coding	- && sp|P37211|ATPA_NEUCR ATP synthase subunit alpha, mitochondrial OS=Neurospora crassa (strain ATCC 24698 / 74-OR23-1A / CBS 708.71 / DSM 1257 / FGSC 987) OX=367110 GN=atp-1 PE=3 SV=1 && PF00006:ATP synthase alpha/beta family, nucleotide-binding domain|PF02874:ATP synthase alpha/beta family, beta-barrel domain|PF00306:ATP synthase alpha/beta chain, C terminal domain	-
MGG_15749	3260.53	3404.69	3360.71	1043.74	923.125	932.898	3341.98	966.588	1.78958	2.65527e-163	4.61277e-162	MGG_15749	2	4328730	4332956	-	4032	protein_coding	- && sp|Q09917|PKD2_SCHPO TRP-like ion channel pkd2 OS=Schizosaccharomyces pombe (strain 972 / ATCC 24843) OX=284812 GN=pkd2 PE=1 SV=1 && PF06011:Transient receptor potential (TRP) ion channel|PF14558:ML-like domain	-
MGG_02805	7047.71	6387.14	8241.97	1656.75	1770.71	1775.23	7225.61	1734.23	2.05877	5.04268e-163	8.74822e-162	MGG_02805	7	1452846	1453610	+	675	protein_coding	- && - && -	-
MGG_02836	3864.23	4057.07	3842.9	1352.96	1325.26	1313.7	3921.4	1330.64	1.55932	2.3762e-162	4.1167e-161	MGG_02836	7	1336514	1339040	+	2273	protein_coding	- && sp|Q6C354|PRPD_YARLI 2-methylcitrate dehydratase, mitochondrial OS=Yarrowia lipolytica (strain CLIB 122 / E 150) OX=284591 GN=PDH1 PE=1 SV=1 && PF03972:MmgE/PrpD family	-
MGG_11786	4225	4451.62	4010.94	1344.28	1359.69	1386.8	4229.19	1363.59	1.6331	3.24928e-162	5.61396e-161	MGG_11786	1	3433256	3436070	+	2262	protein_coding	- && sp|A0A1L9UQW4|BFOC_ASPBC Efflux pump bfoC OS=Aspergillus brasiliensis (strain CBS 101740 / IMI 381727 / IBT 21946) OX=767769 GN=bfoC PE=3 SV=1 && PF07690:Major Facilitator Superfamily	-
MGG_06011	9709.98	9569.47	9813.65	3993.77	3648.06	4002.19	9697.7	3881.34	1.32097	5.09455e-162	8.77825e-161	MGG_06011	3	2272351	2273922	+	1385	protein_coding	- && sp|P0CL53|FADH_ASPOR S-(hydroxymethyl)glutathione dehydrogenase OS=Aspergillus oryzae (strain ATCC 42149 / RIB 40) OX=510516 GN=FDH1 PE=3 SV=1 && PF00107:Zinc-binding dehydrogenase|PF08240:Alcohol dehydrogenase GroES-like domain	-
MGG_10916	3126.37	3116.57	3083.09	984.066	943.12	1000.55	3108.68	975.911	1.67138	5.76562e-162	9.92108e-161	MGG_10916	5	25060	27571	-	2332	protein_coding	- && sp|P9WEZ6|ORYC_ASPOR MFS-type transporter oryC OS=Aspergillus oryzae (strain ATCC 42149 / RIB 40) OX=510516 GN=oryC PE=3 SV=1 && PF00083:Sugar (and other) transporter	-
MGG_09190	3686.56	3787.12	3479.43	1126.2	1181.96	1131.48	3651.04	1146.54	1.67121	2.84173e-161	4.87664e-160	MGG_09190	1	3678990	3683856	+	4506	protein_coding	- && sp|P37898|AAP1_YEAST Alanine/arginine aminopeptidase OS=Saccharomyces cerevisiae (strain ATCC 204508 / S288c) OX=559292 GN=AAP1 PE=1 SV=2 && -	-
MGG_06371	6939.84	6773.9	7872.1	2231.78	2136.18	2325.15	7195.28	2231.04	1.6892	4.3464e-161	7.42865e-160	MGG_06371	4	3983005	3984873	+	1595	protein_coding	- && sp|P16387|ODPA_YEAST Pyruvate dehydrogenase E1 component subunit alpha, mitochondrial OS=Saccharomyces cerevisiae (strain ATCC 204508 / S288c) OX=559292 GN=PDA1 PE=1 SV=2 && PF00676:Dehydrogenase E1 component	-
MGG_14045	1040.61	960.407	1059.36	42.3138	28.8824	21.8222	1020.13	31.0061	5.03857	7.66179e-161	1.306e-159	MGG_14045	7	3145223	3146292	-	989	protein_coding	- && - && PF01161:Phosphatidylethanolamine-binding protein	-
MGG_06192	4285.73	4131.48	4397.24	1436.5	1387.46	1502.46	4271.48	1442.14	1.56636	9.64781e-161	1.64233e-159	MGG_06192	3	2880757	2881975	-	1036	protein_coding	- && sp|Q871K1|QCR7_NEUCR Cytochrome b-c1 complex subunit 7 OS=Neurospora crassa (strain ATCC 24698 / 74-OR23-1A / CBS 708.71 / DSM 1257 / FGSC 987) OX=367110 GN=qcr7 PE=1 SV=1 && PF02271:Ubiquinol-cytochrome C reductase complex 14kD subunit	-
MGG_03484	3631.27	3583.79	3778.98	1163.09	1067.54	1191.49	3664.68	1140.7	1.68352	1.60332e-159	2.71474e-158	MGG_03484	4	1720727	1722070	-	1101	protein_coding	- && sp|P11943|ACPM_NEUCR Acyl carrier protein, mitochondrial OS=Neurospora crassa (strain ATCC 24698 / 74-OR23-1A / CBS 708.71 / DSM 1257 / FGSC 987) OX=367110 GN=nuo-12 PE=1 SV=2 && PF00550:Phosphopantetheine attachment site	-
MGG_01588	10777.8	10792	10147	4400.63	4037.98	4061.11	10572.3	4166.57	1.34332	1.78751e-159	3.02258e-158	MGG_01588	2	4105544	4107976	-	1533	protein_coding	- && sp|Q99002|1433_TRIHA 14-3-3 protein homolog OS=Trichoderma harzianum OX=5544 PE=2 SV=1 && PF00244:14-3-3 protein	-
MGG_12860	1901.75	2001.28	1807.3	382.994	374.36	417.895	1903.44	391.749	2.28062	2.27383e-159	3.83981e-158	MGG_12860	4	4226722	4229036	+	2112	protein_coding	- && sp|A1DEK3|XKS1_NEOFI Probable D-xylulose kinase A OS=Neosartorya fischeri (strain ATCC 1020 / DSM 3700 / CBS 544.65 / FGSC A1164 / JCM 1740 / NRRL 181 / WB 181) OX=331117 GN=xkiA PE=2 SV=1 && PF00370:FGGY family of carbohydrate kinases, N-terminal domain|PF02782:FGGY family of carbohydrate kinases, C-terminal domain	-
MGG_04647	6430.41	6395.79	6386.27	2628.88	2690.5	2705.95	6404.16	2675.11	1.25943	2.94194e-159	4.96145e-158	MGG_04647	2	1128015	1129951	-	1727	protein_coding	- && sp|P78954|IF4E1_SCHPO Eukaryotic translation initiation factor 4E-1 OS=Schizosaccharomyces pombe (strain 972 / ATCC 24843) OX=284812 GN=tif451 PE=3 SV=1 && PF01652:Eukaryotic initiation factor 4E	-
MGG_14907	2766.51	2903.72	2723.27	671.596	722.059	788.872	2797.83	727.509	1.94342	7.16034e-158	1.20436e-156	MGG_14907	6	1694562	1697259	+	2118	protein_coding	- && sp|P38795|NADE_YEAST Glutamine-dependent NAD(+) synthetase OS=Saccharomyces cerevisiae (strain ATCC 204508 / S288c) OX=559292 GN=QNS1 PE=1 SV=1 && PF00795:Carbon-nitrogen hydrolase|PF02540:NAD synthase	-
MGG_01409	5246.58	5202.64	4891.3	1877	1878.46	1786.15	5113.51	1847.2	1.46905	1.62615e-157	2.72794e-156	MGG_01409	2	3426350	3430339	+	3730	protein_coding	- && sp|P52495|UBA1_CANAW Ubiquitin-activating enzyme E1 1 OS=Candida albicans (strain WO-1) OX=294748 GN=UBA1 PE=3 SV=2 && PF00899:ThiF family|PF09358:Ubiquitin fold domain|PF10585:Ubiquitin-activating enzyme active site|PF16190:Ubiquitin-activating enzyme E1 FCCH domain|PF16191:Ubiquitin-activating enzyme E1 four-helix bundle	-
MGG_06197	3234.24	3145.98	3310.48	1061.1	1034.21	1010.37	3230.24	1035.23	1.64159	4.2605e-157	7.12833e-156	MGG_06197	3	2899704	2903293	-	2537	protein_coding	- && sp|Q9Y8H7|SPEE_NEUCR Spermidine synthase OS=Neurospora crassa (strain ATCC 24698 / 74-OR23-1A / CBS 708.71 / DSM 1257 / FGSC 987) OX=367110 GN=spe-3 PE=3 SV=1 && PF00795:Carbon-nitrogen hydrolase	-
MGG_04323	1489.31	1384.37	1483.1	257.138	253.276	241.135	1452.26	250.516	2.53519	4.54928e-157	7.60148e-156	MGG_04323	6	1182482	1183970	-	1115	protein_coding	- && sp|D7PI11|GSFK_PENAE Short chain dehydrogenase gsfK OS=Penicillium aethiopicum OX=36650 GN=gsfK PE=1 SV=1 && PF00106:short chain dehydrogenase	-
MGG_09131	3915.9	3852.88	4220.07	1224.93	1051.98	1176.22	3996.28	1151.04	1.7954	6.34979e-156	1.05961e-154	MGG_09131	supercont8.8	86076	87572	-	1497	protein_coding	- && sp|B7KWT4|RUTD_METC4 Putative aminoacrylate hydrolase RutD OS=Methylorubrum extorquens (strain CM4 / NCIMB 13688) OX=440085 GN=rutD PE=3 SV=1 && PF12697:Alpha/beta hydrolase family	-
MGG_00162	2031.37	1743.44	1887.66	381.909	368.806	369.886	1887.49	373.533	2.3369	6.47379e-155	1.07325e-153	MGG_00162	5	3901450	3902553	-	885	protein_coding	- && sp|Q4IPZ1|TIM10_GIBZE Mitochondrial import inner membrane translocase subunit TIM10 OS=Gibberella zeae (strain ATCC MYA-4620 / CBS 123657 / FGSC 9075 / NRRL 31084 / PH-1) OX=229533 GN=TIM10 PE=3 SV=1 && -	-
MGG_08120	1355.15	1390.43	1351.59	177.935	224.394	217.131	1365.72	206.486	2.7262	2.46397e-154	4.07952e-153	MGG_08120	2	5762628	5764985	+	1989	protein_coding	- && - && PF16010:Cytochrome domain of cellobiose dehydrogenase|PF03188:Eukaryotic cytochrome b561	-
MGG_08880	2930.58	2848.34	2813.68	902.694	872.025	900.165	2864.2	891.628	1.68353	3.56234e-154	5.89039e-153	MGG_08880	2	1964660	1967235	-	2376	protein_coding	- && sp|P87111|ETFD_SCHPO Probable electron transfer flavoprotein-ubiquinone oxidoreductase, mitochondrial OS=Schizosaccharomyces pombe (strain 972 / ATCC 24843) OX=284812 GN=SPAC20G8.04c PE=3 SV=1 && PF13450:NAD(P)-binding Rossmann-like domain|PF05187:Electron transfer flavoprotein-ubiquinone oxidoreductase, 4Fe-4S	-
MGG_05751	1395.04	1387.83	1447.48	225.673	261.052	235.68	1410.12	240.802	2.55031	1.15561e-153	1.90338e-152	MGG_05751	1	6392603	6394342	-	1630	protein_coding	- && - && -	-
MGG_08164	4528.66	4449.02	4238.33	1607.92	1592.97	1540.65	4405.34	1580.51	1.4789	1.52003e-153	2.50038e-152	MGG_08164	2	5914356	5915868	+	1431	protein_coding	- && sp|Q92249|ERP38_NEUCR Protein disulfide-isomerase erp38 OS=Neurospora crassa (strain ATCC 24698 / 74-OR23-1A / CBS 708.71 / DSM 1257 / FGSC 987) OX=367110 GN=erp38 PE=2 SV=2 && PF00085:Thioredoxin|PF07749:Endoplasmic reticulum protein ERp29, C-terminal domain	-
MGG_01551	5743.32	6041.05	5774.4	2305.56	2360.58	2366.62	5852.92	2344.25	1.32013	6.16592e-153	1.00903e-151	MGG_01551	2	3982849	3986075	-	2887	protein_coding	- && sp|P30624|LCF1_YEAST Long-chain-fatty-acid--CoA ligase 1 OS=Saccharomyces cerevisiae (strain ATCC 204508 / S288c) OX=559292 GN=FAA1 PE=1 SV=1 && PF00501:AMP-binding enzyme	-
MGG_07599	1593.55	1463.97	1621	274.497	258.83	297.873	1559.51	277.067	2.49234	1.81779e-152	2.9671e-151	MGG_07599	3	1159093	1160486	+	1271	protein_coding	- && - && -	-
MGG_11774	959.939	919.742	888.58	59.6733	71.095	57.8288	922.753	62.8657	3.87653	2.23753e-152	3.64755e-151	MGG_11774	1	3600956	3603724	+	2541	protein_coding	- && - && -	-
MGG_02770	4070	3943.73	4052.03	1246.63	1367.47	1402.07	4021.92	1338.72	1.58709	2.5506e-152	4.15258e-151	MGG_02770	7	1581954	1583482	+	1280	protein_coding	- && sp|Q01278|VATE_NEUCR V-type proton ATPase subunit E OS=Neurospora crassa (strain ATCC 24698 / 74-OR23-1A / CBS 708.71 / DSM 1257 / FGSC 987) OX=367110 GN=vma-4 PE=2 SV=1 && PF01991:ATP synthase (E/31 kDa) subunit	-
MGG_01978	5536.64	5303.01	5676.68	2090.73	2005.1	1894.17	5505.44	1996.67	1.46317	1.96503e-151	3.1829e-150	PRT1	1	115526	118721	-	3044	protein_coding	- && sp|A4QZL9|EIF3B_MAGO7 Eukaryotic translation initiation factor 3 subunit B OS=Magnaporthe oryzae (strain 70-15 / ATCC MYA-4617 / FGSC 8958) OX=242507 GN=PRT1 PE=3 SV=1 && PF08662:Eukaryotic translation initiation factor eIF2A	-
MGG_00432	23150.9	21850.6	24809.9	8959.67	9535.62	9495.92	23270.5	9330.4	1.31847	7.11523e-151	1.15104e-149	MGG_00432	5	2911199	2912691	+	999	protein_coding	- && - && -	-
MGG_06276	2337.75	2577.53	2390.85	622.772	633.19	667.759	2435.38	641.24	1.92535	2.93621e-150	4.73184e-149	MGG_06276	4	4324844	4327432	+	2429	protein_coding	- && sp|F2Z699|NDH2_YARLI External alternative NADH-ubiquinone oxidoreductase, mitochondrial OS=Yarrowia lipolytica (strain CLIB 122 / E 150) OX=284591 GN=NDH2 PE=1 SV=1 && PF07992:Pyridine nucleotide-disulphide oxidoreductase	-
MGG_03879	4777.94	4619.47	4781.71	1859.64	1828.48	1786.15	4726.37	1824.75	1.37297	3.7552e-150	6.04402e-149	MGG_03879	6	2726730	2729292	-	2016	protein_coding	- && sp|P78712|ARP3_NEUCR Actin-related protein 3 OS=Neurospora crassa (strain ATCC 24698 / 74-OR23-1A / CBS 708.71 / DSM 1257 / FGSC 987) OX=367110 GN=arp-3 PE=2 SV=2 && PF00022:Actin	-
MGG_11382	3244.21	3547.45	3250.21	1054.59	1058.65	1038.74	3347.29	1050.66	1.67187	4.87467e-150	7.83588e-149	MGG_11382	2	1054598	1057756	+	2619	protein_coding	- && sp|G0SEV9|RLI1_CHATD Translation initiation factor RLI1 OS=Chaetomium thermophilum (strain DSM 1495 / CBS 144.50 / IMI 039719) OX=759272 GN=RLI1 PE=3 SV=2 && PF00005:ABC transporter|PF04068:Possible Fer4-like domain in RNase L inhibitor, RLI	-
MGG_07109	3544.25	3604.56	3711.4	1237.95	1139.74	1242.77	3620.07	1206.82	1.58462	8.46795e-150	1.35776e-148	TIF35	2	6386214	6388015	+	1504	protein_coding	- && sp|A4RHN3|EIF3G_MAGO7 Eukaryotic translation initiation factor 3 subunit G OS=Magnaporthe oryzae (strain 70-15 / ATCC MYA-4617 / FGSC 8958) OX=242507 GN=TIF35 PE=3 SV=1 && PF12353:Eukaryotic translation initiation factor 3 subunit G|PF00076:RNA recognition motif. (a.k.a. RRM, RBD, or RNP domain)	-
MGG_00860	2167.34	1941.58	2174.42	476.301	397.688	444.081	2094.45	439.357	2.25252	9.68157e-150	1.55039e-148	MGG_00860	5	1351107	1352219	+	815	protein_coding	- && sp|O14313|PMP20_SCHPO Peroxisomal membrane associated protein 20 OS=Schizosaccharomyces pombe (strain 972 / ATCC 24843) OX=284812 GN=pmp20 PE=1 SV=2 && PF08534:Redoxin	-
MGG_09372	9759.83	10068.7	9492.19	4383.27	4161.28	4240.05	9773.57	4261.53	1.19752	1.83165e-149	2.92949e-148	MGG_09372	6	3505964	3507956	+	1910	protein_coding	- && sp|I1RF63|AURS_GIBZE Aurofusarin biosynthesis cluster protein S OS=Gibberella zeae (strain ATCC MYA-4620 / CBS 123657 / FGSC 9075 / NRRL 31084 / PH-1) OX=229533 GN=aurS PE=1 SV=1 && PF02469:Fasciclin domain	-
MGG_01463	2734.78	2694.33	2516.88	781.177	768.715	739.772	2648.67	763.221	1.79516	2.50423e-148	3.99012e-147	MGG_01463	2	3625259	3629631	-	3641	protein_coding	- && sp|Q03516|RSN1_YEAST Uncharacterized protein RSN1 OS=Saccharomyces cerevisiae (strain ATCC 204508 / S288c) OX=559292 GN=RSN1 PE=1 SV=1 && PF13967:Late exocytosis, associated with Golgi transport|PF02714:Calcium-dependent channel, 7TM region, putative phosphate|PF12621:Extracellular tail, of 10TM putative phosphate transporter|PF14703:Cytosolic domain of 10TM putative phosphate transporter	-
MGG_03930	6283.57	5723.51	7019.14	1821.66	1614.08	1799.24	6342.07	1744.99	1.86151	4.30503e-148	6.85082e-147	MGG_03930	6	2530080	2530753	+	501	protein_coding	- && sp|Q1K528|COX8_NEUCR Cytochrome c oxidase subunit 8, mitochondrial OS=Neurospora crassa (strain ATCC 24698 / 74-OR23-1A / CBS 708.71 / DSM 1257 / FGSC 987) OX=367110 GN=cox-15 PE=1 SV=1 && PF02935:Cytochrome c oxidase subunit VIIc	-
MGG_01461	20895.7	21392	18576.2	7832.39	7477.2	7108.57	20287.9	7472.72	1.44094	4.53456e-148	7.20705e-147	MGG_01461	2	3617593	3619879	-	2024	protein_coding	- && - && -	-
MGG_10569	5845.75	5761.58	5673.94	2444.43	2388.35	2358.98	5760.42	2397.25	1.26478	1.60313e-147	2.5416e-146	MGG_10569	7	2857281	2859431	-	2042	protein_coding	- && sp|P32473|ODPB_YEAST Pyruvate dehydrogenase E1 component subunit beta, mitochondrial OS=Saccharomyces cerevisiae (strain ATCC 204508 / S288c) OX=559292 GN=PDB1 PE=1 SV=2 && PF02780:Transketolase, C-terminal domain|PF02779:Transketolase, pyrimidine binding domain	-
MGG_02651	1586.3	1483.87	1757.07	283.177	236.613	226.951	1609.08	248.914	2.69197	7.89073e-147	1.24632e-145	MGG_02651	7	2060164	2061104	+	845	protein_coding	- && sp|I1RVD6|FUSA4_GIBZE Fusaristatin A biosynthesis cluster protein FGSG_08206 OS=Gibberella zeae (strain ATCC MYA-4620 / CBS 123657 / FGSC 9075 / NRRL 31084 / PH-1) OX=229533 GN=FGRAMPH1_01T09367 PE=4 SV=1 && PF07876:Stress responsive A/B Barrel Domain	-
MGG_02516	5997.12	5848.1	6261.15	2297.96	2370.58	2449.54	6035.46	2372.69	1.34689	1.01586e-146	1.60253e-145	MGG_02516	1	2172400	2174692	+	2010	protein_coding	- && sp|O14319|CUE5_SCHPO CUE domain-containing protein 5 OS=Schizosaccharomyces pombe (strain 972 / ATCC 24843) OX=284812 GN=SPBC16E9.02c PE=4 SV=1 && PF02845:CUE domain	-
MGG_01305	4327.43	3914.31	4830.11	899.439	1011.99	1102.02	4357.28	1004.48	2.11692	1.334e-146	2.10179e-145	MGG_01305	2	3045456	3046866	-	974	protein_coding	- && sp|V5IM94|QCR6_NEUCR Cytochrome b-c1 complex subunit 6, mitochondrial OS=Neurospora crassa (strain ATCC 24698 / 74-OR23-1A / CBS 708.71 / DSM 1257 / FGSC 987) OX=367110 GN=qcr6 PE=1 SV=1 && PF02320:Ubiquinol-cytochrome C reductase hinge protein	-
MGG_08059	2120.2	1971	2074.87	541.399	514.328	496.455	2055.36	517.394	1.98986	2.60801e-146	4.0989e-145	MGG_08059	2	5558572	5560115	-	1467	protein_coding	- && - && -	-
MGG_06177	8179.88	7145.09	8778.04	2239.38	2202.84	2482.27	8034.33	2308.16	1.7993	1.76066e-145	2.75692e-144	MGG_06177	3	2837010	2838616	-	1422	protein_coding	- && sp|Q9USG9|TYDP1_SCHPO Probable tyrosyl-DNA phosphodiesterase OS=Schizosaccharomyces pombe (strain 972 / ATCC 24843) OX=284812 GN=SPCP31B10.05 PE=3 SV=1 && -	-
MGG_12804	9065.48	10356.8	8691.28	3183.3	3157.06	3008.19	9371.2	3116.18	1.58855	4.38317e-145	6.82131e-144	MGG_12804	4	3382980	3385220	+	2241	protein_coding	- && sp|Q2GMW8|PRM1_CHAGB Plasma membrane fusion protein PRM1 OS=Chaetomium globosum (strain ATCC 6205 / CBS 148.51 / DSM 1962 / NBRC 6347 / NRRL 1970) OX=306901 GN=PRM1 PE=3 SV=1 && -	-
MGG_03945	15078	15424.5	14362.5	6909.08	6905.11	6630.67	14955	6814.95	1.1339	4.5751e-145	7.11129e-144	MGG_03945	6	2484617	2487195	+	2144	protein_coding	- && sp|Q04789|ILVX_BACSU Acetolactate synthase OS=Bacillus subtilis (strain 168) OX=224308 GN=alsS PE=2 SV=3 && PF02776:Thiamine pyrophosphate enzyme, N-terminal TPP binding domain|PF00205:Thiamine pyrophosphate enzyme, central domain|PF02775:Thiamine pyrophosphate enzyme, C-terminal TPP binding domain	-
MGG_04540	2175.5	2240.95	2222.82	578.288	462.118	497.546	2213.09	512.651	2.1096	6.66687e-145	1.03373e-143	MGG_04540	2	969380	971464	-	1725	protein_coding	- && sp|Q9P6J4|YHD6_SCHPO Uncharacterized protein C1683.06c OS=Schizosaccharomyces pombe (strain 972 / ATCC 24843) OX=284812 GN=SPBC1683.06c PE=3 SV=1 && PF01156:Inosine-uridine preferring nucleoside hydrolase	-
MGG_02187	823.97	935.316	873.968	31.4641	27.7715	43.6444	877.751	34.2933	4.67685	7.5547e-144	1.1657e-142	MGG_02187	1	888980	891839	+	2720	protein_coding	- && - && -	-
MGG_09199	925.493	968.195	922.37	90.0524	73.3168	96.0176	938.686	86.4622	3.43965	1.90245e-143	2.92484e-142	MGG_09199	1	3712155	3714298	-	2144	protein_coding	- && - && PF00328:Histidine phosphatase superfamily (branch 2)	-
MGG_11463	954.5	975.116	813.694	57.5033	49.9887	57.8288	914.437	55.1069	4.05213	2.05032e-143	3.14837e-142	MGG_11463	5	1024593	1027430	+	2619	protein_coding	- && sp|Q00675|STCI_EMENI Putative sterigmatocystin biosynthesis lipase/esterase stcI OS=Emericella nidulans (strain FGSC A4 / ATCC 38163 / CBS 112.46 / NRRL 194 / M139) OX=227321 GN=stcI PE=3 SV=1 && -	-
MGG_03045	2554.4	2536.86	2935.14	688.955	652.075	691.763	2675.47	677.598	1.98103	2.38226e-143	3.65366e-142	MGG_03045	7	515641	517094	+	1223	protein_coding	- && - && PF13637:Ankyrin repeats (many copies)	-
MGG_15072	3682.94	3823.46	3737.88	1262.9	1329.7	1168.58	3748.09	1253.73	1.58012	4.22221e-143	6.45998e-142	MGG_15072	2	6220375	6223795	-	3036	protein_coding	- && sp|B6HJ92|KAPA_PENRW Importin subunit alpha OS=Penicillium rubens (strain ATCC 28089 / DSM 1075 / NRRL 1951 / Wisconsin 54-1255) OX=500485 GN=kapA PE=1 SV=1 && PF16186:Atypical Arm repeat|PF01749:Importin beta binding domain|PF00514:Armadillo/beta-catenin-like repeat	-
MGG_05893	1191.09	1201.81	1487.66	125.856	104.421	147.3	1293.52	125.859	3.36048	9.95247e-143	1.5209e-141	MGG_05893	3	1853454	1854240	-	787	protein_coding	- && - && -	-
MGG_01712	5837.59	6016.82	5300.43	2050.59	1881.8	1955.27	5718.28	1962.55	1.54285	1.3323e-142	2.03353e-141	MGG_01712	2	4541957	4544008	-	1601	protein_coding	- && sp|Q9USP8|IDH2_SCHPO Isocitrate dehydrogenase [NAD] subunit 2, mitochondrial OS=Schizosaccharomyces pombe (strain 972 / ATCC 24843) OX=284812 GN=idh2 PE=1 SV=2 && PF00180:Isocitrate/isopropylmalate dehydrogenase	-
MGG_07234	5412.46	5097.95	5452.03	2116.77	2017.32	2103.66	5320.81	2079.25	1.35542	1.69853e-141	2.58319e-140	MGG_07234	2	6903095	6904677	-	1017	protein_coding	- && sp|O60046|FKBP2_NEUCR FK506-binding protein 2 OS=Neurospora crassa (strain ATCC 24698 / 74-OR23-1A / CBS 708.71 / DSM 1257 / FGSC 987) OX=367110 GN=fkr-5 PE=1 SV=1 && PF00254:FKBP-type peptidyl-prolyl cis-trans isomerase	-
MGG_00438	4090.84	3932.48	3827.38	1460.37	1348.58	1397.71	3950.23	1402.22	1.4941	6.17991e-141	9.38741e-140	MGG_00438	5	2893112	2894950	+	1622	protein_coding	- && sp|Q3ZCI8|REEP4_BOVIN Receptor expression-enhancing protein 4 OS=Bos taurus OX=9913 GN=REEP4 PE=2 SV=1 && PF03134:TB2/DP1, HVA22 family	-
MGG_17372	1903.56	1784.97	1869.4	401.438	428.792	339.335	1852.64	389.855	2.2488	4.00174e-140	6.05699e-139	MGG_17372	5	1709646	1711491	+	1752	protein_coding	- && - && -	-
MGG_09287	4651.04	4757.05	4324.18	1699.06	1668.51	1631.21	4577.42	1666.26	1.45801	4.01857e-140	6.07522e-139	MGG_09287	1	4111740	4113760	-	1863	protein_coding	- && sp|P41543|OST1_YEAST Dolichyl-diphosphooligosaccharide--protein glycosyltransferase subunit 1 OS=Saccharomyces cerevisiae (strain ATCC 204508 / S288c) OX=559292 GN=OST1 PE=1 SV=1 && PF04597:Ribophorin I	-
MGG_00341	4575.8	4704.27	4757.97	1790.2	1901.79	1828.7	4679.34	1840.23	1.34652	6.79188e-140	1.02557e-138	MGG_00341	5	3198393	3200667	+	2101	protein_coding	- && sp|A4RFH6|EIF3D_MAGO7 Eukaryotic translation initiation factor 3 subunit D OS=Magnaporthe oryzae (strain 70-15 / ATCC MYA-4617 / FGSC 8958) OX=242507 GN=MGG_00341 PE=3 SV=1 && PF05091:Eukaryotic translation initiation factor 3 subunit 7 (eIF-3)	-
MGG_03073	2348.63	2317.96	2575.33	622.772	676.514	665.576	2413.97	654.954	1.88197	8.16432e-139	1.22842e-137	MGG_03073	7	386254	387567	+	1078	protein_coding	- && sp|P21976|NDUA8_NEUCR NADH-ubiquinone oxidoreductase 20.8 kDa subunit OS=Neurospora crassa (strain ATCC 24698 / 74-OR23-1A / CBS 708.71 / DSM 1257 / FGSC 987) OX=367110 GN=B1O14.280 PE=1 SV=2 && PF06747:CHCH domain	-
MGG_15868	3017.6	3138.2	2994.5	1006.85	1013.1	911.076	3050.1	977.01	1.64256	2.90125e-138	4.34983e-137	MGG_15868	2	6615699	6617917	+	1692	protein_coding	- && sp|P22768|ASSY_YEAST Argininosuccinate synthase OS=Saccharomyces cerevisiae (strain ATCC 204508 / S288c) OX=559292 GN=ARG1 PE=1 SV=3 && PF00764:Arginosuccinate synthase	-
MGG_08192	1873.65	1833.43	1847.48	470.876	500.998	448.446	1851.52	473.44	1.96765	3.87012e-137	5.78196e-136	MGG_08192	2	6012204	6015947	-	3613	protein_coding	- && - && -	-
MGG_07542	2180.94	1883.61	2203.64	465.452	373.249	391.708	2089.4	410.136	2.34831	1.0817e-136	1.61227e-135	MGG_07542	3	964855	966085	-	663	protein_coding	- && sp|Q6CG53|N7BM_YARLI NADH dehydrogenase [ubiquinone] 1 alpha subcomplex subunit N7BM OS=Yarrowia lipolytica (strain CLIB 122 / E 150) OX=284591 GN=N7BM PE=1 SV=1 && PF05071:NADH ubiquinone oxidoreductase subunit NDUFA12	-
MGG_07165	2753.82	2636.36	2805.46	888.589	900.908	871.796	2731.88	887.098	1.62267	1.09457e-136	1.62954e-135	MGG_07165	2	6603422	6604959	+	1237	protein_coding	- && sp|Q8X077|PSA2_NEUCR Probable proteasome subunit alpha type-2 OS=Neurospora crassa (strain ATCC 24698 / 74-OR23-1A / CBS 708.71 / DSM 1257 / FGSC 987) OX=367110 GN=pca-2 PE=3 SV=1 && PF00227:Proteasome subunit|PF10584:Proteasome subunit A N-terminal signature	-
MGG_13781	3602.26	3527.55	3649.3	1371.4	1343.03	1354.07	3593.04	1356.17	1.40558	6.17942e-136	9.18881e-135	MGG_13781	1	6977155	6979369	-	2010	protein_coding	- && sp|Q7S5N8|GLYM_NEUCR Putative serine hydroxymethyltransferase, mitochondrial OS=Neurospora crassa (strain ATCC 24698 / 74-OR23-1A / CBS 708.71 / DSM 1257 / FGSC 987) OX=367110 GN=cbs-2 PE=3 SV=2 && PF00464:Serine hydroxymethyltransferase	-
MGG_06694	2616.04	2761.82	2342.45	665.086	682.068	686.308	2573.44	677.82	1.92494	1.30083e-135	1.92982e-134	MGG_06694	1	2412274	2414866	-	2266	protein_coding	- && sp|Q9SUV2|PT432_ARATH Probable sugar phosphate/phosphate translocator At4g32390 OS=Arabidopsis thaliana OX=3702 GN=At4g32390 PE=3 SV=1 && -	-
MGG_00647	5321.81	5405.1	5562.53	2284.94	2102.86	2183.31	5429.82	2190.37	1.30961	2.1503e-135	3.18632e-134	MGG_00647	5	2141488	2143509	-	1875	protein_coding	- && sp|P24917|NDUV1_NEUCR NADH-ubiquinone oxidoreductase 51 kDa subunit, mitochondrial OS=Neurospora crassa (strain ATCC 24698 / 74-OR23-1A / CBS 708.71 / DSM 1257 / FGSC 987) OX=367110 GN=nuo-51 PE=2 SV=2 && PF10531:SLBB domain|PF10589:NADH-ubiquinone oxidoreductase-F iron-sulfur binding region|PF01512:Respiratory-chain NADH dehydrogenase 51 Kd subunit	-
MGG_16053	3581.41	3488.62	4124.18	1102.33	1003.11	1069.29	3731.4	1058.24	1.81779	2.21138e-135	3.273e-134	MGG_16053	1	877826	878863	+	805	protein_coding	- && - && PF05821:NADH-ubiquinone oxidoreductase ASHI subunit (CI-ASHI or NDUFB8)	-
MGG_01995	5494.04	5618.82	5501.34	2415.14	2433.89	2409.17	5538.07	2419.4	1.19478	1.26142e-134	1.86048e-133	MGG_01995	1	170267	172070	+	1715	protein_coding	- && sp|O13302|IDH1_AJECA Isocitrate dehydrogenase [NAD] subunit 1, mitochondrial OS=Ajellomyces capsulatus OX=5037 GN=IDH1 PE=2 SV=1 && PF00180:Isocitrate/isopropylmalate dehydrogenase	-
MGG_11809	2457.41	2351.7	2497.7	706.315	763.161	684.125	2435.6	717.867	1.7626	1.34721e-134	1.98471e-133	MGG_11809	1	3059977	3063200	+	3137	protein_coding	- && - && PF11885:Protein of unknown function (DUF3405)	-
MGG_15347	3933.12	4599.57	3866.65	1249.88	1156.41	1175.12	4133.11	1193.8	1.79175	4.1689e-134	6.12034e-133	MGG_15347	4	213040	216015	+	2826	protein_coding	- && sp|M5EAX2|GMCH_MALS4 GMC oxidoreductase family protein Mala s 12 OS=Malassezia sympodialis (strain ATCC 42132) OX=1230383 GN=MSY001_2108 PE=1 SV=1 && PF05199:GMC oxidoreductase|PF00732:GMC oxidoreductase	-
MGG_02109	2127.46	2063.58	1868.48	443.752	362.14	326.242	2019.84	377.378	2.41992	4.87251e-134	7.14504e-133	MGG_02109	1	585386	585731	-	276	protein_coding	- && - && -	-
MGG_08637	2376.73	2254.79	2224.65	653.151	654.297	698.31	2285.39	668.586	1.77319	6.19401e-134	9.0724e-133	MGG_08637	1	7633088	7635226	+	2016	protein_coding	- && sp|P24391|TOM40_NEUCR Mitochondrial import receptor subunit tom40 OS=Neurospora crassa (strain ATCC 24698 / 74-OR23-1A / CBS 708.71 / DSM 1257 / FGSC 987) OX=367110 GN=tom40 PE=1 SV=1 && -	-
MGG_01111	6908.12	5729.57	7093.11	1980.07	1876.24	1985.82	6576.93	1947.38	1.75571	1.39963e-133	2.04533e-132	MGG_01111	5	483533	484138	-	258	protein_coding	- && sp|Q1K8U2|COX12_NEUCR Cytochrome c oxidase subunit 12, mitochondrial OS=Neurospora crassa (strain ATCC 24698 / 74-OR23-1A / CBS 708.71 / DSM 1257 / FGSC 987) OX=367110 GN=cox-13 PE=1 SV=1 && -	-
MGG_04772	4154.3	3920.37	4512.31	1328	1400.79	1419.53	4195.66	1382.78	1.60125	1.54451e-133	2.25445e-132	MGG_04772	2	1406849	1408107	+	948	protein_coding	- && sp|B5FVG3|ATPJ_YARLI ATP synthase subunit e, mitochondrial OS=Yarrowia lipolytica (strain CLIB 122 / E 150) OX=284591 GN=TIM11 PE=1 SV=1 && -	-
MGG_06165	1880.9	1823.91	2149.76	439.412	396.577	366.613	1951.52	400.867	2.28311	2.22227e-133	3.24002e-132	MGG_06165	3	2805903	2807670	-	1658	protein_coding	- && sp|Q05533|INM2_YEAST Inositol monophosphatase 2 OS=Saccharomyces cerevisiae (strain ATCC 204508 / S288c) OX=559292 GN=INM2 PE=1 SV=1 && PF00459:Inositol monophosphatase family	-
MGG_12646	2686.74	2648.47	2729.67	911.374	827.591	819.423	2688.29	852.796	1.65622	1.13111e-132	1.64535e-131	MGG_12646	7	2157070	2161065	+	3316	protein_coding	- && sp|Q9Y7U7|SND1_SCHPO Staphylococcal nuclease domain-containing protein 1 OS=Schizosaccharomyces pombe (strain 972 / ATCC 24843) OX=284812 GN=snd1 PE=1 SV=1 && PF00567:Tudor domain|PF00565:Staphylococcal nuclease homologue	-
MGG_01140	4293.89	4242.23	4237.42	1689.3	1629.63	1517.73	4257.85	1612.22	1.40106	2.51976e-132	3.65278e-131	MGG_01140	5	357775	361077	+	2951	protein_coding	- && sp|O94565|OMH4_SCHPO O-glycoside alpha-1,2-mannosyltransferase homolog 4 OS=Schizosaccharomyces pombe (strain 972 / ATCC 24843) OX=284812 GN=omh4 PE=3 SV=2 && PF01793:Glycolipid 2-alpha-mannosyltransferase	-
MGG_00966	2747.47	2824.98	2796.33	975.387	956.451	914.349	2789.6	948.729	1.55602	4.05046e-132	5.84509e-131	MGG_00966	5	977461	979646	+	1932	protein_coding	- && sp|A4RDI6|MAP2_MAGO7 Methionine aminopeptidase 2 OS=Magnaporthe oryzae (strain 70-15 / ATCC MYA-4617 / FGSC 8958) OX=242507 GN=MGG_00966 PE=3 SV=1 && PF00557:Metallopeptidase family M24	-
MGG_03699	5205.79	5303.01	4582.62	1726.18	1727.39	1737.05	5030.47	1730.21	1.53985	4.65683e-132	6.7125e-131	MGG_03699	4	985457	987858	+	2020	protein_coding	- && sp|Q7SFX7|IMDH_NEUCR Inosine-5'-monophosphate dehydrogenase OS=Neurospora crassa (strain ATCC 24698 / 74-OR23-1A / CBS 708.71 / DSM 1257 / FGSC 987) OX=367110 GN=NCU03117 PE=3 SV=1 && PF00571:CBS domain|PF00478:IMP dehydrogenase / GMP reductase domain	-
MGG_12822	2587.94	2606.94	2373.5	775.753	737.611	710.312	2522.79	741.225	1.76709	5.31363e-132	7.63323e-131	MGG_12822	4	3553854	3556201	+	2119	protein_coding	- && sp|Q7S986|G6PI_NEUCR Glucose-6-phosphate isomerase OS=Neurospora crassa (strain ATCC 24698 / 74-OR23-1A / CBS 708.71 / DSM 1257 / FGSC 987) OX=367110 GN=pgi-1 PE=3 SV=1 && PF00342:Phosphoglucose isomerase	-
MGG_07273	3438.19	3617.53	3231.95	1101.24	973.113	1103.11	3429.23	1059.16	1.69487	4.97586e-131	7.11582e-130	MGG_07273	2	7040338	7042807	-	2227	protein_coding	- && sp|O14301|YE85_SCHPO Uncharacterized WD repeat-containing protein C9G1.05 OS=Schizosaccharomyces pombe (strain 972 / ATCC 24843) OX=284812 GN=SPAC9G1.05 PE=3 SV=1 && PF00400:WD domain, G-beta repeat	-
MGG_06876	2699.43	2633.77	2727.84	928.733	918.681	906.712	2687.01	918.042	1.5493	7.73524e-131	1.10495e-129	MGG_06876	1	3088851	3090279	-	1282	protein_coding	- && - && PF01086:Clathrin light chain	-
MGG_02624	11339.8	11344.9	11044.7	5569.14	5234.37	5372.62	11243.1	5392.05	1.06011	1.09261e-130	1.55724e-129	MGG_02624	7	2161374	2162992	-	1415	protein_coding	- && sp|A0A075DVI9|TAL1_GIBIN Transaldolase OS=Gibberella intermedia OX=948311 GN=FPRO05_10296 PE=1 SV=1 && PF00923:Transaldolase/Fructose-6-phosphate aldolase	-
MGG_10115	6208.33	6290.24	6013.67	2757.99	2761.6	2733.23	6170.74	2750.94	1.16558	1.12568e-130	1.60257e-129	MGG_10115	4	4593218	4596030	+	2675	protein_coding	- && - && PF14604:Variant SH3 domain	-
MGG_07130	2965.93	2949.58	3047.47	763.818	908.684	927.443	2987.66	866.648	1.78568	1.88996e-130	2.67267e-129	MGG_07130	2	6480103	6481786	+	1444	protein_coding	- && sp|P32379|PSA5_YEAST Proteasome subunit alpha type-5 OS=Saccharomyces cerevisiae (strain ATCC 204508 / S288c) OX=559292 GN=PUP2 PE=1 SV=2 && PF00227:Proteasome subunit|PF10584:Proteasome subunit A N-terminal signature	-
MGG_12387	3660.28	3567.35	3672.13	1348.62	1291.93	1409.71	3633.25	1350.09	1.42805	2.96026e-130	4.18158e-129	MGG_12387	2	6967291	6968804	-	1215	protein_coding	- && sp|O47950|NDUS7_NEUCR NADH-ubiquinone oxidoreductase 19.3 kDa subunit, mitochondrial OS=Neurospora crassa (strain ATCC 24698 / 74-OR23-1A / CBS 708.71 / DSM 1257 / FGSC 987) OX=367110 GN=G17A4.170 PE=2 SV=1 && PF01058:NADH ubiquinone oxidoreductase, 20 Kd subunit	-
MGG_01542	830.315	833.218	742.462	23.8693	23.3281	24.0044	801.999	23.7339	5.07858	4.18629e-130	5.90686e-129	MGG_01542	2	3957986	3959976	+	1634	protein_coding	- && sp|G4MTF8|XYN2_MAGO7 Endo-1,4-beta-xylanase 2 OS=Magnaporthe oryzae (strain 70-15 / ATCC MYA-4617 / FGSC 8958) OX=242507 GN=XYL2 PE=3 SV=1 && PF00331:Glycosyl hydrolase family 10	-
MGG_00168	7054.96	7075.87	7162.52	3226.7	3040.42	3255.87	7097.78	3174.33	1.16083	4.43392e-130	6.24932e-129	MGG_00168	5	3878576	3881290	-	2312	protein_coding	- && sp|Q9UTJ7|SDHA_SCHPO Probable succinate dehydrogenase [ubiquinone] flavoprotein subunit, mitochondrial OS=Schizosaccharomyces pombe (strain 972 / ATCC 24843) OX=284812 GN=sdh1 PE=2 SV=1 && PF02910:Fumarate reductase flavoprotein C-term|PF00890:FAD binding domain	-
MGG_10440	1275.39	1160.28	1438.35	182.275	156.631	197.491	1291.34	178.799	2.85166	1.68726e-129	2.36235e-128	MGG_10440	2	251752	252678	+	767	protein_coding	- && sp|Q9UZA3|Y1251_PYRAB RutC family protein PYRAB12510 OS=Pyrococcus abyssi (strain GE5 / Orsay) OX=272844 GN=PYRAB12510 PE=3 SV=1 && PF01042:Endoribonuclease L-PSP	-
MGG_00905	5998.03	5996.06	5300.43	2122.2	2145.07	2025.1	5764.84	2097.46	1.45875	1.8441e-129	2.5791e-128	MGG_00905	5	1182789	1184844	-	1811	protein_coding	- && sp|Q10137|SEC14_SCHPO Sec14 cytosolic factor OS=Schizosaccharomyces pombe (strain 972 / ATCC 24843) OX=284812 GN=sec14 PE=4 SV=1 && PF03765:CRAL/TRIO, N-terminal domain|PF00650:CRAL/TRIO domain	-
MGG_00843	2580.69	2415.73	2354.33	742.118	730.946	769.232	2450.25	747.432	1.71283	2.62947e-129	3.66941e-128	MGG_00843	5	1425814	1426780	-	882	protein_coding	- && - && PF02330:Mitochondrial glycoprotein	-
MGG_09912	5427.87	5371.36	5357.05	2355.47	2380.57	2418.99	5385.43	2385.01	1.17507	6.56333e-129	9.13901e-128	MGG_09912	1	4314889	4317730	-	2338	protein_coding	- && sp|O14408|KCC1_METAN Calcium/calmodulin-dependent protein kinase OS=Metarhizium anisopliae OX=5530 PE=2 SV=1 && PF00069:Protein kinase domain	-
MGG_00331	2723.91	2883.82	2859.35	974.302	980.889	931.807	2822.36	962.333	1.55239	1.55436e-128	2.15961e-127	MGG_00331	5	3236690	3238271	+	1360	protein_coding	- && sp|Q9USQ9|PSB7_SCHPO Probable proteasome subunit beta type-7 OS=Schizosaccharomyces pombe (strain 972 / ATCC 24843) OX=284812 GN=SPBC577.10 PE=3 SV=1 && PF00227:Proteasome subunit	-
MGG_09285	4285.73	4091.68	4296.78	1614.43	1483	1643.21	4224.73	1580.21	1.41852	2.03228e-128	2.82054e-127	MGG_09285	1	4099175	4101460	+	2116	protein_coding	- && sp|P22142|NDUS2_NEUCR NADH-ubiquinone oxidoreductase 49 kDa subunit, mitochondrial OS=Neurospora crassa (strain ATCC 24698 / 74-OR23-1A / CBS 708.71 / DSM 1257 / FGSC 987) OX=367110 GN=nuo-49 PE=1 SV=2 && PF00346:Respiratory-chain NADH dehydrogenase, 49 Kd subunit	-
MGG_17001	5715.22	5516.72	5662.07	2514.96	2482.77	2508.46	5631.34	2502.06	1.17029	2.50022e-128	3.46618e-127	MGG_17001	4	34738	37417	-	2405	protein_coding	- && sp|Q9UUJ1|ARP2_SCHPO Actin-related protein 2 OS=Schizosaccharomyces pombe (strain 972 / ATCC 24843) OX=284812 GN=arp2 PE=1 SV=1 && PF00022:Actin	-
MGG_00256	5626.38	5675.92	5431.93	2482.41	2390.57	2405.9	5578.08	2426.29	1.20102	1.36507e-127	1.88424e-126	MGG_00256	5	3509391	3511476	-	2003	protein_coding	- && sp|Q9P6I2|DUG1_SCHPO Cys-Gly metallodipeptidase dug1 OS=Schizosaccharomyces pombe (strain 972 / ATCC 24843) OX=284812 GN=dug1 PE=2 SV=2 && PF07687:Peptidase dimerisation domain|PF01546:Peptidase family M20/M25/M40	-
MGG_01261	2273.4	2242.68	2315.06	700.89	744.276	717.95	2277.04	721.039	1.65909	2.27592e-127	3.1313e-126	MGG_01261	2	2885716	2888721	-	2760	protein_coding	- && sp|Q54QZ5|TREA_DICDI Trehalase OS=Dictyostelium discoideum OX=44689 GN=treh PE=3 SV=1 && PF01204:Trehalase	-
MGG_06498	1579.96	1627.5	1297.71	198.549	254.387	214.948	1501.72	222.628	2.75474	2.96671e-127	4.07729e-126	MGG_06498	4	3514884	3516537	-	1382	protein_coding	- && sp|C7YLQ3|MTAP_FUSV7 S-methyl-5'-thioadenosine phosphorylase OS=Fusarium vanettenii (strain ATCC MYA-4622 / CBS 123669 / FGSC 9596 / NRRL 45880 / 77-13-4) OX=660122 GN=NECHADRAFT_67177 PE=3 SV=1 && PF01048:Phosphorylase superfamily	-
MGG_00170	3240.59	3238.56	3148.84	1203.23	1088.64	1130.39	3209.33	1140.75	1.49215	3.01873e-127	4.1443e-126	MGG_00170	5	3875079	3876765	+	1589	protein_coding	- && sp|P30656|PSB5_YEAST Proteasome subunit beta type-5 OS=Saccharomyces cerevisiae (strain ATCC 204508 / S288c) OX=559292 GN=PRE2 PE=1 SV=3 && PF00227:Proteasome subunit	-
MGG_15996	1612.59	1636.15	1312.32	250.628	221.061	187.671	1520.35	219.787	2.79027	3.28277e-127	4.50193e-126	MGG_15996	1	216035	216802	+	647	protein_coding	- && - && PF07876:Stress responsive A/B Barrel Domain	-
MGG_02893	5165.9	5441.44	4654.77	1572.12	1557.43	1307.15	5087.37	1478.9	1.78254	4.14191e-127	5.67402e-126	MGG_02893	7	1117669	1118133	+	465	protein_coding	- && - && -	-
MGG_01333	2826.34	2636.36	2975.33	831.086	890.91	888.163	2812.67	870.053	1.69271	4.67642e-127	6.39933e-126	MGG_01333	2	3139679	3141017	+	1251	protein_coding	- && sp|P23710|NDUS3_NEUCR NADH-ubiquinone oxidoreductase 30.4 kDa subunit, mitochondrial OS=Neurospora crassa (strain ATCC 24698 / 74-OR23-1A / CBS 708.71 / DSM 1257 / FGSC 987) OX=367110 GN=nuo-31 PE=2 SV=2 && PF00329:Respiratory-chain NADH dehydrogenase, 30 Kd subunit	-
MGG_08649	2451.97	2485.81	2500.44	800.707	695.398	678.67	2479.41	724.925	1.77388	6.54613e-127	8.93863e-126	MGG_08649	1	7677052	7678512	+	1393	protein_coding	- && sp|Q92235|FPPS_GIBFU Farnesyl pyrophosphate synthase OS=Gibberella fujikuroi OX=5127 GN=FPPS PE=3 SV=1 && PF00348:Polyprenyl synthetase	-
MGG_15154	12123	9380.84	10574.4	369.974	413.24	267.322	10692.7	350.179	4.93252	8.88152e-127	1.20756e-125	MGG_15154	1	5716845	5717336	+	492	protein_coding	- && - && -	-
MGG_08624	4952.89	5045.17	4769.84	1923.65	1817.37	2024.01	4922.63	1921.67	1.35702	9.33349e-127	1.26766e-125	ERG2	1	7602688	7603752	-	986	protein_coding	- && sp|P33281|ERG2_MAGO7 C-8 sterol isomerase OS=Magnaporthe oryzae (strain 70-15 / ATCC MYA-4617 / FGSC 8958) OX=242507 GN=ERG2 PE=3 SV=1 && PF04622:ERG2 and Sigma1 receptor like protein	-
MGG_04053	2704.87	2738.46	2713.23	937.413	967.559	879.434	2718.85	928.135	1.55073	3.08302e-125	4.15177e-124	MGG_04053	6	2109352	2111087	+	1517	protein_coding	- && sp|O14250|PSA6_SCHPO Probable proteasome subunit alpha type-6 OS=Schizosaccharomyces pombe (strain 972 / ATCC 24843) OX=284812 GN=SPAC6G10.04c PE=3 SV=1 && PF10584:Proteasome subunit A N-terminal signature|PF00227:Proteasome subunit	-
MGG_17816	1526.47	1465.7	1477.62	366.719	318.817	343.699	1489.93	343.079	2.11823	3.18077e-125	4.27888e-124	MGG_17816	6	3698828	3700695	+	1795	protein_coding	- && sp|Q10058|YAM3_SCHPO Putative oxidoreductase C1F5.03c OS=Schizosaccharomyces pombe (strain 972 / ATCC 24843) OX=284812 GN=SPAC1F5.03c PE=3 SV=1 && PF01266:FAD dependent oxidoreductase	-
MGG_10076	912.803	937.911	892.233	126.941	119.973	104.746	914.316	117.22	2.96355	7.30808e-125	9.79992e-124	MGG_10076	4	4718812	4720601	+	1437	protein_coding	- && sp|Q7VY99|TAL_BORPE Transaldolase OS=Bordetella pertussis (strain Tohama I / ATCC BAA-589 / NCTC 13251) OX=257313 GN=tal PE=3 SV=1 && PF00923:Transaldolase/Fructose-6-phosphate aldolase	-
MGG_16920	1557.29	1544.44	1715.06	385.164	342.145	327.333	1605.6	351.547	2.19099	7.77492e-125	1.04149e-123	MGG_16920	3	5643156	5644677	+	1205	protein_coding	- && sp|Q55A45|RSMB_DICDI Small nuclear ribonucleoprotein-associated protein B OS=Dictyostelium discoideum OX=44689 GN=snrpb PE=3 SV=1 && PF01423:LSM domain	-
MGG_03341	1345.18	1350.63	1257.53	282.092	282.158	253.137	1317.78	272.463	2.27418	1.67272e-123	2.23129e-122	MGG_03341	4	2201247	2204788	+	3189	protein_coding	- && sp|O34718|IOLT_BACSU Major myo-inositol transporter IolT OS=Bacillus subtilis (strain 168) OX=224308 GN=iolT PE=2 SV=1 && PF00083:Sugar (and other) transporter	-
MGG_01689	2238.04	2155.29	2203.64	621.687	627.636	704.856	2198.99	651.393	1.75512	2.75061e-123	3.66143e-122	MGG_01689	2	4466471	4468921	+	1409	protein_coding	- && sp|O14224|GDIR_SCHPO Rho GDP-dissociation inhibitor OS=Schizosaccharomyces pombe (strain 972 / ATCC 24843) OX=284812 GN=SPAC6F12.06 PE=1 SV=1 && -	-
MGG_10140	1437.64	1503.77	1601.82	355.87	348.81	357.884	1514.41	354.188	2.09606	7.5235e-123	9.98338e-122	MGG_10140	6	784603	786094	+	1411	protein_coding	- && - && PF01165:Ribosomal protein S21	-
MGG_06936	6853.73	7109.61	6412.75	2725.44	2468.33	2738.68	6792.03	2644.15	1.361	1.01042e-122	1.33799e-121	MGG_06936	1	3313945	3315549	+	1239	protein_coding	- && sp|P29547|EF1G1_YEAST Elongation factor 1-gamma 1 OS=Saccharomyces cerevisiae (strain ATCC 204508 / S288c) OX=559292 GN=CAM1 PE=1 SV=2 && PF00043:Glutathione S-transferase, C-terminal domain|PF00647:Elongation factor 1 gamma, conserved domain|PF02798:Glutathione S-transferase, N-terminal domain	-
MGG_07176	12451.1	12620.3	13106.8	5719.95	5926.44	6240.05	12726.1	5962.15	1.09387	1.23123e-122	1.627e-121	MGG_07176	2	6646192	6648620	+	1576	protein_coding	- && sp|Q9C3Y4|RHOA_EMENI GTP-binding protein rhoA OS=Emericella nidulans (strain FGSC A4 / ATCC 38163 / CBS 112.46 / NRRL 194 / M139) OX=227321 GN=rhoA PE=3 SV=1 && PF00071:Ras family	-
MGG_06003	5065.29	4776.08	5631.93	1726.18	1502.99	1695.58	5157.77	1641.59	1.6514	1.39248e-122	1.83816e-121	MGG_06003	3	2253507	2254514	-	634	protein_coding	- && sp|P48503|QCR8_NEUCR Cytochrome b-c1 complex subunit 8 OS=Neurospora crassa (strain ATCC 24698 / 74-OR23-1A / CBS 708.71 / DSM 1257 / FGSC 987) OX=367110 GN=qcr8 PE=1 SV=1 && PF02939:UcrQ family	-
MGG_06747	816.719	907.628	921.456	82.4576	62.2082	99.2909	881.934	81.3189	3.43778	5.50584e-122	7.24545e-121	MGG_06747	1	2588604	2590366	+	1399	protein_coding	- && sp|P77526|YFCG_ECOLI Disulfide-bond oxidoreductase YfcG OS=Escherichia coli (strain K12) OX=83333 GN=yfcG PE=1 SV=1 && PF02798:Glutathione S-transferase, N-terminal domain|PF14497:Glutathione S-transferase, C-terminal domain	-
MGG_04974	9306.6	9518.42	9924.15	4263.93	4566.75	4450.63	9583.06	4427.1	1.11416	1.13495e-121	1.49046e-120	MGG_04974	3	4127143	4128289	-	1147	protein_coding	- && - && -	-
MGG_00968	8856.09	9489	8204.52	3457.79	3009.32	3208.95	8849.87	3225.36	1.45618	1.91659e-121	2.51434e-120	MGG_00968	5	974475	975917	+	852	protein_coding	- && sp|P07144|VDAC_NEUCR Mitochondrial outer membrane protein porin OS=Neurospora crassa (strain ATCC 24698 / 74-OR23-1A / CBS 708.71 / DSM 1257 / FGSC 987) OX=367110 GN=B7H23.070 PE=2 SV=1 && PF01459:Eukaryotic porin	-
MGG_02479	4414.45	4155.71	4899.52	1495.09	1287.49	1418.44	4489.89	1400.34	1.68062	4.27541e-121	5.5915e-120	MGG_02479	1	2016894	2018285	+	878	protein_coding	- && sp|P87102|NTF2_NEUCR Nuclear transport factor 2 OS=Neurospora crassa (strain ATCC 24698 / 74-OR23-1A / CBS 708.71 / DSM 1257 / FGSC 987) OX=367110 GN=ntf2 PE=2 SV=1 && PF02136:Nuclear transport factor 2 (NTF2) domain	-
MGG_04091	1550.04	1528	1658.44	303.791	384.358	332.788	1578.83	340.312	2.2144	7.19809e-121	9.39451e-120	MGG_04091	6	2001887	2003935	+	1826	protein_coding	- && sp|Q803S3|MEMO1_DANRE Protein MEMO1 OS=Danio rerio OX=7955 GN=memo1 PE=2 SV=1 && PF01875:Memo-like protein	-
MGG_17939	2978.62	2735	2700.44	878.825	860.917	746.319	2804.69	828.687	1.75895	9.97351e-121	1.29901e-119	MGG_17939	7	1118395	1118574	+	180	protein_coding	- && - && -	-
MGG_10107	1050.58	918.876	1001.82	132.366	142.19	150.573	990.427	141.71	2.80502	1.01565e-120	1.32149e-119	MGG_10107	4	4619373	4620661	+	1212	protein_coding	- && sp|G1JSL4|PXG1_AVESA Peroxygenase 1 OS=Avena sativa OX=4498 PE=1 SV=1 && PF05042:Caleosin related protein	-
MGG_11278	3726.45	3759.43	3582.63	1474.47	1478.55	1400.98	3689.5	1451.34	1.34614	1.39291e-120	1.8105e-119	MGG_11278	2	2548497	2551245	+	2546	protein_coding	- && sp|Q7SFD8|MIC60_NEUCR MICOS complex subunit mic60 OS=Neurospora crassa (strain ATCC 24698 / 74-OR23-1A / CBS 708.71 / DSM 1257 / FGSC 987) OX=367110 GN=mic60 PE=3 SV=1 && PF09731:Mitochondrial inner membrane protein	-
MGG_04503	3166.26	3421.99	3029.21	1116.43	1021.99	1051.83	3205.82	1063.42	1.59201	3.0586e-120	3.96339e-119	MGG_04503	1	7285650	7289533	+	3540	protein_coding	- && sp|P03965|CARB_YEAST Carbamoyl-phosphate synthase arginine-specific large chain OS=Saccharomyces cerevisiae (strain ATCC 204508 / S288c) OX=559292 GN=CPA2 PE=1 SV=1 && PF02786:Carbamoyl-phosphate synthase L chain, ATP binding domain|PF02787:Carbamoyl-phosphate synthetase large chain, oligomerisation domain	-
MGG_00307	2360.42	2262.58	2337.89	703.06	778.713	691.763	2320.29	724.512	1.67941	3.42883e-120	4.4386e-119	MGG_00307	5	3328129	3329333	-	1037	protein_coding	- && sp|Q05933|ARPC3_YEAST Actin-related protein 2/3 complex subunit 3 OS=Saccharomyces cerevisiae (strain ATCC 204508 / S288c) OX=559292 GN=ARC18 PE=1 SV=1 && PF04062:ARP2/3 complex ARPC3 (21 kDa) subunit	-
MGG_06358	6206.52	6176.03	6022.8	2761.24	2891.57	2760.51	6135.11	2804.44	1.12946	3.75622e-120	4.85252e-119	MGG_06358	4	4036389	4039637	-	3076	protein_coding	- && sp|Q9P7E8|APP1_SCHPO Protein app1 OS=Schizosaccharomyces pombe (strain 972 / ATCC 24843) OX=284812 GN=app1 PE=2 SV=1 && PF14604:Variant SH3 domain|PF00241:Cofilin/tropomyosin-type actin-binding protein|PF00018:SH3 domain	-
MGG_12767	6405.94	6487.51	6189.92	2891.44	2979.33	2937.27	6361.12	2936.01	1.11551	6.21876e-120	8.01746e-119	MGG_12767	4	2880237	2883665	-	3362	protein_coding	- && sp|P20967|ODO1_YEAST 2-oxoglutarate dehydrogenase, mitochondrial OS=Saccharomyces cerevisiae (strain ATCC 204508 / S288c) OX=559292 GN=KGD1 PE=1 SV=2 && PF02779:Transketolase, pyrimidine binding domain|PF16870:2-oxoglutarate dehydrogenase C-terminal|PF00676:Dehydrogenase E1 component|PF16078:2-oxoglutarate dehydrogenase N-terminus	-
MGG_03437	723.353	694.781	704.106	44.4837	38.8801	25.0955	707.413	36.1531	4.29033	7.09504e-120	9.13792e-119	MGG_03437	4	1869339	1871332	+	1924	protein_coding	- && sp|P75791|YBIU_ECOLI Uncharacterized protein YbiU OS=Escherichia coli (strain K12) OX=83333 GN=ybiU PE=1 SV=1 && PF07350:Protein of unknown function (DUF1479)	-
MGG_15671	5683.49	5785.81	5498.6	2565.95	2567.2	2525.92	5655.97	2553.02	1.14764	9.3293e-120	1.19912e-118	MGG_15671	2	3090898	3093197	-	2204	protein_coding	- && sp|O74933|UAP1_CANAX UDP-N-acetylglucosamine pyrophosphorylase OS=Candida albicans OX=5476 GN=UAP1 PE=1 SV=1 && PF01704:UTP--glucose-1-phosphate uridylyltransferase	-
MGG_06547	1483.87	1499.45	1539.72	382.994	314.373	344.79	1507.68	347.386	2.11722	1.10322e-119	1.41656e-118	MGG_06547	4	3328063	3332119	+	3983	protein_coding	- && sp|Q44471|TTUC1_AGRVI Probable tartrate dehydrogenase/decarboxylase TtuC OS=Agrobacterium vitis OX=373 GN=ttuC PE=2 SV=1 && -	-
MGG_08012	3861.51	4043.23	4154.32	1622.03	1497.44	1569.01	4019.69	1562.83	1.36281	3.1067e-119	3.96105e-118	MGG_08012	2	5410032	5412294	-	1942	protein_coding	- && sp|P04397|GAL10_YEAST Bifunctional protein GAL10 OS=Saccharomyces cerevisiae (strain ATCC 204508 / S288c) OX=559292 GN=GAL10 PE=1 SV=2 && PF16363:GDP-mannose 4,6 dehydratase	-
MGG_16629	2799.14	2468.51	2939.71	800.707	806.484	764.867	2735.79	790.686	1.79061	4.65952e-119	5.93493e-118	MGG_16629	3	619844	621023	+	573	protein_coding	- && sp|V5IP95|QCR10_NEUCR Cytochrome b-c1 complex subunit 10, mitochondrial OS=Neurospora crassa (strain ATCC 24698 / 74-OR23-1A / CBS 708.71 / DSM 1257 / FGSC 987) OX=367110 GN=NCU16844 PE=1 SV=1 && -	-
MGG_04435	2655.01	2812.87	2725.1	950.432	879.801	813.967	2730.99	881.4	1.63156	2.80659e-118	3.56408e-117	MGG_04435	2	799373	801901	+	2282	protein_coding	- && sp|P38009|PUR92_YEAST Bifunctional purine biosynthesis protein ADE17 OS=Saccharomyces cerevisiae (strain ATCC 204508 / S288c) OX=559292 GN=ADE17 PE=1 SV=2 && PF02142:MGS-like domain|PF01808:AICARFT/IMPCHase bienzyme	-
MGG_14232	973.536	1067.7	992.689	166	144.412	170.213	1011.31	160.208	2.65786	1.18846e-117	1.50322e-116	MGG_14232	5	237980	241092	-	2975	protein_coding	- && sp|P51687|SUOX_HUMAN Sulfite oxidase, mitochondrial OS=Homo sapiens OX=9606 GN=SUOX PE=1 SV=2 && PF00174:Oxidoreductase molybdopterin binding domain|PF03404:Mo-co oxidoreductase dimerisation domain	-
MGG_12184	1623.47	1550.5	1526.02	422.053	409.907	408.075	1566.66	413.345	1.9222	1.47582e-117	1.86482e-116	MGG_12184	6	1475522	1480131	-	4610	protein_coding	- && sp|Q9USG8|MU190_SCHPO Meiotically up-regulated gene 190 protein OS=Schizosaccharomyces pombe (strain 972 / ATCC 24843) OX=284812 GN=mug190 PE=1 SV=1 && PF00168:C2 domain	-
MGG_01058	3055.67	2896.8	3038.34	1107.75	1089.75	1143.48	2996.94	1113.66	1.42802	1.55132e-117	1.95633e-116	ADK1	5	649779	652263	+	2024	protein_coding	- && sp|A4RD93|KAD2_MAGO7 Adenylate kinase OS=Magnaporthe oryzae (strain 70-15 / ATCC MYA-4617 / FGSC 8958) OX=242507 GN=ADK1 PE=3 SV=1 && PF00406:Adenylate kinase|PF05191:Adenylate kinase, active site lid	-
MGG_14237	3740.04	3344.12	4385.37	61.8432	78.8711	104.746	3823.18	81.8202	5.54624	1.78601e-117	2.25005e-116	MGG_14237	5	215965	216920	-	956	protein_coding	- && - && -	-
MGG_00786	6775.77	7017.03	6197.23	2508.45	2618.3	2285.87	6663.34	2470.87	1.43137	2.44008e-117	3.07102e-116	MGG_00786	5	1622311	1624307	+	1904	protein_coding	- && - && PF01284:Membrane-associating domain	-
MGG_08256	3288.63	3229.91	3362.54	1297.62	1293.04	1321.33	3293.69	1304	1.33668	4.07307e-117	5.12118e-116	MGG_08256	2	8093646	8095074	+	1364	protein_coding	- && sp|P34227|PRX1_YEAST Peroxiredoxin PRX1, mitochondrial OS=Saccharomyces cerevisiae (strain ATCC 204508 / S288c) OX=559292 GN=PRX1 PE=1 SV=1 && PF10417:C-terminal domain of 1-Cys peroxiredoxin|PF00578:AhpC/TSA family	-
MGG_03412	1115.85	1144.7	1102.28	225.673	199.955	226.951	1120.94	217.526	2.36512	2.16098e-116	2.70368e-115	MGG_03412	4	1958568	1960274	-	1636	protein_coding	- && - && PF13418:Galactose oxidase, central domain	-
MGG_00135	2582.5	2368.14	2559.8	731.269	836.478	771.414	2503.48	779.72	1.68302	4.56846e-116	5.70452e-115	MGG_00135	5	3997175	3999490	+	2042	protein_coding	- && sp|P78921|TCPQ_SCHPO Probable T-complex protein 1 subunit theta OS=Schizosaccharomyces pombe (strain 972 / ATCC 24843) OX=284812 GN=cct8 PE=2 SV=3 && PF00118:TCP-1/cpn60 chaperonin family	-
MGG_01579	7706.7	7556.07	7346.08	3214.76	3385.9	3543.92	7536.28	3381.53	1.15621	6.78818e-116	8.45958e-115	MGG_01579	2	4072214	4074123	-	1487	protein_coding	- && sp|Q9Y3B4|SF3B6_HUMAN Splicing factor 3B subunit 6 OS=Homo sapiens OX=9606 GN=SF3B6 PE=1 SV=1 && PF00076:RNA recognition motif. (a.k.a. RRM, RBD, or RNP domain)	-
MGG_01872	2564.37	2330.07	2260.26	752.968	729.835	708.13	2384.9	730.311	1.70728	1.67646e-115	2.07702e-114	MGG_01872	2	5173056	5174512	-	1388	protein_coding	- && - && PF05730:CFEM domain	-
MGG_05730	1438.55	1641.34	1519.63	376.484	351.032	369.886	1533.17	365.801	2.06741	1.85785e-115	2.2995e-114	MGG_05730	1	6313654	6316114	-	1749	protein_coding	- && sp|P39729|RBG1_YEAST Ribosome-interacting GTPase 1 OS=Saccharomyces cerevisiae (strain ATCC 204508 / S288c) OX=559292 GN=RBG1 PE=1 SV=1 && PF01926:50S ribosome-binding GTPase|PF16897:C-terminal region of MMR_HSR1 domain|PF02824:TGS domain	-
MGG_01186	1175.68	1118.74	1399.99	208.314	173.294	184.397	1231.47	188.669	2.70576	2.34962e-115	2.90533e-114	MGG_01186	2	2552743	2554666	-	1821	protein_coding	- && sp|B2KWI4|SID5_AJECA Probable acyltransferase SID5 OS=Ajellomyces capsulatus OX=5037 GN=SID5 PE=4 SV=1 && PF00583:Acetyltransferase (GNAT) family	-
MGG_03383	1282.64	1155.95	1076.71	177.935	216.618	185.489	1171.76	193.347	2.60002	6.5524e-115	8.08639e-114	MGG_03383	4	2075561	2077502	+	1776	protein_coding	- && - && -	-
MGG_07631	866.574	860.906	923.283	129.111	128.86	130.933	883.587	129.635	2.76879	7.71464e-115	9.51147e-114	MGG_07631	3	1271636	1273125	+	1490	protein_coding	- && - && PF03443:Glycosyl hydrolase family 61	-
MGG_04745	3448.17	3319.89	3715.05	1316.07	1255.27	1270.05	3494.37	1280.46	1.44817	1.22572e-114	1.50974e-113	MGG_04745	2	1359915	1361726	-	1408	protein_coding	- && sp|O14241|ARPC2_SCHPO Actin-related protein 2/3 complex subunit 2 OS=Schizosaccharomyces pombe (strain 972 / ATCC 24843) OX=284812 GN=arc2 PE=1 SV=1 && PF04045:Arp2/3 complex, 34 kD subunit p34-Arc	-
MGG_04922	1828.33	1815.26	1904.1	576.118	535.435	523.732	1849.23	545.095	1.76215	2.41596e-114	2.97002e-113	MGG_04922	3	3961229	3963280	-	1960	protein_coding	- && - && PF04616:Glycosyl hydrolases family 43	-
MGG_15960	1339.74	1271.89	1336.98	291.857	222.172	221.495	1316.2	245.175	2.42383	3.38521e-114	4.15752e-113	MGG_15960	2	8071056	8071962	-	907	protein_coding	- && - && -	-
MGG_01248	1698.7	1777.19	1948.85	433.987	423.238	490.999	1808.25	449.408	2.00827	4.3073e-114	5.28487e-113	MGG_01248	2	2836059	2838054	-	1916	protein_coding	- && sp|P41391|RNA1_SCHPO Ran GTPase-activating protein 1 OS=Schizosaccharomyces pombe (strain 972 / ATCC 24843) OX=284812 GN=rna1 PE=1 SV=1 && -	-
MGG_12107	1646.13	1601.54	1410.95	340.68	373.249	354.61	1552.87	356.18	2.1246	5.81894e-114	7.13269e-113	MGG_12107	6	2481985	2484017	-	1838	protein_coding	- && sp|Q8PZ55|ALDC_METMA Alpha-acetolactate decarboxylase OS=Methanosarcina mazei (strain ATCC BAA-159 / DSM 3647 / Goe1 / Go1 / JCM 11833 / OCM 88) OX=192952 GN=MM_0639 PE=3 SV=1 && PF03306:Alpha-acetolactate decarboxylase	-
MGG_05447	1296.23	1311.69	1128.76	245.203	244.389	248.773	1245.56	246.122	2.33952	3.17708e-113	3.88313e-112	MGG_05447	1	5249047	5249977	-	847	protein_coding	- && sp|P55143|GLRX_RICCO Glutaredoxin OS=Ricinus communis OX=3988 PE=3 SV=1 && PF00462:Glutaredoxin	-
MGG_00212	2425.68	2465.91	2107.75	677.02	619.86	581.561	2333.11	626.147	1.89773	3.43567e-113	4.19515e-112	MGG_00212	5	3659790	3661094	+	1229	protein_coding	- && sp|P00447|SODM_YEAST Superoxide dismutase [Mn], mitochondrial OS=Saccharomyces cerevisiae (strain ATCC 204508 / S288c) OX=559292 GN=SOD2 PE=1 SV=1 && PF02777:Iron/manganese superoxide dismutases, C-terminal domain|PF00081:Iron/manganese superoxide dismutases, alpha-hairpin domain	-
MGG_01569	1089.56	1080.67	1275.79	205.059	189.957	200.764	1148.68	198.593	2.53166	4.59858e-113	5.60436e-112	MGG_01569	2	4038814	4040535	+	1382	protein_coding	- && sp|P42058|ALTA7_ALTAL Minor allergen Alt a 7 OS=Alternaria alternata OX=5599 GN=ALTA7 PE=1 SV=1 && PF03358:NADPH-dependent FMN reductase	-
MGG_00449	4732.62	4672.25	4813.67	2155.83	2013.99	2070.92	4739.51	2080.25	1.18785	5.22474e-113	6.35527e-112	MGG_00449	5	2861321	2864356	-	2721	protein_coding	- && sp|Q9HGI7|ERF3_CANMA Eukaryotic peptide chain release factor GTP-binding subunit OS=Candida maltosa OX=5479 GN=SUP35 PE=3 SV=2 && PF00009:Elongation factor Tu GTP binding domain|PF03143:Elongation factor Tu C-terminal domain	-
MGG_05317	1393.23	1150.76	1326.93	192.039	208.842	247.682	1290.31	216.188	2.57712	6.17155e-113	7.4926e-112	MGG_05317	3	5387140	5388585	+	1272	protein_coding	- && sp|P10768|ESTD_HUMAN S-formylglutathione hydrolase OS=Homo sapiens OX=9606 GN=ESD PE=1 SV=2 && PF00756:Putative esterase	-
MGG_08455	1177.49	1171.52	1135.15	235.438	253.276	206.22	1161.39	231.645	2.32628	2.17026e-112	2.62477e-111	MGG_08455	4	264699	267011	-	1918	protein_coding	- && sp|Q5AUW8|ORSC_EMENI Tyrosinase-like protein orsC OS=Emericella nidulans (strain FGSC A4 / ATCC 38163 / CBS 112.46 / NRRL 194 / M139) OX=227321 GN=orsC PE=2 SV=1 && PF00264:Common central domain of tyrosinase	-
MGG_00686	1460.3	1440.61	1515.06	372.144	401.02	384.07	1471.99	385.745	1.93216	2.28749e-112	2.7613e-111	MGG_00686	5	1996189	1997882	-	1527	protein_coding	- && sp|A0A2V5GSC6|PYVD_ASPV1 Hydrolase pyvD OS=Aspergillus violaceofuscus (strain CBS 115571) OX=1450538 GN=pyvD PE=3 SV=1 && PF01738:Dienelactone hydrolase family	-
MGG_08323	1679.67	1662.11	1673.05	500.171	485.446	498.637	1671.61	494.751	1.75636	2.94674e-112	3.55372e-111	MGG_08323	2	7822721	7824511	+	1525	protein_coding	- && - && PF00237:Ribosomal protein L22p/L17e	-
MGG_03576	1633.44	1570.4	1741.54	436.157	449.898	454.992	1648.46	447.016	1.8826	3.79202e-112	4.56877e-111	MGG_03576	4	1403951	1404986	-	666	protein_coding	- && sp|Q945M1|NDUB9_ARATH NADH dehydrogenase [ubiquinone] 1 beta subcomplex subunit 9 OS=Arabidopsis thaliana OX=3702 GN=CIB22 PE=1 SV=1 && PF05347:Complex 1 protein (LYR family)	-
MGG_04861	2334.13	2309.3	2269.39	818.066	729.835	758.321	2304.28	768.741	1.58354	4.50946e-112	5.42802e-111	MGG_04861	3	3755859	3756955	-	1003	protein_coding	- && sp|Q9WY55|GCSH_THEMA Glycine cleavage system H protein OS=Thermotoga maritima (strain ATCC 43589 / DSM 3109 / JCM 10099 / NBRC 100826 / MSB8) OX=243274 GN=gcvH PE=1 SV=1 && PF01597:Glycine cleavage H-protein	-
MGG_04374	1824.7	1694.99	1849.31	521.87	508.774	529.188	1789.66	519.944	1.78301	8.36194e-112	1.00367e-110	MGG_04374	2	669300	671332	+	1848	protein_coding	- && - && PF00505:HMG (high mobility group) box	-
MGG_05446	2439.28	2283.35	2410.03	813.726	826.48	837.972	2377.55	826.059	1.52505	1.71118e-111	2.04617e-110	MGG_05446	1	5247553	5249219	+	1667	protein_coding	- && sp|Q10102|YAQ1_SCHPO Uncharacterized protein C18G6.01c OS=Schizosaccharomyces pombe (strain 972 / ATCC 24843) OX=284812 GN=SPAC18G6.01c PE=4 SV=1 && PF16035:Chalcone isomerase like	-
MGG_01110	3877.83	3522.36	3462.08	1319.32	1278.6	1160.94	3620.76	1252.95	1.53093	3.03682e-111	3.62109e-110	MGG_01110	5	484435	485432	+	682	protein_coding	- && - && -	-
MGG_12467	6314.39	5983.94	6864.8	2582.23	2579.42	2386.26	6387.71	2515.97	1.34411	4.03582e-111	4.80778e-110	MGG_12467	2	7821237	7822613	-	947	protein_coding	- && sp|Q7S5M7|COX9_NEUCR Cytochrome c oxidase subunit 9, mitochondrial OS=Neurospora crassa (strain ATCC 24698 / 74-OR23-1A / CBS 708.71 / DSM 1257 / FGSC 987) OX=367110 GN=cox-17 PE=1 SV=1 && -	-
MGG_03375	3320.36	3402.09	3368.93	1308.47	1110.86	1152.21	3363.79	1190.51	1.49831	5.51492e-111	6.55749e-110	MGG_03375	4	2100076	2102662	+	2242	protein_coding	- && sp|V5XZS6|AKT7_ALTAL Cytochrome P450 monooxygenase AKT7 OS=Alternaria alternata OX=5599 GN=AKT7 PE=3 SV=1 && PF00067:Cytochrome P450	-
MGG_03526	699.785	661.037	640.179	36.8889	54.4321	43.6444	667.001	44.9885	3.89174	6.28681e-111	7.4683e-110	MGG_03526	4	1594542	1596479	-	1317	protein_coding	- && sp|P53200|EFM5_YEAST Protein-lysine N-methyltransferase EFM5 OS=Saccharomyces cerevisiae (strain ATCC 204508 / S288c) OX=559292 GN=EFM5 PE=1 SV=2 && PF10237:Probable N6-adenine methyltransferase	-
MGG_10565	3772.68	3633.97	3905.92	1560.18	1444.12	1433.72	3770.86	1479.34	1.34975	6.53442e-111	7.74796e-110	MGG_10565	7	2864789	2866477	+	1622	protein_coding	- && sp|Q9Y7I8|ZUO1_SCHPO Zuotin OS=Schizosaccharomyces pombe (strain 972 / ATCC 24843) OX=284812 GN=zuo1 PE=1 SV=2 && PF16717:Ribosome-associated complex head domain|PF00226:DnaJ domain	-
MGG_03483	2610.6	2457.26	2793.59	823.491	826.48	893.618	2620.48	847.863	1.62772	1.18852e-110	1.4053e-109	MGG_03483	4	1722196	1723550	+	1182	protein_coding	- && sp|Q12644|NDUS8_NEUCR NADH-ubiquinone oxidoreductase 23 kDa subunit, mitochondrial OS=Neurospora crassa (strain ATCC 24698 / 74-OR23-1A / CBS 708.71 / DSM 1257 / FGSC 987) OX=367110 GN=nuo21.3c PE=2 SV=1 && PF12838:4Fe-4S dicluster domain	-
MGG_03087	4004.73	4096.87	4235.59	1780.43	1759.6	1782.87	4112.4	1774.3	1.21268	1.31015e-110	1.54768e-109	MGG_03087	7	345253	347740	+	1977	protein_coding	- && sp|P48008|SPN3_SCHPO Septin homolog spn3 OS=Schizosaccharomyces pombe (strain 972 / ATCC 24843) OX=284812 GN=spn3 PE=1 SV=3 && PF00735:Septin	-
MGG_17596	1869.12	1864.57	2045.65	559.844	467.672	535.734	1926.45	521.083	1.88587	4.03099e-110	4.75297e-109	MGG_17596	6	675025	676774	-	1750	protein_coding	- && sp|P46672|ARC1_YEAST tRNA-aminoacylation cofactor ARC1 OS=Saccharomyces cerevisiae (strain ATCC 204508 / S288c) OX=559292 GN=ARC1 PE=1 SV=2 && PF01588:Putative tRNA binding domain	-
MGG_07031	3352.99	3264.52	3957.97	1069.78	953.118	1082.38	3525.16	1035.09	1.76764	2.04397e-109	2.39893e-108	MGG_07031	2	6153331	6154596	+	1039	protein_coding	- && sp|Q9P6U7|PSB4_NEUCR Probable proteasome subunit beta type-4 OS=Neurospora crassa (strain ATCC 24698 / 74-OR23-1A / CBS 708.71 / DSM 1257 / FGSC 987) OX=367110 GN=pcb-4 PE=3 SV=2 && PF00227:Proteasome subunit	-
MGG_17278	2904.29	2948.71	3011.86	1104.5	940.899	1050.74	2954.95	1032.04	1.51735	3.8795e-109	4.54482e-108	MGG_17278	4	5416073	5418066	-	1929	protein_coding	- && sp|P50514|ARLZ_SCHPO Probable argininosuccinate lyase OS=Schizosaccharomyces pombe (strain 972 / ATCC 24843) OX=284812 GN=argx PE=3 SV=1 && PF14698:Argininosuccinate lyase C-terminal|PF00206:Lyase	-
MGG_09715	1472.99	1441.48	1541.54	325.491	281.048	373.159	1485.34	326.566	2.18478	4.21164e-109	4.92936e-108	MGG_09715	4	5408154	5409727	-	1493	protein_coding	- && sp|A0A3B1EFQ1|STR7_STRTC Aldo-keto reductase str7 OS=Strobilurus tenacellus OX=41251 GN=str7 PE=1 SV=1 && PF00248:Aldo/keto reductase family	-
MGG_02835	2357.7	2321.42	2326.93	827.831	750.941	831.425	2335.35	803.399	1.53921	5.44803e-109	6.37059e-108	MGG_02835	7	1338943	1340588	-	1451	protein_coding	- && sp|O43125|CSH3_SCHPO Protein csh3 OS=Schizosaccharomyces pombe (strain 972 / ATCC 24843) OX=284812 GN=csh3 PE=2 SV=1 && PF00018:SH3 domain	-
MGG_17962	4413.54	4710.32	4395.41	1974.64	1950.67	1924.72	4506.43	1950.01	1.2086	2.16081e-108	2.51975e-107	MGG_17962	7	1505722	1508336	+	2256	protein_coding	- && sp|P55250|FUMH_RHIOR Fumarate hydratase, mitochondrial OS=Rhizopus oryzae OX=64495 GN=FUMR PE=3 SV=1 && PF00206:Lyase|PF10415:Fumarase C C-terminus	-
MGG_14886	1384.16	1453.59	1551.59	362.379	371.027	319.695	1463.11	351.034	2.05948	3.14538e-108	3.66451e-107	MGG_14886	4	2002095	2004566	-	2185	protein_coding	- && sp|I1RJD6|C9MT1_GIBZE Sphingolipid C9-methyltransferase 1 OS=Gibberella zeae (strain ATCC MYA-4620 / CBS 123657 / FGSC 9075 / NRRL 31084 / PH-1) OX=229533 GN=MT1 PE=3 SV=1 && PF02353:Mycolic acid cyclopropane synthetase	-
MGG_06779	787.712	789.092	875.794	80.2877	76.6493	111.293	817.533	89.41	3.19208	3.51317e-108	4.08925e-107	MGG_06779	1	2717479	2718709	-	1071	protein_coding	- && sp|L7WRR9|NOTP_ASPVE Short chain dehydrogenases/reductase notP' OS=Aspergillus versicolor OX=46472 GN=notP' PE=1 SV=1 && PF13561:Enoyl-(Acyl carrier protein) reductase	-
MGG_00549	2348.63	2408.81	2197.25	774.668	657.629	680.852	2318.23	704.383	1.71843	4.94596e-108	5.75171e-107	BNA1	5	2508203	2509524	-	1039	protein_coding	- && sp|A4REV8|3HAO_MAGO7 3-hydroxyanthranilate 3,4-dioxygenase OS=Magnaporthe oryzae (strain 70-15 / ATCC MYA-4617 / FGSC 8958) OX=242507 GN=BNA1 PE=3 SV=1 && PF06052:3-hydroxyanthranilic acid dioxygenase	-
MGG_05668	1509.25	1372.26	1610.04	368.889	343.256	360.066	1497.18	357.404	2.0662	5.49567e-108	6.3793e-107	MGG_05668	1	6057105	6058074	+	758	protein_coding	- && sp|Q5AUI1|LBSA_EMENI Lactobacillus shifted protein OS=Emericella nidulans (strain FGSC A4 / ATCC 38163 / CBS 112.46 / NRRL 194 / M139) OX=227321 GN=lbsA PE=1 SV=1 && PF10276:Zinc-finger domain	-
MGG_01631	10828.5	11646	9780.77	4460.31	4419	4262.96	10751.8	4380.76	1.2954	8.77065e-108	1.01716e-106	MGG_01631	2	4271783	4274696	+	2248	protein_coding	- && sp|P78811|UGPA1_SCHPO Probable UTP--glucose-1-phosphate uridylyltransferase OS=Schizosaccharomyces pombe (strain 972 / ATCC 24843) OX=284812 GN=fyu1 PE=1 SV=2 && PF01704:UTP--glucose-1-phosphate uridylyltransferase	-
MGG_02391	2129.27	2026.37	2031.04	710.654	675.403	686.308	2062.23	690.788	1.57774	1.92296e-107	2.22199e-106	MGG_02391	1	1667773	1669830	+	1903	protein_coding	- && - && -	-
MGG_01945	840.286	842.736	747.941	110.667	78.8711	82.9243	810.321	90.8207	3.15651	2.79474e-107	3.2264e-106	MGG_01945	6	582474	583260	+	721	protein_coding	- && - && -	-
MGG_17169	1475.71	1548.77	1622.82	420.968	436.568	401.528	1549.1	419.688	1.88416	5.74792e-107	6.62969e-106	MGG_17169	4	3366306	3368307	+	1848	protein_coding	- && - && PF11911:Protein of unknown function (DUF3429)	-
MGG_01675	1056.02	1008	926.936	182.275	179.959	176.76	996.985	179.665	2.47232	9.15709e-107	1.05523e-105	MGG_01675	2	4435248	4436969	+	1389	protein_coding	- && sp|O14155|YE72_SCHPO UPF0047 protein C4A8.02c OS=Schizosaccharomyces pombe (strain 972 / ATCC 24843) OX=284812 GN=SPAC4A8.02c PE=3 SV=1 && PF01894:Uncharacterised protein family UPF0047	-
MGG_06875	5626.38	5224.27	6390.83	2031.06	1907.35	2072.02	5747.16	2003.47	1.52016	2.11491e-106	2.43273e-105	MGG_06875	1	3088055	3088984	+	642	protein_coding	- && sp|Q7S7U5|COX7_NEUCR Cytochrome c oxidase subunit 7, mitochondrial OS=Neurospora crassa (strain ATCC 24698 / 74-OR23-1A / CBS 708.71 / DSM 1257 / FGSC 987) OX=367110 GN=NCU04114 PE=1 SV=2 && PF02238:Cytochrome c oxidase subunit VII	-
MGG_13834	2032.28	1765.94	2149.76	462.197	406.575	510.639	1982.66	459.803	2.10782	2.60209e-106	2.9877e-105	MGG_13834	3	5635229	5636996	-	1566	protein_coding	- && sp|Q7SHU9|NNRD_NEUCR ATP-dependent (S)-NAD(P)H-hydrate dehydratase OS=Neurospora crassa (strain ATCC 24698 / 74-OR23-1A / CBS 708.71 / DSM 1257 / FGSC 987) OX=367110 GN=NCU02513 PE=3 SV=1 && PF01256:Carbohydrate kinase	-
MGG_02540	4340.12	4197.24	4419.15	1892.19	1696.28	1721.77	4318.84	1770.08	1.28664	2.85507e-106	3.27521e-105	MGG_02540	7	2434073	2436238	+	1967	protein_coding	- && sp|Q9FS87|IVD_SOLTU Isovaleryl-CoA dehydrogenase, mitochondrial OS=Solanum tuberosum OX=4113 GN=IVD PE=1 SV=2 && PF00441:Acyl-CoA dehydrogenase, C-terminal domain|PF02771:Acyl-CoA dehydrogenase, N-terminal domain|PF02770:Acyl-CoA dehydrogenase, middle domain	-
MGG_06935	2151.02	2139.72	2187.2	755.138	784.267	752.865	2159.32	764.09	1.49882	6.62641e-106	7.57415e-105	MGG_06935	1	3311896	3313582	-	1624	protein_coding	- && sp|Q7S7R6|RT09_NEUCR 37S ribosomal protein S9, mitochondrial OS=Neurospora crassa (strain ATCC 24698 / 74-OR23-1A / CBS 708.71 / DSM 1257 / FGSC 987) OX=367110 GN=mrp-9 PE=1 SV=2 && PF00380:Ribosomal protein S9/S16	-
MGG_11813	1964.29	1790.16	1864.83	544.654	504.33	584.834	1873.1	544.606	1.78179	8.94338e-106	1.02041e-104	MGG_11813	1	3030907	3032124	+	1044	protein_coding	- && - && -	-
MGG_12890	2676.77	2597.43	2736.06	1007.94	935.344	1019.1	2670.08	987.459	1.43485	1.12722e-105	1.28497e-104	MGG_12890	3	5337576	5340941	-	3226	protein_coding	- && - && -	-
MGG_06887	1264.51	1351.49	1397.25	301.621	318.817	342.608	1337.75	321.015	2.05915	1.28672e-105	1.46547e-104	MGG_06887	1	3128170	3130663	+	1974	protein_coding	- && - && -	-
MGG_06362	4321.99	4051.02	4140.62	1832.51	1835.14	1821.06	4171.21	1829.57	1.1889	1.9864e-105	2.25831e-104	SAR1	4	4021249	4022834	-	1188	protein_coding	- && sp|P0CT16|SAR1_MAGO7 Small COPII coat GTPase SAR1 OS=Magnaporthe oryzae (strain 70-15 / ATCC MYA-4617 / FGSC 8958) OX=242507 GN=SAR1 PE=3 SV=1 && PF00025:ADP-ribosylation factor family	-
MGG_11889	3466.29	3467.85	3517.79	1494	1379.69	1468.63	3483.98	1447.44	1.26708	2.10389e-105	2.38974e-104	MGG_11889	1	2135976	2138678	+	2431	protein_coding	- && sp|Q9UTM4|TCPE_SCHPO T-complex protein 1 subunit epsilon OS=Schizosaccharomyces pombe (strain 972 / ATCC 24843) OX=284812 GN=cct5 PE=3 SV=1 && PF00118:TCP-1/cpn60 chaperonin family	-
MGG_02842	2310.56	2222.78	2195.42	679.19	773.159	765.958	2242.92	739.436	1.60107	3.15386e-105	3.57597e-104	MGG_02842	7	1308301	1310833	+	2356	protein_coding	- && sp|P87142|YDMC_SCHPO Heat shock protein 70 homolog C57A7.12 OS=Schizosaccharomyces pombe (strain 972 / ATCC 24843) OX=284812 GN=SPAC57A7.12 PE=1 SV=3 && PF00012:Hsp70 protein	-
MGG_00488	2373.11	2371.6	2536.06	714.994	590.978	759.412	2426.92	688.461	1.81725	4.20398e-105	4.75814e-104	MGG_00488	5	2737043	2738550	-	1335	protein_coding	- && sp|P50087|MIC26_YEAST MICOS subunit MIC26 OS=Saccharomyces cerevisiae (strain ATCC 204508 / S288c) OX=559292 GN=MIC26 PE=1 SV=1 && PF09769:Apolipoprotein O	-
MGG_15207	677.124	584.897	705.019	16.2745	19.9955	20.7311	655.68	19.0004	5.10929	9.33182e-105	1.05338e-103	MGG_15207	3	962815	963444	+	630	protein_coding	- && - && -	-
MGG_03857	2582.5	2541.19	2391.77	903.779	927.568	917.623	2505.15	916.323	1.45108	1.15088e-104	1.29796e-103	MGG_03857	6	2809887	2812158	+	1952	protein_coding	- && sp|P39079|TCPZ_YEAST T-complex protein 1 subunit zeta OS=Saccharomyces cerevisiae (strain ATCC 204508 / S288c) OX=559292 GN=CCT6 PE=1 SV=1 && PF00118:TCP-1/cpn60 chaperonin family	-
MGG_05231	1210.12	1168.06	1341.55	274.497	282.158	270.595	1239.91	275.75	2.16869	1.22357e-104	1.37872e-103	MGG_05231	3	5077832	5078969	+	915	protein_coding	- && - && PF00561:alpha/beta hydrolase fold	-
MGG_03186	6418.63	6820.62	6319.6	3062.87	2928.23	3078.02	6519.62	3023.04	1.10882	3.3316e-104	3.75071e-103	MGG_03186	4	2775851	2779282	+	2929	protein_coding	- && sp|Q96VA4|GLGB_ASPOR 1,4-alpha-glucan-branching enzyme OS=Aspergillus oryzae (strain ATCC 42149 / RIB 40) OX=510516 GN=gbeA PE=2 SV=1 && PF02922:Carbohydrate-binding module 48 (Isoamylase N-terminal domain)|PF02806:Alpha amylase, C-terminal all-beta domain|PF00128:Alpha amylase, catalytic domain	-
MGG_05982	1352.44	1321.21	1482.18	328.745	362.14	334.97	1385.28	341.952	2.0184	8.08258e-104	9.08325e-103	MGG_05982	3	2181627	2183370	-	1458	protein_coding	- && - && -	-
MGG_04901	1983.33	2173.46	1947.93	658.576	612.084	642.663	2034.91	637.774	1.67389	9.35858e-104	1.05079e-102	MGG_04901	3	3896149	3897609	+	1300	protein_coding	- && sp|Q6ZIK0|GTOMC_ORYSJ Probable tocopherol O-methyltransferase, chloroplastic OS=Oryza sativa subsp. japonica OX=39947 GN=VTE4 PE=2 SV=1 && PF02353:Mycolic acid cyclopropane synthetase	-
MGG_13563	2296.06	2214.99	2333.32	771.413	732.057	831.425	2281.46	778.298	1.55131	2.50127e-103	2.79363e-102	MGG_13563	4	1933088	1934373	-	1153	protein_coding	- && - && PF09351:Domain of unknown function (DUF1993)	-
MGG_01121	2512.7	2330.93	2693.14	803.962	825.369	721.223	2512.26	783.518	1.68089	2.60026e-103	2.90165e-102	MGG_01121	5	458726	460231	-	1184	protein_coding	- && sp|Q9P6A5|SEC17_NEUCR Probable vesicular-fusion protein sec17 homolog OS=Neurospora crassa (strain ATCC 24698 / 74-OR23-1A / CBS 708.71 / DSM 1257 / FGSC 987) OX=367110 GN=B1D1.150 PE=3 SV=1 && PF14938:Soluble NSF attachment protein, SNAP	-
MGG_05671	2961.4	3104.45	2679.44	947.178	1030.88	919.805	2915.1	965.954	1.59383	2.98791e-103	3.3313e-102	MGG_05671	1	6067885	6071511	-	2703	protein_coding	- && sp|Q9UT08|2AAA_SCHPO Protein phosphatase PP2A regulatory subunit A OS=Schizosaccharomyces pombe (strain 972 / ATCC 24843) OX=284812 GN=paa1 PE=1 SV=1 && PF13646:HEAT repeats	-
MGG_07175	1783.91	1739.98	1661.18	545.739	525.437	540.099	1728.36	537.092	1.68611	3.36968e-103	3.75364e-102	MGG_07175	2	6642262	6644059	-	1710	protein_coding	- && - && -	-
MGG_01232	4201.43	4000.83	4358.88	1684.96	1782.93	1800.33	4187.05	1756.07	1.25353	3.55419e-103	3.95571e-102	MGG_01232	2	2772169	2774053	+	1614	protein_coding	- && sp|Q12233|ATPN_YEAST ATP synthase subunit g, mitochondrial OS=Saccharomyces cerevisiae (strain ATCC 204508 / S288c) OX=559292 GN=ATP20 PE=1 SV=1 && PF04718:Mitochondrial ATP synthase g subunit	-
MGG_04009	1922.6	1916.49	1946.11	670.511	648.742	617.568	1928.4	645.607	1.57863	3.71888e-103	4.13538e-102	MGG_04009	6	2246696	2249038	+	2343	protein_coding	- && sp|Q4WVQ7|ATFB_ASPFU Basic leucine zipper (bZIP) transcription factor atfB OS=Neosartorya fumigata (strain ATCC MYA-4609 / Af293 / CBS 101355 / FGSC A1100) OX=330879 GN=atfB PE=2 SV=1 && PF00170:bZIP transcription factor	-
MGG_08426	686.189	609.989	765.293	19.5294	42.2127	44.7355	687.157	35.4925	4.27681	2.65242e-102	2.92897e-101	MGG_08426	4	159134	160696	+	1563	protein_coding	- && sp|P38680|MTR_NEUCR N amino acid transport system protein OS=Neurospora crassa (strain ATCC 24698 / 74-OR23-1A / CBS 708.71 / DSM 1257 / FGSC 987) OX=367110 GN=mtr PE=3 SV=2 && PF01490:Transmembrane amino acid transporter protein	-
MGG_03065	4292.98	4086.49	4616.41	1802.13	1687.4	1659.58	4331.96	1716.37	1.33548	6.83897e-102	7.52583e-101	MGG_03065	7	415389	416846	-	983	protein_coding	- && sp|Q9Y874|VATL2_NEUCR V-type proton ATPase 16 kDa proteolipid subunit 2 OS=Neurospora crassa (strain ATCC 24698 / 74-OR23-1A / CBS 708.71 / DSM 1257 / FGSC 987) OX=367110 GN=vma-11 PE=2 SV=2 && PF00137:ATP synthase subunit C	-
MGG_04556	1140.32	1199.21	1108.67	273.412	239.946	267.322	1149.4	260.227	2.14282	3.25853e-101	3.56725e-100	MGG_04556	1	7220934	7222831	+	1577	protein_coding	- && sp|A0A075TMP0|PATD_PENEN Alcohol dehydrogenase patD OS=Penicillium expansum OX=27334 GN=patD PE=1 SV=1 && PF08240:Alcohol dehydrogenase GroES-like domain|PF00107:Zinc-binding dehydrogenase	-
MGG_16895	6355.18	6648.44	6220.97	3081.31	2957.11	2822.7	6408.2	2953.71	1.11744	3.49442e-101	3.8222e-100	NIP1	3	5118142	5121254	-	2962	protein_coding	- && sp|A4QSX4|EIF3C_MAGO7 Eukaryotic translation initiation factor 3 subunit C OS=Magnaporthe oryzae (strain 70-15 / ATCC MYA-4617 / FGSC 8958) OX=242507 GN=NIP1 PE=3 SV=1 && PF01399:PCI domain|PF05470:Eukaryotic translation initiation factor 3 subunit 8 N-terminus	-
MGG_06691	4346.47	4524.3	3736.97	1515.7	1418.57	1406.44	4202.58	1446.9	1.53838	6.72507e-101	7.34954e-100	HPD4	1	2407317	2408576	-	1260	protein_coding	- && sp|Q96X22|HPPD_MAGO7 4-hydroxyphenylpyruvate dioxygenase OS=Magnaporthe oryzae (strain 70-15 / ATCC MYA-4617 / FGSC 8958) OX=242507 GN=HPD4 PE=3 SV=1 && PF00903:Glyoxalase/Bleomycin resistance protein/Dioxygenase superfamily	-
MGG_05804	1677.85	1495.12	1642.91	450.262	466.561	461.539	1605.3	459.454	1.80471	2.12792e-100	2.32152e-99	MGG_05804	3	3029374	3032682	-	3070	protein_coding	- && sp|Q09706|PLD1_SCHPO Phospholipase D1 OS=Schizosaccharomyces pombe (strain 972 / ATCC 24843) OX=284812 GN=pld1 PE=1 SV=1 && PF13091:PLD-like domain|PF00614:Phospholipase D Active site motif	-
MGG_08834	14440.8	12826.2	16984.4	2308.81	2387.24	2513.92	14750.5	2403.32	2.61764	2.45692e-100	2.67815e-99	MGG_08834	2	1810847	1812199	+	941	protein_coding	- && sp|O14069|RL28E_SCHPO Probable 60S ribosomal protein L28e OS=Schizosaccharomyces pombe (strain 972 / ATCC 24843) OX=284812 GN=rpl44 PE=1 SV=1 && PF01778:Ribosomal L28e protein family	-
MGG_01770	853.883	789.092	793.603	84.6275	58.8756	110.202	812.193	84.5684	3.2621	2.77116e-100	3.01551e-99	MGG_01770	2	4769353	4771169	+	1673	protein_coding	- && sp|Q5B5P1|RGLC_EMENI Probable rhamnogalacturonate lyase C OS=Emericella nidulans (strain FGSC A4 / ATCC 38163 / CBS 112.46 / NRRL 194 / M139) OX=227321 GN=rglC PE=3 SV=1 && PF00149:Calcineurin-like phosphoesterase	-
MGG_01679	791.338	826.296	646.572	64.0131	84.4254	64.3754	754.735	70.938	3.41276	2.79242e-100	3.03604e-99	MGG_01679	2	4440954	4442105	-	1073	protein_coding	- && sp|Q09675|HSP32_SCHPO Glutathione-independent glyoxalase hsp3102 OS=Schizosaccharomyces pombe (strain 972 / ATCC 24843) OX=284812 GN=hsp3102 PE=1 SV=1 && PF01965:DJ-1/PfpI family	-
MGG_10059	1366.94	1459.65	1433.78	413.373	372.138	387.344	1420.12	390.952	1.86079	4.52428e-100	4.91059e-99	MGG_10059	4	4774882	4776799	-	1918	protein_coding	- && sp|P10733|SEVE_DICDI Severin OS=Dictyostelium discoideum OX=44689 GN=sevA PE=1 SV=1 && PF00626:Gelsolin repeat	-
MGG_10149	2419.34	2254.79	2459.35	798.537	853.141	866.341	2377.83	839.339	1.50225	4.62541e-100	5.01606e-99	MGG_10149	2	1613384	1615065	+	1396	protein_coding	- && sp|P19881|PNPP_YEAST 4-nitrophenylphosphatase OS=Saccharomyces cerevisiae (strain ATCC 204508 / S288c) OX=559292 GN=PHO13 PE=1 SV=2 && PF13242:HAD-hyrolase-like|PF13344:Haloacid dehalogenase-like hydrolase	-
MGG_02490	3730.98	3589.85	4212.76	1323.66	1386.35	1443.54	3844.53	1384.52	1.47332	5.24415e-100	5.68221e-99	MGG_02490	1	2063048	2064494	-	1277	protein_coding	- && - && PF10183:ESSS subunit of NADH:ubiquinone oxidoreductase (complex I)	-
MGG_08087	8779.95	9334.99	8103.15	3950.37	3655.84	3673.76	8739.36	3759.99	1.21683	1.6181e-99	1.75177e-98	MGG_08087	2	5641680	5644708	-	2343	protein_coding	- && sp|P11592|VATA_NEUCR V-type proton ATPase catalytic subunit A OS=Neurospora crassa (strain ATCC 24698 / 74-OR23-1A / CBS 708.71 / DSM 1257 / FGSC 987) OX=367110 GN=vma-1 PE=3 SV=1 && PF02874:ATP synthase alpha/beta family, beta-barrel domain|PF16886:ATPsynthase alpha/beta subunit N-term extension|PF00006:ATP synthase alpha/beta family, nucleotide-binding domain	-
MGG_06204	3593.2	3728.28	3683.09	1620.94	1571.87	1654.12	3668.19	1615.64	1.18293	1.92084e-99	2.07598e-98	MGG_06204	3	2935536	2938135	-	2600	protein_coding	- && - && PF00561:alpha/beta hydrolase fold	-
MGG_06310	1508.35	1525.4	1568.03	475.216	421.016	404.801	1533.93	433.678	1.8223	9.70901e-99	1.04222e-97	MGG_06310	4	4211962	4212914	-	603	protein_coding	- && sp|P42114|NDUA6_NEUCR NADH-ubiquinone oxidoreductase 14.8 kDa subunit OS=Neurospora crassa (strain ATCC 24698 / 74-OR23-1A / CBS 708.71 / DSM 1257 / FGSC 987) OX=367110 GN=nuo14.8 PE=1 SV=3 && PF13233:Complex1_LYR-like	-
MGG_13428	796.776	753.617	967.118	103.072	99.9774	111.293	839.171	104.781	3.0011	1.49651e-98	1.60238e-97	MGG_13428	3	1163540	1165434	-	1817	protein_coding	- && sp|P23641|MPCP_YEAST Mitochondrial phosphate carrier protein OS=Saccharomyces cerevisiae (strain ATCC 204508 / S288c) OX=559292 GN=MIR1 PE=1 SV=1 && PF00153:Mitochondrial carrier protein	-
MGG_04768	5118.77	5427.6	4623.72	1999.6	2042.87	1900.71	5056.7	1981.06	1.35209	1.83428e-98	1.96239e-97	MGG_04768	2	1396070	1398383	+	1958	protein_coding	- && - && -	-
MGG_11474	3674.78	3578.6	3660.25	1626.37	1647.41	1647.57	3637.88	1640.45	1.14897	3.42486e-98	3.65175e-97	MGG_11474	5	1259108	1261751	+	2402	protein_coding	- && - && -	-
MGG_07476	1443.08	1564.34	1339.72	390.589	365.473	358.975	1449.05	371.679	1.96311	4.96208e-98	5.28193e-97	MGG_07476	3	767610	771803	+	3946	protein_coding	- && - && PF12757:Eisosome protein 1	-
MGG_08795	4762.53	4552.85	5059.33	2129.79	1989.55	2067.65	4791.57	2062.33	1.21603	5.63121e-98	5.98416e-97	MGG_08795	6	95490	99351	+	3567	protein_coding	- && sp|E5AE41|P450_LEPMJ Phomenoic acid biosynthesis cluster cytochrome P450 monooxygenase OS=Leptosphaeria maculans (strain JN3 / isolate v23.1.3 / race Av1-4-5-6-7-8) OX=985895 GN=P450 PE=2 SV=1 && PF00067:Cytochrome P450	-
MGG_10724	1413.17	1526.27	1382.64	318.981	293.267	385.161	1440.69	332.47	2.11527	6.3731e-98	6.76124e-97	MGG_10724	6	3716766	3718912	+	1916	protein_coding	- && sp|A0A1U8QFC3|ALND_EMENI Cytochrome P450 monooxygenase alnD OS=Emericella nidulans (strain FGSC A4 / ATCC 38163 / CBS 112.46 / NRRL 194 / M139) OX=227321 GN=alnD PE=2 SV=1 && PF00067:Cytochrome P450	-
MGG_03188	11088.7	10288.5	12544.2	4339.87	4292.36	4689.59	11307.1	4440.61	1.34832	8.09589e-98	8.58178e-97	MGG_03188	4	2771694	2773103	+	1111	protein_coding	- && sp|P06810|COX5_NEUCR Cytochrome c oxidase subunit 5, mitochondrial OS=Neurospora crassa (strain ATCC 24698 / 74-OR23-1A / CBS 708.71 / DSM 1257 / FGSC 987) OX=367110 GN=cya-4 PE=1 SV=2 && PF02936:Cytochrome c oxidase subunit IV	-
MGG_09470	2108.42	2163.95	2157.98	732.354	628.747	745.227	2143.45	702.109	1.60986	8.6064e-98	9.11532e-97	MGG_09470	3	3572512	3573079	+	453	protein_coding	- && sp|Q09196|MLR4_SCHPO Myosin regulatory light chain cdc4 OS=Schizosaccharomyces pombe (strain 972 / ATCC 24843) OX=284812 GN=cdc4 PE=1 SV=1 && -	-
MGG_03506	4230.44	4049.29	4545.18	1802.13	1782.93	1837.43	4274.97	1807.5	1.24177	2.43988e-97	2.57771e-96	MGG_03506	4	1660843	1662672	-	1725	protein_coding	- && - && PF00076:RNA recognition motif. (a.k.a. RRM, RBD, or RNP domain)	-
MGG_03683	3459.95	3492.08	3293.13	1372.49	1484.11	1436.99	3415.05	1431.19	1.25487	2.55498e-97	2.69706e-96	MGG_03683	4	1029957	1032069	+	1888	protein_coding	- && sp|E9P974|KAD3_YEASX GTP:AMP phosphotransferase, mitochondrial OS=Saccharomyces cerevisiae OX=4932 GN=ADK2 PE=1 SV=1 && PF05191:Adenylate kinase, active site lid|PF00406:Adenylate kinase	-
MGG_04920	2819.08	2897.66	2581.72	1018.79	1048.65	964.54	2766.16	1010.66	1.45281	5.39301e-97	5.68819e-96	MGG_04920	3	3957649	3959132	-	1417	protein_coding	- && sp|Q8HXW6|PPT1_MACFA Palmitoyl-protein thioesterase 1 OS=Macaca fascicularis OX=9541 GN=PPT1 PE=2 SV=1 && PF02089:Palmitoyl protein thioesterase	-
MGG_16403	2755.63	2572.33	3094.96	869.06	933.122	942.718	2807.64	914.967	1.61746	8.19467e-97	8.62887e-96	MGG_16403	1	5626668	5628227	-	1560	protein_coding	- && - && -	-
MGG_05406	4411.73	4413.55	4351.58	2101.58	2103.97	2013.1	4392.28	2072.88	1.08337	9.03397e-97	9.49689e-96	MGG_05406	1	5116068	5116789	+	663	protein_coding	- && - && -	-
MGG_02899	1746.74	1866.31	1676.7	557.674	534.324	484.452	1763.25	525.483	1.74669	1.14645e-96	1.2042e-95	MGG_02899	7	1098315	1101111	+	2288	protein_coding	- && sp|P18696|PUTX_EMENI Proline-specific permease OS=Emericella nidulans (strain FGSC A4 / ATCC 38163 / CBS 112.46 / NRRL 194 / M139) OX=227321 GN=prnB PE=2 SV=2 && PF00324:Amino acid permease	-
MGG_05657	2387.61	2195.96	2344.28	825.661	788.711	863.067	2309.28	825.813	1.48329	1.36031e-96	1.42647e-95	MGG_05657	1	6003061	6004203	-	890	protein_coding	- && - && -	-
MGG_02821	1979.7	2019.45	1906.84	563.099	638.745	495.363	1968.66	565.736	1.79944	2.74697e-96	2.8782e-95	MGG_02821	7	1394927	1397175	+	1964	protein_coding	- && sp|P33767|OSTB_YEAST Dolichyl-diphosphooligosaccharide--protein glycosyltransferase subunit WBP1 OS=Saccharomyces cerevisiae (strain ATCC 204508 / S288c) OX=559292 GN=WBP1 PE=1 SV=1 && PF03345:Oligosaccharyltransferase 48 kDa subunit beta	-
MGG_03551	2341.38	2148.37	2346.11	831.086	735.389	747.41	2278.62	771.295	1.56246	2.85705e-96	2.98861e-95	MGG_03551	4	1488877	1492005	+	2918	protein_coding	- && sp|P87144|SYTC_SCHPO Threonine--tRNA ligase, cytoplasmic OS=Schizosaccharomyces pombe (strain 972 / ATCC 24843) OX=284812 GN=ths1 PE=3 SV=1 && PF02824:TGS domain|PF03129:Anticodon binding domain|PF07973:Threonyl and Alanyl tRNA synthetase second additional domain|PF00587:tRNA synthetase class II core domain (G, H, P, S and T)	-
MGG_04008	1753.09	1675.09	1748.85	571.778	515.439	481.179	1725.68	522.799	1.72261	4.72554e-96	4.93094e-95	MGG_04008	6	2250052	2251835	-	1712	protein_coding	- && sp|O74801|RL4P_SCHPO 54S ribosomal protein yml6, mitochondrial OS=Schizosaccharomyces pombe (strain 972 / ATCC 24843) OX=284812 GN=yml6 PE=3 SV=1 && PF00573:Ribosomal protein L4/L1 family	-
MGG_01170	1592.65	1778.92	1484.92	425.308	408.797	450.628	1618.83	428.244	1.91858	7.10913e-96	7.39384e-95	MGG_01170	2	2499292	2500065	+	534	protein_coding	- && sp|Q03020|ISU1_YEAST Iron sulfur cluster assembly protein 1, mitochondrial OS=Saccharomyces cerevisiae (strain ATCC 204508 / S288c) OX=559292 GN=ISU1 PE=1 SV=1 && PF01592:NifU-like N terminal domain	-
MGG_08307	2043.16	2032.43	2187.2	754.053	737.611	746.319	2087.6	745.994	1.48446	8.08586e-96	8.39594e-95	MGG_08307	2	7925157	7927516	+	2200	protein_coding	- && - && PF00501:AMP-binding enzyme	-
MGG_01380	3391.06	3213.47	3256.6	1345.36	1433.01	1304.97	3287.04	1361.11	1.27209	8.67469e-96	8.99999e-95	MGG_01380	2	3324340	3326017	-	1293	protein_coding	- && sp|Q01939|PRS8_YEAST 26S proteasome regulatory subunit 8 homolog OS=Saccharomyces cerevisiae (strain ATCC 204508 / S288c) OX=559292 GN=RPT6 PE=1 SV=4 && PF00004:ATPase family associated with various cellular activities (AAA)|PF17862:AAA+ lid domain	-
MGG_04022	3130.91	2607.81	3132.4	899.439	986.444	943.809	2957.04	943.231	1.64838	9.55442e-96	9.90462e-95	MGG_04022	6	2206080	2207332	+	1036	protein_coding	- && - && PF15932:Domain of unknown function (DUF4748)	-
MGG_00926	1633.44	1673.36	1539.72	507.765	495.444	513.912	1615.5	505.707	1.67567	1.69442e-95	1.75509e-94	MGG_00926	5	1102256	1106209	-	3785	protein_coding	- && sp|P38163|SRO77_YEAST Lethal(2) giant larvae protein homolog SRO77 OS=Saccharomyces cerevisiae (strain ATCC 204508 / S288c) OX=559292 GN=SRO77 PE=1 SV=2 && PF08596:Lethal giant larvae(Lgl) like, C-terminal	-
MGG_15027	1744.93	1698.45	1647.48	492.576	404.353	510.639	1696.95	469.189	1.85425	2.50851e-95	2.5941e-94	MGG_15027	7	2086551	2088956	-	2406	protein_coding	- && sp|Q2H454|MET3_CHAGB Sulfate adenylyltransferase OS=Chaetomium globosum (strain ATCC 6205 / CBS 148.51 / DSM 1962 / NBRC 6347 / NRRL 1970) OX=306901 GN=MET3 PE=3 SV=1 && PF01747:ATP-sulfurylase|PF01583:Adenylylsulphate kinase|PF14306:PUA-like domain	-
MGG_16866	6567.29	6287.64	6985.35	3084.57	3111.52	3155.49	6613.43	3117.19	1.08506	2.95224e-95	3.05049e-94	MGG_16866	3	4583310	4584965	-	1320	protein_coding	- && sp|P07056|UCRI_NEUCR Cytochrome b-c1 complex subunit Rieske, mitochondrial OS=Neurospora crassa (strain ATCC 24698 / 74-OR23-1A / CBS 708.71 / DSM 1257 / FGSC 987) OX=367110 GN=fes-1 PE=1 SV=1 && PF00355:Rieske [2Fe-2S] domain|PF02921:Ubiquinol cytochrome reductase transmembrane region	-
MGG_05734	2011.43	2073.96	2229.21	733.439	650.964	711.403	2104.87	698.602	1.59089	3.00713e-95	3.10468e-94	MGG_05734	1	6322455	6324588	+	1768	protein_coding	- && sp|C9K7C8|AMT16_ALTAL Phospho-2-dehydro-3-deoxyheptonate aldolase AMT16 OS=Alternaria alternata OX=5599 GN=AMT16 PE=2 SV=1 && PF00793:DAHP synthetase I family	-
MGG_06378	1226.44	1260.64	1097.71	296.196	266.606	273.868	1194.93	278.89	2.09911	4.99687e-95	5.15477e-94	MGG_06378	4	3966671	3967796	+	1018	protein_coding	- && sp|P53163|MNP1_YEAST 54S ribosomal protein L12, mitochondrial OS=Saccharomyces cerevisiae (strain ATCC 204508 / S288c) OX=559292 GN=MNP1 PE=1 SV=1 && PF00542:Ribosomal protein L7/L12 C-terminal domain|PF16320:Ribosomal protein L7/L12 dimerisation domain	-
MGG_08895	5512.17	5502.88	5757.96	2571.38	2437.23	2712.5	5591	2573.7	1.11914	7.55494e-95	7.78735e-94	MGG_08895	2	2026907	2028824	-	1720	protein_coding	- && sp|P09201|F16P_YEAST Fructose-1,6-bisphosphatase OS=Saccharomyces cerevisiae (strain ATCC 204508 / S288c) OX=559292 GN=FBP1 PE=1 SV=2 && PF00316:Fructose-1-6-bisphosphatase, N-terminal domain	-
MGG_15688	1348.81	1359.28	1443.83	381.909	348.81	405.893	1383.97	378.871	1.86867	1.42301e-94	1.46204e-93	MGG_15688	2	3346506	3350504	+	3367	protein_coding	- && sp|P23623|OXLA_NEUCR L-amino-acid oxidase OS=Neurospora crassa (strain ATCC 24698 / 74-OR23-1A / CBS 708.71 / DSM 1257 / FGSC 987) OX=367110 GN=lox PE=1 SV=2 && PF01593:Flavin containing amine oxidoreductase	-
MGG_07389	1444.89	1356.68	1535.15	398.183	421.016	392.799	1445.58	404	1.83917	2.50165e-94	2.56818e-93	MGG_07389	3	416220	417908	-	1513	protein_coding	- && sp|O60045|SSP1_NEUCR Peptidyl-prolyl cis-trans isomerase ssp-1 OS=Neurospora crassa (strain ATCC 24698 / 74-OR23-1A / CBS 708.71 / DSM 1257 / FGSC 987) OX=367110 GN=ssp-1 PE=1 SV=3 && PF00397:WW domain|PF00639:PPIC-type PPIASE domain	-
MGG_03600	9515.99	9411.99	9086.71	4856.32	4648.95	4385.17	9338.23	4630.15	1.0121	4.14999e-94	4.25348e-93	MGG_03600	4	1314779	1317057	+	1908	protein_coding	- && sp|P11913|MPPB_NEUCR Mitochondrial-processing peptidase subunit beta OS=Neurospora crassa (strain ATCC 24698 / 74-OR23-1A / CBS 708.71 / DSM 1257 / FGSC 987) OX=367110 GN=pep PE=1 SV=1 && PF00675:Insulinase (Peptidase family M16)|PF05193:Peptidase M16 inactive domain	-
MGG_11167	892.861	942.238	1010.95	188.785	195.511	163.666	948.684	182.654	2.37702	7.00707e-94	7.17603e-93	MGG_11167	2	4459039	4460943	+	1099	protein_coding	- && sp|P06787|CALM_YEAST Calmodulin OS=Saccharomyces cerevisiae (strain ATCC 204508 / S288c) OX=559292 GN=CMD1 PE=1 SV=1 && PF13499:EF-hand domain pair	-
MGG_00273	829.409	808.127	852.964	146.471	156.631	121.113	830.166	141.405	2.55392	1.16826e-93	1.19547e-92	MGG_00273	5	3454040	3454577	+	405	protein_coding	- && - && -	-
MGG_15344	745.108	672.285	775.338	14.1046	8.88688	5.45554	730.911	9.48234	6.26634	4.28079e-93	4.36641e-92	MGG_15344	4	95758	101034	-	5163	protein_coding	- && - && -	-
MGG_00355	1564.55	1381.78	1529.67	394.929	424.349	437.535	1492	418.937	1.83232	5.75984e-93	5.85622e-92	MGG_00355	5	3145452	3146679	-	850	protein_coding	- && sp|O94408|LSM2_SCHPO U6 snRNA-associated Sm-like protein LSm2 OS=Schizosaccharomyces pombe (strain 972 / ATCC 24843) OX=284812 GN=lsm2 PE=1 SV=1 && -	-
MGG_07000	4255.82	4407.49	4173.49	2013.7	2022.88	1927.99	4278.93	1988.19	1.10591	6.50586e-93	6.60944e-92	MGG_07000	1	3532659	3536259	+	3464	protein_coding	- && sp|Q9UW15|RIR1_NEUCR Ribonucleoside-diphosphate reductase large chain OS=Neurospora crassa (strain ATCC 24698 / 74-OR23-1A / CBS 708.71 / DSM 1257 / FGSC 987) OX=367110 GN=rnr-1 PE=1 SV=2 && PF03477:ATP cone domain|PF00317:Ribonucleotide reductase, all-alpha domain|PF02867:Ribonucleotide reductase, barrel domain	-
MGG_02481	4376.38	4389.32	4020.07	1866.15	1931.79	1860.34	4261.92	1886.09	1.17624	6.66525e-93	6.76594e-92	MGG_02481	1	2023274	2027764	+	3947	protein_coding	- && - && PF11489:Altered inheritance of mitochondria protein 21	-
MGG_03542	2302.4	2280.75	2143.37	832.171	857.584	847.792	2242.17	845.849	1.40655	9.70709e-93	9.81452e-92	MGG_03542	4	1531879	1536513	+	4401	protein_coding	- && sp|P40483|YIK8_YEAST Putative zinc metalloproteinase YIL108W OS=Saccharomyces cerevisiae (strain ATCC 204508 / S288c) OX=559292 GN=YIL108W PE=1 SV=1 && PF12044:Putative peptidase family	-
MGG_03524	2248.02	2089.54	2578.98	710.654	690.955	712.494	2305.51	704.701	1.70973	2.41059e-92	2.43146e-91	MGG_03524	4	1598885	1600818	+	1825	protein_coding	- && sp|Q9US13|RPN9_SCHPO Probable 26S proteasome regulatory subunit rpn9 OS=Schizosaccharomyces pombe (strain 972 / ATCC 24843) OX=284812 GN=rpn9 PE=3 SV=1 && PF01399:PCI domain	-
MGG_06703	1246.38	1157.68	1276.71	301.621	331.036	326.242	1226.92	319.633	1.94056	4.07746e-92	4.10623e-91	MGG_06703	1	2459302	2460905	+	1452	protein_coding	- && - && PF03188:Eukaryotic cytochrome b561	-
MGG_06174	1830.14	2057.52	1880.36	645.556	613.195	651.392	1922.67	636.714	1.59447	4.35247e-92	4.37971e-91	MGG_06174	3	2827876	2831877	+	3330	protein_coding	- && sp|P36126|SPO14_YEAST Phospholipase D1 OS=Saccharomyces cerevisiae (strain ATCC 204508 / S288c) OX=559292 GN=SPO14 PE=1 SV=3 && PF00614:Phospholipase D Active site motif|PF13091:PLD-like domain	-
MGG_09032	697.973	732.851	733.329	95.4772	119.973	87.2887	721.384	100.913	2.83872	7.17999e-92	7.2078e-91	MGG_09032	7	2640573	2642544	+	1844	protein_coding	- && - && PF01828:Peptidase A4 family	-
MGG_02970	1956.14	2011.66	2087.66	741.034	696.509	746.319	2018.49	727.954	1.47118	7.99583e-92	8.02046e-91	MGG_02970	7	804595	806936	+	2250	protein_coding	- && sp|Q92353|UBP6_SCHPO Ubiquitin carboxyl-terminal hydrolase 6 OS=Schizosaccharomyces pombe (strain 972 / ATCC 24843) OX=284812 GN=ubp6 PE=1 SV=2 && PF00240:Ubiquitin family|PF00443:Ubiquitin carboxyl-terminal hydrolase	-
MGG_02072	4731.71	5016.61	4130.57	1792.37	1686.29	1633.39	4626.3	1704.01	1.44101	8.80075e-92	8.8209e-91	MGG_02072	1	480338	484056	+	3396	protein_coding	- && sp|P34054|INDA1_HYPAT Amino-acid permease inda1 OS=Hypocrea atroviridis OX=63577 GN=inda1 PE=2 SV=1 && PF00324:Amino acid permease	-
MGG_10171	2471	2343.91	2407.29	961.282	877.579	843.427	2407.4	894.096	1.4288	1.17652e-91	1.17829e-90	LAP1	supercont8.8	494735	495940	+	1206	protein_coding	- && sp|A4R640|LAP1_MAGO7 Leucine aminopeptidase 1 OS=Magnaporthe oryzae (strain 70-15 / ATCC MYA-4617 / FGSC 8958) OX=242507 GN=LAP1 PE=3 SV=1 && PF04389:Peptidase family M28	-
MGG_10931	813.093	815.048	854.79	105.242	114.419	154.937	827.644	124.866	2.72842	1.23348e-91	1.23435e-90	MGG_10931	supercont8.8	161228	162315	+	1021	protein_coding	- && - && -	-
MGG_12321	1258.16	1329	1220.08	322.236	362.14	308.784	1269.08	331.053	1.93918	1.31892e-91	1.31881e-90	MGG_12321	2	6103471	6107785	+	4125	protein_coding	- && - && PF11915:Protein of unknown function (DUF3433)	-
MGG_03149	4700.89	4691.29	4350.66	2035.4	1792.93	1979.27	4580.95	1935.87	1.24257	1.74282e-91	1.73857e-90	MGG_03149	4	2886453	2888403	+	1673	protein_coding	- && sp|P19262|ODO2_YEAST Dihydrolipoyllysine-residue succinyltransferase component of 2-oxoglutarate dehydrogenase complex, mitochondrial OS=Saccharomyces cerevisiae (strain ATCC 204508 / S288c) OX=559292 GN=KGD2 PE=1 SV=2 && PF00364:Biotin-requiring enzyme|PF00198:2-oxoacid dehydrogenases acyltransferase (catalytic domain)	-
MGG_02621	985.32	937.911	1023.74	192.039	216.618	225.86	982.323	211.506	2.21556	1.86628e-91	1.86028e-90	MGG_02621	7	2172733	2174763	+	1884	protein_coding	- && - && PF09807:Elongation complex protein 6	-
MGG_02110	753.266	776.978	894.059	107.412	63.319	105.838	808.101	92.1895	3.13009	3.28262e-91	3.26437e-90	MGG_02110	1	586466	587746	+	1109	protein_coding	- && sp|A0A1I9R3Y5|PXG_PINEL Peroxygenase OS=Pinus elliottii OX=42064 PE=1 SV=1 && PF05042:Caleosin related protein	-
MGG_04622	2476.44	2370.74	2432.86	914.628	873.136	985.271	2426.68	924.345	1.39228	4.27793e-91	4.25081e-90	MGG_04622	1	7084606	7086014	+	1331	protein_coding	- && sp|P23724|PSB6_YEAST Proteasome subunit beta type-6 OS=Saccharomyces cerevisiae (strain ATCC 204508 / S288c) OX=559292 GN=PRE7 PE=1 SV=1 && PF00227:Proteasome subunit	-
MGG_04500	2318.72	2406.21	2509.58	662.916	614.306	818.332	2411.5	698.518	1.78732	4.35054e-91	4.31959e-90	MGG_04500	1	7294515	7296108	+	1376	protein_coding	- && sp|Q7ZV50|MAGT1_DANRE Magnesium transporter protein 1 OS=Danio rerio OX=7955 GN=magt1 PE=1 SV=1 && PF04756:OST3 / OST6 family, transporter family	-
MGG_12766	3773.58	3737.8	3475.78	1588.39	1638.52	1551.56	3662.39	1592.82	1.20133	6.54417e-91	6.49253e-90	MGG_12766	4	2871983	2876230	+	3775	protein_coding	- && sp|Q04336|YM54_YEAST Uncharacterized protein YMR196W OS=Saccharomyces cerevisiae (strain ATCC 204508 / S288c) OX=559292 GN=YMR196W PE=1 SV=1 && -	-
MGG_11227	2557.12	2392.37	2564.37	978.642	1005.33	919.805	2504.62	967.925	1.37158	1.85105e-90	1.83073e-89	MGG_11227	2	3190966	3192575	+	1197	protein_coding	- && sp|Q9P7N2|AP1S1_SCHPO AP-1 complex subunit sigma-1 OS=Schizosaccharomyces pombe (strain 972 / ATCC 24843) OX=284812 GN=vas2 PE=1 SV=1 && PF01217:Clathrin adaptor complex small chain	-
MGG_09160	1692.36	1770.26	1668.48	596.733	545.432	578.288	1710.37	573.484	1.5764	2.09603e-90	2.0714e-89	MGG_09160	supercont8.8	30788	34573	+	3718	protein_coding	- && sp|B0YD91|BGLE_ASPFC Probable beta-glucosidase E OS=Neosartorya fumigata (strain CEA10 / CBS 144.89 / FGSC A1163) OX=451804 GN=bglE PE=3 SV=1 && PF14310:Fibronectin type III-like domain|PF00933:Glycosyl hydrolase family 3 N terminal domain|PF01915:Glycosyl hydrolase family 3 C-terminal domain	-
MGG_02653	4675.51	4616.01	4681.25	2195.98	2312.81	2315.33	4657.59	2274.71	1.03394	3.1779e-90	3.13081e-89	MGG_02653	7	2051423	2055177	-	3623	protein_coding	- && sp|Q9HGZ1|PFKA1_ASPOR ATP-dependent 6-phosphofructokinase 1 OS=Aspergillus oryzae (strain ATCC 42149 / RIB 40) OX=510516 GN=pfkA PE=2 SV=1 && PF00365:Phosphofructokinase	-
MGG_06860	2588.84	2855.27	2715.97	1096.9	1057.54	1103.11	2720.03	1085.85	1.32485	4.55475e-90	4.48378e-89	MGG_06860	1	3010680	3014470	+	3565	protein_coding	- && sp|Q9UUF7|COPB_SCHPO Coatomer subunit beta OS=Schizosaccharomyces pombe (strain 972 / ATCC 24843) OX=284812 GN=sec26 PE=3 SV=1 && PF07718:Coatomer beta C-terminal region|PF01602:Adaptin N terminal region|PF14806:Coatomer beta subunit appendage platform	-
MGG_08201	2186.38	2214.99	1875.79	641.216	545.432	498.637	2092.39	561.762	1.89707	7.81585e-90	7.67622e-89	MGG_08201	2	6050162	6051568	-	826	protein_coding	- && - && PF04828:Glutathione-dependent formaldehyde-activating enzyme	-
MGG_09562	1039.71	1081.54	1075.79	225.673	267.717	267.322	1065.68	253.571	2.07171	1.4787e-89	1.45004e-88	MGG_09562	3	3263175	3266773	-	2829	protein_coding	- && - && PF00172:Fungal Zn(2)-Cys(6) binuclear cluster domain|PF11951:Fungal specific transcription factor domain	-
MGG_10650	729.699	609.123	826.48	60.7582	52.2104	82.9243	721.767	65.2976	3.46519	1.76125e-89	1.72578e-88	MGG_10650	1	4536930	4537323	+	291	protein_coding	- && - && -	-
MGG_07184	629.082	639.406	644.745	74.8628	74.4276	94.9265	637.745	81.4056	2.96946	2.33156e-89	2.28109e-88	MGG_07184	2	6667413	6668065	-	653	protein_coding	- && - && -	-
MGG_03536	2767.42	2747.98	2661.17	1157.66	1041.99	1019.1	2725.52	1072.91	1.3449	4.00158e-89	3.89993e-88	SDS23	4	1557946	1560491	+	2383	protein_coding	- && sp|A4QRM8|SDS23_MAGO7 Protein SDS23 OS=Magnaporthe oryzae (strain 70-15 / ATCC MYA-4617 / FGSC 8958) OX=242507 GN=SDS23 PE=3 SV=1 && -	-
MGG_01508	3199.8	3122.62	3076.7	1411.54	1410.79	1360.61	3133.04	1394.32	1.16802	4.2258e-89	4.11529e-88	MGG_01508	2	3854219	3856319	+	1596	protein_coding	- && - && PF10455:Bin/amphiphysin/Rvs domain for vesicular trafficking	-
MGG_11731	8343.94	8312.28	8233.75	3989.43	3886.9	4377.53	8296.66	4084.62	1.02228	1.45941e-88	1.41798e-87	MGG_11731	1	4106833	4109301	-	2004	protein_coding	- && sp|Q12230|LSP1_YEAST Sphingolipid long chain base-responsive protein LSP1 OS=Saccharomyces cerevisiae (strain ATCC 204508 / S288c) OX=559292 GN=LSP1 PE=1 SV=1 && PF13805:Eisosome component PIL1	-
MGG_00666	2576.15	2528.21	2983.55	899.439	923.125	972.178	2695.97	931.581	1.5329	1.55066e-88	1.50549e-87	MGG_00666	5	2087827	2089023	-	998	protein_coding	- && sp|Q7SGY6|DHSD_NEUCR Succinate dehydrogenase [ubiquinone] cytochrome b small subunit, mitochondrial OS=Neurospora crassa (strain ATCC 24698 / 74-OR23-1A / CBS 708.71 / DSM 1257 / FGSC 987) OX=367110 GN=B18P24.060 PE=3 SV=1 && PF05328:CybS, succinate dehydrogenase cytochrome B small subunit	-
MGG_07301	2675.86	2592.23	2851.13	1102.33	976.446	1000.55	2706.41	1026.44	1.39844	1.73189e-88	1.68016e-87	MGG_07301	2	7151089	7152527	+	1239	protein_coding	- && sp|P40915|NDUV2_NEUCR NADH-ubiquinone oxidoreductase 24 kDa subunit, mitochondrial OS=Neurospora crassa (strain ATCC 24698 / 74-OR23-1A / CBS 708.71 / DSM 1257 / FGSC 987) OX=367110 GN=nuo-24 PE=2 SV=1 && PF01257:Thioredoxin-like [2Fe-2S] ferredoxin	-
MGG_10835	1478.43	1534.92	1525.11	468.706	465.45	515.003	1512.82	483.053	1.64694	2.25842e-88	2.18928e-87	MGG_10835	2	514368	516344	-	1390	protein_coding	- && sp|Q7SGE1|NSA2_NEUCR Ribosome biogenesis protein nsa2 OS=Neurospora crassa (strain ATCC 24698 / 74-OR23-1A / CBS 708.71 / DSM 1257 / FGSC 987) OX=367110 GN=rbg-52 PE=3 SV=1 && PF01201:Ribosomal protein S8e	-
MGG_00161	1449.43	1475.22	1586.29	486.066	466.561	449.537	1503.65	467.388	1.68564	2.35851e-88	2.28457e-87	MGG_00161	5	3902695	3905216	+	2283	protein_coding	- && sp|O74858|SYKM_SCHPO Lysine--tRNA ligase, mitochondrial OS=Schizosaccharomyces pombe (strain 972 / ATCC 24843) OX=284812 GN=msk1 PE=3 SV=1 && PF00152:tRNA synthetases class II (D, K and N)	-
MGG_07137	4652.85	5132.56	4295.87	1926.9	1771.82	1845.07	4693.76	1847.93	1.3449	2.63463e-88	2.55009e-87	MGG_07137	2	6501545	6504030	-	1745	protein_coding	- && sp|G4MT60|GDI1_MAGO7 Rab GDP-dissociation inhibitor OS=Magnaporthe oryzae (strain 70-15 / ATCC MYA-4617 / FGSC 8958) OX=242507 GN=GDI1 PE=1 SV=1 && PF00996:GDP dissociation inhibitor	-
MGG_08577	3613.14	4082.16	3633.77	1494	1602.97	1526.46	3776.36	1541.14	1.29325	2.77962e-88	2.68838e-87	MGG_08577	4	733273	735613	-	2341	protein_coding	- && - && PF11790:Glycosyl hydrolase catalytic core	-
MGG_00472	1159.36	1187.96	1182.64	346.105	312.152	317.513	1176.66	325.256	1.85484	7.89978e-88	7.60571e-87	MGG_00472	5	2774272	2776658	+	1789	protein_coding	- && sp|P79007|HAP5_SCHPO Transcriptional activator hap5 OS=Schizosaccharomyces pombe (strain 972 / ATCC 24843) OX=284812 GN=hap5 PE=2 SV=1 && PF00808:Histone-like transcription factor (CBF/NF-Y) and archaeal histone	-
MGG_13765	700.692	725.064	620.088	71.6079	71.095	100.382	681.948	81.0283	3.07294	8.32172e-88	8.00588e-87	MGG_13765	1	6762884	6764829	-	1870	protein_coding	- && sp|D4AYS6|A1345_ARTBC Probable extracellular serine carboxypeptidase OS=Arthroderma benhamiae (strain ATCC MYA-4681 / CBS 112371) OX=663331 GN=ARB_01345 PE=1 SV=1 && PF05577:Serine carboxypeptidase S28	-
MGG_06644	1396.85	1495.12	1405.47	451.347	436.568	458.266	1432.48	448.727	1.67466	9.17954e-88	8.82445e-87	MGG_06644	1	2247465	2250671	+	2637	protein_coding	- && sp|A0A0A2IBP6|CNSO_PENEN MFS-type transporter cnsO OS=Penicillium expansum OX=27334 GN=cnsO PE=3 SV=1 && PF07690:Major Facilitator Superfamily	-
MGG_17058	3081.05	2947.85	2915.05	1277.01	1316.37	1314.79	2981.32	1302.72	1.19444	1.25619e-87	1.20395e-86	MGG_17058	4	1222984	1224877	+	1786	protein_coding	- && - && PF08213:Mitochondrial domain of unknown function (DUF1713)	-
MGG_17276	24879.5	22888.8	25537.8	12341.5	10994.2	10780.2	24435.4	11372	1.10344	1.67863e-87	1.60761e-86	MGG_17276	4	5371250	5371465	-	216	protein_coding	- && - && -	-
MGG_02257	550.22	552.883	530.591	58.5883	54.4321	48.0088	544.565	53.6764	3.34272	2.81455e-87	2.69345e-86	MGG_02257	1	1167869	1169155	+	954	protein_coding	- && sp|Q09788|ASL1_SCHPO Alkali-sensitive linkage protein 1 OS=Schizosaccharomyces pombe (strain 972 / ATCC 24843) OX=284812 GN=asl1 PE=1 SV=1 && PF11790:Glycosyl hydrolase catalytic core	-
MGG_13347	2225.35	2253.06	2227.39	871.23	899.797	926.351	2235.27	899.126	1.31391	6.87867e-87	6.57278e-86	MGG_13347	3	226776	229522	-	2556	protein_coding	- && - && PF14378:PAP2 superfamily	-
MGG_04331	2273.4	2256.52	2572.59	799.622	797.598	879.434	2367.5	825.551	1.51974	7.30079e-87	6.97088e-86	MGG_04331	6	1150793	1152372	-	1423	protein_coding	- && sp|O13970|RT04_SCHPO 37S ribosomal protein mrp4, mitochondrial OS=Schizosaccharomyces pombe (strain 972 / ATCC 24843) OX=284812 GN=mrp4 PE=3 SV=2 && PF00318:Ribosomal protein S2	-
MGG_09571	3026.66	2869.11	2916.88	1308.47	1287.49	1287.51	2937.55	1294.49	1.18214	1.33436e-86	1.27311e-85	MGG_09571	3	3228574	3231399	-	2583	protein_coding	- && - && -	-
MGG_10742	3439.1	3421.13	3239.25	1492.92	1448.56	1547.19	3366.49	1496.22	1.16991	1.50179e-86	1.43178e-85	MGG_10742	2	90223	92034	+	1738	protein_coding	- && - && PF12955:Domain of unknown function (DUF3844)	-
MGG_04924	1882.71	1745.17	1832.87	644.471	550.987	617.568	1820.25	604.342	1.59027	1.6975e-86	1.61714e-85	MGG_04924	3	3971418	3973907	+	2393	protein_coding	- && - && PF10310:Family of unknown function (DUF5427)	-
MGG_13219	2527.2	2690.01	2592.68	1084.97	1107.53	1096.56	2603.3	1096.35	1.24776	1.78962e-86	1.70235e-85	MGG_13219	3	2487258	2491883	-	3495	protein_coding	- && sp|Q7RX33|EGT1_NEUCR Ergothioneine biosynthesis protein 1 OS=Neurospora crassa (strain ATCC 24698 / 74-OR23-1A / CBS 708.71 / DSM 1257 / FGSC 987) OX=367110 GN=egt-1 PE=1 SV=3 && PF10017:Histidine-specific methyltransferase, SAM-dependent|PF03781:Sulfatase-modifying factor enzyme 1|PF12867:DinB superfamily	-
MGG_13200	3100.99	2911.51	2928.75	1173.94	1307.48	1222.04	2980.42	1234.49	1.27173	2.17966e-86	2.07182e-85	MGG_13200	3	2714266	2716355	-	1849	protein_coding	- && sp|P56286|IF2A_SCHPO Eukaryotic translation initiation factor 2 subunit alpha OS=Schizosaccharomyces pombe (strain 972 / ATCC 24843) OX=284812 GN=tif211 PE=1 SV=1 && -	-
MGG_14956	1617.12	1718.35	1552.5	464.367	452.12	346.973	1629.32	421.153	1.9521	2.58363e-86	2.45396e-85	MGG_14956	6	3702171	3704515	-	2345	protein_coding	- && sp|A2QCV4|NCB5R_ASPNC NADH-cytochrome b5 reductase 1 OS=Aspergillus niger (strain CBS 513.88 / FGSC A1513) OX=425011 GN=cbr1 PE=3 SV=1 && PF00970:Oxidoreductase FAD-binding domain|PF00175:Oxidoreductase NAD-binding domain|PF00173:Cytochrome b5-like Heme/Steroid binding domain	-
MGG_05660	704.318	762.269	737.896	97.6472	134.414	113.475	734.828	115.179	2.67465	2.87982e-86	2.73324e-85	MGG_05660	1	6019997	6021823	-	1493	protein_coding	- && sp|Q04179|URH1_YEAST Uridine nucleosidase OS=Saccharomyces cerevisiae (strain ATCC 204508 / S288c) OX=559292 GN=URH1 PE=1 SV=2 && PF01156:Inosine-uridine preferring nucleoside hydrolase	-
MGG_00802	1806.57	1826.5	1995.42	591.308	499.887	621.932	1876.17	571.042	1.71567	5.97452e-86	5.65775e-85	MGG_00802	5	1565999	1567594	+	1479	protein_coding	- && sp|Q0WP96|PGR_ARATH Protein PGR OS=Arabidopsis thaliana OX=3702 GN=PGR PE=2 SV=1 && PF01940:Integral membrane protein DUF92	-
MGG_08005	2384.89	2174.33	2503.18	879.909	826.48	863.067	2354.13	856.486	1.45838	6.67006e-86	6.307e-85	MGG_08005	2	5396380	5399471	-	2955	protein_coding	- && sp|Q8T9S7|PTEN_DICDI Phosphatidylinositol 3,4,5-trisphosphate 3-phosphatase and dual-specificity protein phosphatase PTEN OS=Dictyostelium discoideum OX=44689 GN=pteN PE=2 SV=1 && PF00782:Dual specificity phosphatase, catalytic domain	-
MGG_06510	4129.82	3716.17	4337.88	1331.26	1395.24	1614.84	4061.29	1447.11	1.48862	7.67655e-86	7.24792e-85	MGG_06510	4	3478517	3479987	+	1219	protein_coding	- && sp|Q9P5L0|CYB5_NEUCR Probable cytochrome b5 OS=Neurospora crassa (strain ATCC 24698 / 74-OR23-1A / CBS 708.71 / DSM 1257 / FGSC 987) OX=367110 GN=B23L21.190 PE=3 SV=2 && PF00173:Cytochrome b5-like Heme/Steroid binding domain	-
MGG_04839	1177.49	1254.59	1337.89	348.275	354.364	353.519	1256.66	352.053	1.83572	1.3378e-85	1.26029e-84	MGG_04839	2	1550128	1551639	-	1300	protein_coding	- && sp|B2KWH7|NIT22_AJECA Probable dehydratase NIT22 OS=Ajellomyces capsulatus OX=5037 GN=NIT22 PE=2 SV=1 && PF01575:MaoC like domain	-
MGG_09821	2284.27	2368.14	2287.66	902.694	972.003	926.351	2313.36	933.683	1.30921	1.45504e-85	1.36972e-84	MGG_09821	6	4007103	4008859	-	1668	protein_coding	- && - && -	-
MGG_11589	1624.37	1778.05	1570.77	552.249	537.656	524.823	1657.73	538.243	1.62308	1.5839e-85	1.48992e-84	MGG_11589	5	3119294	3120251	-	731	protein_coding	- && sp|Q7RYI0|MIC10_NEUCR MICOS complex subunit mic10 OS=Neurospora crassa (strain ATCC 24698 / 74-OR23-1A / CBS 708.71 / DSM 1257 / FGSC 987) OX=367110 GN=mic10 PE=3 SV=1 && PF04418:Domain of unknown function (DUF543)	-
MGG_04372	1608.96	1601.54	1455.7	483.896	456.564	513.912	1555.4	484.791	1.68179	1.93969e-85	1.82326e-84	MGG_04372	2	661859	664394	-	2367	protein_coding	- && sp|Q94EC3|MST7_ORYSJ Sugar transport protein MST7 OS=Oryza sativa subsp. japonica OX=39947 GN=MST7 PE=2 SV=1 && PF00083:Sugar (and other) transporter	-
MGG_03558	2789.17	2828.44	2712.31	1231.44	1133.08	1187.13	2776.64	1183.88	1.22974	2.1861e-85	2.05335e-84	MGG_03558	4	1468670	1472801	+	3823	protein_coding	- && sp|P40485|SLM1_YEAST Phosphatidylinositol 4,5-bisphosphate-binding protein SLM1 OS=Saccharomyces cerevisiae (strain ATCC 204508 / S288c) OX=559292 GN=SLM1 PE=1 SV=1 && -	-
MGG_10358	2925.14	2905.45	3152.49	1265.07	1219.72	1304.97	2994.36	1263.25	1.24492	3.28756e-85	3.07655e-84	MGG_10358	6	852601	854785	+	2042	protein_coding	- && sp|O94501|TCPA_SCHPO T-complex protein 1 subunit alpha OS=Schizosaccharomyces pombe (strain 972 / ATCC 24843) OX=284812 GN=cct1 PE=3 SV=1 && PF00118:TCP-1/cpn60 chaperonin family	-
MGG_01359	4063.65	3686.75	4058.43	1706.66	1778.49	1763.23	3936.28	1749.46	1.16983	3.66374e-85	3.42605e-84	MGG_01359	2	3240167	3242873	-	2480	protein_coding	- && sp|Q7SFX6|LYS1_NEUCR Saccharopine dehydrogenase [NAD(+), L-lysine-forming] OS=Neurospora crassa (strain ATCC 24698 / 74-OR23-1A / CBS 708.71 / DSM 1257 / FGSC 987) OX=367110 GN=lys-4 PE=3 SV=1 && PF05222:Alanine dehydrogenase/PNT, N-terminal domain	-
MGG_11343	1700.51	1861.11	1811.86	591.308	524.326	624.114	1791.16	579.916	1.62678	4.94791e-85	4.61671e-84	MGG_11343	2	1598986	1601675	+	2690	protein_coding	- && sp|Q99148|PUR2_YARLI Bifunctional purine biosynthetic protein ADE1 OS=Yarrowia lipolytica (strain CLIB 122 / E 150) OX=284591 GN=ADE1 PE=3 SV=1 && PF01071:Phosphoribosylglycinamide synthetase, ATP-grasp (A) domain|PF00586:AIR synthase related protein, N-terminal domain|PF02844:Phosphoribosylglycinamide synthetase, N domain|PF02769:AIR synthase related protein, C-terminal domain|PF02843:Phosp…	-
MGG_08276	4047.33	4057.94	4084	1957.28	2009.55	2038.19	4063.09	2001.67	1.02139	6.66455e-85	6.21389e-84	MGG_08276	2	8039187	8041139	-	1839	protein_coding	- && - && -	-
MGG_02949	2522.67	2386.31	2642.91	1020.96	1013.1	963.449	2517.3	999.17	1.33293	7.35654e-85	6.85405e-84	MGG_02949	7	883965	888023	+	3782	protein_coding	- && sp|Q9P6L5|SLA2_SCHPO Endocytosis protein end4 OS=Schizosaccharomyces pombe (strain 972 / ATCC 24843) OX=284812 GN=end4 PE=1 SV=2 && PF01608:I/LWEQ domain|PF07651:ANTH domain	-
MGG_04112	2529.02	2385.44	2395.42	935.243	960.894	1026.73	2436.63	974.29	1.32241	9.39552e-85	8.74734e-84	MGG_04112	6	1923316	1925203	-	1888	protein_coding	- && - && PF11709:Mitochondrial ribosomal protein subunit	-
MGG_01667	3164.44	2689.14	3539.71	857.125	922.014	1002.73	3131.1	927.289	1.75541	1.11852e-84	1.04059e-83	MGG_01667	2	4391284	4392137	+	642	protein_coding	- && - && -	-
MGG_04504	1149.39	1013.19	1029.22	257.138	266.606	266.231	1063.93	263.325	2.01443	1.20459e-84	1.11984e-83	TMA22	1	7282877	7284611	-	1506	protein_coding	- && sp|A4QVI3|DENR_MAGO7 Translation machinery-associated protein 22 OS=Magnaporthe oryzae (strain 70-15 / ATCC MYA-4617 / FGSC 8958) OX=242507 GN=TMA22 PE=3 SV=2 && PF01253:Translation initiation factor SUI1	-
MGG_05264	3972.1	4121.96	3944.27	1826	1796.26	1960.72	4012.78	1861	1.10854	1.21761e-84	1.13112e-83	MGG_05264	3	5208867	5212400	+	3116	protein_coding	- && sp|J9VI89|TIF3_CRYNH Probable eukaryotic translation initiation factor 4H OS=Cryptococcus neoformans var. grubii serotype A (strain H99 / ATCC 208821 / CBS 10515 / FGSC 9487) OX=235443 GN=TIF3 PE=1 SV=2 && PF00076:RNA recognition motif. (a.k.a. RRM, RBD, or RNP domain)	-
MGG_04181	2830.87	2731.54	3038.34	1128.37	1183.07	1205.68	2866.92	1172.37	1.28998	1.51454e-84	1.40593e-83	MGG_04181	6	1687767	1689080	+	1028	protein_coding	- && - && -	-
MGG_08560	2113.86	1887.07	2358.89	576.118	570.982	672.123	2119.94	606.408	1.80535	2.18158e-84	2.02071e-83	CHZ1	4	666930	668192	+	1047	protein_coding	- && sp|A4QYF9|CHZ1_MAGO7 Histone H2A.Z-specific chaperone CHZ1 OS=Magnaporthe oryzae (strain 70-15 / ATCC MYA-4617 / FGSC 8958) OX=242507 GN=CHZ1 PE=3 SV=1 && PF09649:Histone chaperone domain CHZ	-
MGG_08638	1334.31	1169.79	1252.05	361.295	325.482	344.79	1252.05	343.856	1.86398	2.36971e-84	2.19176e-83	MGG_08638	1	7635945	7639885	+	3609	protein_coding	- && - && PF13423:Ubiquitin carboxyl-terminal hydrolase	-
MGG_05983	1838.3	1814.39	1977.16	672.681	669.849	702.674	1876.62	681.734	1.46069	5.73034e-84	5.28465e-83	MGG_05983	3	2184652	2187745	-	2274	protein_coding	- && sp|S0EG57|ME178_GIBF5 Methyltransferase FFUJ_09178 OS=Gibberella fujikuroi (strain CBS 195.34 / IMI 58289 / NRRL A-6831) OX=1279085 GN=FFUJ_09178 PE=2 SV=1 && PF13489:Methyltransferase domain	-
MGG_09006	925.493	888.593	1075.79	126.941	159.964	190.944	963.293	159.283	2.59644	6.25068e-84	5.75198e-83	MGG_09006	7	2723646	2724880	-	976	protein_coding	- && sp|Q02854|NUXM_NEUCR NADH-ubiquinone oxidoreductase 20.9 kDa subunit OS=Neurospora crassa (strain ATCC 24698 / 74-OR23-1A / CBS 708.71 / DSM 1257 / FGSC 987) OX=367110 GN=nuo20.9 PE=1 SV=1 && PF12853:C-terminal of NADH-ubiquinone oxidoreductase 21 kDa subunit|PF10785:NADH-ubiquinone oxidoreductase complex I, 21 kDa subunit	-
MGG_06764	2470.1	2284.21	2675.78	905.949	912.016	930.716	2476.7	916.227	1.43443	7.26739e-84	6.68274e-83	MGG_06764	1	2638446	2640911	-	2350	protein_coding	- && sp|Q9P6I5|KGUA_SCHPO Guanylate kinase OS=Schizosaccharomyces pombe (strain 972 / ATCC 24843) OX=284812 GN=SPBC1198.05 PE=3 SV=1 && PF00625:Guanylate kinase	-
MGG_01208	3424.6	3190.98	3126.92	1452.77	1366.36	1338.79	3247.5	1385.97	1.22834	1.03592e-83	9.50521e-83	MGG_01208	2	2662102	2663480	-	1090	protein_coding	- && sp|O14290|YF14_SCHPO Uncharacterized protein C9E9.04 OS=Schizosaccharomyces pombe (strain 972 / ATCC 24843) OX=284812 GN=SPAC9E9.04 PE=4 SV=1 && PF05529:Bap31/Bap29 transmembrane region|PF18035:Bap31/Bap29 cytoplasmic coiled-coil domain	-
MGG_04147	2538.08	2446.01	2178.98	858.21	829.812	734.316	2387.69	807.446	1.56427	1.58479e-83	1.45204e-82	MGG_04147	6	1802181	1802779	-	489	protein_coding	- && sp|P38293|UMP1_YEAST Proteasome maturation factor UMP1 OS=Saccharomyces cerevisiae (strain ATCC 204508 / S288c) OX=559292 GN=UMP1 PE=1 SV=1 && PF05348:Proteasome maturation factor UMP1	-
MGG_06623	5203.07	5400.78	5117.78	2660.34	2437.23	2587.02	5240.54	2561.53	1.03268	1.83796e-83	1.68279e-82	MGG_06623	4	3068037	3070492	+	2226	protein_coding	- && sp|C8V7P3|IVOC_EMENI N-acetyltryptophan 6-hydroxylase ivoC OS=Emericella nidulans (strain FGSC A4 / ATCC 38163 / CBS 112.46 / NRRL 194 / M139) OX=227321 GN=ivoC PE=3 SV=1 && PF00067:Cytochrome P450	-
MGG_04136	2577.06	2287.67	2557.98	879.909	935.344	967.814	2474.24	927.689	1.41514	2.1078e-83	1.92845e-82	MGG_04136	6	1832853	1833886	-	880	protein_coding	- && sp|P25711|NDUS4_NEUCR NADH-ubiquinone oxidoreductase 21 kDa subunit, mitochondrial OS=Neurospora crassa (strain ATCC 24698 / 74-OR23-1A / CBS 708.71 / DSM 1257 / FGSC 987) OX=367110 GN=nuo-21 PE=1 SV=2 && PF04800:ETC complex I subunit conserved region	-
MGG_00962	630.895	810.722	476.71	14.1046	21.1063	12.0022	639.442	15.7377	5.34749	2.33984e-83	2.13767e-82	MGG_00962	5	988835	989559	+	651	protein_coding	- && - && -	-
MGG_02971	1379.63	1441.48	1438.35	435.072	449.898	484.452	1419.82	456.474	1.63714	3.65983e-83	3.3412e-82	MGG_02971	7	802788	804446	-	1279	protein_coding	- && sp|Q148J6|ARPC4_BOVIN Actin-related protein 2/3 complex subunit 4 OS=Bos taurus OX=9913 GN=ARPC4 PE=1 SV=3 && PF05856:ARP2/3 complex 20 kDa subunit (ARPC4)	-
MGG_07420	475.89	469.821	487.669	18.4445	34.4367	27.2777	477.793	26.7196	4.16293	7.14714e-83	6.50621e-82	MGG_07420	3	565410	567646	+	2054	protein_coding	- && - && -	-
MGG_04425	1946.16	1882.74	1970.77	768.158	729.835	741.954	1933.23	746.649	1.37232	1.08355e-82	9.84261e-82	MGG_04425	2	755285	756940	+	1557	protein_coding	- && sp|P15625|SYFA_YEAST Phenylalanine--tRNA ligase alpha subunit OS=Saccharomyces cerevisiae (strain ATCC 204508 / S288c) OX=559292 GN=FRS2 PE=1 SV=3 && PF18553:PheRS DNA binding domain 3|PF01409:tRNA synthetases class II core domain (F)	-
MGG_01326	2337.75	2478.02	2461.17	1036.14	996.442	1013.64	2425.65	1015.41	1.2563	1.2606e-82	1.14427e-81	MGG_01326	2	3106198	3110069	+	3274	protein_coding	- && - && PF07217:Heterokaryon incompatibility protein Het-C	-
MGG_03310	2295.15	2287.67	2487.66	887.504	953.118	947.083	2356.83	929.235	1.34273	1.52519e-82	1.38148e-81	MGG_03310	4	2311702	2313995	-	2040	protein_coding	- && sp|P87153|TCPH_SCHPO Probable T-complex protein 1 subunit eta OS=Schizosaccharomyces pombe (strain 972 / ATCC 24843) OX=284812 GN=cct7 PE=1 SV=1 && PF00118:TCP-1/cpn60 chaperonin family	-
MGG_00537	4960.14	5189.66	4752.49	2458.54	2443.89	2422.26	4967.43	2441.56	1.0248	1.68309e-82	1.52342e-81	MGG_00537	5	2541299	2544221	+	2639	protein_coding	- && sp|P53390|MEP3_YEAST Ammonium transporter MEP3 OS=Saccharomyces cerevisiae (strain ATCC 204508 / S288c) OX=559292 GN=MEP3 PE=1 SV=1 && PF00909:Ammonium Transporter Family	-
MGG_13157	1382.35	1438.88	1503.19	484.981	469.894	454.992	1441.47	469.956	1.61688	3.15887e-82	2.85107e-81	MGG_13157	1	6261253	6264213	-	2961	protein_coding	- && sp|Q7SH17|ACKA_NEUCR Probable acetate kinase OS=Neurospora crassa (strain ATCC 24698 / 74-OR23-1A / CBS 708.71 / DSM 1257 / FGSC 987) OX=367110 GN=B12J7.040 PE=3 SV=3 && PF00871:Acetokinase family	-
MGG_04716	2017.78	1838.62	2544.28	520.785	464.34	551.01	2133.56	512.045	2.05851	3.54522e-82	3.1975e-81	MGG_04716	1	6876962	6878261	-	871	protein_coding	- && - && PF03179:Vacuolar (H+)-ATPase G subunit	-
MGG_07010	1850.99	1946.77	2005.47	744.288	657.629	652.483	1934.41	684.8	1.49795	4.59452e-82	4.138e-81	MGG_07010	1	3567150	3568792	-	1556	protein_coding	- && sp|Q12000|TMA46_YEAST Translation machinery-associated protein 46 OS=Saccharomyces cerevisiae (strain ATCC 204508 / S288c) OX=559292 GN=TMA46 PE=1 SV=2 && PF16543:DRG Family Regulatory Proteins, Tma46|PF00642:Zinc finger C-x8-C-x5-C-x3-H type (and similar)	-
MGG_07727	2546.24	2375.06	2652.95	1038.31	1018.66	987.454	2524.75	1014.81	1.31475	5.35119e-82	4.81607e-81	MGG_07727	3	5540936	5542353	+	1231	protein_coding	- && sp|P21242|PSA7_YEAST Probable proteasome subunit alpha type-7 OS=Saccharomyces cerevisiae (strain ATCC 204508 / S288c) OX=559292 GN=PRE10 PE=1 SV=2 && PF10584:Proteasome subunit A N-terminal signature|PF00227:Proteasome subunit	-
MGG_05913	3085.58	3045.62	2828.3	1271.58	1300.82	1182.76	2986.5	1251.72	1.25469	5.8022e-82	5.21828e-81	MGG_05913	3	1924443	1925099	-	657	protein_coding	- && - && -	-
MGG_09900	1380.54	1376.58	1285.84	418.798	379.914	433.17	1347.65	410.627	1.71436	6.94192e-82	6.23889e-81	MGG_09900	1	4271238	4272584	-	1263	protein_coding	- && - && -	-
MGG_08631	1543.7	1346.3	1663	318.981	286.602	402.619	1517.67	336.067	2.17447	7.04005e-82	6.32261e-81	MGG_08631	1	7620606	7621854	-	948	protein_coding	- && sp|Q9NZL9|MAT2B_HUMAN Methionine adenosyltransferase 2 subunit beta OS=Homo sapiens OX=9606 GN=MAT2B PE=1 SV=1 && PF04321:RmlD substrate binding domain	-
MGG_09464	1298.95	1341.97	1395.43	404.693	337.701	412.439	1345.45	384.945	1.80489	9.68915e-82	8.68944e-81	MGG_09464	3	3585866	3587593	+	1593	protein_coding	- && sp|Q6BIE4|RM02_DEBHA 54S ribosomal protein L2, mitochondrial OS=Debaryomyces hansenii (strain ATCC 36239 / CBS 767 / BCRC 21394 / JCM 1990 / NBRC 0083 / IGC 2968) OX=284592 GN=MRPL2 PE=3 SV=1 && PF01016:Ribosomal L27 protein	-
MGG_04584	1607.15	1514.16	1710.49	527.295	554.319	508.457	1610.6	530.024	1.60341	1.05966e-81	9.49657e-81	MGG_04584	2	1028776	1030733	+	1630	protein_coding	- && sp|Q9URX7|ANM1_SCHPO Protein arginine N-methyltransferase 1 OS=Schizosaccharomyces pombe (strain 972 / ATCC 24843) OX=284812 GN=rmt1 PE=1 SV=2 && PF13649:Methyltransferase domain	-
MGG_11723	1120.38	1015.78	1110.5	277.752	235.502	288.053	1082.22	267.102	2.01786	1.24981e-81	1.11928e-80	MGG_11723	1	4292481	4293156	-	513	protein_coding	- && - && -	-
MGG_07528	1039.71	1078.94	1135.15	296.196	278.826	305.511	1084.6	293.511	1.88544	1.27675e-81	1.1426e-80	PTH3	3	929118	930723	-	1527	protein_coding	- && sp|O42621|HIS7_MAGO7 Imidazoleglycerol-phosphate dehydratase OS=Magnaporthe oryzae (strain 70-15 / ATCC MYA-4617 / FGSC 8958) OX=242507 GN=PTH3 PE=3 SV=2 && PF00475:Imidazoleglycerol-phosphate dehydratase	-
MGG_08776	697.066	611.719	631.047	103.072	99.9774	86.1976	646.611	96.4157	2.74548	2.89975e-81	2.58777e-80	MGG_08776	6	152210	155382	+	2671	protein_coding	- && sp|A0A0H2VG78|GLCP_STAES Glucose transporter GlcP OS=Staphylococcus epidermidis (strain ATCC 12228 / FDA PCI 1200) OX=176280 GN=glcP PE=1 SV=2 && PF00083:Sugar (and other) transporter	-
MGG_00119	4089.03	3602.83	4318.7	1600.33	1516.32	1643.21	4003.52	1586.62	1.33507	5.13182e-81	4.57326e-80	MGG_00119	5	4071842	4073262	-	1077	protein_coding	- && - && -	-
MGG_00530	3360.24	3603.69	3264.82	1488.58	1480.78	1333.34	3409.58	1434.23	1.24949	5.31624e-81	4.73097e-80	MGG_00530	5	2586643	2588851	+	2209	protein_coding	- && sp|C0HLA0|GH5FP_CHAOB Glycosyl hydrolase 5 family protein OS=Chamaecyparis obtusa OX=13415 PE=1 SV=1 && -	-
MGG_10394	1582.68	1759.88	1849.31	535.974	487.668	577.197	1730.62	533.613	1.6972	7.64206e-81	6.79122e-80	MGG_10394	6	929931	931640	-	1710	protein_coding	- && - && -	-
MGG_02634	3615.86	3532.74	3611.85	1706.66	1722.94	1783.96	3586.82	1737.85	1.04535	1.22762e-80	1.09017e-79	MGG_02634	7	2111161	2114633	+	3110	protein_coding	- && sp|P87140|COPG_SCHPO Probable coatomer subunit gamma OS=Schizosaccharomyces pombe (strain 972 / ATCC 24843) OX=284812 GN=sec21 PE=1 SV=1 && PF16381:Coatomer subunit gamma-1 C-terminal appendage platform|PF01602:Adaptin N terminal region|PF08752:Coatomer gamma subunit appendage platform subdomain	-
MGG_11308	1704.14	1646.54	1522.37	573.948	519.883	506.275	1624.35	533.368	1.60658	4.91688e-80	4.34815e-79	MGG_11308	2	2172668	2174453	-	1706	protein_coding	- && sp|N4WR35|RED1_COCH4 NADP-dependent oxidoreductase RED1 OS=Cochliobolus heterostrophus (strain C4 / ATCC 48331 / race T) OX=665024 GN=RED1 PE=3 SV=1 && PF16884:N-terminal domain of oxidoreductase|PF00107:Zinc-binding dehydrogenase	-
MGG_11573	1600.8	1508.1	1747.94	488.236	446.566	535.734	1618.95	490.179	1.72323	7.10489e-80	6.27871e-79	MGG_11573	5	2770905	2772268	-	992	protein_coding	- && sp|Q7RYL4|RT10_NEUCR 37S ribosomal protein S10, mitochondrial OS=Neurospora crassa (strain ATCC 24698 / 74-OR23-1A / CBS 708.71 / DSM 1257 / FGSC 987) OX=367110 GN=mrp-10 PE=1 SV=2 && PF00338:Ribosomal protein S10p/S20e	-
MGG_07333	1347.9	1364.47	1368.03	438.327	422.127	354.61	1360.13	405.022	1.74774	9.29465e-80	8.20242e-79	DBP5	2	7289661	7292430	+	2273	protein_coding	- && sp|A4RIF1|DBP5_MAGO7 ATP-dependent RNA helicase DBP5 OS=Magnaporthe oryzae (strain 70-15 / ATCC MYA-4617 / FGSC 8958) OX=242507 GN=DBP5 PE=3 SV=2 && PF00270:DEAD/DEAH box helicase|PF00271:Helicase conserved C-terminal domain	-
MGG_04741	1394.13	1487.33	1525.11	494.746	503.22	468.086	1468.86	488.684	1.58783	1.1429e-79	1.0079e-78	MGG_04741	2	1352356	1353669	+	1060	protein_coding	- && sp|O42661|SMD1_SCHPO Small nuclear ribonucleoprotein Sm D1 OS=Schizosaccharomyces pombe (strain 972 / ATCC 24843) OX=284812 GN=smd1 PE=1 SV=1 && PF01423:LSM domain	-
MGG_16630	2146.49	2031.56	2017.34	820.236	846.475	824.878	2065.13	830.53	1.31416	1.89383e-79	1.66665e-78	MGG_16630	3	621350	622921	+	1434	protein_coding	- && sp|P45856|HBD_BACSU Probable 3-hydroxybutyryl-CoA dehydrogenase OS=Bacillus subtilis (strain 168) OX=224308 GN=mmgB PE=2 SV=1 && PF02737:3-hydroxyacyl-CoA dehydrogenase, NAD binding domain|PF00725:3-hydroxyacyl-CoA dehydrogenase, C-terminal domain	-
MGG_15736	1350.62	1379.18	1364.38	448.092	471.005	412.439	1364.73	443.845	1.62072	5.56777e-79	4.88295e-78	MGG_15736	2	4103051	4104137	+	937	protein_coding	- && - && PF18126:Mitochondrial ribosomal protein mL59	-
MGG_08144	3302.23	3208.28	3401.81	1523.3	1356.36	1493.73	3304.1	1457.79	1.18022	7.15711e-79	6.26814e-78	MGG_08144	2	5843119	5845209	-	1633	protein_coding	- && sp|G4MYS1|YPT7_MAGO7 Ypt/Rab-type GTPase ypt7 OS=Magnaporthe oryzae (strain 70-15 / ATCC MYA-4617 / FGSC 8958) OX=242507 GN=YPT7 PE=1 SV=1 && PF00071:Ras family	-
MGG_06927	2097.54	2048.87	1566.2	520.785	448.787	446.264	1904.2	471.945	2.01247	1.09209e-78	9.55126e-78	MGG_06927	1	3283366	3284211	-	656	protein_coding	- && sp|Q8LDK3|NDUB2_ARATH NADH dehydrogenase [ubiquinone] 1 beta subcomplex subunit 2 OS=Arabidopsis thaliana OX=3702 GN=At1g76200 PE=1 SV=1 && -	-
MGG_07756	5544.8	5694.96	5031.02	2619.11	2538.32	2570.65	5423.59	2576.03	1.07417	1.11878e-78	9.77795e-78	MGG_07756	3	5646762	5651640	-	4102	protein_coding	- && sp|O93918|PYC_ASPTE Pyruvate carboxylase OS=Aspergillus terreus OX=33178 GN=pyc PE=2 SV=1 && PF00289:Biotin carboxylase, N-terminal domain|PF02786:Carbamoyl-phosphate synthase L chain, ATP binding domain|PF02436:Conserved carboxylase domain|PF02785:Biotin carboxylase C-terminal domain|PF00682:HMGL-like|PF00364:Biotin-requiring enzyme	-
MGG_03066	2022.31	1927.74	1902.27	661.831	540.989	692.854	1950.77	631.891	1.62589	1.29363e-78	1.12984e-77	MGG_03066	7	412572	415336	+	2240	protein_coding	- && - && -	-
MGG_05299	1828.33	1986.57	1643.83	614.092	575.426	590.29	1819.57	593.269	1.61698	2.38262e-78	2.07523e-77	MGG_05299	3	5321908	5324974	+	2893	protein_coding	- && sp|P11491|PPB_YEAST Repressible alkaline phosphatase OS=Saccharomyces cerevisiae (strain ATCC 204508 / S288c) OX=559292 GN=PHO8 PE=1 SV=2 && PF00245:Alkaline phosphatase	-
MGG_12124	1394.13	1299.58	1194.51	386.249	385.468	351.337	1296.07	374.351	1.79179	2.41245e-78	2.09978e-77	MGG_12124	6	2360071	2360411	-	162	protein_coding	- && sp|O42999|TOM7_SCHPO Mitochondrial import receptor subunit tom7 OS=Schizosaccharomyces pombe (strain 972 / ATCC 24843) OX=284812 GN=tom7 PE=3 SV=2 && -	-
MGG_16417	1735.87	1727	1905.93	666.171	599.864	640.481	1789.6	635.505	1.49333	3.09011e-78	2.68776e-77	MGG_16417	1	5812743	5815025	+	2087	protein_coding	- && sp|Q9USH8|GLU2B_SCHPO Glucosidase 2 subunit beta OS=Schizosaccharomyces pombe (strain 972 / ATCC 24843) OX=284812 GN=gtb1 PE=1 SV=1 && PF12999:Glucosidase II beta subunit-like|PF13015:Glucosidase II beta subunit-like protein	-
MGG_00872	1008.89	878.21	1056.62	218.079	196.622	237.862	981.238	217.521	2.17278	6.77478e-78	5.87255e-77	MGG_00872	5	1308529	1309948	+	894	protein_coding	- && sp|Q04344|HNT1_YEAST Hit family protein 1 OS=Saccharomyces cerevisiae (strain ATCC 204508 / S288c) OX=559292 GN=HNT1 PE=1 SV=2 && PF01230:HIT domain	-
MGG_02605	2055.85	2075.69	1863	779.007	750.941	750.683	1998.18	760.211	1.3943	1.54627e-77	1.3367e-76	MGG_02605	7	2218781	2221041	+	2200	protein_coding	- && sp|Q9BPW8|NIPS1_HUMAN Protein NipSnap homolog 1 OS=Homo sapiens OX=9606 GN=NIPSNAP1 PE=1 SV=1 && PF07978:NIPSNAP	-
MGG_05528	2938.74	2723.75	2890.4	1229.27	1219.72	1307.15	2850.96	1252.05	1.18699	2.04522e-77	1.76442e-76	MGG_05528	1	5517021	5518448	+	1291	protein_coding	- && sp|Q9UUM7|HOB3_SCHPO Protein hob3 OS=Schizosaccharomyces pombe (strain 972 / ATCC 24843) OX=284812 GN=hob3 PE=1 SV=1 && PF03114:BAR domain	-
MGG_06189	29992	32056.8	26715.8	14396.4	14454.5	13507.9	29588.2	14119.6	1.06735	2.69918e-77	2.32543e-76	MGG_06189	3	2867158	2869773	-	1896	protein_coding	- && sp|D4AZK9|ECM33_ARTBC Cell surface GPI-anchored protein ARB_01627 OS=Arthroderma benhamiae (strain ATCC MYA-4681 / CBS 112371) OX=663331 GN=ARB_01627 PE=1 SV=1 && -	-
MGG_03687	1041.52	1062.5	1125.11	309.216	314.373	312.057	1076.38	311.882	1.78708	4.15433e-77	3.57424e-76	MGG_03687	4	1018814	1020450	+	1434	protein_coding	- && - && PF05817:Oligosaccharyltransferase subunit Ribophorin II	-
MGG_07915	2076.69	2165.68	2153.41	905.949	830.923	796.51	2131.93	844.461	1.33599	6.35994e-77	5.45709e-76	MGG_07915	3	6237100	6239158	+	1989	protein_coding	- && sp|Q12460|NOP56_YEAST Nucleolar protein 56 OS=Saccharomyces cerevisiae (strain ATCC 204508 / S288c) OX=559292 GN=NOP56 PE=1 SV=1 && PF01798:snoRNA binding domain, fibrillarin|PF08156:NOP5NT (NUC127) domain	-
MGG_10233	760.518	702.568	803.649	144.301	158.853	153.846	755.578	152.333	2.31035	7.55914e-77	6.48167e-76	MGG_10233	supercont8.8	369340	370898	-	1482	protein_coding	- && sp|Q53877|DNRU_STRS5 Putative daunorubicin C-13 ketoreductase DnrU OS=Streptomyces sp. (strain C5) OX=45212 PE=3 SV=1 && PF00106:short chain dehydrogenase	-
MGG_01683	1369.66	1377.45	1231.04	412.288	405.464	349.155	1326.05	388.969	1.76962	8.29858e-77	7.11091e-76	MGG_01683	2	4451106	4452675	+	1444	protein_coding	- && sp|Q9JKB1|UCHL3_MOUSE Ubiquitin carboxyl-terminal hydrolase isozyme L3 OS=Mus musculus OX=10090 GN=Uchl3 PE=1 SV=2 && PF01088:Ubiquitin carboxyl-terminal hydrolase, family 1	-
MGG_03704	1862.77	1720.08	2010.95	667.256	667.627	660.121	1864.6	665.001	1.48721	2.30185e-76	1.96446e-75	MGG_03704	4	963329	964748	+	1122	protein_coding	- && sp|Q2HFZ9|SSU72_CHAGB RNA polymerase II subunit A C-terminal domain phosphatase SSU72 OS=Chaetomium globosum (strain ATCC 6205 / CBS 148.51 / DSM 1962 / NBRC 6347 / NRRL 1970) OX=306901 GN=SSU72 PE=3 SV=1 && PF04722:Ssu72-like protein	-
MGG_06496	2226.26	2164.81	2357.07	915.713	936.455	952.538	2249.38	934.902	1.26653	2.41903e-76	2.06308e-75	MGG_06496	4	3521360	3526207	-	4369	protein_coding	- && sp|Q8VDJ3|VIGLN_MOUSE Vigilin OS=Mus musculus OX=10090 GN=Hdlbp PE=1 SV=1 && PF00013:KH domain	-
MGG_03865	1530.1	1810.07	1160.72	267.987	302.154	268.413	1500.3	279.518	2.42476	3.07453e-76	2.61685e-75	MGG_03865	6	2785899	2786197	+	222	protein_coding	- && - && -	-
MGG_00146	1611.68	1624.04	1423.74	527.295	476.559	442.99	1553.15	482.281	1.68728	3.60239e-76	3.06408e-75	MGG_00146	5	3955477	3957126	-	1650	protein_coding	- && - && -	-
MGG_06030	3362.96	2818.93	3915.05	1078.46	997.552	1013.64	3365.64	1029.88	1.70814	6.52108e-76	5.53921e-75	MGG_06030	3	2329845	2331063	-	1043	protein_coding	- && sp|P24919|NDUA5_NEUCR NADH-ubiquinone oxidoreductase 29.9 kDa subunit, mitochondrial OS=Neurospora crassa (strain ATCC 24698 / 74-OR23-1A / CBS 708.71 / DSM 1257 / FGSC 987) OX=367110 GN=nuo-32 PE=1 SV=1 && PF04716:ETC complex I subunit conserved region	-
MGG_04884	1638.88	1584.24	1569.85	605.412	602.086	601.201	1597.66	602.9	1.40594	9.59304e-76	8.14319e-75	MGG_04884	3	3820138	3822085	+	1872	protein_coding	- && sp|O14300|OXA11_SCHPO Mitochondrial inner membrane protein oxa1-1 OS=Schizosaccharomyces pombe (strain 972 / ATCC 24843) OX=284812 GN=oxa101 PE=2 SV=1 && PF02096:60Kd inner membrane protein	-
MGG_06376	788.618	775.248	775.338	186.615	178.848	173.486	779.735	179.65	2.11771	1.19387e-75	1.01276e-74	MGG_06376	4	3968990	3970579	+	1284	protein_coding	- && sp|Q12740|P5CR_LOPAR Pyrroline-5-carboxylate reductase OS=Lophium arboricola OX=42465 GN=P5CR PE=2 SV=1 && PF03807:NADP oxidoreductase coenzyme F420-dependent|PF14748:Pyrroline-5-carboxylate reductase dimerisation	-
MGG_08771	591.917	497.508	575.339	64.0131	66.6516	77.4687	554.922	69.3778	2.99933	1.45224e-75	1.23111e-74	MGG_08771	6	171579	173025	+	1150	protein_coding	- && sp|Q9P6N2|PTF1_SCHPO Pdp3-interacting factor 1 OS=Schizosaccharomyces pombe (strain 972 / ATCC 24843) OX=284812 GN=ptf1 PE=1 SV=1 && PF12710:haloacid dehalogenase-like hydrolase	-
MGG_03335	1124.91	1235.55	1146.11	366.719	355.475	348.064	1168.86	356.753	1.71226	3.34137e-75	2.8307e-74	MGG_03335	4	2218713	2219999	-	1203	protein_coding	- && sp|F9XMX6|FER4_ZYMTI Enoyl-CoA isomerase/hydratase MYCGRDRAFT_76805 OS=Zymoseptoria tritici (strain CBS 115943 / IPO323) OX=336722 GN=MYCGRDRAFT_76805 PE=3 SV=1 && PF00378:Enoyl-CoA hydratase/isomerase	-
MGG_06743	2616.94	2604.35	2503.18	1192.38	1095.31	1106.38	2574.83	1131.36	1.18634	7.47521e-75	6.31588e-74	MGG_06743	1	2581085	2583613	+	2312	protein_coding	- && sp|Q9C0U7|VPS5_SCHPO Vacuolar protein sorting-associated protein vps5 OS=Schizosaccharomyces pombe (strain 972 / ATCC 24843) OX=284812 GN=vps5 PE=1 SV=1 && PF00787:PX domain|PF09325:Vps5 C terminal like	-
MGG_16429	1527.38	1466.57	1438.35	521.87	543.211	483.361	1477.43	516.147	1.51738	1.27182e-74	1.07315e-73	MGG_16429	1	5919388	5921037	-	1541	protein_coding	- && - && -	-
MGG_02668	1938.91	1790.16	1915.06	733.439	727.613	761.594	1881.38	740.882	1.34427	1.50075e-74	1.26547e-73	MGG_02668	7	1971997	1973728	+	1366	protein_coding	- && sp|Q09896|MPC2_SCHPO Probable mitochondrial pyruvate carrier 2 OS=Schizosaccharomyces pombe (strain 972 / ATCC 24843) OX=284812 GN=mpc2 PE=3 SV=1 && -	-
MGG_01713	1877.27	1987.44	1610.04	605.412	548.765	591.381	1824.92	581.853	1.64916	2.16178e-74	1.82045e-73	MGG_01713	2	4545496	4547318	+	1140	protein_coding	- && sp|M2YJQ2|NORB_DOTSN Norsolorinic acid reductase B OS=Dothistroma septosporum (strain NZE10 / CBS 128990) OX=675120 GN=norB PE=2 SV=1 && PF00248:Aldo/keto reductase family	-
MGG_04007	1688.73	1584.24	1546.11	603.243	528.769	565.194	1606.36	565.735	1.50532	3.31862e-74	2.79094e-73	MGG_04007	6	2251973	2254020	+	1959	protein_coding	- && - && PF01161:Phosphatidylethanolamine-binding protein	-
MGG_07135	1010.7	946.564	929.675	269.072	224.394	211.675	962.313	235.047	2.03319	3.60551e-74	3.0282e-73	MGG_07135	2	6497016	6497974	+	873	protein_coding	- && sp|P35788|PYRE_COLGR Orotate phosphoribosyltransferase OS=Colletotrichum graminicola OX=31870 GN=PYR1 PE=3 SV=1 && PF00156:Phosphoribosyl transferase domain	-
MGG_17830	2332.32	2250.47	2399.07	1005.77	1038.65	996.182	2327.29	1013.53	1.19921	5.00426e-74	4.2002e-73	MGG_17830	6	3833432	3834901	-	1371	protein_coding	- && sp|O14172|MET8_SCHPO Siroheme biosynthesis protein met8 OS=Schizosaccharomyces pombe (strain 972 / ATCC 24843) OX=284812 GN=met8 PE=3 SV=1 && PF13241:Putative NAD(P)-binding|PF14824:Sirohaem biosynthesis protein central|PF14823:Sirohaem biosynthesis protein C-terminal	-
MGG_04113	1240.94	1251.13	1247.48	407.948	398.799	436.444	1246.52	414.397	1.58871	7.2631e-74	6.08806e-73	MGG_04113	6	1921996	1923418	+	1423	protein_coding	- && sp|Q6CFH4|RPIA_YARLI Ribose-5-phosphate isomerase OS=Yarrowia lipolytica (strain CLIB 122 / E 150) OX=284591 GN=RKI1 PE=3 SV=1 && PF06026:Ribose 5-phosphate isomerase A (phosphoriboisomerase A)	-
MGG_01267	1606.24	1376.58	1824.65	460.027	409.907	430.988	1602.49	433.641	1.88526	7.8533e-74	6.57843e-73	MGG_01267	2	2901850	2902784	-	829	protein_coding	- && sp|Q03015|NDUS6_NEUCR NADH-ubiquinone oxidoreductase 12 kDa subunit, mitochondrial OS=Neurospora crassa (strain ATCC 24698 / 74-OR23-1A / CBS 708.71 / DSM 1257 / FGSC 987) OX=367110 GN=nuo-12.3 PE=3 SV=2 && -	-
MGG_11450	699.785	784.765	728.763	151.896	139.968	164.757	737.771	152.207	2.277	1.21101e-73	1.01309e-72	MGG_11450	5	776434	777909	-	1332	protein_coding	- && sp|Q5B998|DHOM_EMENI Homoserine dehydrogenase OS=Emericella nidulans (strain FGSC A4 / ATCC 38163 / CBS 112.46 / NRRL 194 / M139) OX=227321 GN=AN2882 PE=1 SV=1 && PF00742:Homoserine dehydrogenase|PF03447:Homoserine dehydrogenase, NAD binding domain	-
MGG_07006	1516.5	1541.84	1401.82	540.314	471.005	472.45	1486.72	494.59	1.58773	1.58024e-73	1.32109e-72	MGG_07006	1	3560032	3561421	+	1308	protein_coding	- && sp|A1WXU8|RS15_HALHL 30S ribosomal protein S15 OS=Halorhodospira halophila (strain DSM 244 / SL1) OX=349124 GN=rpsO PE=3 SV=1 && PF00312:Ribosomal protein S15	-
MGG_02826	2881.63	2633.77	2986.29	1205.4	1177.51	1249.32	2833.89	1210.74	1.22665	1.65603e-73	1.38355e-72	MGG_02826	7	1378466	1380423	-	1847	protein_coding	- && sp|P38758|TDA3_YEAST Putative oxidoreductase TDA3 OS=Saccharomyces cerevisiae (strain ATCC 204508 / S288c) OX=559292 GN=TDA3 PE=1 SV=2 && PF01266:FAD dependent oxidoreductase	-
MGG_09828	1090.47	989.825	1092.23	290.772	284.38	318.604	1057.51	297.919	1.82732	2.3538e-73	1.96392e-72	MGG_09828	6	3982497	3985201	-	2580	protein_coding	- && sp|Q12324|YVC1_YEAST Calcium channel YVC1 OS=Saccharomyces cerevisiae (strain ATCC 204508 / S288c) OX=559292 GN=YVC1 PE=1 SV=2 && PF08016:Polycystin cation channel	-
MGG_17595	2397.58	2374.2	2600.9	980.812	1024.21	1078.02	2457.56	1027.68	1.25775	2.60084e-73	2.16577e-72	MGG_17595	6	673175	675032	-	1858	protein_coding	- && - && PF01266:FAD dependent oxidoreductase	-
MGG_07225	976.255	883.402	1009.13	258.223	242.168	218.222	956.261	239.537	1.99685	3.28006e-73	2.72601e-72	MGG_07225	2	6865949	6867039	+	990	protein_coding	- && sp|B3WAJ5|RL36_LACCB 50S ribosomal protein L36 OS=Lactobacillus casei (strain BL23) OX=543734 GN=rpmJ PE=3 SV=1 && PF00444:Ribosomal protein L36	-
MGG_00687	1092.28	1162.01	1149.77	349.36	368.806	351.337	1134.68	356.501	1.67054	4.24756e-73	3.52778e-72	MGG_00687	5	1993669	1996281	+	2441	protein_coding	- && sp|Q7S7G7|CSN3_NEUCR COP9 signalosome complex subunit 3 OS=Neurospora crassa (strain ATCC 24698 / 74-OR23-1A / CBS 708.71 / DSM 1257 / FGSC 987) OX=367110 GN=csn-3 PE=1 SV=2 && -	-
MGG_07708	1722.27	1598.95	1522.37	584.798	588.756	578.288	1614.53	583.947	1.46723	7.26961e-73	6.0259e-72	MGG_07708	3	5487008	5489609	-	2503	protein_coding	- && sp|Q9KAK9|Y2278_BACHD Uncharacterized protein BH2278 OS=Bacillus halodurans (strain ATCC BAA-125 / DSM 18197 / FERM 7344 / JCM 9153 / C-125) OX=272558 GN=BH2278 PE=3 SV=1 && PF02112:cAMP phosphodiesterases class-II	-
MGG_04966	2489.13	2535.13	2619.16	1170.68	1030.88	1073.65	2547.81	1091.74	1.22242	7.29054e-73	6.0393e-72	MGG_04966	3	4093138	4095684	+	2252	protein_coding	- && sp|A0A120HYZ1|CLA4_CLACD Lysine--tRNA ligase cla4 OS=Cladosporium cladosporioides OX=29917 GN=cla4 PE=2 SV=1 && PF00152:tRNA synthetases class II (D, K and N)|PF01336:OB-fold nucleic acid binding domain	-
MGG_04533	1587.21	1550.5	1554.33	593.478	516.55	583.743	1564.01	564.59	1.46964	8.35085e-73	6.90863e-72	MGG_04533	2	940749	944464	+	3716	protein_coding	- && sp|D4ALG0|LYSM1_ARTBC LysM domain-containing protein ARB_05157 OS=Arthroderma benhamiae (strain ATCC MYA-4681 / CBS 112371) OX=663331 GN=ARB_05157 PE=1 SV=1 && -	-
MGG_09195	2875.28	2828.44	3115.05	1295.45	1350.81	1333.34	2939.59	1326.53	1.14789	1.08114e-72	8.93261e-72	MGG_09195	1	3697060	3698837	+	1458	protein_coding	- && sp|Q9HE26|FBRL_NEUCR rRNA 2'-O-methyltransferase fibrillarin OS=Neurospora crassa (strain ATCC 24698 / 74-OR23-1A / CBS 708.71 / DSM 1257 / FGSC 987) OX=367110 GN=nop-1 PE=3 SV=2 && PF01269:Fibrillarin	-
MGG_03537	3556.94	3793.18	3442.9	1722.93	1585.2	1522.1	3597.67	1610.07	1.15999	2.16675e-72	1.78441e-71	MGG_03537	4	1552078	1557254	-	4554	protein_coding	- && sp|O74476|IMB3_SCHPO Importin subunit beta-3 OS=Schizosaccharomyces pombe (strain 972 / ATCC 24843) OX=284812 GN=sal3 PE=3 SV=1 && PF18816:Importin repeat|PF18829:Importin repeat 6|PF18808:Importin repeat|PF13513:HEAT-like repeat	-
MGG_14937	2417.52	2371.6	2025.56	805.047	873.136	795.418	2271.56	824.534	1.4623	5.62342e-72	4.62213e-71	MGG_14937	6	2739964	2742729	-	2537	protein_coding	- && sp|P18696|PUTX_EMENI Proline-specific permease OS=Emericella nidulans (strain FGSC A4 / ATCC 38163 / CBS 112.46 / NRRL 194 / M139) OX=227321 GN=prnB PE=2 SV=2 && PF00324:Amino acid permease	-
MGG_02566	1448.52	1341.97	1473.96	463.282	452.12	517.186	1421.49	477.529	1.57342	1.24201e-71	1.01888e-70	MGG_02566	7	2364688	2366635	+	1854	protein_coding	- && sp|Q10488|ETR1_SCHPO Enoyl-[acyl-carrier-protein] reductase, mitochondrial OS=Schizosaccharomyces pombe (strain 972 / ATCC 24843) OX=284812 GN=etr1 PE=3 SV=1 && PF00107:Zinc-binding dehydrogenase	-
MGG_01139	746.921	778.709	756.16	182.275	178.848	184.397	760.597	181.84	2.06448	1.41931e-71	1.16358e-70	MGG_01139	5	361349	363521	-	1839	protein_coding	- && sp|Q10318|ILV3_SCHPO Putative dihydroxy-acid dehydratase, mitochondrial OS=Schizosaccharomyces pombe (strain 972 / ATCC 24843) OX=284812 GN=SPAC17G8.06c PE=2 SV=1 && PF00920:Dehydratase family	-
MGG_02216	1628.9	1657.78	1565.29	551.164	624.303	512.821	1617.33	562.763	1.52342	1.76825e-71	1.44871e-70	MGG_02216	2	7468334	7470031	-	1551	protein_coding	- && - && PF00385:Chromo (CHRromatin Organisation MOdifier) domain	-
MGG_10657	784.992	848.793	736.069	182.275	157.742	183.306	789.951	174.441	2.17884	1.95259e-71	1.59871e-70	MGG_10657	1	4563143	4564947	+	1635	protein_coding	- && sp|L0MXJ3|FC9_PHOAM O-acetyltransferase PaAT-1 OS=Phomopsis amygdali OX=1214568 GN=PaAT-1 PE=1 SV=1 && PF01757:Acyltransferase family	-
MGG_10428	1240.03	1310.83	1259.35	407.948	425.459	344.79	1270.07	392.733	1.69361	2.48209e-71	2.02963e-70	MGG_10428	6	1039180	1041529	+	2247	protein_coding	- && - && -	-
MGG_15245	1627.09	1581.64	1735.15	627.112	632.079	630.661	1647.96	629.951	1.38723	3.05347e-71	2.49043e-70	MGG_15245	3	5527939	5529416	+	1478	protein_coding	- && - && -	-
MGG_04200	1056.02	1129.99	989.036	289.687	316.595	304.419	1058.35	303.567	1.80218	3.65296e-71	2.97747e-70	MGG_04200	6	1614411	1615730	+	1041	protein_coding	- && - && PF01084:Ribosomal protein S18	-
MGG_03041	3699.25	3816.54	3673.95	1933.41	1791.82	1765.41	3729.92	1830.22	1.02711	3.79085e-71	3.0859e-70	MGG_03041	7	540727	544330	-	3393	protein_coding	- && sp|Q92407|HXKG_ASPNG Glucokinase OS=Aspergillus niger OX=5061 GN=glkA PE=1 SV=1 && PF03727:Hexokinase|PF00349:Hexokinase	-
MGG_08569	1081.4	1134.32	1231.04	325.491	366.584	326.242	1148.92	339.439	1.7593	4.16257e-71	3.38632e-70	MGG_08569	4	688701	690739	+	1883	protein_coding	- && sp|A0A024SMV2|XDH_HYPJR D-xylose 1-dehydrogenase (NADP(+)) OS=Hypocrea jecorina (strain ATCC 56765 / BCRC 32924 / NRRL 11460 / Rut C-30) OX=1344414 GN=xyd1 PE=1 SV=1 && PF01408:Oxidoreductase family, NAD-binding Rossmann fold	-
MGG_01594	1553.67	1695.85	1450.22	547.909	550.987	512.821	1566.58	537.239	1.5443	7.32102e-71	5.94815e-70	MGG_01594	2	4124965	4127729	+	2315	protein_coding	- && sp|A4RK68|EIF3M_MAGO7 Eukaryotic translation initiation factor 3 subunit M OS=Magnaporthe oryzae (strain 70-15 / ATCC MYA-4617 / FGSC 8958) OX=242507 GN=MGG_01595 PE=3 SV=1 && PF00406:Adenylate kinase	-
MGG_04882	2083.95	1946.77	2260.26	813.726	838.699	801.965	2096.99	818.13	1.35777	7.60023e-71	6.17106e-70	MGG_04882	3	3816738	3818673	-	1801	protein_coding	- && sp|P0C8Q0|UBX1_EMENI UBX domain-containing protein 1 OS=Emericella nidulans (strain FGSC A4 / ATCC 38163 / CBS 112.46 / NRRL 194 / M139) OX=227321 GN=ubx1 PE=3 SV=1 && PF08059:SEP domain|PF14555:UBA-like domain|PF00789:UBX domain	-
MGG_00166	1150.29	1193.15	984.47	307.046	297.711	258.593	1109.31	287.783	1.94688	1.14515e-70	9.28626e-70	MGG_00166	5	3883740	3884843	+	1104	protein_coding	- && sp|Q6GR25|PPTC7_XENLA Protein phosphatase PTC7 homolog OS=Xenopus laevis OX=8355 GN=pptc7 PE=2 SV=1 && PF07228:Stage II sporulation protein E (SpoIIE)	-
MGG_09902	1614.4	1619.71	1674.88	664.001	589.867	584.834	1636.33	612.901	1.41651	1.3669e-70	1.10703e-69	MGG_09902	1	4281230	4282411	-	867	protein_coding	- && sp|Q4INI2|CAPZB_GIBZE F-actin-capping protein subunit beta OS=Gibberella zeae (strain ATCC MYA-4620 / CBS 123657 / FGSC 9075 / NRRL 31084 / PH-1) OX=229533 GN=CAP2 PE=3 SV=1 && PF01115:F-actin capping protein, beta subunit	-
MGG_01556	1151.2	1104.04	910.497	206.144	269.939	218.222	1055.24	231.435	2.18968	1.74148e-70	1.40681e-69	MGG_01556	2	3998371	3999478	+	902	protein_coding	- && sp|Q9Y756|VATF_NEUCR V-type proton ATPase subunit F OS=Neurospora crassa (strain ATCC 24698 / 74-OR23-1A / CBS 708.71 / DSM 1257 / FGSC 987) OX=367110 GN=vma-7 PE=3 SV=1 && PF01990:ATP synthase (F/14-kDa) subunit	-
MGG_04626	716.102	706.894	662.097	119.347	135.525	157.12	695.031	137.33	2.33963	2.13458e-70	1.72218e-69	MGG_04626	1	7061451	7062703	+	1099	protein_coding	- && sp|Q9UVT8|RIB4_MAGO7 6,7-dimethyl-8-ribityllumazine synthase OS=Magnaporthe oryzae (strain 70-15 / ATCC MYA-4617 / FGSC 8958) OX=242507 GN=MGG_04626 PE=1 SV=1 && PF00885:6,7-dimethyl-8-ribityllumazine synthase	-
MGG_07489	801.309	793.418	772.599	200.719	146.634	164.757	789.108	170.703	2.20797	2.15889e-70	1.74068e-69	MGG_07489	3	811980	813592	+	1393	protein_coding	- && sp|P23641|MPCP_YEAST Mitochondrial phosphate carrier protein OS=Saccharomyces cerevisiae (strain ATCC 204508 / S288c) OX=559292 GN=MIR1 PE=1 SV=1 && PF00153:Mitochondrial carrier protein	-
MGG_06654	1579.05	1603.27	1566.2	538.144	609.862	615.385	1582.84	587.797	1.42937	2.9943e-70	2.40967e-69	MGG_06654	1	2299804	2301514	-	1611	protein_coding	- && sp|Q28FI8|NEUFC_XENTR Neuferricin OS=Xenopus tropicalis OX=8364 GN=cyb5d2 PE=2 SV=1 && PF00173:Cytochrome b5-like Heme/Steroid binding domain	-
MGG_00491	1648.85	1601.54	1832.87	557.674	605.419	632.843	1694.42	598.645	1.50093	3.68097e-70	2.95852e-69	MGG_00491	5	2730451	2732086	-	1477	protein_coding	- && sp|O42919|RT26A_SCHPO Putative 37S ribosomal protein S26A, mitochondrial OS=Schizosaccharomyces pombe (strain 972 / ATCC 24843) OX=284812 GN=SPBC16A3.14 PE=3 SV=3 && PF02777:Iron/manganese superoxide dismutases, C-terminal domain	-
MGG_05156	3109.15	2942.65	3178.98	1469.05	1417.46	1497	3076.93	1461.17	1.07417	8.63986e-70	6.93099e-69	MGG_05156	3	4783923	4786047	-	1957	protein_coding	- && sp|A4QT78|EIF3H_MAGO7 Eukaryotic translation initiation factor 3 subunit H OS=Magnaporthe oryzae (strain 70-15 / ATCC MYA-4617 / FGSC 8958) OX=242507 GN=MGG_05156 PE=3 SV=1 && PF01398:JAB1/Mov34/MPN/PAD-1 ubiquitin protease	-
MGG_03512	2554.4	2642.42	2838.34	1190.21	1171.96	1227.5	2678.39	1196.56	1.16237	1.45713e-69	1.16451e-68	MGG_03512	4	1638583	1640246	+	1548	protein_coding	- && sp|P32496|RPN12_YEAST 26S proteasome regulatory subunit RPN12 OS=Saccharomyces cerevisiae (strain ATCC 204508 / S288c) OX=559292 GN=RPN12 PE=1 SV=3 && PF10075:CSN8/PSMD8/EIF3K family	-
MGG_05682	1698.7	1728.73	1525.11	514.275	544.321	402.619	1650.85	487.072	1.76135	2.16555e-69	1.72849e-68	MGG_05682	1	6100557	6102778	-	1820	protein_coding	- && sp|Q7RXQ1|CSN1_NEUCR COP9 signalosome complex subunit 1 OS=Neurospora crassa (strain ATCC 24698 / 74-OR23-1A / CBS 708.71 / DSM 1257 / FGSC 987) OX=367110 GN=csn-1 PE=1 SV=1 && PF10602:26S proteasome subunit RPN7|PF01399:PCI domain	-
MGG_04876	1792.07	1935.52	1917.8	747.543	646.521	749.592	1881.8	714.552	1.39678	2.47913e-69	1.97754e-68	MGG_04876	3	3798633	3800001	+	1172	protein_coding	- && sp|O74882|SDH3_SCHPO Succinate dehydrogenase cytochrome B subunit, mitochondrial OS=Schizosaccharomyces pombe (strain 972 / ATCC 24843) OX=284812 GN=sdh3 PE=3 SV=1 && PF01127:Succinate dehydrogenase/Fumarate reductase transmembrane subunit	-
MGG_08595	1130.35	1063.37	1259.35	349.36	282.158	312.057	1151.03	314.525	1.87101	3.19714e-69	2.54548e-68	MGG_08595	4	807204	808730	-	1384	protein_coding	- && - && -	-
MGG_13777	600.075	708.625	657.531	130.196	91.0905	110.202	655.41	110.496	2.56761	5.40307e-69	4.29371e-68	MGG_13777	1	6905100	6906033	+	849	protein_coding	- && sp|P23903|E13B_BACCI Glucan endo-1,3-beta-glucosidase A1 OS=Bacillus circulans OX=1397 GN=glcA PE=1 SV=1 && PF00722:Glycosyl hydrolases family 16	-
MGG_04942	1170.24	1052.99	1242	317.896	363.251	324.059	1155.08	335.069	1.7855	7.85051e-69	6.22308e-68	MGG_04942	3	4023930	4026154	+	2016	protein_coding	- && sp|P41893|PPAL_SCHPO Low molecular weight phosphotyrosine protein phosphatase OS=Schizosaccharomyces pombe (strain 972 / ATCC 24843) OX=284812 GN=stp1 PE=2 SV=1 && -	-
MGG_01637	1223.72	1119.61	1129.67	387.334	332.147	316.422	1157.67	345.301	1.74496	2.61919e-68	2.06591e-67	MGG_01637	2	4288467	4290175	-	1404	protein_coding	- && sp|Q9UTJ2|PMM_SCHPO Phosphomannomutase OS=Schizosaccharomyces pombe (strain 972 / ATCC 24843) OX=284812 GN=pmm1 PE=2 SV=1 && PF03332:Eukaryotic phosphomannomutase	-
MGG_13068	1644.31	1659.51	1543.37	566.354	403.242	470.268	1615.73	479.955	1.75076	2.81974e-68	2.22133e-67	MGG_13068	1	5274793	5277019	-	1954	protein_coding	- && sp|O94725|ART1B_SCHPO Damage-control phosphatase SPCC1393.13 OS=Schizosaccharomyces pombe (strain 972 / ATCC 24843) OX=284812 GN=SPCC1393.13 PE=3 SV=1 && PF01937:Protein of unknown function DUF89	-
MGG_07466	3849.73	3800.1	3318.7	1616.6	1678.51	1595.2	3656.18	1630.1	1.16552	3.22511e-68	2.5391e-67	MGG_07466	3	738461	740698	+	2021	protein_coding	- && sp|P48009|SPN4_SCHPO Septin homolog spn4 OS=Schizosaccharomyces pombe (strain 972 / ATCC 24843) OX=284812 GN=spn4 PE=1 SV=1 && PF00735:Septin	-
MGG_06389	2730.25	2863.92	2702.27	1347.53	1246.39	1292.96	2765.48	1295.63	1.09387	4.51184e-68	3.54993e-67	MGG_06389	4	3920200	3923120	-	2438	protein_coding	- && sp|O13923|CORO_SCHPO Coronin-like protein crn1 OS=Schizosaccharomyces pombe (strain 972 / ATCC 24843) OX=284812 GN=crn1 PE=1 SV=1 && PF08953:Domain of unknown function (DUF1899)|PF16300:Type of WD40 repeat	-
MGG_15628	674.405	691.32	652.965	150.811	142.19	153.846	672.897	148.949	2.17546	5.95544e-68	4.67418e-67	MGG_15628	2	2423995	2424886	+	781	protein_coding	- && sp|Q9Y232|CDYL_HUMAN Chromodomain Y-like protein OS=Homo sapiens OX=9606 GN=CDYL PE=1 SV=2 && PF00385:Chromo (CHRromatin Organisation MOdifier) domain	-
MGG_02405	2075.79	1863.71	1884.92	781.177	808.706	776.87	1941.47	788.918	1.29918	1.33211e-67	1.0423e-66	MGG_02405	1	1734754	1738462	-	3317	protein_coding	- && sp|Q9HGL3|SUM2_SCHPO Protein sum2 OS=Schizosaccharomyces pombe (strain 972 / ATCC 24843) OX=284812 GN=sum2 PE=1 SV=1 && PF12701:Scd6-like Sm domain|PF09532:FDF domain	-
MGG_00588	1570.89	1636.15	1251.13	409.033	406.575	442.99	1486.06	419.533	1.82482	1.34238e-67	1.04968e-66	MGG_00588	5	2388699	2391130	-	1549	protein_coding	- && sp|O14297|YF1F_SCHPO Uncharacterized protein C9E9.15 OS=Schizosaccharomyces pombe (strain 972 / ATCC 24843) OX=284812 GN=SPAC9E9.15 PE=3 SV=2 && PF08547:Complex I intermediate-associated protein 30 (CIA30)	-
MGG_08002	634.52	711.221	551.595	90.0524	107.753	109.111	632.445	102.306	2.62884	1.3485e-67	1.05382e-66	MGG_08002	2	5379667	5382107	-	2186	protein_coding	- && sp|Q10279|FUR4_SCHPO Uracil permease OS=Schizosaccharomyces pombe (strain 972 / ATCC 24843) OX=284812 GN=fur4 PE=1 SV=2 && PF02133:Permease for cytosine/purines, uracil, thiamine, allantoin	-
MGG_05140	1401.38	1329	1221.91	450.262	449.898	404.801	1317.43	434.987	1.59881	2.16334e-67	1.68748e-66	MGG_05140	3	4729282	4730568	-	1104	protein_coding	- && sp|D7PHZ1|VRTI_PENAE Oxidoreductase vrtI OS=Penicillium aethiopicum OX=36650 GN=vrtI PE=1 SV=1 && PF14226:non-haem dioxygenase in morphine synthesis N-terminal|PF03171:2OG-Fe(II) oxygenase superfamily	-
MGG_02086	3634.9	3486.88	3831.03	1682.79	1624.08	1824.33	3650.94	1710.4	1.09374	2.36825e-67	1.84505e-66	MGG_02086	1	516794	518415	+	1165	protein_coding	- && sp|P38624|PSB1_YEAST Proteasome subunit beta type-1 OS=Saccharomyces cerevisiae (strain ATCC 204508 / S288c) OX=559292 GN=PRE3 PE=1 SV=2 && PF00227:Proteasome subunit	-
MGG_09393	2080.32	2214.13	2215.51	984.066	958.672	945.991	2169.99	962.91	1.17224	2.81331e-67	2.18777e-66	MGG_09393	6	3431479	3434028	+	2384	protein_coding	- && sp|G9N4A3|VIRJ_HYPVG Glutamine--tRNA ligase protein virJ OS=Hypocrea virens (strain Gv29-8 / FGSC 10586) OX=413071 GN=virJ PE=3 SV=1 && PF00749:tRNA synthetases class I (E and Q), catalytic domain|PF03950:tRNA synthetases class I (E and Q), anti-codon binding domain	-
MGG_01472	2024.12	2014.26	2041.09	897.269	905.351	921.987	2026.49	908.202	1.15787	3.83889e-67	2.98165e-66	MGG_01472	2	3688022	3690467	+	2030	protein_coding	- && sp|P38682|GLO3_YEAST ADP-ribosylation factor GTPase-activating protein GLO3 OS=Saccharomyces cerevisiae (strain ATCC 204508 / S288c) OX=559292 GN=GLO3 PE=1 SV=1 && PF01412:Putative GTPase activating protein for Arf	-
MGG_02583	437.819	430.886	366.208	18.4445	5.5543	13.0933	411.638	12.364	5.0522	3.94431e-67	3.06167e-66	MGG_02583	7	2297870	2300661	-	2521	protein_coding	- && sp|Q9LVM1|AB25B_ARATH ABC transporter B family member 25, mitochondrial OS=Arabidopsis thaliana OX=3702 GN=ABCB25 PE=1 SV=1 && PF00005:ABC transporter	-
MGG_07914	1482.06	1384.37	1530.59	513.19	564.317	504.092	1465.67	527.2	1.47519	4.06152e-67	3.15072e-66	MGG_07914	3	6235688	6236839	+	943	protein_coding	- && sp|Q90879|UB2V1_CHICK Ubiquitin-conjugating enzyme E2 variant 1 OS=Gallus gallus OX=9031 GN=UBE2V1 PE=2 SV=2 && PF00179:Ubiquitin-conjugating enzyme	-
MGG_03486	1824.7	1670.76	1637.43	681.36	666.516	620.841	1710.97	656.239	1.38248	5.88199e-67	4.5546e-66	MGG_03486	4	1713271	1715174	-	1002	protein_coding	- && sp|Q95KV7|NDUAD_BOVIN NADH dehydrogenase [ubiquinone] 1 alpha subcomplex subunit 13 OS=Bos taurus OX=9913 GN=NDUFA13 PE=1 SV=3 && PF06212:GRIM-19 protein	-
MGG_08257	1146.67	1097.98	1254.79	376.484	376.582	375.341	1166.48	376.136	1.63261	6.68082e-67	5.17e-66	MGG_08257	2	8090085	8093507	+	3254	protein_coding	- && sp|O42633|FAT1_COCHE Very long-chain fatty acid transport protein OS=Cochliobolus heterostrophus OX=5016 GN=FAT1 PE=3 SV=1 && PF13193:AMP-binding enzyme C-terminal domain|PF00501:AMP-binding enzyme	-
MGG_17476	2241.67	2232.3	2318.71	808.302	813.15	990.727	2264.23	870.726	1.37859	7.00433e-67	5.41705e-66	MGG_17476	5	3267108	3268073	+	759	protein_coding	- && sp|Q7TP52|CMBL_RAT Carboxymethylenebutenolidase homolog OS=Rattus norvegicus OX=10116 GN=Cmbl PE=2 SV=1 && PF01738:Dienelactone hydrolase family	-
MGG_10834	968.097	955.216	939.721	301.621	283.269	291.326	954.345	292.072	1.70804	1.07694e-66	8.3188e-66	MGG_10834	2	517305	519161	-	1604	protein_coding	- && sp|Q9P786|MTD1_SCHPO Methylenetetrahydrofolate dehydrogenase [NAD(+)] OS=Schizosaccharomyces pombe (strain 972 / ATCC 24843) OX=284812 GN=mtd1 PE=3 SV=1 && PF02882:Tetrahydrofolate dehydrogenase/cyclohydrolase, NAD(P)-binding domain|PF00763:Tetrahydrofolate dehydrogenase/cyclohydrolase, catalytic domain	-
MGG_04818	1311.64	1309.96	1378.07	409.033	497.665	441.899	1333.23	449.533	1.56877	1.09019e-66	8.41598e-66	MGG_04818	2	1482041	1483783	+	1461	protein_coding	- && sp|P12815|PDCD6_MOUSE Programmed cell death protein 6 OS=Mus musculus OX=10090 GN=Pdcd6 PE=1 SV=2 && PF13833:EF-hand domain pair	-
MGG_04012	3327.61	3113.1	3188.11	1602.5	1627.41	1570.11	3209.61	1600	1.00428	1.57112e-66	1.20993e-65	MGG_04012	6	2235532	2237556	+	1934	protein_coding	- && sp|Q58EB4|HIBCH_DANRE 3-hydroxyisobutyryl-CoA hydrolase, mitochondrial OS=Danio rerio OX=7955 GN=hibch PE=2 SV=1 && PF16113:Enoyl-CoA hydratase/isomerase	-
MGG_09767	3124.56	3006.68	2849.3	1218.42	1358.58	1402.07	2993.51	1326.36	1.17449	1.72027e-66	1.32318e-65	MGG_09767	4	5256287	5259358	-	2912	protein_coding	- && - && -	-
MGG_01620	1467.56	1244.2	1279.45	414.458	419.905	451.719	1330.4	428.694	1.63365	1.80472e-66	1.38729e-65	MGG_01620	2	4221623	4224871	+	2766	protein_coding	- && sp|G4MUB2|VELB_MAGO7 Velvet complex subunit B OS=Magnaporthe oryzae (strain 70-15 / ATCC MYA-4617 / FGSC 8958) OX=242507 GN=VELB PE=3 SV=1 && PF11754:Velvet factor	-
MGG_09764	1582.68	1617.12	1668.48	662.916	647.631	671.032	1622.76	660.526	1.29667	2.09561e-66	1.60993e-65	MGG_09764	4	5264771	5266311	+	1458	protein_coding	- && - && PF10501:Ribosomal subunit 39S	-
MGG_00976	3294.07	3618.4	3087.65	1503.77	1468.56	1516.64	3333.37	1496.32	1.15572	3.74979e-66	2.87378e-65	MGG_00976	5	948805	953710	+	4815	protein_coding	- && sp|Q9HEH1|RENT1_NEUCR Regulator of nonsense transcripts 1 homolog OS=Neurospora crassa (strain ATCC 24698 / 74-OR23-1A / CBS 708.71 / DSM 1257 / FGSC 987) OX=367110 GN=2E4.130 PE=3 SV=1 && PF09416:RNA helicase (UPF2 interacting domain)|PF18141:Domain of unknown function (DUF5599)|PF13086:AAA domain|PF13087:AAA domain	-
MGG_06468	912.803	928.394	909.584	244.118	287.713	260.775	916.927	264.202	1.79564	5.48209e-66	4.19633e-65	MGG_06468	4	3627516	3628749	-	1158	protein_coding	- && - && PF01245:Ribosomal protein L19	-
MGG_01524	1581.77	1552.23	1456.61	591.308	583.202	609.93	1530.2	594.813	1.36323	6.08453e-66	4.65186e-65	MGG_01524	2	3899577	3901531	-	1955	protein_coding	- && sp|O43042|RM03_SCHPO 54S ribosomal protein L3, mitochondrial OS=Schizosaccharomyces pombe (strain 972 / ATCC 24843) OX=284812 GN=mrpl3 PE=3 SV=1 && -	-
MGG_06418	1982.42	1999.55	2103.19	831.086	899.797	774.687	2028.39	835.19	1.2803	7.49298e-66	5.72523e-65	MGG_06418	4	3815400	3817971	-	2222	protein_coding	- && sp|A6ZZS6|PTM1_YEAS7 Membrane protein PTM1 OS=Saccharomyces cerevisiae (strain YJM789) OX=307796 GN=PTM1 PE=3 SV=1 && PF06814:Lung seven transmembrane receptor	-
MGG_14875	419.69	446.46	479.45	60.7582	45.5453	51.2821	448.533	52.5285	3.093	8.48013e-66	6.47559e-65	MGG_14875	4	2466572	2467703	+	887	protein_coding	- && sp|Q9FIC3|BOLA2_ARATH Protein BOLA2 OS=Arabidopsis thaliana OX=3702 GN=BOLA2 PE=1 SV=1 && PF01722:BolA-like protein	-
MGG_02297	1578.14	1714.02	1788.12	642.301	584.312	666.668	1693.43	631.094	1.42381	9.06512e-66	6.914e-65	MGG_02297	1	1295285	1297464	-	2106	protein_coding	- && sp|Q4IEA7|OS9_GIBZE Protein OS-9 homolog OS=Gibberella zeae (strain ATCC MYA-4620 / CBS 123657 / FGSC 9075 / NRRL 31084 / PH-1) OX=229533 GN=YOS1 PE=3 SV=1 && PF07915:Glucosidase II beta subunit-like protein	-
MGG_03613	1628	1572.13	1578.99	662.916	647.631	652.483	1593.04	654.343	1.28357	1.68749e-65	1.2809e-64	MGG_03613	4	1264887	1266683	-	1519	protein_coding	- && - && -	-
MGG_07968	1326.15	1394.75	1353.42	432.902	495.444	509.548	1358.11	479.298	1.50288	1.69293e-65	1.28426e-64	MGG_07968	3	6416108	6418147	+	1801	protein_coding	- && sp|Q9US44|YIZG_SCHPO Uncharacterized transporter C1002.16c OS=Schizosaccharomyces pombe (strain 972 / ATCC 24843) OX=284812 GN=SPAC1002.16c PE=3 SV=1 && PF07690:Major Facilitator Superfamily	-
MGG_02671	2010.52	1731.33	2326.02	629.282	576.536	664.485	2022.62	623.434	1.69751	1.85622e-65	1.40645e-64	MGG_02671	7	1963038	1964697	+	1494	protein_coding	- && - && PF07955:Protein of unknown function (DUF1687)	-
MGG_10930	1812.01	1758.15	1669.4	743.203	695.398	707.039	1746.52	715.213	1.28797	2.0711e-65	1.56739e-64	MGG_10930	supercont8.8	162506	163754	+	1061	protein_coding	- && - && -	-
MGG_12868	1486.59	1690.66	1234.7	378.654	428.792	382.979	1470.65	396.808	1.89047	2.20855e-65	1.67042e-64	MGG_12868	4	4334411	4336314	+	1786	protein_coding	- && sp|Q1ZXF1|ECHM_DICDI Probable enoyl-CoA hydratase, mitochondrial OS=Dictyostelium discoideum OX=44689 GN=echs1 PE=3 SV=1 && PF00378:Enoyl-CoA hydratase/isomerase	-
MGG_07268	1755.81	1726.14	1883.1	723.674	650.964	738.681	1788.35	704.44	1.34373	2.24904e-65	1.70003e-64	MGG_07268	2	7023506	7025914	-	2152	protein_coding	- && sp|P79089|IDHP_ASPNG Isocitrate dehydrogenase [NADP], mitochondrial OS=Aspergillus niger OX=5061 GN=icdA PE=2 SV=1 && PF00180:Isocitrate/isopropylmalate dehydrogenase	-
MGG_14719	3315.82	3074.17	3270.3	1612.26	1609.64	1601.75	3220.1	1607.88	1.00181	2.51897e-65	1.90181e-64	MGG_14719	5	4034549	4035877	+	1329	protein_coding	- && sp|G4NEE4|VELC_MAGO7 Sexual development regulator VELC OS=Magnaporthe oryzae (strain 70-15 / ATCC MYA-4617 / FGSC 8958) OX=242507 GN=VELC PE=3 SV=1 && PF11754:Velvet factor	-
MGG_15283	374.367	348.688	446.573	11.9347	15.552	24.0044	389.876	17.1637	4.50527	5.89299e-65	4.43599e-64	MGG_15283	4	1359156	1360437	+	1101	protein_coding	- && - && PF13460:NAD(P)H-binding	-
MGG_02921	1001.64	1223.44	1076.71	330.915	298.821	319.695	1100.59	316.477	1.79819	6.17674e-65	4.64408e-64	MGG_02921	7	1024302	1026036	-	1247	protein_coding	- && sp|Q3ZFI7|GAR1_HYPJE D-galacturonate reductase OS=Hypocrea jecorina OX=51453 GN=gar1 PE=1 SV=1 && PF00248:Aldo/keto reductase family	-
MGG_05215	866.574	873.884	816.434	219.164	213.285	254.228	852.297	228.892	1.89658	7.65067e-65	5.74207e-64	MGG_05215	3	4993932	4995817	+	1886	protein_coding	- && sp|A0A1Y1C7S2|QNN2_EMEVA Quiannulatic acid synthase OS=Emericella variicolor OX=1549217 GN=Qnn-P450 PE=3 SV=1 && PF00067:Cytochrome P450	-
MGG_10856	921.868	704.299	775.338	171.425	169.962	173.486	800.502	171.624	2.22132	1.10213e-64	8.25721e-64	MGG_10856	3	6509322	6510265	+	821	protein_coding	- && - && -	-
MGG_07518	3368.4	3263.65	3372.58	1560.18	1730.72	1671.58	3334.88	1654.16	1.01161	1.16062e-64	8.69029e-64	MGG_07518	3	901071	904793	+	3495	protein_coding	- && sp|O43100|CBF5_EMENI H/ACA ribonucleoprotein complex subunit CBF5 OS=Emericella nidulans (strain FGSC A4 / ATCC 38163 / CBS 112.46 / NRRL 194 / M139) OX=227321 GN=cbf5 PE=2 SV=1 && -	-
MGG_15184	351.706	357.341	404.564	17.3595	9.99774	15.2755	371.204	14.2109	4.70437	1.60352e-64	1.19924e-63	MGG_15184	3	121107	122708	-	1602	protein_coding	- && - && PF03577:Peptidase family C69	-
MGG_04171	982.6	997.612	1119.63	302.706	327.704	309.875	1033.28	313.428	1.72107	1.86775e-64	1.39521e-63	MGG_04171	6	1722400	1724656	+	2257	protein_coding	- && - && -	-
MGG_12110	849.351	942.238	1077.62	249.543	217.729	247.682	956.403	238.318	2.00431	2.16139e-64	1.61171e-63	MGG_12110	6	2465087	2466774	+	1540	protein_coding	- && sp|O14171|YE54_SCHPO Dehydrodolichyl diphosphate synthase complex subunit SPAC4D7.04c OS=Schizosaccharomyces pombe (strain 972 / ATCC 24843) OX=284812 GN=SPAC4D7.04c PE=1 SV=2 && PF01255:Putative undecaprenyl diphosphate synthase	-
MGG_05165	373.461	457.708	478.536	47.7386	31.1041	41.4621	436.568	40.1016	3.44299	2.68169e-64	1.99617e-63	MGG_05165	3	4812695	4814849	-	2076	protein_coding	- && - && PF09949:Uncharacterized conserved protein (DUF2183)	-
MGG_13410	1550.04	1325.54	1757.07	360.21	378.803	473.541	1544.22	404.185	1.93347	3.10498e-64	2.30856e-63	MGG_13410	3	873800	874551	-	555	protein_coding	- && - && -	-
MGG_02511	1566.36	1603.27	1474.88	617.347	542.1	602.292	1548.17	587.246	1.39839	3.43337e-64	2.54713e-63	MGG_02511	1	2161002	2162516	+	1515	protein_coding	- && sp|Q3J5S2|RL3_RHOS4 50S ribosomal protein L3 OS=Rhodobacter sphaeroides (strain ATCC 17023 / DSM 158 / JCM 6121 / NBRC 12203 / NCIMB 8253 / ATH 2.4.1.) OX=272943 GN=rplC PE=3 SV=1 && PF00297:Ribosomal protein L3	-
MGG_03286	1420.42	1531.46	1319.63	456.772	504.33	397.164	1423.84	452.755	1.65348	3.73257e-64	2.76545e-63	MGG_03286	4	2392281	2396575	+	4295	protein_coding	- && - && -	-
MGG_00534	1437.64	1239.01	1567.12	458.942	437.679	442.99	1414.59	446.537	1.66313	4.5113e-64	3.34046e-63	MGG_00534	5	2570261	2572083	+	1702	protein_coding	- && sp|Q6FL81|RPE_CANGA Ribulose-phosphate 3-epimerase OS=Candida glabrata (strain ATCC 2001 / CBS 138 / JCM 3761 / NBRC 0622 / NRRL Y-65) OX=284593 GN=RPE1 PE=3 SV=1 && PF00834:Ribulose-phosphate 3 epimerase family	-
MGG_03644	1145.76	1254.59	1188.12	375.399	433.235	366.613	1196.16	391.749	1.61093	4.79914e-64	3.55153e-63	MGG_03644	4	1150109	1151494	+	435	protein_coding	- && sp|Q9HFC7|SC61B_YARLI Protein transport protein Sec61 subunit beta OS=Yarrowia lipolytica (strain CLIB 122 / E 150) OX=284591 GN=SBH1 PE=3 SV=1 && PF03911:Sec61beta family	-
MGG_01256	474.077	557.209	544.289	90.0524	83.3145	81.8332	525.192	85.0667	2.62617	4.84321e-64	3.58206e-63	MGG_01256	2	2871410	2873743	-	2105	protein_coding	- && sp|P50504|PUR6_SCHOC Phosphoribosylaminoimidazole carboxylase OS=Schwanniomyces occidentalis OX=27300 GN=ADE2 PE=3 SV=1 && PF02222:ATP-grasp domain|PF00731:AIR carboxylase|PF17769:Phosphoribosylaminoimidazole carboxylase C-terminal domain	-
MGG_04045	1248.19	1386.1	1358.9	451.347	488.778	489.908	1331.06	476.678	1.48174	5.33476e-64	3.94102e-63	MGG_04045	6	2131908	2135141	+	3081	protein_coding	- && sp|O14255|GCS1_SCHPO Probable mannosyl-oligosaccharide glucosidase OS=Schizosaccharomyces pombe (strain 972 / ATCC 24843) OX=284812 GN=SPAC6G10.09 PE=3 SV=1 && PF16923:Glycosyl hydrolase family 63 N-terminal domain|PF03200:Glycosyl hydrolase family 63 C-terminal domain	-
MGG_04858	2436.56	2545.51	2597.25	1230.35	1105.31	1126.02	2526.44	1153.89	1.13046	6.22496e-64	4.59597e-63	MGG_04858	3	3746340	3749695	-	3024	protein_coding	- && sp|P25375|PRTD_YEAST Saccharolysin OS=Saccharomyces cerevisiae (strain ATCC 204508 / S288c) OX=559292 GN=PRD1 PE=1 SV=1 && -	-
MGG_09181	1308.93	1388.7	1573.51	476.301	489.889	494.272	1423.71	486.821	1.54812	9.10919e-64	6.71373e-63	MGG_09181	1	3644340	3645575	-	1119	protein_coding	- && sp|Q9I2A0|LIUE_PSEAE 3-hydroxy-3-isohexenylglutaryl-CoA/hydroxy-methylglutaryl-CoA lyase OS=Pseudomonas aeruginosa (strain ATCC 15692 / DSM 22644 / CIP 104116 / JCM 14847 / LMG 12228 / 1C / PRS 101 / PAO1) OX=208964 GN=liuE PE=1 SV=1 && PF00682:HMGL-like	-
MGG_03728	1050.58	1165.47	1136.98	380.824	313.263	349.155	1117.68	347.747	1.68409	1.08193e-63	7.95564e-63	MGG_03728	4	899873	901396	+	1252	protein_coding	- && sp|O00103|UBC11_SCHPO Ubiquitin-conjugating enzyme E2-20 kDa OS=Schizosaccharomyces pombe (strain 972 / ATCC 24843) OX=284812 GN=ubc11 PE=3 SV=1 && PF00179:Ubiquitin-conjugating enzyme	-
MGG_01290	2856.25	2632.04	2490.4	962.367	1166.4	1074.74	2659.56	1067.84	1.31673	1.29771e-63	9.53128e-63	MGG_01290	2	2993275	2996239	+	2391	protein_coding	- && sp|P53204|NMA2_YEAST Nicotinamide/nicotinic acid mononucleotide adenylyltransferase 2 OS=Saccharomyces cerevisiae (strain ATCC 204508 / S288c) OX=559292 GN=NMA2 PE=1 SV=1 && PF01467:Cytidylyltransferase-like	-
MGG_07931	990.758	834.949	1150.68	240.863	225.505	219.313	992.129	228.56	2.11747	1.3675e-63	1.00381e-62	MGG_07931	3	6280326	6281981	+	1423	protein_coding	- && sp|Q17Q89|PFD6_BOVIN Prefoldin subunit 6 OS=Bos taurus OX=9913 GN=PFDN6 PE=2 SV=1 && PF01920:Prefoldin subunit	-
MGG_13198	404.28	344.362	475.797	20.6144	34.4367	20.7311	408.146	25.2607	4.01624	1.87735e-63	1.37507e-62	MGG_13198	3	2730780	2731971	-	1037	protein_coding	- && - && -	-
MGG_03671	570.162	566.727	572.6	118.262	118.862	102.564	569.83	113.229	2.33143	2.03487e-63	1.48938e-62	MGG_03671	4	1066996	1068160	-	1048	protein_coding	- && - && -	-
MGG_15895	3390.15	3242.02	3676.69	1491.83	1644.07	1633.39	3436.29	1589.76	1.112	2.07877e-63	1.52064e-62	MGG_15895	2	7086796	7088679	+	1478	protein_coding	- && sp|Q01359|COX6_NEUCR Cytochrome c oxidase subunit 6, mitochondrial OS=Neurospora crassa (strain ATCC 24698 / 74-OR23-1A / CBS 708.71 / DSM 1257 / FGSC 987) OX=367110 GN=cox-6 PE=1 SV=2 && PF02284:Cytochrome c oxidase subunit Va	-
MGG_08814	2198.16	2093	2142.45	955.857	772.048	825.969	2144.54	851.292	1.33259	2.20026e-63	1.60766e-62	MGG_08814	6	42553	44978	+	2426	protein_coding	- && sp|Q874I4|PYRD_CANAL Dihydroorotate dehydrogenase (quinone), mitochondrial OS=Candida albicans (strain SC5314 / ATCC MYA-2876) OX=237561 GN=URA9 PE=1 SV=1 && PF01757:Acyltransferase family	-
MGG_07038	753.266	616.045	769.859	130.196	158.853	121.113	713.057	136.721	2.3831	2.3177e-63	1.69249e-62	MGG_07038	2	6172458	6173740	-	1019	protein_coding	- && sp|Q2KH28|NPIIA_MAGO7 Neutral protease 2 homolog MGG_10927 OS=Magnaporthe oryzae (strain 70-15 / ATCC MYA-4617 / FGSC 8958) OX=242507 GN=MGCH7_ch7g157 PE=3 SV=1 && PF14521:Lysine-specific metallo-endopeptidase	-
MGG_06859	972.629	988.095	947.027	308.131	312.152	266.231	969.25	295.504	1.71392	2.38154e-63	1.73812e-62	MGG_06859	1	3008995	3010413	-	1027	protein_coding	- && sp|Q9CQL1|MGN2_MOUSE Protein mago nashi homolog 2 OS=Mus musculus OX=10090 GN=Magohb PE=2 SV=1 && PF02792:Mago nashi protein	-
MGG_03958	1152.11	1166.33	1066.66	347.19	367.695	399.346	1128.37	371.41	1.60332	3.54996e-63	2.58491e-62	MGG_03958	6	2431543	2433717	-	1930	protein_coding	- && sp|Q8WZS3|RUVB1_NEUCR RuvB-like helicase 1 OS=Neurospora crassa (strain ATCC 24698 / 74-OR23-1A / CBS 708.71 / DSM 1257 / FGSC 987) OX=367110 GN=hel-1 PE=3 SV=1 && PF17856:TIP49 AAA-lid domain|PF06068:TIP49 P-loop domain	-
MGG_16927	818.531	710.355	757.074	192.039	163.296	195.309	761.987	183.548	2.05291	5.05617e-63	3.67956e-62	MGG_16927	3	5727888	5728678	-	791	protein_coding	- && - && -	-
MGG_00848	1396.85	1271.03	1405.47	480.641	522.104	486.635	1357.78	496.46	1.45147	8.93375e-63	6.49769e-62	MGG_00848	5	1407308	1408663	+	991	protein_coding	- && sp|P53157|MPC1_YEAST Mitochondrial pyruvate carrier 1 OS=Saccharomyces cerevisiae (strain ATCC 204508 / S288c) OX=559292 GN=MPC1 PE=1 SV=1 && PF03650:Mitochondrial pyruvate carriers	-
MGG_01005	1643.41	1432.82	1716.89	492.576	491	590.29	1597.71	524.622	1.6063	9.42826e-63	6.84951e-62	MGG_01005	5	847736	849138	+	1155	protein_coding	- && - && PF03645:Tctex-1 family	-
MGG_02473	1595.37	1644.81	1711.41	673.765	626.525	701.583	1650.53	667.291	1.30632	1.10548e-62	8.02658e-62	MGG_02473	1	1985442	1987751	+	2079	protein_coding	- && - && -	-
MGG_06617	1018.86	1008	930.589	304.876	312.152	321.877	985.814	312.968	1.65543	1.51749e-62	1.10118e-61	MGG_06617	4	3080297	3085638	+	5053	protein_coding	- && - && PF13191:AAA ATPase domain	-
MGG_06349	2363.14	2357.76	1843.83	720.419	740.944	602.292	2188.24	687.885	1.66978	1.72409e-62	1.25038e-61	MGG_06349	4	4072280	4073822	+	1179	protein_coding	- && sp|P31412|VATC_YEAST V-type proton ATPase subunit C OS=Saccharomyces cerevisiae (strain ATCC 204508 / S288c) OX=559292 GN=VMA5 PE=1 SV=4 && PF03223:V-ATPase subunit C	-
MGG_04551	2820.9	2792.1	3380.8	1109.92	1061.98	1256.96	2997.93	1142.95	1.39098	1.95529e-62	1.41725e-61	MGG_04551	1	7232469	7234045	+	1287	protein_coding	- && sp|P25451|PSB3_YEAST Proteasome subunit beta type-3 OS=Saccharomyces cerevisiae (strain ATCC 204508 / S288c) OX=559292 GN=PUP3 PE=1 SV=1 && PF00227:Proteasome subunit	-
MGG_05676	1705.95	1560.88	1773.51	670.511	630.969	680.852	1680.11	660.777	1.34596	2.11523e-62	1.53143e-61	MGG_05676	1	6086650	6088955	+	1983	protein_coding	- && sp|Q5RA77|COPD_PONAB Coatomer subunit delta OS=Pongo abelii OX=9601 GN=ARCN1 PE=2 SV=1 && PF01217:Clathrin adaptor complex small chain|PF00928:Adaptor complexes medium subunit family	-
MGG_03317	2778.29	2739.32	2849.3	1399.61	1308.59	1411.89	2788.97	1373.37	1.02183	2.66236e-62	1.92317e-61	INT6	4	2287530	2289812	+	2183	protein_coding	- && sp|A4R796|EIF3E_MAGO7 Eukaryotic translation initiation factor 3 subunit E OS=Magnaporthe oryzae (strain 70-15 / ATCC MYA-4617 / FGSC 8958) OX=242507 GN=INT6 PE=3 SV=1 && PF01399:PCI domain|PF09440:eIF3 subunit 6 N terminal domain	-
MGG_02832	1020.67	977.712	1039.26	333.085	337.701	341.517	1012.55	337.435	1.58519	3.48307e-62	2.51173e-61	MGG_02832	7	1354170	1357039	+	2624	protein_coding	- && sp|P34099|KAPC_DICDI cAMP-dependent protein kinase catalytic subunit OS=Dictyostelium discoideum OX=44689 GN=pkaC PE=1 SV=2 && PF00069:Protein kinase domain	-
MGG_05210	1575.42	1380.91	1550.68	527.295	535.435	587.017	1502.34	549.915	1.44965	3.57681e-62	2.57786e-61	MGG_05210	3	4972730	4974112	-	1233	protein_coding	- && sp|Q07335|TOM22_NEUCR Mitochondrial import receptor subunit tom22 OS=Neurospora crassa (strain ATCC 24698 / 74-OR23-1A / CBS 708.71 / DSM 1257 / FGSC 987) OX=367110 GN=tom22 PE=2 SV=1 && PF04281:Mitochondrial import receptor subunit Tom22	-
MGG_09246	708.85	680.072	626.481	159.49	122.195	108.02	671.801	129.902	2.37015	3.7644e-62	2.71152e-61	MGG_09246	1	3910046	3912858	+	2741	protein_coding	- && sp|C5PCB1|SUB4A_COCP7 Subtilisin-like protease CPC735_066880 OS=Coccidioides posadasii (strain C735) OX=222929 GN=CPC735_066880 PE=3 SV=1 && PF00082:Subtilase family	-
MGG_02877	1166.61	1097.98	1167.12	412.288	409.907	382.979	1143.9	401.725	1.50957	3.77556e-62	2.71802e-61	MGG_02877	7	1181357	1182521	+	856	protein_coding	- && sp|P79082|MGR2_SCHPO Protein mgr2 OS=Schizosaccharomyces pombe (strain 972 / ATCC 24843) OX=284812 GN=mgr2 PE=2 SV=1 && PF10247:Reactive mitochondrial oxygen species modulator 1	-
MGG_10633	2070.35	1990.03	2201.81	894.014	936.455	829.243	2087.4	886.571	1.23538	4.38127e-62	3.14871e-61	MGG_10633	1	6572179	6573627	+	1347	protein_coding	- && sp|Q9HFE5|AP1M1_SCHPO AP-1 complex subunit mu-1 OS=Schizosaccharomyces pombe (strain 972 / ATCC 24843) OX=284812 GN=apm1 PE=1 SV=1 && PF01217:Clathrin adaptor complex small chain|PF00928:Adaptor complexes medium subunit family	-
MGG_10687	445.071	473.282	456.619	77.0328	62.2082	62.1932	458.324	67.1447	2.77051	5.28667e-62	3.79511e-61	MGG_10687	4	43737	45050	-	1185	protein_coding	- && sp|Q09921|YAKA_SCHPO Uncharacterized protein C1F7.10 OS=Schizosaccharomyces pombe (strain 972 / ATCC 24843) OX=284812 GN=SPAC1F7.10 PE=3 SV=1 && -	-
MGG_03928	917.335	873.019	879.447	266.902	274.382	281.506	889.934	274.264	1.69811	7.92123e-62	5.68315e-61	RSM25	6	2533318	2534593	+	1183	protein_coding	- && sp|A4R4J0|RT25_MAGO7 37S ribosomal protein S25, mitochondrial OS=Magnaporthe oryzae (strain 70-15 / ATCC MYA-4617 / FGSC 8958) OX=242507 GN=RSM25 PE=3 SV=1 && PF13741:Mitochondrial ribosomal protein S25	-
MGG_07223	1337.93	1142.97	1337.89	419.883	341.034	409.166	1272.93	390.028	1.70583	9.26335e-62	6.63856e-61	AIM31	2	6861750	6862887	-	1017	protein_coding	- && sp|A4RI25|RCF1_MAGO7 Respiratory supercomplex factor 1, mitochondrial OS=Magnaporthe oryzae (strain 70-15 / ATCC MYA-4617 / FGSC 8958) OX=242507 GN=RCF1 PE=3 SV=1 && PF04588:Hypoxia induced protein conserved region	-
MGG_06427	946.342	828.027	987.209	216.994	269.939	240.044	920.526	242.326	1.92571	1.53742e-61	1.09807e-60	MGG_06427	4	3774806	3775611	+	596	protein_coding	- && sp|Q8J1Z1|TIM9_NEUCR Mitochondrial import inner membrane translocase subunit tim9 OS=Neurospora crassa (strain ATCC 24698 / 74-OR23-1A / CBS 708.71 / DSM 1257 / FGSC 987) OX=367110 GN=tim9 PE=1 SV=1 && -	-
MGG_05905	1640.69	1582.51	1492.23	637.962	648.742	594.654	1571.81	627.119	1.32575	2.005e-61	1.43042e-60	MGG_05905	3	1902690	1906222	+	2762	protein_coding	- && sp|Q12436|ZRT2_YEAST Zinc-regulated transporter 2 OS=Saccharomyces cerevisiae (strain ATCC 204508 / S288c) OX=559292 GN=ZRT2 PE=1 SV=1 && PF02535:ZIP Zinc transporter	-
MGG_08343	2468.28	2628.57	2172.59	1017.7	1005.33	981.998	2423.15	1001.68	1.27468	3.74061e-61	2.66117e-60	MGG_08343	2	7764986	7766532	-	1292	protein_coding	- && sp|Q09682|PSA3_SCHPO Probable proteasome subunit alpha type-3 OS=Schizosaccharomyces pombe (strain 972 / ATCC 24843) OX=284812 GN=SPAC13C5.01c PE=3 SV=1 && PF00227:Proteasome subunit|PF10584:Proteasome subunit A N-terminal signature	-
MGG_05170	1792.97	1824.77	1757.07	800.707	766.493	809.603	1791.61	792.268	1.17716	4.55502e-61	3.23876e-60	MGG_05170	3	4832383	4833909	+	1353	protein_coding	- && - && PF11788:39S mitochondrial ribosomal protein L46	-
MGG_03224	1647.94	1495.99	1602.73	628.197	664.294	611.021	1582.22	634.504	1.31822	4.58765e-61	3.26013e-60	MGG_03224	4	2633234	2634817	+	1280	protein_coding	- && sp|O74439|YJE9_SCHPO Uncharacterized mitochondrial carrier C1682.09c OS=Schizosaccharomyces pombe (strain 972 / ATCC 24843) OX=284812 GN=SPCC1682.09c PE=3 SV=1 && PF00153:Mitochondrial carrier protein	-
MGG_10232	956.313	900.706	982.643	313.556	288.824	291.326	946.554	297.902	1.66749	6.03983e-61	4.2873e-60	MGG_10232	supercont8.8	371671	373836	-	2051	protein_coding	- && - && -	-
MGG_10879	1376	1590.3	1419.17	525.125	535.435	561.921	1461.82	540.827	1.43479	6.94695e-61	4.9257e-60	MGG_10879	6	752170	756451	+	3954	protein_coding	- && sp|Q9Y8G7|C505_FUSOX Bifunctional cytochrome P450/NADPH--P450 reductase OS=Fusarium oxysporum OX=5507 GN=CYP505 PE=1 SV=1 && PF00258:Flavodoxin|PF00067:Cytochrome P450|PF00175:Oxidoreductase NAD-binding domain|PF00667:FAD binding domain	-
MGG_11246	953.594	964.734	998.168	328.745	295.489	265.139	972.165	296.458	1.71321	7.10549e-61	5.0325e-60	MGG_11246	2	2889949	2892403	-	2316	protein_coding	- && sp|Q10354|YDB1_SCHPO Uncharacterized transporter C22E12.01 OS=Schizosaccharomyces pombe (strain 972 / ATCC 24843) OX=284812 GN=SPAC22E12.01 PE=3 SV=2 && PF03151:Triose-phosphate Transporter family	-
MGG_08954	857.509	816.779	858.443	228.928	246.611	264.048	844.244	246.529	1.77586	8.54904e-61	6.04478e-60	MGG_08954	2	2262537	2265943	+	2550	protein_coding	- && sp|Q9M8Z7|U80A2_ARATH Sterol 3-beta-glucosyltransferase UGT80A2 OS=Arabidopsis thaliana OX=3702 GN=UGT80A2 PE=1 SV=1 && PF03033:Glycosyltransferase family 28 N-terminal domain|PF00201:UDP-glucoronosyl and UDP-glucosyl transferase	-
MGG_04826	1355.15	1237.28	1263.92	493.661	461.007	426.624	1285.45	460.43	1.48105	8.77733e-61	6.20275e-60	MGG_04826	2	1503760	1505436	-	1677	protein_coding	- && sp|O14110|GCST_SCHPO Probable aminomethyltransferase, mitochondrial OS=Schizosaccharomyces pombe (strain 972 / ATCC 24843) OX=284812 GN=gcv1 PE=3 SV=1 && PF01571:Aminomethyltransferase folate-binding domain|PF08669:Glycine cleavage T-protein C-terminal barrel domain	-
MGG_05647	1754	1768.53	1866.66	800.707	789.822	783.416	1796.4	791.315	1.18269	9.24116e-61	6.52689e-60	MGG_05647	1	5970608	5972482	+	1708	protein_coding	- && sp|P32611|RML2_YEAST 54S ribosomal protein RML2, mitochondrial OS=Saccharomyces cerevisiae (strain ATCC 204508 / S288c) OX=559292 GN=RML2 PE=1 SV=1 && PF03947:Ribosomal Proteins L2, C-terminal domain|PF00181:Ribosomal Proteins L2, RNA binding domain	-
MGG_02825	1134.89	1083.27	1040.18	384.079	379.914	363.339	1086.11	375.777	1.53125	1.28394e-60	9.05318e-60	MGG_02825	7	1380701	1381646	+	708	protein_coding	- && sp|O14351|YB45_SCHPO Uncharacterized oxidoreductase C30D10.05c OS=Schizosaccharomyces pombe (strain 972 / ATCC 24843) OX=284812 GN=SPBC30D10.05c PE=3 SV=1 && PF00106:short chain dehydrogenase	-
MGG_10289	1455.77	1611.93	1421.91	511.02	587.645	559.739	1496.54	552.801	1.43727	1.28515e-60	9.05667e-60	MGG_10289	7	225599	227599	+	1944	protein_coding	- && sp|Q4WRQ4|MFSB_ASPFU Major facilitator superfamily multidrug transporter mfsB OS=Neosartorya fumigata (strain ATCC MYA-4609 / Af293 / CBS 101355 / FGSC A1100) OX=330879 GN=mfsB PE=2 SV=1 && PF07690:Major Facilitator Superfamily	-
MGG_03545	632.708	692.186	517.805	93.3073	115.529	106.929	614.233	105.255	2.54583	1.3155e-60	9.26544e-60	MGG_03545	4	1517551	1521784	+	4234	protein_coding	- && - && -	-
MGG_14797	1858.24	1893.99	1686.75	752.968	763.161	773.596	1812.99	763.242	1.24834	2.08003e-60	1.46097e-59	MGG_14797	2	4025266	4028325	+	2817	protein_coding	- && sp|Q7SH14|EFGM_NEUCR Elongation factor G, mitochondrial OS=Neurospora crassa (strain ATCC 24698 / 74-OR23-1A / CBS 708.71 / DSM 1257 / FGSC 987) OX=367110 GN=mef1 PE=3 SV=2 && PF14492:Elongation Factor G, domain II|PF03764:Elongation factor G, domain IV|PF03144:Elongation factor Tu domain 2|PF00009:Elongation factor Tu GTP binding domain|PF00679:Elongation factor G C-terminus	-
MGG_10055	1311.64	1449.26	1441.09	535.974	494.333	551.01	1400.67	527.106	1.40984	3.29545e-60	2.30827e-59	MGG_10055	4	4785912	4787119	+	995	protein_coding	- && - && -	-
MGG_00272	514.868	491.452	461.185	79.2027	81.0928	90.562	489.168	83.6192	2.54841	4.35378e-60	3.04453e-59	MGG_00272	5	3456643	3458105	+	1281	protein_coding	- && sp|B8NM67|USTYA_ASPFN Oxidase ustYa OS=Aspergillus flavus (strain ATCC 200026 / FGSC A1120 / NRRL 3357 / JCM 12722 / SRRC 167) OX=332952 GN=ustYa PE=1 SV=1 && PF11807:Domain of unknown function (DUF3328)	-
MGG_05936	2212.66	2259.12	2228.3	1069.78	1066.43	962.358	2233.36	1032.85	1.11267	4.45566e-60	3.11406e-59	MGG_05936	3	2034515	2036081	-	1323	protein_coding	- && sp|O60064|YBB2_SCHPO Probable mannose-1-phosphate guanyltransferase OS=Schizosaccharomyces pombe (strain 972 / ATCC 24843) OX=284812 GN=SPBC13G1.02 PE=3 SV=1 && PF00483:Nucleotidyl transferase|PF00132:Bacterial transferase hexapeptide (six repeats)	-
MGG_06025	1065.09	1046.07	1034.7	384.079	354.364	350.246	1048.62	362.896	1.53071	4.53314e-60	3.16647e-59	MGG_06025	3	2317210	2318856	-	1423	protein_coding	- && sp|Q9P6P8|YIP4_SCHPO Protein YIP4 OS=Schizosaccharomyces pombe (strain 972 / ATCC 24843) OX=284812 GN=SPAC644.13c PE=1 SV=1 && PF04893:Yip1 domain	-
MGG_01523	1008.89	997.612	1002.73	270.157	345.477	312.057	1003.08	309.231	1.69819	5.93085e-60	4.13596e-59	MGG_01523	2	3896688	3899787	+	3030	protein_coding	- && sp|Q50L43|PA24D_MOUSE Cytosolic phospholipase A2 delta OS=Mus musculus OX=10090 GN=Pla2g4d PE=1 SV=3 && PF01735:Lysophospholipase catalytic domain	-
MGG_06443	557.472	601.336	615.522	138.876	118.862	116.749	591.443	124.829	2.24396	6.47358e-60	4.50949e-59	MGG_06443	4	3716891	3717844	-	771	protein_coding	- && sp|Q5AQA3|MTND_EMENI 1,2-dihydroxy-3-keto-5-methylthiopentene dioxygenase OS=Emericella nidulans (strain FGSC A4 / ATCC 38163 / CBS 112.46 / NRRL 194 / M139) OX=227321 GN=adi1 PE=3 SV=1 && PF03079:ARD/ARD' family	-
MGG_09798	1497.47	1359.28	1558.9	581.543	553.208	551.01	1471.88	561.92	1.38889	7.34062e-60	5.11067e-59	MGG_09798	6	4082574	4085142	-	2441	protein_coding	- && - && -	-
MGG_05272	866.574	834.949	850.224	244.118	243.278	276.051	850.582	254.482	1.7407	9.01678e-60	6.26733e-59	MGG_05272	3	5233440	5237001	+	3393	protein_coding	- && sp|Q9HDY1|ASE1_SCHPO Anaphase spindle elongation protein 1 OS=Schizosaccharomyces pombe (strain 972 / ATCC 24843) OX=284812 GN=ase1 PE=1 SV=1 && PF03999:Microtubule associated protein (MAP65/ASE1 family)	-
MGG_00738	1118.57	1007.13	1165.29	314.641	306.597	376.433	1097	332.557	1.72145	9.99442e-60	6.93926e-59	MGG_00738	5	1810327	1811775	-	1355	protein_coding	- && sp|Q53FA7|QORX_HUMAN Quinone oxidoreductase PIG3 OS=Homo sapiens OX=9606 GN=TP53I3 PE=1 SV=2 && PF08240:Alcohol dehydrogenase GroES-like domain|PF00107:Zinc-binding dehydrogenase	-
MGG_08262	1805.66	1791.9	1938.8	751.883	836.478	753.956	1845.45	780.772	1.24111	1.11894e-59	7.76474e-59	MGG_08262	2	8073756	8076954	-	3199	protein_coding	- && sp|Q10499|AIF1_SCHPO Apoptosis-inducing factor 1 OS=Schizosaccharomyces pombe (strain 972 / ATCC 24843) OX=284812 GN=aif1 PE=3 SV=3 && PF14759:Reductase C-terminal|PF07992:Pyridine nucleotide-disulphide oxidoreductase|PF00355:Rieske [2Fe-2S] domain	-
MGG_03635	656.275	601.336	757.987	118.262	92.2014	145.117	671.866	118.527	2.50184	2.02049e-59	1.39827e-58	MGG_03635	4	1178826	1179938	+	1011	protein_coding	- && - && -	-
MGG_10423	399.748	416.177	431.048	64.0131	48.8778	51.2821	415.657	54.7244	2.92427	2.12011e-59	1.46641e-58	MGG_10423	6	1022314	1024309	-	1815	protein_coding	- && sp|C0HLA0|GH5FP_CHAOB Glycosyl hydrolase 5 family protein OS=Chamaecyparis obtusa OX=13415 PE=1 SV=1 && PF00150:Cellulase (glycosyl hydrolase family 5)	-
MGG_00346	1212.84	1354.09	1211.87	464.367	467.672	448.446	1259.6	460.161	1.45305	2.33617e-59	1.61497e-58	MGG_00346	5	3175908	3179079	-	3017	protein_coding	- && sp|B2CPI6|PHT14_PETHY Low affinity inorganic phosphate transporter 4 OS=Petunia hybrida OX=4102 GN=PT4 PE=2 SV=1 && PF00083:Sugar (and other) transporter	-
MGG_15034	960.845	869.558	1018.26	258.223	249.944	303.328	949.554	270.498	1.81116	3.13674e-59	2.16604e-58	MGG_15034	7	2348715	2350056	+	945	protein_coding	- && sp|Q01976|ADPP_YEAST ADP-ribose pyrophosphatase OS=Saccharomyces cerevisiae (strain ATCC 204508 / S288c) OX=559292 GN=YSA1 PE=1 SV=2 && PF00293:NUDIX domain	-
MGG_04947	2154.65	2227.97	2063.92	916.798	1025.32	905.62	2148.85	949.248	1.17904	3.22476e-59	2.22561e-58	MGG_04947	3	4042295	4044300	+	1848	protein_coding	- && sp|P45816|SEC14_YARLI SEC14 cytosolic factor OS=Yarrowia lipolytica (strain CLIB 122 / E 150) OX=284591 GN=SEC14 PE=3 SV=2 && PF00650:CRAL/TRIO domain|PF03765:CRAL/TRIO, N-terminal domain	-
MGG_14767	1061.46	1105.77	1092.23	374.314	272.161	326.242	1086.49	324.239	1.74395	3.43629e-59	2.36774e-58	MGG_14767	2	2316739	2323573	-	6707	protein_coding	- && sp|B2KWH8|NPS1_AJECA Nonribosomal peptide synthase 1 OS=Ajellomyces capsulatus OX=5037 GN=NPS1 PE=2 SV=1 && PF00501:AMP-binding enzyme|PF00668:Condensation domain|PF00550:Phosphopantetheine attachment site	-
MGG_05282	953.594	1052.99	1004.56	347.19	331.036	322.968	1003.71	333.731	1.58869	3.69418e-59	2.54268e-58	MGG_05282	3	5265049	5266225	+	1064	protein_coding	- && sp|Q12487|RM23_YEAST 54S ribosomal protein L23, mitochondrial OS=Saccharomyces cerevisiae (strain ATCC 204508 / S288c) OX=559292 GN=MRPL23 PE=1 SV=1 && PF00572:Ribosomal protein L13	-
MGG_08883	646.304	653.25	589.951	133.451	143.301	157.12	629.835	144.624	2.12289	5.91015e-59	4.05692e-58	MGG_08883	2	1977208	1980171	+	2875	protein_coding	- && - && PF11274:Protein of unknown function (DUF3074)	-
MGG_03091	1295.33	1258.91	1266.66	508.85	464.34	505.183	1273.63	492.791	1.36964	8.93374e-59	6.11588e-58	MGG_03091	7	335569	336527	+	721	protein_coding	- && - && -	-
MGG_02568	1374.19	1470.03	1278.53	521.87	415.462	454.992	1374.25	464.108	1.56593	9.18963e-59	6.28428e-58	MGG_02568	7	2358944	2359727	+	453	protein_coding	- && sp|P35128|UBE2N_DROME Ubiquitin-conjugating enzyme E2 N OS=Drosophila melanogaster OX=7227 GN=ben PE=1 SV=1 && PF00179:Ubiquitin-conjugating enzyme	-
MGG_07471	1360.59	1309.1	1552.5	490.406	510.996	522.641	1407.4	508.014	1.4699	9.98721e-59	6.82603e-58	MGG_07471	3	753421	754859	+	1185	protein_coding	- && sp|O13770|YE98_SCHPO Uncharacterized membrane protein C17A5.08 OS=Schizosaccharomyces pombe (strain 972 / ATCC 24843) OX=284812 GN=SPAC17A5.08 PE=3 SV=1 && PF01105:emp24/gp25L/p24 family/GOLD	-
MGG_02041	1429.48	1355.82	1547.94	570.693	545.432	563.012	1444.41	559.713	1.36741	1.035e-58	7.06962e-58	MGG_02041	1	344797	345981	+	1094	protein_coding	- && - && -	-
MGG_06751	1828.33	1903.51	1802.73	837.596	844.254	775.778	1844.86	819.209	1.17138	1.23073e-58	8.39371e-58	MGG_06751	1	2600560	2602184	+	1528	protein_coding	- && - && PF16015:Promethin	-
MGG_04320	639.959	763.135	789.95	174.68	181.07	168.031	731.015	174.594	2.06613	1.51068e-58	1.02975e-57	MGG_04320	6	1195215	1197587	+	2239	protein_coding	- && sp|Q4I0M9|PTPA1_GIBZE Serine/threonine-protein phosphatase 2A activator 1 OS=Gibberella zeae (strain ATCC MYA-4620 / CBS 123657 / FGSC 9075 / NRRL 31084 / PH-1) OX=229533 GN=RRD1 PE=3 SV=1 && PF03095:Phosphotyrosyl phosphate activator (PTPA) protein	-
MGG_02432	2302.4	2186.44	2189.94	1069.78	1056.43	1092.2	2226.26	1072.8	1.05315	1.63887e-58	1.11652e-57	MGG_02432	1	1837115	1840916	-	3667	protein_coding	- && sp|P10857|SYLC_NEUCR Leucine--tRNA ligase, cytoplasmic OS=Neurospora crassa (strain ATCC 24698 / 74-OR23-1A / CBS 708.71 / DSM 1257 / FGSC 987) OX=367110 GN=leu-6 PE=3 SV=2 && PF08264:Anticodon-binding domain of tRNA|PF00133:tRNA synthetases class I (I, L, M and V)	-
MGG_08454	726.073	719.008	736.982	203.974	144.412	146.209	727.354	164.865	2.1406	2.38529e-58	1.6233e-57	MGG_08454	4	262652	264489	-	1759	protein_coding	- && sp|L7NCS1|NLP10_PHYCP NLP effector protein 10 OS=Phytophthora capsici OX=4784 GN=NLP10 PE=2 SV=1 && -	-
MGG_03164	5802.24	5794.46	6146.09	3005.36	2548.31	2324.06	5914.26	2625.91	1.17129	3.00772e-58	2.04361e-57	MGG_03164	4	2835832	2837527	+	785	protein_coding	- && sp|Q4I963|COFI_GIBZE Cofilin OS=Gibberella zeae (strain ATCC MYA-4620 / CBS 123657 / FGSC 9075 / NRRL 31084 / PH-1) OX=229533 GN=COF1 PE=3 SV=2 && PF00241:Cofilin/tropomyosin-type actin-binding protein	-
MGG_13775	1091.38	988.96	1063.92	340.68	377.692	348.064	1048.09	355.479	1.55998	3.0978e-58	2.10368e-57	MGG_13775	1	6898688	6899415	+	572	protein_coding	- && - && -	-
MGG_08210	1862.77	1946.77	2020.08	821.321	833.145	912.167	1943.21	855.544	1.18348	5.62648e-58	3.81477e-57	MGG_08210	2	6087969	6089499	+	1265	protein_coding	- && sp|Q9HEK4|TMEDA_NEUCR Endoplasmic reticulum vesicle protein 25 OS=Neurospora crassa (strain ATCC 24698 / 74-OR23-1A / CBS 708.71 / DSM 1257 / FGSC 987) OX=367110 GN=erv-1 PE=3 SV=3 && PF01105:emp24/gp25L/p24 family/GOLD	-
MGG_06685	3678.41	3247.22	3242.91	1539.57	1467.45	1238.41	3389.51	1415.14	1.26009	6.36851e-58	4.31326e-57	MGG_06685	1	2385637	2387022	+	704	protein_coding	- && sp|P00048|CYC_NEUCR Cytochrome c OS=Neurospora crassa (strain ATCC 24698 / 74-OR23-1A / CBS 708.71 / DSM 1257 / FGSC 987) OX=367110 GN=cyc-1 PE=1 SV=2 && PF00034:Cytochrome c	-
MGG_15950	476.797	522.6	511.413	79.2027	102.199	66.5576	503.603	82.6532	2.6084	1.07859e-57	7.2973e-57	MGG_15950	2	7884821	7887534	+	2636	protein_coding	- && sp|Q10449|MU157_SCHPO Meiotically up-regulated gene 157 protein OS=Schizosaccharomyces pombe (strain 972 / ATCC 24843) OX=284812 GN=mug157 PE=1 SV=1 && PF06824:Metal-independent alpha-mannosidase (GH125)	-
MGG_03901	1090.47	1094.52	1056.62	389.504	368.806	409.166	1080.53	389.158	1.47319	1.16139e-57	7.8533e-57	MGG_03901	6	2650493	2652913	+	2212	protein_coding	- && sp|Q96WY0|RHOC_EMENI GTP-binding protein rhoC OS=Emericella nidulans (strain FGSC A4 / ATCC 38163 / CBS 112.46 / NRRL 194 / M139) OX=227321 GN=rhoC PE=3 SV=2 && PF00071:Ras family	-
MGG_11377	862.041	841.871	1009.13	247.373	274.382	228.042	904.346	249.932	1.85543	1.99416e-57	1.34487e-56	MGG_11377	2	1165587	1166881	-	1209	protein_coding	- && sp|Q03799|RT08_YEAST 37S ribosomal protein S8, mitochondrial OS=Saccharomyces cerevisiae (strain ATCC 204508 / S288c) OX=559292 GN=MRPS8 PE=1 SV=1 && PF00410:Ribosomal protein S8	-
MGG_06573	841.193	612.584	776.252	158.405	163.296	151.664	743.343	157.789	2.23572	2.72983e-57	1.84003e-56	MGG_06573	4	3227442	3228352	+	818	protein_coding	- && sp|Q3E846|COA6_YEAST Cytochrome c oxidase assembly factor 6 OS=Saccharomyces cerevisiae (strain ATCC 204508 / S288c) OX=559292 GN=COA6 PE=1 SV=1 && PF02297:Cytochrome oxidase c subunit VIb	-
MGG_02803	2957.77	2583.58	3495.87	1012.28	1129.74	1140.21	3012.41	1094.08	1.46108	2.98479e-57	2.00975e-56	MGG_02803	7	1457240	1457923	+	587	protein_coding	- && - && -	-
MGG_07302	2364.04	2573.2	2259.35	1070.86	1060.87	1142.39	2398.86	1091.38	1.13636	3.62084e-57	2.43415e-56	MGG_07302	2	7152424	7154972	-	2514	protein_coding	- && - && PF07646:Kelch motif	-
MGG_09436	687.095	605.662	791.777	108.497	156.631	137.48	694.845	134.203	2.37276	3.8622e-57	2.59503e-56	MGG_09436	6	3285277	3285975	+	600	protein_coding	- && - && -	-
MGG_05479	486.768	491.452	514.153	94.3923	102.199	77.4687	497.457	91.3534	2.44549	4.32223e-57	2.90106e-56	MGG_05479	1	5358124	5360227	-	2046	protein_coding	- && sp|A7LXT8|GH43A_BACO1 Non-reducing end alpha-L-arabinofuranosidase BoGH43A OS=Bacteroides ovatus (strain ATCC 8483 / DSM 1896 / JCM 5824 / NCTC 11153) OX=411476 GN=BACOVA_02654 PE=1 SV=1 && PF17851:Beta xylosidase C-terminal Concanavalin A-like domain|PF04616:Glycosyl hydrolases family 43	-
MGG_01762	1387.79	1348.9	1785.38	438.327	408.797	488.817	1507.35	445.314	1.75873	4.77218e-57	3.19968e-56	MGG_01762	2	4749855	4751320	+	1207	protein_coding	- && sp|Q4ICG5|AP2S_GIBZE AP-2 complex subunit sigma OS=Gibberella zeae (strain ATCC MYA-4620 / CBS 123657 / FGSC 9075 / NRRL 31084 / PH-1) OX=229533 GN=APS2 PE=3 SV=1 && PF01217:Clathrin adaptor complex small chain	-
MGG_04476	2892.51	2597.43	2868.48	1324.75	1244.16	1376.98	2786.14	1315.3	1.0826	5.56448e-57	3.725e-56	MGG_04476	1	7371592	7373774	+	1906	protein_coding	- && sp|Q7SCN0|FKBP4_NEUCR FK506-binding protein 4 OS=Neurospora crassa (strain ATCC 24698 / 74-OR23-1A / CBS 708.71 / DSM 1257 / FGSC 987) OX=367110 GN=fkr-4 PE=3 SV=1 && PF00254:FKBP-type peptidyl-prolyl cis-trans isomerase|PF17800:Nucleoplasmin-like domain	-
MGG_09227	1835.58	1940.72	2003.64	860.38	889.799	888.163	1926.64	879.447	1.13147	5.74599e-57	3.84448e-56	MGG_09227	1	3830825	3832999	-	2175	protein_coding	- && - && -	-
MGG_06088	2328.69	2150.97	2489.48	1055.67	955.34	1043.1	2323.05	1018.04	1.18987	6.21317e-57	4.15269e-56	MGG_06088	3	2537375	2538764	+	1218	protein_coding	- && - && PF04828:Glutathione-dependent formaldehyde-activating enzyme	-
MGG_04667	1567.27	1492.53	1543.37	649.896	684.29	625.205	1534.39	653.13	1.23227	1.26712e-56	8.45121e-56	MGG_04667	2	1208674	1211972	+	3012	protein_coding	- && sp|O94260|G3BP_SCHPO Putative G3BP-like protein OS=Schizosaccharomyces pombe (strain 972 / ATCC 24843) OX=284812 GN=nxt3 PE=1 SV=1 && PF02136:Nuclear transport factor 2 (NTF2) domain|PF00076:RNA recognition motif. (a.k.a. RRM, RBD, or RNP domain)	-
MGG_01931	1714.11	1785.84	1761.63	808.302	778.713	812.876	1753.86	799.964	1.1325	1.27094e-56	8.47227e-56	MGG_01931	6	620793	623238	-	2322	protein_coding	- && sp|B2KWH5|MFS1_AJECA MFS siderochrome iron transporter 1 OS=Ajellomyces capsulatus OX=5037 GN=MFS1 PE=2 SV=1 && PF07690:Major Facilitator Superfamily	-
MGG_06453	1330.68	1273.62	1355.24	527.295	543.211	534.643	1319.85	535.05	1.30255	1.35306e-56	9.01023e-56	MGG_06453	4	3679051	3680146	-	907	protein_coding	- && - && PF00436:Single-strand binding protein family	-
MGG_12537	1074.15	1083.27	1107.76	403.608	344.367	400.437	1088.39	382.804	1.50711	1.50116e-56	9.98074e-56	MGG_12537	7	646620	648265	+	1646	protein_coding	- && sp|P27616|PUR7_YEAST Phosphoribosylaminoimidazole-succinocarboxamide synthase OS=Saccharomyces cerevisiae (strain ATCC 204508 / S288c) OX=559292 GN=ADE1 PE=1 SV=2 && PF01259:SAICAR synthetase	-
MGG_08890	843.006	765.73	769.859	224.588	238.835	238.953	792.865	234.125	1.75981	1.51973e-56	1.00989e-55	MGG_08890	2	2010791	2013259	-	2469	protein_coding	- && - && -	-
MGG_01454	535.717	572.784	540.636	113.922	129.971	117.84	549.712	120.577	2.1893	2.9571e-56	1.96095e-55	MGG_01454	2	3585135	3587506	+	2080	protein_coding	- && - && -	-
MGG_00103	700.692	749.291	816.434	210.484	197.733	214.948	755.472	207.722	1.86246	3.21418e-56	2.13032e-55	MGG_00103	5	4136501	4138015	+	1404	protein_coding	- && sp|Q9UTN8|UBC14_SCHPO Ubiquitin-conjugating enzyme E2 14 OS=Schizosaccharomyces pombe (strain 972 / ATCC 24843) OX=284812 GN=ubc14 PE=3 SV=1 && PF00179:Ubiquitin-conjugating enzyme	-
MGG_01769	951.781	1016.65	920.543	320.066	315.484	337.153	962.99	324.234	1.57063	3.32229e-56	2.19968e-55	MGG_01769	2	4765515	4768671	-	2922	protein_coding	- && sp|O13621|YNG5_SCHPO Uncharacterized protein C691.05c OS=Schizosaccharomyces pombe (strain 972 / ATCC 24843) OX=284812 GN=pi030 PE=4 SV=1 && PF04547:Calcium-activated chloride channel	-
MGG_03318	823.064	811.588	863.922	243.033	249.944	277.142	832.858	256.706	1.69781	5.0115e-56	3.31637e-55	MGG_03318	4	2286102	2287358	-	1175	protein_coding	- && - && PF05046:Mitochondrial large subunit ribosomal protein (Img2)	-
MGG_03708	1997.83	1857.65	1714.15	818.066	739.833	737.59	1856.54	765.163	1.27868	5.76933e-56	3.81587e-55	MCR1	4	952135	953353	-	996	protein_coding	- && sp|A4QR21|MCR1_MAGO7 NADH-cytochrome b5 reductase 2 OS=Magnaporthe oryzae (strain 70-15 / ATCC MYA-4617 / FGSC 8958) OX=242507 GN=MCR1 PE=3 SV=1 && PF00970:Oxidoreductase FAD-binding domain|PF00175:Oxidoreductase NAD-binding domain	-
MGG_01924	448.697	400.602	334.245	40.1438	48.8778	32.7333	394.515	40.585	3.28227	1.15738e-55	7.63513e-55	MGG_01924	6	636876	639229	-	2008	protein_coding	- && sp|A0A0P0ZEA9|STLP4_EMEVA Stellatic acid synthase OS=Emericella variicolor OX=1549217 GN=Stl-P450 PE=1 SV=1 && PF00067:Cytochrome P450	-
MGG_03725	1085.03	974.251	1067.57	358.04	373.249	370.977	1042.29	367.422	1.50408	1.84293e-55	1.21324e-54	MGG_03725	4	904587	906074	-	1374	protein_coding	- && sp|Q7SGS1|CSN7A_NEUCR COP9 signalosome complex subunit 7a OS=Neurospora crassa (strain ATCC 24698 / 74-OR23-1A / CBS 708.71 / DSM 1257 / FGSC 987) OX=367110 GN=csn-7a PE=1 SV=1 && PF01399:PCI domain	-
MGG_07464	1074.15	1136.05	981.73	348.275	305.487	244.408	1063.98	299.39	1.82946	1.93189e-55	1.27049e-54	MGG_07464	3	733244	735370	+	1813	protein_coding	- && sp|Q4WQY9|TPCI_ASPFU Questin oxidase OS=Neosartorya fumigata (strain ATCC MYA-4609 / Af293 / CBS 101355 / FGSC A1100) OX=330879 GN=tpcI PE=2 SV=1 && PF14027:Questin oxidase-like	-
MGG_06135	2057.66	2002.15	2073.05	989.491	991.998	1009.28	2044.28	996.922	1.03596	2.15054e-55	1.41354e-54	MGG_06135	3	2684319	2686386	+	1842	protein_coding	- && sp|P17609|YPT2_SCHPO GTP-binding protein ypt2 OS=Schizosaccharomyces pombe (strain 972 / ATCC 24843) OX=284812 GN=ypt2 PE=3 SV=1 && -	-
MGG_16126	1222.81	1227.76	1493.14	466.536	438.79	434.261	1314.57	446.529	1.55747	2.65407e-55	1.74361e-54	MGG_16126	1	1798769	1800333	-	1316	protein_coding	- && sp|O94270|ERD2_SCHPO ER lumen protein-retaining receptor OS=Schizosaccharomyces pombe (strain 972 / ATCC 24843) OX=284812 GN=erd2 PE=3 SV=1 && PF00810:ER lumen protein retaining receptor	-
MGG_06728	1003.45	1083.27	1105.93	386.249	331.036	379.706	1064.22	365.664	1.54088	3.0215e-55	1.98295e-54	MGG_06728	1	2524667	2527755	+	2565	protein_coding	- && sp|Q6DIF4|WDR1_XENTR WD repeat-containing protein 1 OS=Xenopus tropicalis OX=8364 GN=wdr1 PE=2 SV=1 && -	-
MGG_01520	1872.74	1925.14	2036.52	847.36	806.484	923.078	1944.8	858.974	1.17875	3.14483e-55	2.06176e-54	MGG_01520	2	3889162	3891365	+	1971	protein_coding	- && sp|P27929|NAM9_YEAST 37S ribosomal protein NAM9, mitochondrial OS=Saccharomyces cerevisiae (strain ATCC 204508 / S288c) OX=559292 GN=NAM9 PE=1 SV=2 && PF01479:S4 domain	-
MGG_08474	1021.58	1223.44	1061.18	345.02	329.925	386.253	1102.07	353.733	1.63961	4.1365e-55	2.71049e-54	MGG_08474	4	348421	350411	-	1790	protein_coding	- && sp|B4YQU1|FAH12_CLAPU Oleate hydroxylase FAH12 OS=Claviceps purpurea OX=5111 GN=FAH12 PE=1 SV=1 && PF00487:Fatty acid desaturase	-
MGG_12617	1246.38	1210.46	1219.17	456.772	514.328	459.357	1225.34	476.819	1.36192	9.59798e-55	6.25691e-54	MGG_12617	7	1905969	1911155	-	5119	protein_coding	- && - && -	-
MGG_07271	1455.77	1431.96	1763.46	498.001	465.45	579.379	1550.4	514.277	1.59164	1.05378e-54	6.86606e-54	MGG_07271	2	7037011	7038719	-	1535	protein_coding	- && - && PF10213:Mitochondrial ribosomal subunit protein	-
MGG_04643	957.219	937.046	892.233	334.17	296.6	284.779	928.833	305.183	1.60559	1.06098e-54	6.90944e-54	MGG_04643	2	1117572	1119752	+	2015	protein_coding	- && sp|Q2U852|CSYB_ASPOR Acylalkylpyrone synthase csyB OS=Aspergillus oryzae (strain ATCC 42149 / RIB 40) OX=510516 GN=csyB PE=1 SV=1 && PF02797:Chalcone and stilbene synthases, C-terminal domain|PF00195:Chalcone and stilbene synthases, N-terminal domain	-
MGG_05427	2869.85	2689.14	2919.62	1435.41	1251.94	1388.98	2826.2	1358.78	1.05624	1.20087e-54	7.81244e-54	MGG_05427	1	5183734	5185451	+	1313	protein_coding	- && sp|Q10113|MAL3_SCHPO Microtubule integrity protein mal3 OS=Schizosaccharomyces pombe (strain 972 / ATCC 24843) OX=284812 GN=mal3 PE=1 SV=1 && PF03271:EB1-like C-terminal motif|PF00307:Calponin homology (CH) domain	-
MGG_10716	3641.24	3222.12	3957.97	1610.09	1504.1	1697.77	3607.11	1603.99	1.16892	1.76057e-54	1.1436e-53	MGG_10716	6	3735691	3736852	+	1162	protein_coding	- && - && -	-
MGG_07502	689.814	659.307	736.069	194.209	198.844	185.489	695.063	192.847	1.84958	2.33178e-54	1.51387e-53	MGG_07502	3	857244	859072	+	1668	protein_coding	- && sp|P25303|SCJ1_YEAST DnaJ-related protein SCJ1 OS=Saccharomyces cerevisiae (strain ATCC 204508 / S288c) OX=559292 GN=SCJ1 PE=1 SV=2 && PF00226:DnaJ domain|PF01556:DnaJ C terminal domain|PF00684:DnaJ central domain	-
MGG_08206	433.287	474.147	404.564	78.1177	67.7625	55.6466	437.333	67.1756	2.70281	2.55338e-54	1.65689e-53	MGG_08206	2	6064777	6066467	-	1599	protein_coding	- && sp|A3LZU8|RMGL_PICST L-rhamnono-gamma-lactonase OS=Scheffersomyces stipitis (strain ATCC 58785 / CBS 6054 / NBRC 10063 / NRRL Y-11545) OX=322104 GN=LRA2 PE=1 SV=2 && PF04909:Amidohydrolase	-
MGG_01986	683.469	720.738	728.763	210.484	183.292	209.493	710.99	201.09	1.82162	3.89833e-54	2.52576e-53	MGG_01986	1	147759	149074	-	999	protein_coding	- && - && PF09362:Domain of unknown function (DUF1996)	-
MGG_02581	866.574	832.353	734.243	236.523	235.502	245.5	811.057	239.175	1.76183	4.32253e-54	2.79775e-53	MGG_02581	7	2304849	2305391	-	501	protein_coding	- && - && -	-
MGG_03258	347.173	390.22	279.451	24.9543	17.7738	27.2777	338.948	23.3353	3.85938	5.32006e-54	3.43814e-53	MGG_03258	4	2506208	2507492	-	1107	protein_coding	- && sp|Q9NQX3|GEPH_HUMAN Gephyrin OS=Homo sapiens OX=9606 GN=GPHN PE=1 SV=1 && PF00994:Probable molybdopterin binding domain|PF03453:MoeA N-terminal region (domain I and II)	-
MGG_04485	1112.22	1091.92	1114.15	364.549	442.122	378.615	1106.1	395.096	1.48561	5.74977e-54	3.71207e-53	MGG_04485	1	7336471	7337960	-	1234	protein_coding	- && - && PF01281:Ribosomal protein L9, N-terminal domain	-
MGG_06152	1042.43	1084.14	997.255	371.059	389.912	330.606	1041.27	363.859	1.51726	5.88447e-54	3.7971e-53	MGG_06152	3	2750418	2751689	-	980	protein_coding	- && sp|Q7S8Z0|NBP35_NEUCR Cytosolic Fe-S cluster assembly factor nbp35 OS=Neurospora crassa (strain ATCC 24698 / 74-OR23-1A / CBS 708.71 / DSM 1257 / FGSC 987) OX=367110 GN=nbp35 PE=3 SV=1 && PF00241:Cofilin/tropomyosin-type actin-binding protein	-
MGG_05937	1585.39	1553.96	1521.45	687.87	705.396	626.297	1553.6	673.188	1.20666	1.91683e-53	1.23312e-52	MGG_05937	3	2036949	2041536	+	3997	protein_coding	- && sp|Q6PW23|MX_EPICO Interferon-induced GTP-binding protein Mx OS=Epinephelus coioides OX=94232 GN=mx PE=2 SV=1 && PF00350:Dynamin family	-
MGG_10486	958.126	791.687	972.598	223.504	262.163	274.959	907.47	253.542	1.83949	2.12578e-53	1.36685e-52	MGG_10486	2	399744	402538	+	2732	protein_coding	- && - && -	-
MGG_01473	1739.49	1634.42	1664.83	761.648	737.611	789.963	1679.58	763.074	1.13803	3.59018e-53	2.30378e-52	MGG_01473	2	3690471	3692738	-	1957	protein_coding	- && sp|P71847|IPDC_MYCTU (3aS,4S,5R,7aS)-5-hydroxy-7a-methyl-1-oxo-octahydro-1H-indene-4-carboxyl-CoA dehydrogenase OS=Mycobacterium tuberculosis (strain ATCC 25618 / H37Rv) OX=83332 GN=ipdC PE=1 SV=3 && PF03060:Nitronate monooxygenase	-
MGG_08690	2728.44	2625.98	2904.09	1299.79	1351.92	1432.63	2752.84	1361.45	1.01566	4.07007e-53	2.60776e-52	MGG_08690	6	449289	451204	+	1781	protein_coding	- && sp|Q54RR5|ACDSB_DICDI Probable short/branched chain specific acyl-CoA dehydrogenase OS=Dictyostelium discoideum OX=44689 GN=acadsb PE=3 SV=1 && PF02771:Acyl-CoA dehydrogenase, N-terminal domain|PF02770:Acyl-CoA dehydrogenase, middle domain|PF00441:Acyl-CoA dehydrogenase, C-terminal domain	-
MGG_05159	751.454	753.617	777.165	220.249	164.407	225.86	760.745	203.505	1.90154	5.47869e-53	3.50852e-52	MGG_05159	3	4791690	4793100	-	1411	protein_coding	- && sp|P0CL20|HOGA1_COCIM Putative 4-hydroxy-2-oxoglutarate aldolase, mitochondrial OS=Coccidioides immitis (strain RS) OX=246410 GN=CIMG_00151 PE=3 SV=1 && PF00701:Dihydrodipicolinate synthetase family	-
MGG_04830	1114.04	1150.76	1127.85	464.367	437.679	426.624	1130.88	442.89	1.3524	6.4148e-53	4.10593e-52	MGG_04830	2	1512991	1515132	+	1995	protein_coding	- && sp|Q10243|VPS26_SCHPO Vacuolar protein sorting-associated protein 26 OS=Schizosaccharomyces pombe (strain 972 / ATCC 24843) OX=284812 GN=vps26 PE=3 SV=1 && PF03643:Vacuolar protein sorting-associated protein 26	-
MGG_05646	2374.92	2701.25	2450.22	1179.36	1019.77	1170.76	2508.8	1123.3	1.15922	6.51243e-53	4.16632e-52	MGG_05646	1	5966519	5969868	-	2888	protein_coding	- && sp|P30284|CG21_EMENI G2/mitotic-specific cyclin-B OS=Emericella nidulans (strain FGSC A4 / ATCC 38163 / CBS 112.46 / NRRL 194 / M139) OX=227321 GN=nimE PE=2 SV=1 && PF00134:Cyclin, N-terminal domain|PF02984:Cyclin, C-terminal domain	-
MGG_07597	687.095	707.76	652.051	199.634	198.844	180.033	682.302	192.837	1.82327	8.42149e-53	5.38492e-52	MGG_07597	3	1153967	1156181	+	2137	protein_coding	- && - && -	-
MGG_01582	1953.42	1750.36	1894.97	850.615	867.582	855.429	1866.25	857.875	1.12114	1.21095e-52	7.73534e-52	MGG_01582	2	4079338	4081585	+	2026	protein_coding	- && sp|Q6BXF6|TCPD_DEBHA T-complex protein 1 subunit delta OS=Debaryomyces hansenii (strain ATCC 36239 / CBS 767 / BCRC 21394 / JCM 1990 / NBRC 0083 / IGC 2968) OX=284592 GN=CCT4 PE=3 SV=1 && PF00118:TCP-1/cpn60 chaperonin family	-
MGG_04013	681.656	619.506	664.837	157.32	187.735	177.851	655.333	174.302	1.91087	1.2549e-52	8.01205e-52	MGG_04013	6	2234382	2235427	-	763	protein_coding	- && sp|O14036|SMD2_SCHPO Small nuclear ribonucleoprotein Sm D2 OS=Schizosaccharomyces pombe (strain 972 / ATCC 24843) OX=284812 GN=smd2 PE=1 SV=1 && PF01423:LSM domain	-
MGG_12775	544.781	579.705	467.577	117.177	83.3145	82.9243	530.688	94.4718	2.4894	1.65245e-52	1.05344e-51	MGG_12775	4	3010232	3011821	-	1360	protein_coding	- && sp|Q40648|KCAB_ORYSJ Probable voltage-gated potassium channel subunit beta OS=Oryza sativa subsp. japonica OX=39947 GN=KOB1 PE=1 SV=2 && PF00248:Aldo/keto reductase family	-
MGG_06913	2538.08	2641.55	2410.03	1306.3	1265.27	1198.04	2529.89	1256.54	1.00975	2.37261e-52	1.51026e-51	MGG_06913	1	3229126	3231633	-	1974	protein_coding	- && sp|O14018|SYSC_SCHPO Serine--tRNA ligase, cytoplasmic OS=Schizosaccharomyces pombe (strain 972 / ATCC 24843) OX=284812 GN=SPAC29A4.15 PE=3 SV=1 && PF00587:tRNA synthetase class II core domain (G, H, P, S and T)|PF02403:Seryl-tRNA synthetase N-terminal domain	-
MGG_17318	549.313	546.827	475.797	118.262	114.419	100.382	523.979	111.021	2.23892	2.85068e-52	1.81276e-51	MGG_17318	5	435979	438910	+	2634	protein_coding	- && sp|O13648|ANM3_SCHPO Ribosomal protein arginine N-methyltransferase rmt3 OS=Schizosaccharomyces pombe (strain 972 / ATCC 24843) OX=284812 GN=rmt3 PE=1 SV=3 && PF13649:Methyltransferase domain	-
MGG_14795	671.685	737.178	708.672	173.595	214.396	201.855	705.845	196.615	1.8446	3.94353e-52	2.5002e-51	MGG_14795	2	3996269	3998220	-	1868	protein_coding	- && - && PF10332:Protein of unknown function (DUF2418)	-
MGG_05999	1110.41	902.437	1149.77	297.281	342.145	325.15	1054.2	321.526	1.71302	5.78268e-52	3.65708e-51	MGG_05999	3	2245216	2246064	+	762	protein_coding	- && sp|P32495|NHP2_YEAST H/ACA ribonucleoprotein complex subunit NHP2 OS=Saccharomyces cerevisiae (strain ATCC 204508 / S288c) OX=559292 GN=NHP2 PE=1 SV=2 && PF01248:Ribosomal protein L7Ae/L30e/S12e/Gadd45 family	-
MGG_06097	738.763	812.453	768.032	245.203	226.615	249.864	773.083	240.561	1.68417	6.11367e-52	3.86064e-51	MGG_06097	3	2562841	2564432	-	1347	protein_coding	- && sp|P35848|TOM20_NEUCR Mitochondrial import receptor subunit tom20 OS=Neurospora crassa (strain ATCC 24698 / 74-OR23-1A / CBS 708.71 / DSM 1257 / FGSC 987) OX=367110 GN=tom20 PE=3 SV=1 && PF02064:MAS20 protein import receptor	-
MGG_17000	2046.78	1987.44	2117.8	1033.98	999.774	1004.91	2050.67	1012.89	1.01745	9.37126e-52	5.90305e-51	MGG_17000	4	32197	34812	-	1735	protein_coding	- && sp|A4QXV8|PURA_MAGO7 Adenylosuccinate synthetase OS=Magnaporthe oryzae (strain 70-15 / ATCC MYA-4617 / FGSC 8958) OX=242507 GN=MGG_17000 PE=3 SV=2 && PF00709:Adenylosuccinate synthetase	-
MGG_03666	2228.07	2135.39	2402.73	1029.64	1045.32	1122.75	2255.4	1065.9	1.08112	1.36994e-51	8.61657e-51	MGG_03666	4	1092175	1093140	+	772	protein_coding	- && sp|Q5ASP0|MIC19_EMENI MICOS complex subunit mic19 OS=Emericella nidulans (strain FGSC A4 / ATCC 38163 / CBS 112.46 / NRRL 194 / M139) OX=227321 GN=AN8690 PE=1 SV=2 && PF07956:Protein of Unknown function (DUF1690)	-
MGG_08691	939.09	975.116	827.393	315.726	278.826	269.504	913.867	288.019	1.66586	1.88983e-51	1.18631e-50	MGG_08691	6	447975	449133	-	949	protein_coding	- && sp|P53732|RT12_YEAST 37S ribosomal protein S12, mitochondrial OS=Saccharomyces cerevisiae (strain ATCC 204508 / S288c) OX=559292 GN=MRPS12 PE=1 SV=1 && PF00164:Ribosomal protein S12/S23	-
MGG_13743	293.692	288.987	381.733	3.25491	12.2195	12.0022	321.471	9.15886	5.13696	2.69279e-51	1.68784e-50	MGG_13743	1	6611177	6612347	+	1171	protein_coding	- && - && PF01504:Phosphatidylinositol-4-phosphate 5-Kinase	-
MGG_09301	1406.82	1507.23	1473.96	666.171	638.745	614.294	1462.67	639.737	1.19312	3.27216e-51	2.04897e-50	MGG_09301	1	4147146	4149087	-	1802	protein_coding	- && - && PF10236:Mitochondrial ribosomal death-associated protein 3	-
MGG_03214	1155.73	1213.06	1186.3	476.301	396.577	356.793	1185.03	409.89	1.53144	3.47177e-51	2.17289e-50	MGG_03214	4	2665968	2667584	+	1544	protein_coding	- && sp|Q9P5U4|GRPE_NEUCR GrpE protein homolog, mitochondrial OS=Neurospora crassa (strain ATCC 24698 / 74-OR23-1A / CBS 708.71 / DSM 1257 / FGSC 987) OX=367110 GN=grpe PE=3 SV=1 && PF01025:GrpE	-
MGG_02525	1602.62	1646.54	1618.26	775.753	756.496	750.683	1622.47	760.977	1.09229	3.80838e-51	2.38122e-50	MGG_02525	1	2204617	2206594	+	1748	protein_coding	- && sp|P43567|AGX1_YEAST Alanine--glyoxylate aminotransferase 1 OS=Saccharomyces cerevisiae (strain ATCC 204508 / S288c) OX=559292 GN=AGX1 PE=1 SV=1 && PF00266:Aminotransferase class-V	-
MGG_02254	1909	1842.08	1777.16	888.589	870.914	893.618	1842.75	884.374	1.0591	4.21172e-51	2.63212e-50	MGG_02254	1	1159315	1160798	-	1367	protein_coding	- && - && PF13489:Methyltransferase domain	-
MGG_00128	1071.43	1209.59	1148.85	380.824	454.342	367.704	1143.29	400.956	1.51226	4.98719e-51	3.11368e-50	MGG_00128	5	4041045	4044071	-	2857	protein_coding	- && sp|O74446|SIF2_SCHPO Sad1-interacting factor 2 OS=Schizosaccharomyces pombe (strain 972 / ATCC 24843) OX=284812 GN=sif2 PE=1 SV=2 && PF02582:Uncharacterised ACR, YagE family COG1723	-
MGG_01391	311.821	282.066	263.926	14.1046	19.9955	14.1844	285.938	16.0948	4.15291	5.07654e-51	3.16791e-50	MGG_01391	2	3369083	3371648	+	2048	protein_coding	- && sp|A0A084R1M6|ATR2_STAC4 Cytochrome P450 monooxygenase ATR2 OS=Stachybotrys chlorohalonata (strain IBT 40285) OX=1283841 GN=ATR2 PE=3 SV=1 && PF00067:Cytochrome P450	-
MGG_09508	1452.15	1369.66	1493.14	609.752	647.631	589.199	1438.32	615.528	1.22447	5.31506e-51	3.31512e-50	MGG_09508	3	3441350	3442781	+	1339	protein_coding	- && sp|P47150|RT07_YEAST 37S ribosomal protein S7, mitochondrial OS=Saccharomyces cerevisiae (strain ATCC 204508 / S288c) OX=559292 GN=RSM7 PE=1 SV=1 && PF00177:Ribosomal protein S7p/S5e	-
MGG_00396	464.106	500.104	421.916	87.8825	87.7579	60.011	462.042	78.5505	2.55697	7.20813e-51	4.49147e-50	MGG_00396	5	3012967	3014357	+	842	protein_coding	- && sp|P87304|YB22_SCHPO Putative esterase C31F10.02 OS=Schizosaccharomyces pombe (strain 972 / ATCC 24843) OX=284812 GN=SPBC31F10.02 PE=3 SV=1 && PF03061:Thioesterase superfamily	-
MGG_10570	2796.42	2566.28	2531.49	1288.94	1276.38	1379.16	2631.4	1314.83	1.00086	7.73492e-51	4.81735e-50	MGG_10570	7	2856147	2857430	+	1284	protein_coding	- && - && -	-
MGG_05031	465.013	507.891	551.595	115.007	95.534	109.111	508.166	106.551	2.25316	8.53592e-51	5.31361e-50	MGG_05031	3	4357497	4360111	-	2545	protein_coding	- && sp|A2AIL4|NDUF6_MOUSE NADH dehydrogenase (ubiquinone) complex I, assembly factor 6 OS=Mus musculus OX=10090 GN=Ndufaf6 PE=1 SV=1 && PF00494:Squalene/phytoene synthase	-
MGG_03971	2194.53	1994.36	2079.44	964.537	940.899	1048.56	2089.45	984.664	1.0852	8.62162e-51	5.36433e-50	MGG_03971	6	2376480	2378149	-	1401	protein_coding	- && sp|Q12016|VPS68_YEAST Vacuolar protein sorting-associated protein 68 OS=Saccharomyces cerevisiae (strain ATCC 204508 / S288c) OX=559292 GN=VPS68 PE=1 SV=1 && PF05255:Uncharacterised protein family (UPF0220)	-
MGG_01560	748.734	658.441	715.065	201.804	207.731	214.948	707.413	208.161	1.76463	8.88775e-51	5.5272e-50	MGG_01560	2	4009626	4010708	+	942	protein_coding	- && - && -	-
MGG_07277	869.293	817.644	934.242	241.948	304.376	240.044	873.726	262.123	1.73732	9.78119e-51	6.07094e-50	RTC5	2	7061580	7064363	+	2657	protein_coding	- && sp|A4RI88|RTC5_MAGO7 Restriction of telomere capping protein 5 OS=Magnaporthe oryzae (strain 70-15 / ATCC MYA-4617 / FGSC 8958) OX=242507 GN=RTC5 PE=3 SV=1 && PF08593:Domain of unknown function|PF07534:TLD	-
MGG_06367	1163.89	1055.58	1173.51	393.844	456.564	412.439	1130.99	420.949	1.42597	1.37578e-50	8.52662e-50	MGG_06367	4	3997411	3999323	-	1650	protein_coding	- && sp|O94401|YQF8_SCHPO L-type lectin-like domain-containing protein C126.08c OS=Schizosaccharomyces pombe (strain 972 / ATCC 24843) OX=284812 GN=SPCC126.08c PE=3 SV=1 && PF03388:Legume-like lectin family	-
MGG_03848	629.082	596.145	628.307	172.51	161.075	177.851	617.845	170.478	1.85727	1.41674e-50	8.77616e-50	MGG_03848	6	2833631	2837057	-	3247	protein_coding	- && sp|P25502|PUT3_YEAST Proline utilization trans-activator OS=Saccharomyces cerevisiae (strain ATCC 204508 / S288c) OX=559292 GN=PUT3 PE=1 SV=1 && PF04082:Fungal specific transcription factor domain|PF00172:Fungal Zn(2)-Cys(6) binuclear cluster domain	-
MGG_12948	2097.54	2299.79	2073.05	1051.33	1031.99	1060.56	2156.79	1047.96	1.04147	1.67006e-50	1.03404e-49	MGG_12948	3	4475874	4477587	-	1369	protein_coding	- && sp|I1RAL7|ATG33_GIBZE Autophagy-related protein 33 OS=Gibberella zeae (strain ATCC MYA-4620 / CBS 123657 / FGSC 9075 / NRRL 31084 / PH-1) OX=229533 GN=ATG33 PE=3 SV=1 && PF08592:Domain of unknown function (DUF1772)	-
MGG_10268	1411.35	1592.89	1325.11	588.053	553.208	508.457	1443.12	549.906	1.39218	1.75158e-50	1.08398e-49	MGG_10268	supercont8.8	238606	240750	+	2058	protein_coding	- && sp|P33886|WIS1_SCHPO Protein kinase wis1 OS=Schizosaccharomyces pombe (strain 972 / ATCC 24843) OX=284812 GN=wis1 PE=1 SV=1 && PF00069:Protein kinase domain	-
MGG_05814	2693.99	2530.8	2723.27	1413.71	1309.7	1247.14	2649.36	1323.52	1.00107	2.01095e-50	1.24268e-49	MGG_05814	3	3061283	3063444	-	2046	protein_coding	- && sp|P94428|GABD_BACSU Succinate-semialdehyde dehydrogenase [NADP(+)] OS=Bacillus subtilis (strain 168) OX=224308 GN=gabD PE=1 SV=1 && PF00171:Aldehyde dehydrogenase family	-
MGG_00740	1637.97	1765.07	1650.22	665.086	736.5	786.69	1684.42	729.425	1.20766	2.1765e-50	1.34433e-49	MGG_00740	5	1802632	1805352	-	2721	protein_coding	- && sp|A4RE85|LMBD1_MAGO7 Probable lysosomal cobalamin transporter OS=Magnaporthe oryzae (strain 70-15 / ATCC MYA-4617 / FGSC 8958) OX=242507 GN=MGG_00740 PE=3 SV=1 && PF04791:LMBR1-like membrane protein	-
MGG_15527	1686.01	1605.87	1749.76	773.583	790.932	779.052	1680.55	781.189	1.10506	2.39081e-50	1.47598e-49	MGG_15527	2	605496	607448	-	1517	protein_coding	- && sp|Q99145|HIS1_YARLI ATP phosphoribosyltransferase OS=Yarrowia lipolytica (strain CLIB 122 / E 150) OX=284591 GN=HIS1 PE=3 SV=1 && PF08029:HisG, C-terminal domain|PF01634:ATP phosphoribosyltransferase	-
MGG_01651	1991.49	2037.62	1644.74	764.903	705.396	607.748	1891.28	692.682	1.44924	2.54276e-50	1.56902e-49	MGG_01651	2	4340355	4341310	+	793	protein_coding	- && sp|P47131|YJ55_YEAST TMEM14 protein homolog YJR085C OS=Saccharomyces cerevisiae (strain ATCC 204508 / S288c) OX=559292 GN=YJR085C PE=1 SV=1 && PF03647:Transmembrane proteins 14C	-
MGG_04348	508.523	539.905	455.705	4.33987	4.44344	2.18222	501.378	3.65518	7.10135	3.20943e-50	1.97751e-49	MGG_04348	6	1079638	1080722	+	972	protein_coding	- && sp|Q00645|PLYB_EMENI Pectate lyase plyB OS=Emericella nidulans (strain FGSC A4 / ATCC 38163 / CBS 112.46 / NRRL 194 / M139) OX=227321 GN=plyB PE=1 SV=1 && PF00544:Pectate lyase	-
MGG_00528	1112.22	1086.73	1032.87	374.314	423.238	425.532	1077.28	407.695	1.40208	3.38119e-50	2.08132e-49	MGG_00528	5	2594930	2598241	+	3218	protein_coding	- && sp|Q07950|YEH2_YEAST Sterol esterase 2 OS=Saccharomyces cerevisiae (strain ATCC 204508 / S288c) OX=559292 GN=YEH2 PE=1 SV=1 && PF04083:Partial alpha/beta-hydrolase lipase region	-
MGG_04614	1078.68	1072.02	1283.1	391.674	426.57	387.344	1144.6	401.863	1.51004	3.94718e-50	2.42855e-49	MGG_04614	2	1091517	1092719	-	937	protein_coding	- && sp|A2Q879|CTU1_ASPNC Cytoplasmic tRNA 2-thiolation protein 1 OS=Aspergillus niger (strain CBS 513.88 / FGSC A1513) OX=425011 GN=ncs6 PE=3 SV=1 && PF16503:Zinc-ribbon	-
MGG_03320	1705.05	1605.01	1669.4	700.89	732.057	800.874	1659.82	744.607	1.15637	4.38201e-50	2.69478e-49	MGG_03320	4	2269819	2272869	-	2757	protein_coding	- && sp|Q10567|AP1B1_HUMAN AP-1 complex subunit beta-1 OS=Homo sapiens OX=9606 GN=AP1B1 PE=1 SV=2 && PF01602:Adaptin N terminal region	-
MGG_08596	1114.04	1109.23	1060.27	445.922	413.24	441.899	1094.51	433.687	1.33544	4.4756e-50	2.74967e-49	MGG_08596	4	808938	810970	+	1954	protein_coding	- && sp|P80576|AROF_NEUCR Phospho-2-dehydro-3-deoxyheptonate aldolase OS=Neurospora crassa (strain ATCC 24698 / 74-OR23-1A / CBS 708.71 / DSM 1257 / FGSC 987) OX=367110 GN=aro-8 PE=1 SV=2 && PF01474:Class-II DAHP synthetase family	-
MGG_01755	1268.13	1171.52	1291.32	512.105	488.778	523.732	1243.66	508.205	1.29077	5.2185e-50	3.20144e-49	MGG_01755	2	4716951	4718959	-	1874	protein_coding	- && sp|Q6AZA0|THIL_DANRE Acetyl-CoA acetyltransferase, mitochondrial OS=Danio rerio OX=7955 GN=acat1 PE=2 SV=1 && PF02803:Thiolase, C-terminal domain|PF00108:Thiolase, N-terminal domain	-
MGG_14350	1614.4	1516.75	1444.74	645.556	635.412	697.219	1525.3	659.396	1.2098	5.44824e-50	3.34076e-49	MGG_14350	5	264235	268172	-	3796	protein_coding	- && sp|Q2UPC4|ACLL_ASPOR Cytochrome P450 monooxygenase aclL OS=Aspergillus oryzae (strain ATCC 42149 / RIB 40) OX=510516 GN=aclL PE=3 SV=1 && PF00400:WD domain, G-beta repeat|PF12265:Histone-binding protein RBBP4 or subunit C of CAF1 complex	-
MGG_09885	706.131	623.832	675.796	160.575	182.181	201.855	668.586	181.537	1.88078	8.78357e-50	5.37554e-49	MGG_09885	1	4229946	4232150	-	2044	protein_coding	- && sp|Q8BIQ5|CSTF2_MOUSE Cleavage stimulation factor subunit 2 OS=Mus musculus OX=10090 GN=Cstf2 PE=1 SV=2 && PF14304:Transcription termination and cleavage factor C-terminal|PF14327:Hinge domain of cleavage stimulation factor subunit 2|PF00076:RNA recognition motif. (a.k.a. RRM, RBD, or RNP domain)	-
MGG_10925	2204.51	2105.97	2152.5	1055.67	1114.19	974.36	2154.33	1048.08	1.03957	9.10494e-50	5.56954e-49	MGG_10925	1	7886881	7888802	+	1837	protein_coding	- && - && PF13391:HNH endonuclease	-
MGG_06108	1820.17	1773.73	1515.97	721.504	717.616	680.852	1703.29	706.657	1.26941	9.60159e-50	5.87052e-49	MGG_06108	3	2604433	2605950	+	1136	protein_coding	- && sp|O14046|VATO_SCHPO Probable V-type proton ATPase 20 kDa proteolipid subunit OS=Schizosaccharomyces pombe (strain 972 / ATCC 24843) OX=284812 GN=vma16 PE=3 SV=1 && PF00137:ATP synthase subunit C	-
MGG_13484	765.957	784.765	865.749	253.883	214.396	266.231	805.49	244.836	1.71747	1.16394e-49	7.10962e-49	MGG_13484	4	1061533	1062901	-	1274	protein_coding	- && - && PF14234:Domain of unknown function (DUF4336)	-
MGG_15853	477.703	473.282	472.144	108.497	106.643	84.0154	474.376	99.7183	2.25028	1.45524e-49	8.8761e-49	MGG_15853	2	6337885	6340178	-	1757	protein_coding	- && sp|Q99MB4|CBWD1_RAT COBW domain-containing protein 1 OS=Rattus norvegicus OX=10116 GN=Cbwd1 PE=2 SV=2 && PF02492:CobW/HypB/UreG, nucleotide-binding domain	-
MGG_15837	828.502	738.043	813.694	173.595	251.054	220.404	793.413	215.018	1.88416	1.49348e-49	9.10502e-49	MGG_15837	2	6098698	6100310	-	1421	protein_coding	- && - && PF13417:Glutathione S-transferase, N-terminal domain|PF13410:Glutathione S-transferase, C-terminal domain	-
MGG_01641	1623.47	1641.34	1578.99	737.779	783.156	756.138	1614.6	759.024	1.08915	1.49562e-49	9.11366e-49	MGG_01641	2	4302487	4305223	+	2497	protein_coding	- && - && -	-
MGG_15142	438.726	444.729	399.998	90.0524	69.9842	74.1954	427.818	78.0773	2.45348	1.63855e-49	9.97506e-49	MGG_15142	3	5434367	5435655	+	1173	protein_coding	- && - && -	-
MGG_10277	455.042	452.516	465.751	92.2223	104.421	97.1087	457.77	97.9173	2.22532	1.74691e-49	1.06245e-48	MGG_10277	supercont8.8	203659	208811	+	5071	protein_coding	- && sp|Q4WDD4|ATRF_ASPFU ABC multidrug transporter atrF OS=Neosartorya fumigata (strain ATCC MYA-4609 / Af293 / CBS 101355 / FGSC A1100) OX=330879 GN=atrF PE=1 SV=1 && PF00005:ABC transporter|PF01061:ABC-2 type transporter|PF14510:ABC-transporter N-terminal|PF06422:CDR ABC transporter	-
MGG_01525	1145.76	913.685	1430.13	270.157	279.937	315.33	1163.19	288.475	2.01119	1.87957e-49	1.14204e-48	MGG_01525	2	3901690	3902486	+	569	protein_coding	- && - && -	-
MGG_16965	394.309	390.22	394.518	48.8236	75.5385	62.1932	393.016	62.1851	2.6613	2.43594e-49	1.47727e-48	MGG_16965	3	6259644	6261379	+	1492	protein_coding	- && - && -	-
MGG_06467	956.313	1066.83	936.981	367.804	338.812	303.328	986.708	336.648	1.55158	2.54136e-49	1.54047e-48	MGG_06467	4	3628877	3630706	+	1727	protein_coding	- && - && -	-
MGG_04507	502.178	552.883	566.207	141.046	121.084	104.746	540.423	122.292	2.14357	4.43226e-49	2.67898e-48	MGG_04507	1	7278617	7279835	+	928	protein_coding	- && sp|Q54UU1|TPPC4_DICDI Trafficking protein particle complex subunit 4 OS=Dictyostelium discoideum OX=44689 GN=trappc4 PE=3 SV=1 && PF04099:Sybindin-like family	-
MGG_02612	1611.68	1573.86	1658.44	783.347	682.068	713.585	1614.66	726.334	1.15221	6.03523e-49	3.64265e-48	MGG_02612	7	2198634	2200418	+	1562	protein_coding	- && sp|Q9SCU0|SDR2A_ARATH Short-chain dehydrogenase reductase 2a OS=Arabidopsis thaliana OX=3702 GN=SDR2a PE=3 SV=1 && PF13561:Enoyl-(Acyl carrier protein) reductase	-
MGG_03594	823.064	883.402	765.293	170.34	223.283	257.502	823.919	217.042	1.92502	6.36447e-49	3.83954e-48	MGG_03594	4	1346749	1348285	+	1396	protein_coding	- && sp|L7WRR9|NOTP_ASPVE Short chain dehydrogenases/reductase notP' OS=Aspergillus versicolor OX=46472 GN=notP' PE=1 SV=1 && -	-
MGG_03556	2013.24	1852.46	2440.17	795.282	743.165	852.156	2101.96	796.868	1.39898	7.00273e-49	4.22259e-48	MGG_03556	4	1479465	1480631	-	1068	protein_coding	- && sp|Q2HH48|GAR1_CHAGB H/ACA ribonucleoprotein complex subunit GAR1 OS=Chaetomium globosum (strain ATCC 6205 / CBS 148.51 / DSM 1962 / NBRC 6347 / NRRL 1970) OX=306901 GN=GAR1 PE=3 SV=1 && PF04410:Gar1/Naf1 RNA binding region	-
MGG_17472	900.113	924.933	833.786	285.347	311.041	324.059	886.277	306.816	1.53069	7.04628e-49	4.24683e-48	MGG_17472	5	3225777	3228123	+	1806	protein_coding	- && sp|P00175|CYB2_YEAST Cytochrome b2, mitochondrial OS=Saccharomyces cerevisiae (strain ATCC 204508 / S288c) OX=559292 GN=CYB2 PE=1 SV=1 && PF01070:FMN-dependent dehydrogenase|PF00173:Cytochrome b5-like Heme/Steroid binding domain	-
MGG_00788	2091.2	1759.02	2187.2	773.583	868.693	833.607	2012.47	825.294	1.28586	7.60441e-49	4.58105e-48	MGG_00788	5	1617748	1619068	+	1238	protein_coding	- && sp|Q3E798|MIM2_YEAST Mitochondrial import protein 2 OS=Saccharomyces cerevisiae (strain ATCC 204508 / S288c) OX=559292 GN=MIM2 PE=1 SV=1 && -	-
MGG_00275	1034.27	1243.34	1005.47	376.484	386.579	365.521	1094.36	376.195	1.54101	8.45286e-49	5.08734e-48	MGG_00275	5	3448169	3450796	+	2382	protein_coding	- && sp|Q9US44|YIZG_SCHPO Uncharacterized transporter C1002.16c OS=Schizosaccharomyces pombe (strain 972 / ATCC 24843) OX=284812 GN=SPAC1002.16c PE=3 SV=1 && PF07690:Major Facilitator Superfamily	-
MGG_04310	943.623	881.671	978.077	345.02	346.588	308.784	934.457	333.464	1.48647	1.10538e-48	6.64013e-48	MGG_04310	6	1217983	1219166	-	1097	protein_coding	- && sp|P32904|RM06_YEAST 54S ribosomal protein L6, mitochondrial OS=Saccharomyces cerevisiae (strain ATCC 204508 / S288c) OX=559292 GN=MRPL6 PE=1 SV=2 && PF00347:Ribosomal protein L6	-
MGG_03876	988.039	996.747	1029.22	398.183	363.251	399.346	1004.67	386.927	1.37631	1.12166e-48	6.73476e-48	MGG_03876	6	2734779	2738048	+	3193	protein_coding	- && sp|O74994|RNG3_SCHPO Ring assembly protein 3 OS=Schizosaccharomyces pombe (strain 972 / ATCC 24843) OX=284812 GN=rng3 PE=4 SV=1 && PF01844:HNH endonuclease	-
MGG_04764	1686.01	1796.22	1674.88	839.766	764.272	806.33	1719.04	803.456	1.0973	1.2195e-48	7.31529e-48	MGG_04764	2	1393505	1395349	-	1758	protein_coding	- && sp|P38716|YHR2_YEAST Uncharacterized trans-sulfuration enzyme YHR112C OS=Saccharomyces cerevisiae (strain ATCC 204508 / S288c) OX=559292 GN=YHR112C PE=1 SV=1 && PF01053:Cys/Met metabolism PLP-dependent enzyme	-
MGG_04863	2005.08	2003.88	1795.42	898.354	943.12	870.705	1934.8	904.06	1.09793	1.26063e-48	7.55842e-48	MGG_04863	3	3761117	3765917	+	4581	protein_coding	- && sp|Q5BAH2|CAN1C_EMENI Cullin-associated NEDD8-dissociated protein 1, C-terminal part OS=Emericella nidulans (strain FGSC A4 / ATCC 38163 / CBS 112.46 / NRRL 194 / M139) OX=227321 GN=candA-C PE=1 SV=1 && PF08623:TATA-binding protein interacting (TIP20)	-
MGG_01557	1994.21	1988.3	1818.26	948.263	945.342	901.256	1933.59	931.62	1.05361	1.76914e-48	1.05823e-47	NPC2	2	3999219	4000549	-	1185	protein_coding	- && sp|Q52FS9|NPC2_MAGO7 Phosphatidylglycerol/phosphatidylinositol transfer protein OS=Magnaporthe oryzae (strain 70-15 / ATCC MYA-4617 / FGSC 8958) OX=242507 GN=NPC2 PE=3 SV=2 && PF02221:ML domain	-
MGG_08842	1978.8	1939.85	1771.68	904.864	852.03	917.623	1896.78	891.505	1.08921	1.82625e-48	1.09188e-47	MGG_08842	2	1831629	1833610	-	1842	protein_coding	- && sp|P16451|ODPX_YEAST Pyruvate dehydrogenase complex protein X component, mitochondrial OS=Saccharomyces cerevisiae (strain ATCC 204508 / S288c) OX=559292 GN=PDX1 PE=1 SV=1 && PF00364:Biotin-requiring enzyme|PF02817:e3 binding domain	-
MGG_09179	524.839	546.827	487.669	128.026	108.864	129.842	519.778	122.244	2.08782	1.86276e-48	1.11319e-47	MGG_09179	1	3640037	3642508	+	2042	protein_coding	- && sp|A0A1L9WQW4|ACRF_ASPA1 Cytochrome P450 monoxygenase acrF OS=Aspergillus aculeatus (strain ATCC 16872 / CBS 172.66 / WB 5094) OX=690307 GN=acrF PE=2 SV=1 && PF00067:Cytochrome P450	-
MGG_02462	1126.73	1033.95	1173.51	389.504	429.903	444.081	1111.4	421.163	1.39981	1.88615e-48	1.12663e-47	MGG_02462	1	1960830	1962012	+	869	protein_coding	- && sp|Q2HJH0|LSM5_BOVIN U6 snRNA-associated Sm-like protein LSm5 OS=Bos taurus OX=9913 GN=LSM5 PE=3 SV=3 && -	-
MGG_03150	1221.91	1063.37	1221	460.027	459.896	424.441	1168.76	448.121	1.38277	2.106e-48	1.25677e-47	MGG_03150	4	2883873	2885829	-	1957	protein_coding	- && sp|A4R7U3|CIAO1_MAGO7 Probable cytosolic iron-sulfur protein assembly protein 1 OS=Magnaporthe oryzae (strain 70-15 / ATCC MYA-4617 / FGSC 8958) OX=242507 GN=CIA1 PE=3 SV=2 && PF00400:WD domain, G-beta repeat	-
MGG_09535	1808.38	1940.72	2014.6	928.733	913.127	939.445	1921.23	927.102	1.0512	2.24064e-48	1.33586e-47	GET3	3	3346860	3348614	-	1617	protein_coding	- && sp|A4QUI2|GET3_MAGO7 ATPase GET3 OS=Magnaporthe oryzae (strain 70-15 / ATCC MYA-4617 / FGSC 8958) OX=242507 GN=GET3 PE=3 SV=1 && PF02374:Anion-transporting ATPase	-
MGG_07930	2362.23	1955.42	3097.7	227.843	207.731	279.324	2471.78	238.299	3.37454	2.54663e-48	1.51758e-47	MGG_07930	3	6278866	6279366	-	354	protein_coding	- && - && -	-
MGG_07496	862.948	821.105	907.758	313.556	277.715	305.511	863.937	298.927	1.53063	2.5975e-48	1.54717e-47	MGG_07496	3	831307	832734	+	1356	protein_coding	- && sp|Q9UTI3|ARD1_SCHPO N-terminal acetyltransferase A complex catalytic subunit ard1 OS=Schizosaccharomyces pombe (strain 972 / ATCC 24843) OX=284812 GN=ard1 PE=1 SV=1 && PF00583:Acetyltransferase (GNAT) family	-
MGG_03984	1909.91	1983.98	1852.05	939.583	936.455	976.543	1915.31	950.86	1.01038	4.0059e-48	2.38159e-47	MGG_03984	6	2331478	2333122	+	1454	protein_coding	- && sp|C0ZIJ2|RL5_BREBN 50S ribosomal protein L5 OS=Brevibacillus brevis (strain 47 / JCM 6285 / NBRC 100599) OX=358681 GN=rplE PE=3 SV=1 && PF00673:ribosomal L5P family C-terminus|PF00281:Ribosomal protein L5	-
MGG_17439	1163.89	1207.86	1063.92	467.621	374.36	398.255	1145.23	413.412	1.46978	5.19656e-48	3.08803e-47	MGG_17439	5	2622431	2623634	-	1098	protein_coding	- && sp|Q6MVL2|DUT_NEUCR Deoxyuridine 5'-triphosphate nucleotidohydrolase OS=Neurospora crassa (strain ATCC 24698 / 74-OR23-1A / CBS 708.71 / DSM 1257 / FGSC 987) OX=367110 GN=dut-1 PE=3 SV=1 && PF00692:dUTPase	-
MGG_04210	1144.86	1204.4	1105.93	487.151	459.896	474.632	1151.73	473.893	1.28124	5.58677e-48	3.31836e-47	MGG_04210	6	1567068	1568828	-	1605	protein_coding	- && sp|A4R5F6|ARGJ_MAGO7 Arginine biosynthesis bifunctional protein ArgJ, mitochondrial OS=Magnaporthe oryzae (strain 70-15 / ATCC MYA-4617 / FGSC 8958) OX=242507 GN=MGG_04210 PE=3 SV=2 && PF01960:ArgJ family	-
MGG_08146	1887.25	1860.25	1729.67	890.759	848.697	772.505	1825.72	837.32	1.12468	6.06306e-48	3.59789e-47	MGG_08146	2	5846898	5849569	-	2422	protein_coding	- && sp|Q8TGG8|GDA1_ASPFU Probable guanosine-diphosphatase OS=Neosartorya fumigata (strain ATCC MYA-4609 / Af293 / CBS 101355 / FGSC A1100) OX=330879 GN=gda1 PE=3 SV=2 && PF01150:GDA1/CD39 (nucleoside phosphatase) family	-
MGG_08439	398.841	408.389	364.382	67.2681	67.7625	41.4621	390.538	58.8309	2.73149	1.24393e-47	7.37129e-47	MGG_08439	4	215777	217041	-	1155	protein_coding	- && - && -	-
MGG_01236	1736.77	1804.01	1834.69	859.295	912.016	849.974	1791.83	873.762	1.03626	1.26526e-47	7.49417e-47	MGG_01236	2	2789925	2792654	-	2730	protein_coding	- && sp|P78972|SLP1_SCHPO WD repeat-containing protein slp1 OS=Schizosaccharomyces pombe (strain 972 / ATCC 24843) OX=284812 GN=slp1 PE=1 SV=1 && PF12894:Anaphase-promoting complex subunit 4 WD40 domain	-
MGG_05962	501.271	470.686	517.805	62.9282	95.534	112.384	496.588	90.2821	2.46	1.39608e-47	8.25751e-47	MGG_05962	3	2132691	2133814	+	997	protein_coding	- && - && PF06110:Eukaryotic protein of unknown function (DUF953)	-
MGG_04433	1583.58	1674.22	1665.74	812.641	758.717	758.321	1641.18	776.56	1.07952	1.5191e-47	8.98094e-47	MGG_04433	2	791774	797000	-	4790	protein_coding	- && sp|Q09764|YA7B_SCHPO Uncharacterized protein C24H6.11c OS=Schizosaccharomyces pombe (strain 972 / ATCC 24843) OX=284812 GN=SPAC24H6.11c PE=4 SV=1 && PF00916:Sulfate permease family|PF00027:Cyclic nucleotide-binding domain|PF01740:STAS domain	-
MGG_01681	688.908	692.186	633.787	190.954	215.507	202.946	671.627	203.136	1.72566	1.57648e-47	9.31585e-47	MGG_01681	2	4446475	4448001	-	1429	protein_coding	- && sp|Q86AQ7|VAM7B_DICDI Vesicle-associated membrane protein 7B OS=Dictyostelium discoideum OX=44689 GN=vamp7B PE=3 SV=1 && PF13774:Regulated-SNARE-like domain|PF00957:Synaptobrevin	-
MGG_05295	1199.24	1125.67	1203.65	488.236	510.996	482.27	1176.19	493.834	1.25197	1.85359e-47	1.09432e-46	MGG_05295	3	5312858	5315563	+	2706	protein_coding	- && - && PF03101:FAR1 DNA-binding domain	-
MGG_14549	558.378	520.87	599.997	124.771	145.523	150.573	559.748	140.289	1.99639	2.0092e-47	1.18564e-46	MGG_14549	1	4419604	4420336	+	495	protein_coding	- && sp|P32320|CDD_HUMAN Cytidine deaminase OS=Homo sapiens OX=9606 GN=CDA PE=1 SV=2 && PF00383:Cytidine and deoxycytidylate deaminase zinc-binding region	-
MGG_11899	1050.58	1113.55	1129.67	356.955	414.351	449.537	1097.94	406.947	1.43207	2.41911e-47	1.42421e-46	MGG_11899	1	2005669	2009736	+	3679	protein_coding	- && sp|Q09822|CDC15_SCHPO Cell division control protein 15 OS=Schizosaccharomyces pombe (strain 972 / ATCC 24843) OX=284812 GN=cdc15 PE=1 SV=2 && PF00611:Fes/CIP4, and EFC/F-BAR homology domain|PF00018:SH3 domain	-
MGG_05944	813.999	856.58	693.147	240.863	227.726	249.864	787.909	239.484	1.71824	3.4109e-47	2.0044e-46	COX10	3	2058128	2060390	+	2263	protein_coding	- && sp|P0C150|COX10_MAGO7 Protoheme IX farnesyltransferase, mitochondrial OS=Magnaporthe oryzae (strain 70-15 / ATCC MYA-4617 / FGSC 8958) OX=242507 GN=COX10 PE=3 SV=1 && PF01040:UbiA prenyltransferase family	-
MGG_07266	1061.46	1150.76	983.556	418.798	343.256	333.879	1065.26	365.311	1.54395	5.07674e-47	2.97643e-46	MGG_07266	2	7019860	7021382	-	1523	protein_coding	- && sp|Q58DG1|MYG1_BOVIN MYG1 exonuclease OS=Bos taurus OX=9913 GN=MYG1 PE=2 SV=1 && PF03690:Uncharacterised protein family (UPF0160)	-
MGG_03389	699.785	702.568	587.212	182.275	149.966	190.944	663.188	174.395	1.92674	5.46526e-47	3.20126e-46	MGG_03389	4	2053967	2055863	-	1897	protein_coding	- && sp|P0DO34|ILIE_NEOS2 NADH-dependent flavin oxidoreductase iliE OS=Neonectria sp. (strain DH2) OX=1735992 GN=iliE PE=1 SV=1 && PF00226:DnaJ domain	-
MGG_03895	939.997	828.892	999.995	326.576	318.817	303.328	922.961	316.24	1.54489	5.49641e-47	3.21802e-46	MGG_03895	6	2671487	2672878	+	1181	protein_coding	- && sp|Q9P5Z8|RUXF_NEUCR Probable small nuclear ribonucleoprotein F OS=Neurospora crassa (strain ATCC 24698 / 74-OR23-1A / CBS 708.71 / DSM 1257 / FGSC 987) OX=367110 GN=B2O8.190 PE=3 SV=1 && -	-
MGG_03645	944.529	972.521	899.539	317.896	374.36	309.875	938.863	334.044	1.49145	6.33017e-47	3.70105e-46	MGG_03645	4	1147436	1149767	-	2266	protein_coding	- && sp|O60105|PUR8_SCHPO Adenylosuccinate lyase OS=Schizosaccharomyces pombe (strain 972 / ATCC 24843) OX=284812 GN=ade8 PE=3 SV=1 && PF00206:Lyase|PF10397:Adenylosuccinate lyase C-terminus	-
MGG_09991	1633.44	1501.18	1404.56	637.962	662.073	676.488	1513.06	658.841	1.19952	8.14435e-47	4.75736e-46	SFH5	4	5046499	5048463	+	1876	protein_coding	- && sp|A4R6K8|SFH5_MAGO7 Phosphatidylinositol transfer protein SFH5 OS=Magnaporthe oryzae (strain 70-15 / ATCC MYA-4617 / FGSC 8958) OX=242507 GN=SFH5 PE=3 SV=1 && PF00650:CRAL/TRIO domain	-
MGG_06071	1149.39	1040.87	1304.1	433.987	414.351	428.806	1164.79	425.715	1.45169	8.30923e-47	4.85144e-46	MGG_06071	3	2478551	2479613	-	993	protein_coding	- && sp|P53875|RM19_YEAST 54S ribosomal protein L19, mitochondrial OS=Saccharomyces cerevisiae (strain ATCC 204508 / S288c) OX=559292 GN=MRPL19 PE=1 SV=1 && PF03946:Ribosomal protein L11, N-terminal domain|PF00298:Ribosomal protein L11, RNA binding domain	-
MGG_03120	891.048	885.997	1115.98	288.602	273.272	327.333	964.34	296.402	1.70154	9.78243e-47	5.70372e-46	MGG_03120	4	3006162	3007147	+	702	protein_coding	- && - && PF01250:Ribosomal protein S6	-
MGG_07323	1493.84	1590.3	1472.14	720.419	676.514	710.312	1518.76	702.415	1.11255	1.16904e-46	6.80993e-46	MGG_07323	2	7255120	7257368	-	1978	protein_coding	- && sp|Q7S7N3|HAT2_NEUCR Histone acetyltransferase type B subunit 2 OS=Neurospora crassa (strain ATCC 24698 / 74-OR23-1A / CBS 708.71 / DSM 1257 / FGSC 987) OX=367110 GN=hat-2 PE=3 SV=2 && PF00400:WD domain, G-beta repeat|PF12265:Histone-binding protein RBBP4 or subunit C of CAF1 complex	-
MGG_00867	1492.03	1316.88	1421	637.962	599.864	607.748	1409.97	615.191	1.19624	1.21958e-46	7.10107e-46	MGG_00867	5	1324268	1325442	+	1052	protein_coding	- && sp|O75002|MOG1_SCHPO Nuclear import protein mog1 OS=Schizosaccharomyces pombe (strain 972 / ATCC 24843) OX=284812 GN=mog1 PE=3 SV=1 && PF04603:Ran-interacting Mog1 protein	-
MGG_04694	640.866	603.932	764.38	129.111	166.629	183.306	669.726	159.682	2.06842	1.59681e-46	9.27625e-46	MGG_04694	1	6928180	6929370	-	944	protein_coding	- && sp|Q9P6P5|BET3_SCHPO Transport protein particle subunit bet3 OS=Schizosaccharomyces pombe (strain 972 / ATCC 24843) OX=284812 GN=bet3 PE=3 SV=1 && PF04051:Transport protein particle (TRAPP) component	-
MGG_12129	510.336	467.225	564.381	116.092	113.308	129.842	513.981	119.747	2.10119	1.80629e-46	1.04884e-45	MGG_12129	6	2269269	2270499	+	1050	protein_coding	- && - && -	-
MGG_08464	838.473	832.353	731.503	273.412	249.944	272.777	800.777	265.378	1.5933	1.92452e-46	1.11698e-45	MGG_08464	4	306312	307475	+	1053	protein_coding	- && sp|Q8CG45|ARK72_RAT Aflatoxin B1 aldehyde reductase member 2 OS=Rattus norvegicus OX=10116 GN=Akr7a2 PE=1 SV=2 && PF00248:Aldo/keto reductase family	-
MGG_11244	851.164	872.154	970.771	316.811	334.369	316.422	898.03	322.534	1.47731	2.33167e-46	1.35205e-45	MGG_11244	2	2900586	2901801	-	1085	protein_coding	- && - && PF08561:Mitochondrial ribosomal protein L37	-
MGG_06952	9558.6	8632.42	12540.6	1597.07	1696.28	1886.53	10243.9	1726.63	2.56872	3.39598e-46	1.96741e-45	MGG_06952	1	3353203	3354215	+	675	protein_coding	- && sp|Q9C2B9|RL38_NEUCR 60S ribosomal protein L38 OS=Neurospora crassa (strain ATCC 24698 / 74-OR23-1A / CBS 708.71 / DSM 1257 / FGSC 987) OX=367110 GN=rpl-38 PE=3 SV=1 && PF01781:Ribosomal L38e protein family	-
MGG_14774	747.828	808.992	926.023	266.902	239.946	271.686	827.614	259.511	1.67277	3.58401e-46	2.07445e-45	MGG_14774	2	2858208	2859341	+	912	protein_coding	- && - && -	-
MGG_13646	2228.98	2202.88	2011.86	1116.43	1031.99	1012.55	2147.91	1053.66	1.02754	3.66085e-46	2.11795e-45	MGG_13646	4	5254492	5256282	+	1703	protein_coding	- && - && PF14880:Cytochrome oxidase c assembly	-
MGG_14689	508.523	555.479	563.467	138.876	131.081	153.846	542.49	141.268	1.94095	5.24157e-46	3.02833e-45	MGG_14689	5	3060966	3062620	-	1491	protein_coding	- && sp|O94521|PLR2_SCHPO Probable pyridoxal reductase 2 OS=Schizosaccharomyces pombe (strain 972 / ATCC 24843) OX=284812 GN=SPCC1281.04 PE=3 SV=1 && PF00248:Aldo/keto reductase family	-
MGG_09542	870.2	776.978	962.552	298.366	284.38	264.048	869.91	282.265	1.62343	5.58038e-46	3.22261e-45	MGG_09542	3	3328367	3329367	+	924	protein_coding	- && sp|Q02784|GLRX5_YEAST Monothiol glutaredoxin-5, mitochondrial OS=Saccharomyces cerevisiae (strain ATCC 204508 / S288c) OX=559292 GN=GRX5 PE=1 SV=1 && PF00462:Glutaredoxin	-
MGG_01433	519.4	545.096	468.491	119.347	129.971	129.842	510.996	126.386	2.01594	1.57247e-45	9.05203e-45	MGG_01433	2	3506692	3509973	-	3092	protein_coding	- && sp|B8NDZ1|RRF2M_ASPFN Ribosome-releasing factor 2, mitochondrial OS=Aspergillus flavus (strain ATCC 200026 / FGSC A1120 / NRRL 3357 / JCM 12722 / SRRC 167) OX=332952 GN=mef2 PE=3 SV=1 && PF00009:Elongation factor Tu GTP binding domain|PF03144:Elongation factor Tu domain 2|PF14492:Elongation Factor G, domain II	-
MGG_08098	1522.85	1544.44	1519.63	751.883	628.747	679.761	1528.97	686.797	1.15434	2.22836e-45	1.28103e-44	MGG_08098	2	5695120	5697215	-	2033	protein_coding	- && sp|P53677|AP3M2_HUMAN AP-3 complex subunit mu-2 OS=Homo sapiens OX=9606 GN=AP3M2 PE=1 SV=1 && PF00928:Adaptor complexes medium subunit family	-
MGG_08096	1266.32	1110.09	1266.66	458.942	522.104	474.632	1214.36	485.226	1.32345	2.51871e-45	1.44729e-44	MGG_08096	2	5687591	5689043	+	1200	protein_coding	- && sp|O14324|YB79_SCHPO Uncharacterized membrane protein C16E9.09c OS=Schizosaccharomyces pombe (strain 972 / ATCC 24843) OX=284812 GN=SPBC16E9.09c PE=3 SV=1 && PF01105:emp24/gp25L/p24 family/GOLD	-
MGG_09866	512.149	477.608	543.376	129.111	127.749	134.206	511.044	130.356	1.97065	3.15154e-45	1.80847e-44	MGG_09866	6	3843849	3846660	+	2580	protein_coding	- && sp|O34313|NTPES_BACSU Trifunctional nucleotide phosphoesterase protein YfkN OS=Bacillus subtilis (strain 168) OX=224308 GN=yfkN PE=1 SV=1 && PF02872:5'-nucleotidase, C-terminal domain|PF00149:Calcineurin-like phosphoesterase	-
MGG_13035	1105.88	1072.02	1066.66	466.536	455.453	456.084	1081.52	459.358	1.2353	3.20464e-45	1.83811e-44	MGG_13035	1	5044299	5045358	-	993	protein_coding	- && - && -	-
MGG_04669	966.284	1008	1094.06	403.608	395.466	411.348	1022.78	403.474	1.34179	4.11378e-45	2.35425e-44	MGG_04669	2	1213841	1217519	-	3578	protein_coding	- && - && -	-
MGG_02616	1148.48	1172.39	1019.17	450.262	445.455	446.264	1113.35	447.327	1.3157	4.28502e-45	2.45115e-44	MGG_02616	7	2188353	2190770	+	2418	protein_coding	- && sp|G9NNY7|ACEB_HYPAI 2-methylisocitrate lyase, mitochondrial OS=Hypocrea atroviridis (strain ATCC 20476 / IMI 206040) OX=452589 GN=mcl PE=3 SV=1 && PF00463:Isocitrate lyase family	-
MGG_15294	616.391	526.926	596.344	137.791	157.742	101.473	579.887	132.335	2.13197	5.05125e-45	2.88685e-44	MGG_15294	1	7447219	7448937	-	1404	protein_coding	- && sp|A0A1L9WUM2|ANEH_ASPA1 Proline iminopeptidase aneH OS=Aspergillus aculeatus (strain ATCC 16872 / CBS 172.66 / WB 5094) OX=690307 GN=aneH PE=3 SV=1 && PF00561:alpha/beta hydrolase fold	-
MGG_05440	1009.79	1044.33	1017.35	414.458	435.457	374.25	1023.83	408.055	1.3274	5.88253e-45	3.3574e-44	MGG_05440	1	5220592	5222580	-	1936	protein_coding	- && sp|P09608|GAL1_KLULA Galactokinase OS=Kluyveromyces lactis (strain ATCC 8585 / CBS 2359 / DSM 70799 / NBRC 1267 / NRRL Y-1140 / WM37) OX=284590 GN=GAL1 PE=2 SV=2 && PF08544:GHMP kinases C terminal|PF10509:Galactokinase galactose-binding signature|PF00288:GHMP kinases N terminal domain	-
MGG_11876	1306.21	1277.08	1271.23	474.131	572.093	566.286	1284.84	537.503	1.2575	9.07736e-45	5.17385e-44	MGG_11876	1	2395002	2398405	-	3086	protein_coding	- && sp|P49374|HGT1_KLULA High-affinity glucose transporter OS=Kluyveromyces lactis (strain ATCC 8585 / CBS 2359 / DSM 70799 / NBRC 1267 / NRRL Y-1140 / WM37) OX=284590 GN=HGT1 PE=3 SV=1 && PF00083:Sugar (and other) transporter	-
MGG_00949	1125.82	1135.18	1165.29	514.275	483.224	492.09	1142.1	496.53	1.20158	1.14879e-44	6.54195e-44	MGG_00949	5	1027666	1029868	+	2027	protein_coding	- && sp|O94283|ERV41_SCHPO ER-derived vesicles protein 41 OS=Schizosaccharomyces pombe (strain 972 / ATCC 24843) OX=284812 GN=erv41 PE=1 SV=1 && PF13850:Endoplasmic Reticulum-Golgi Intermediate Compartment (ERGIC)|PF07970:Endoplasmic reticulum vesicle transporter	-
MGG_01845	1414.98	1649.13	1212.78	535.974	507.663	488.817	1425.63	510.818	1.48102	1.39009e-44	7.90538e-44	MGG_01845	2	5075843	5076666	-	399	protein_coding	- && sp|O14223|TVP15_SCHPO Golgi apparatus membrane protein tvp15 OS=Schizosaccharomyces pombe (strain 972 / ATCC 24843) OX=284812 GN=tvp15 PE=3 SV=2 && PF08507:COPI associated protein	-
MGG_10506	456.855	395.411	417.349	87.8825	83.3145	96.0176	423.205	89.0715	2.24783	1.40349e-44	7.97804e-44	MGG_10506	1	4638956	4640978	-	1782	protein_coding	- && sp|P17296|MPC2_CUPNE Metapyrocatechase 2 OS=Cupriavidus necator OX=106590 GN=mcpII PE=3 SV=1 && -	-
MGG_01941	402.467	492.317	399.998	87.8825	89.9797	77.4687	431.594	85.1103	2.34295	1.5828e-44	8.99331e-44	MGG_01941	6	591408	593904	-	2222	protein_coding	- && sp|C8VPE5|SDCF_EMENI FAD-dependent monooxygenase sdcF OS=Emericella nidulans (strain FGSC A4 / ATCC 38163 / CBS 112.46 / NRRL 194 / M139) OX=227321 GN=sdcF PE=1 SV=1 && PF01565:FAD binding domain	-
MGG_05957	996.197	1053.85	892.233	371.059	367.695	314.239	980.761	350.998	1.48278	2.64165e-44	1.49694e-43	MGG_05957	3	2111860	2113178	+	1247	protein_coding	- && sp|Q7NK78|RL1_GLOVI 50S ribosomal protein L1 OS=Gloeobacter violaceus (strain ATCC 29082 / PCC 7421) OX=251221 GN=rplA PE=3 SV=1 && PF00687:Ribosomal protein L1p/L10e family	-
MGG_08568	521.213	506.161	486.755	129.111	137.747	136.389	504.71	134.416	1.90894	3.77515e-44	2.13544e-43	MGG_08568	4	686594	688520	-	1927	protein_coding	- && sp|P06632|DKGA_CORSC 2,5-diketo-D-gluconic acid reductase A OS=Corynebacterium sp. (strain ATCC 31090) OX=268952 GN=dkgA PE=1 SV=3 && PF00248:Aldo/keto reductase family	-
MGG_11418	1598.99	1631.83	1494.06	762.733	759.828	755.047	1574.96	759.203	1.05291	4.5108e-44	2.54816e-43	MGG_11418	2	502358	503855	-	1263	protein_coding	- && sp|A4QUF0|PABP_MAGO7 Polyadenylate-binding protein, cytoplasmic and nuclear OS=Magnaporthe oryzae (strain 70-15 / ATCC MYA-4617 / FGSC 8958) OX=242507 GN=PAB1 PE=3 SV=1 && PF00076:RNA recognition motif. (a.k.a. RRM, RBD, or RNP domain)	-
MGG_06329	357.144	396.276	427.395	70.523	76.6493	80.7421	393.605	75.9715	2.37334	5.25651e-44	2.96545e-43	MGG_06329	4	4132088	4133679	-	1041	protein_coding	- && sp|A0A411KUQ9|UCSI_ACRSP Medium chain reductase/dehydrogenase ucsI OS=Acremonium sp. OX=2046025 GN=ucsI PE=3 SV=1 && PF00107:Zinc-binding dehydrogenase|PF08240:Alcohol dehydrogenase GroES-like domain	-
MGG_08209	738.763	651.52	714.151	231.098	213.285	237.862	701.478	227.415	1.62457	5.29218e-44	2.98426e-43	MGG_08209	2	6086032	6087835	-	1435	protein_coding	- && sp|C7YRT4|RU1C_FUSV7 U1 small nuclear ribonucleoprotein C OS=Fusarium vanettenii (strain ATCC MYA-4622 / CBS 123669 / FGSC 9596 / NRRL 45880 / 77-13-4) OX=660122 GN=NECHADRAFT_80502 PE=3 SV=1 && PF06220:U1 zinc finger	-
MGG_08885	1042.43	1001.94	1021	442.667	417.683	418.986	1021.79	426.445	1.26048	5.34858e-44	3.01338e-43	MGG_08885	2	1986178	1987673	+	1417	protein_coding	- && sp|Q9USM7|TIM23_SCHPO Mitochondrial import inner membrane translocase subunit tim23 OS=Schizosaccharomyces pombe (strain 972 / ATCC 24843) OX=284812 GN=tim23 PE=3 SV=1 && PF02466:Tim17/Tim22/Tim23/Pmp24 family	-
MGG_04562	729.699	660.172	604.563	193.124	211.063	195.309	664.811	199.832	1.73442	6.32797e-44	3.56201e-43	MGG_04562	1	7193940	7196187	-	1956	protein_coding	- && sp|F5HAU9|TRM5_NEUCR tRNA (guanine(37)-N1)-methyltransferase OS=Neurospora crassa (strain ATCC 24698 / 74-OR23-1A / CBS 708.71 / DSM 1257 / FGSC 987) OX=367110 GN=trm5 PE=3 SV=1 && PF02475:Met-10+ like-protein	-
MGG_08584	1916.25	1808.33	1950.67	989.491	927.568	872.887	1891.75	929.982	1.02425	8.25166e-44	4.64073e-43	MGG_08584	4	769399	772256	-	2714	protein_coding	- && sp|Q4WJ90|ACON2_ASPFU Putative aconitate hydratase, mitochondrial OS=Neosartorya fumigata (strain ATCC MYA-4609 / Af293 / CBS 101355 / FGSC A1100) OX=330879 GN=acoB PE=2 SV=1 && PF00694:Aconitase C-terminal domain|PF00330:Aconitase family (aconitate hydratase)	-
MGG_13487	1019.77	807.261	1008.21	287.517	266.606	334.97	945.08	296.365	1.67246	8.62882e-44	4.85071e-43	MGG_13487	4	1107417	1108643	-	882	protein_coding	- && sp|Q9HD34|LYRM4_HUMAN LYR motif-containing protein 4 OS=Homo sapiens OX=9606 GN=LYRM4 PE=1 SV=1 && PF05347:Complex 1 protein (LYR family)	-
MGG_04769	914.616	854.849	894.972	320.066	354.364	346.973	888.146	340.468	1.38334	8.96721e-44	5.03425e-43	MGG_04769	2	1398151	1400225	-	2075	protein_coding	- && - && -	-
MGG_02938	1067.81	930.124	1084.01	373.229	329.925	409.166	1027.31	370.773	1.46967	1.18995e-43	6.67158e-43	MGG_02938	7	938016	939384	-	1108	protein_coding	- && sp|O74499|LSM7_SCHPO U6 snRNA-associated Sm-like protein LSm7 OS=Schizosaccharomyces pombe (strain 972 / ATCC 24843) OX=284812 GN=lsm7 PE=1 SV=1 && PF01423:LSM domain	-
MGG_05506	478.61	442.999	389.952	91.1374	91.0905	99.2909	437.187	93.8396	2.22	1.29598e-43	7.25968e-43	MGG_05506	1	5458880	5460496	+	1453	protein_coding	- && sp|C0CMQ8|HPR_BLAHS Hydroxypyruvate reductase OS=Blautia hydrogenotrophica (strain DSM 10507 / JCM 14656 / S5a33) OX=476272 GN=hpr PE=1 SV=1 && PF02826:D-isomer specific 2-hydroxyacid dehydrogenase, NAD binding domain	-
MGG_12742	386.151	350.419	365.295	54.2484	45.5453	76.3776	367.288	58.7238	2.64382	1.33223e-43	7.45943e-43	MGG_12742	4	2507923	2511149	+	2946	protein_coding	- && sp|P81186|NAPA_DESDA Periplasmic nitrate reductase OS=Desulfovibrio desulfuricans (strain ATCC 27774 / DSM 6949 / MB) OX=525146 GN=napA PE=1 SV=2 && PF01568:Molydopterin dinucleotide binding domain|PF00384:Molybdopterin oxidoreductase|PF04879:Molybdopterin oxidoreductase Fe4S4 domain	-
MGG_02390	1375.1	1393.89	1368.94	674.85	629.858	587.017	1379.31	630.575	1.12918	1.44456e-43	8.0848e-43	MGG_02390	1	1664694	1667648	-	2784	protein_coding	- && sp|A5PJI7|EI2BG_BOVIN Translation initiation factor eIF-2B subunit gamma OS=Bos taurus OX=9913 GN=EIF2B3 PE=2 SV=1 && -	-
MGG_11945	1628	1598.08	1647.48	746.458	744.276	841.245	1624.52	777.327	1.06328	1.56673e-43	8.75699e-43	MGG_11945	1	1486826	1489808	+	2886	protein_coding	- && sp|Q8NKB6|OPSB_ASPOR Probable aspartic-type endopeptidase opsB OS=Aspergillus oryzae (strain ATCC 42149 / RIB 40) OX=510516 GN=opsB PE=2 SV=1 && PF00026:Eukaryotic aspartyl protease	-
MGG_00309	1043.33	1053.85	901.365	350.445	374.36	397.164	999.517	373.989	1.41851	1.87e-43	1.04333e-42	MGG_00309	5	3322306	3324317	-	2012	protein_coding	- && sp|P27614|CBPS_YEAST Carboxypeptidase S OS=Saccharomyces cerevisiae (strain ATCC 204508 / S288c) OX=559292 GN=CPS1 PE=1 SV=2 && PF01546:Peptidase family M20/M25/M40|PF07687:Peptidase dimerisation domain	-
MGG_06111	1119.48	1039.14	1154.33	443.752	416.573	483.361	1104.32	447.895	1.30151	1.87074e-43	1.04333e-42	MGG_06111	3	2610684	2613947	+	3137	protein_coding	- && sp|Q9C701|BUB32_ARATH Mitotic checkpoint protein BUB3.2 OS=Arabidopsis thaliana OX=3702 GN=BUB3.2 PE=2 SV=1 && -	-
MGG_02458	1155.73	1130.86	1167.12	466.536	519.883	512.821	1151.24	499.747	1.20403	1.90356e-43	1.06117e-42	MGG_02458	1	1952373	1953457	-	1085	protein_coding	- && - && -	-
MGG_16668	2249.83	2337.86	2125.1	1095.82	1196.4	1018	2237.6	1103.41	1.02029	3.04996e-43	1.69875e-42	MGG_16668	3	1291033	1291814	-	782	protein_coding	- && - && -	-
MGG_01064	1123.1	1191.42	1221.91	503.425	528.769	522.641	1178.81	518.279	1.18564	3.30753e-43	1.8414e-42	MGG_01064	5	635173	636202	+	948	protein_coding	- && - && -	-
MGG_00475	717.008	843.601	710.499	218.079	262.163	201.855	757.036	227.366	1.73621	3.30951e-43	1.8417e-42	MGG_00475	5	2764565	2768926	+	3843	protein_coding	- && sp|P32767|KA122_YEAST Importin beta-like protein KAP122 OS=Saccharomyces cerevisiae (strain ATCC 204508 / S288c) OX=559292 GN=KAP122 PE=1 SV=1 && -	-
MGG_09698	875.638	934.45	749.768	295.111	281.048	237.862	853.285	271.34	1.65325	3.55627e-43	1.97815e-42	MGG_09698	4	5464903	5465287	+	282	protein_coding	- && - && -	-
MGG_09394	502.178	474.147	498.628	122.601	111.086	140.753	491.651	124.814	1.97729	4.51664e-43	2.50248e-42	MGG_09394	6	3428922	3431226	-	2165	protein_coding	- && sp|Q6PAV8|MACD2_XENLA ADP-ribose glycohydrolase MACROD2 OS=Xenopus laevis OX=8355 GN=macrod2 PE=2 SV=1 && PF01661:Macro domain	-
MGG_07330	860.228	758.808	879.447	247.373	281.048	308.784	832.828	279.068	1.57724	4.54119e-43	2.51498e-42	MGG_07330	2	7280293	7281026	+	537	protein_coding	- && sp|P36088|FRMSR_YEAST Free methionine-R-sulfoxide reductase OS=Saccharomyces cerevisiae (strain ATCC 204508 / S288c) OX=559292 GN=YKL069W PE=1 SV=1 && PF13185:GAF domain	-
MGG_04165	965.378	896.38	845.658	345.02	354.364	316.422	902.472	338.602	1.41443	7.86959e-43	4.34315e-42	MGG_04165	6	1744905	1749743	+	4682	protein_coding	- && sp|Q03516|RSN1_YEAST Uncharacterized protein RSN1 OS=Saccharomyces cerevisiae (strain ATCC 204508 / S288c) OX=559292 GN=RSN1 PE=1 SV=1 && PF14703:Cytosolic domain of 10TM putative phosphate transporter|PF02714:Calcium-dependent channel, 7TM region, putative phosphate|PF13967:Late exocytosis, associated with Golgi transport|PF12621:Extracellular tail, of 10TM putative phosphate transporter	-
MGG_00481	624.549	786.496	652.965	212.654	195.511	200.764	688.003	202.976	1.76137	9.11323e-43	5.02732e-42	MGG_00481	5	2751500	2753691	-	1813	protein_coding	- && sp|O13810|PROB_SCHPO Probable glutamate 5-kinase OS=Schizosaccharomyces pombe (strain 972 / ATCC 24843) OX=284812 GN=SPAC17H9.13c PE=3 SV=1 && PF01472:PUA domain|PF00696:Amino acid kinase family	-
MGG_01653	1111.32	1145.57	1131.5	454.602	509.885	503.001	1129.46	489.163	1.2075	9.302e-43	5.12923e-42	MGG_01653	2	4344936	4348079	+	1367	protein_coding	- && sp|P13434|HAP3_YEAST Transcriptional activator HAP3 OS=Saccharomyces cerevisiae (strain ATCC 204508 / S288c) OX=559292 GN=HAP3 PE=1 SV=1 && PF00808:Histone-like transcription factor (CBF/NF-Y) and archaeal histone	-
MGG_05995	857.509	783.9	1028.31	291.857	294.378	249.864	889.905	278.699	1.67471	9.6465e-43	5.31688e-42	MGG_05995	3	2227164	2228390	+	1048	protein_coding	- && sp|Q9P7V3|TSN1_SCHPO Translin-1 OS=Schizosaccharomyces pombe (strain 972 / ATCC 24843) OX=284812 GN=tsn1 PE=1 SV=2 && PF01997:Translin family	-
MGG_04883	561.097	548.557	661.184	179.02	148.855	151.664	590.279	159.846	1.88405	1.29629e-42	7.13239e-42	MGG_04883	3	3818835	3819865	+	938	protein_coding	- && sp|Q8X0G8|MIM1_NEUCR Mitochondrial import protein 1 OS=Neurospora crassa (strain ATCC 24698 / 74-OR23-1A / CBS 708.71 / DSM 1257 / FGSC 987) OX=367110 GN=B13O8.080 PE=3 SV=1 && PF08219:Outer membrane protein TOM13	-
MGG_02669	1084.12	850.523	1332.41	303.791	302.154	312.057	1089.02	306.001	1.831	1.45376e-42	7.99191e-42	MGG_02669	7	1970590	1971868	-	1007	protein_coding	- && sp|Q07842|NDUA2_NEUCR NADH-ubiquinone oxidoreductase 10.5 kDa subunit OS=Neurospora crassa (strain ATCC 24698 / 74-OR23-1A / CBS 708.71 / DSM 1257 / FGSC 987) OX=367110 GN=nuo-10.5 PE=3 SV=1 && -	-
MGG_09294	925.493	960.407	909.584	376.484	371.027	390.617	931.828	379.376	1.2965	1.64449e-42	9.03651e-42	MGG_09294	1	4129635	4130802	+	1063	protein_coding	- && sp|O74891|COPZ_SCHPO Probable coatomer subunit zeta OS=Schizosaccharomyces pombe (strain 972 / ATCC 24843) OX=284812 GN=ret3 PE=3 SV=1 && PF01217:Clathrin adaptor complex small chain	-
MGG_00487	665.34	680.072	595.431	166	218.839	176.76	646.948	187.2	1.78997	2.6151e-42	1.4339e-41	2024-10-01	5	2738535	2741581	+	3047	protein_coding	- && sp|A4RF25|PMIP_MAGO7 Mitochondrial intermediate peptidase OS=Magnaporthe oryzae (strain 70-15 / ATCC MYA-4617 / FGSC 8958) OX=242507 GN=OCT1 PE=3 SV=1 && PF01432:Peptidase family M3	-
MGG_17680	407.906	390.22	428.308	83.5426	81.0928	101.473	408.811	88.7028	2.2039	4.01833e-42	2.19952e-41	MGG_17680	6	1790556	1791407	+	767	protein_coding	- && sp|Q92BQ8|GCH1L_LISIN GTP cyclohydrolase 1 type 2 homolog OS=Listeria innocua serovar 6a (strain ATCC BAA-680 / CLIP 11262) OX=272626 GN=lin1489 PE=3 SV=1 && -	-
MGG_03343	1928.04	2137.12	1863	1011.19	965.337	933.989	1976.05	970.172	1.02651	4.77075e-42	2.60687e-41	MGG_03343	4	2196967	2199965	+	2929	protein_coding	- && sp|Q7S565|COQ1_NEUCR Probable hexaprenyl pyrophosphate synthase, mitochondrial OS=Neurospora crassa (strain ATCC 24698 / 74-OR23-1A / CBS 708.71 / DSM 1257 / FGSC 987) OX=367110 GN=NCU02305 PE=3 SV=1 && PF00348:Polyprenyl synthetase	-
MGG_04948	728.792	725.93	749.768	279.922	263.274	252.046	734.83	265.081	1.47083	6.14503e-42	3.35349e-41	MGG_04948	3	4044203	4045532	-	1217	protein_coding	- && sp|Q9D967|MGDP1_MOUSE Magnesium-dependent phosphatase 1 OS=Mus musculus OX=10090 GN=Mdp1 PE=1 SV=1 && PF12689:Acid Phosphatase	-
MGG_04972	649.93	705.164	609.129	219.164	207.731	206.22	654.741	211.038	1.63363	7.49588e-42	4.08366e-41	MGG_04972	3	4122001	4123335	-	1222	protein_coding	- && sp|O14346|HACD_SCHPO Probable very-long-chain (3R)-3-hydroxyacyl-CoA dehydratase OS=Schizosaccharomyces pombe (strain 972 / ATCC 24843) OX=284812 GN=SPBC19C2.15c PE=3 SV=2 && PF04387:Protein tyrosine phosphatase-like protein, PTPLA	-
MGG_00787	531.184	609.123	557.988	139.961	176.627	158.211	566.098	158.266	1.83953	7.98949e-42	4.34884e-41	MGG_00787	5	1620249	1621721	+	1357	protein_coding	- && - && -	-
MGG_09750	826.69	769.191	821.913	298.366	242.168	302.237	805.931	280.924	1.51982	8.65327e-42	4.70813e-41	MGG_09750	4	5316936	5318460	+	1525	protein_coding	- && sp|O13963|MVD1_SCHPO Diphosphomevalonate decarboxylase OS=Schizosaccharomyces pombe (strain 972 / ATCC 24843) OX=284812 GN=mvd1 PE=3 SV=1 && PF00288:GHMP kinases N terminal domain|PF18376:Mevalonate 5-diphosphate decarboxylase C-terminal domain	-
MGG_06311	796.776	865.232	915.977	326.576	311.041	331.697	859.328	323.104	1.41106	9.24082e-42	5.02351e-41	MGG_06311	4	4210881	4212178	+	1070	protein_coding	- && sp|P28000|RPAC2_YEAST DNA-directed RNA polymerases I and III subunit RPAC2 OS=Saccharomyces cerevisiae (strain ATCC 204508 / S288c) OX=559292 GN=RPC19 PE=1 SV=1 && PF13656:RNA polymerase Rpb3/Rpb11 dimerisation domain	-
MGG_04621	1420.42	1401.68	1420.08	696.55	704.285	685.216	1414.06	695.351	1.02403	1.10605e-41	6.0076e-41	MGG_04621	1	7086827	7093033	-	5679	protein_coding	- && - && PF04146:YT521-B-like domain	-
MGG_14903	791.338	765.73	755.247	303.791	268.828	278.233	770.772	283.617	1.44209	1.16022e-41	6.29914e-41	MGG_14903	6	1592676	1596711	-	3428	protein_coding	- && sp|B8N5S6|BGLM_ASPFN Probable beta-glucosidase M OS=Aspergillus flavus (strain ATCC 200026 / FGSC A1120 / NRRL 3357 / JCM 12722 / SRRC 167) OX=332952 GN=bglM PE=3 SV=1 && PF14310:Fibronectin type III-like domain|PF01915:Glycosyl hydrolase family 3 C-terminal domain|PF00933:Glycosyl hydrolase family 3 N terminal domain	-
MGG_05568	1108.6	1181.91	987.209	391.674	434.346	451.719	1092.57	425.913	1.3595	1.19319e-41	6.47259e-41	MGG_05568	1	5680752	5682210	+	1281	protein_coding	- && sp|Q4ICM9|PAM17_GIBZE Presequence translocated-associated motor subunit PAM17, mitochondrial OS=Gibberella zeae (strain ATCC MYA-4620 / CBS 123657 / FGSC 9075 / NRRL 31084 / PH-1) OX=229533 GN=PAM17 PE=3 SV=1 && PF08566:Mitochondrial import protein Pam17	-
MGG_12865	351.706	369.454	319.633	71.6079	52.2104	55.6466	346.931	59.8216	2.53526	1.25341e-41	6.79637e-41	MGG_12865	4	4298546	4301566	+	2794	protein_coding	- && sp|Q86IH1|HBX4_DICDI Homeobox protein 4 OS=Dictyostelium discoideum OX=44689 GN=hbx4 PE=3 SV=1 && PF05920:Homeobox KN domain	-
MGG_07181	885.609	767.461	871.228	277.752	325.482	257.502	841.433	286.912	1.55241	1.31226e-41	7.11244e-41	GET1	2	6660499	6661646	+	959	protein_coding	- && sp|A4RHX3|GET1_MAGO7 Protein GET1 OS=Magnaporthe oryzae (strain 70-15 / ATCC MYA-4617 / FGSC 8958) OX=242507 GN=GET1 PE=3 SV=2 && PF04420:CHD5-like protein	-
MGG_01652	711.569	719.008	690.407	269.072	229.948	231.315	706.995	243.445	1.53787	1.59525e-41	8.63147e-41	MGG_01652	2	4341756	4343142	+	1091	protein_coding	- && sp|Q9UTC9|PFD2_SCHPO Probable prefoldin subunit 2 OS=Schizosaccharomyces pombe (strain 972 / ATCC 24843) OX=284812 GN=SPAC227.10 PE=3 SV=1 && PF01920:Prefoldin subunit	-
MGG_07392	1149.39	902.437	1260.27	384.079	363.251	341.517	1104.03	362.949	1.60449	1.78791e-41	9.66566e-41	MGG_07392	3	422488	423570	-	934	protein_coding	- && sp|O94292|RM38_SCHPO 54S ribosomal protein L38, mitochondrial OS=Schizosaccharomyces pombe (strain 972 / ATCC 24843) OX=284812 GN=mrpl38 PE=3 SV=2 && PF00238:Ribosomal protein L14p/L23e	-
MGG_10785	302.757	256.974	239.268	5.42484	6.66516	4.36444	266.333	5.48481	5.60328	1.96507e-41	1.06144e-40	MGG_10785	5	212786	213921	-	936	protein_coding	- && sp|Q10082|YAO3_SCHPO Uncharacterized protein C11D3.03c OS=Schizosaccharomyces pombe (strain 972 / ATCC 24843) OX=284812 GN=SPAC11D3.03c PE=4 SV=1 && PF09347:Domain of unknown function (DUF1989)	-
MGG_17936	760.518	671.42	853.877	218.079	202.177	261.866	761.938	227.374	1.74396	2.39486e-41	1.29304e-40	MGG_17936	7	1089118	1090665	+	1548	protein_coding	- && sp|Q9DBB8|DHDH_MOUSE Trans-1,2-dihydrobenzene-1,2-diol dehydrogenase OS=Mus musculus OX=10090 GN=Dhdh PE=1 SV=1 && PF01408:Oxidoreductase family, NAD-binding Rossmann fold	-
MGG_06077	874.732	935.316	854.79	317.896	308.819	370.977	888.279	332.564	1.4174	2.41262e-41	1.30208e-40	MGG_06077	3	2499048	2500963	-	1734	protein_coding	- && sp|Q9USP0|EI2BA_SCHPO Translation initiation factor eIF-2B subunit alpha OS=Schizosaccharomyces pombe (strain 972 / ATCC 24843) OX=284812 GN=tif221 PE=1 SV=1 && PF01008:Initiation factor 2 subunit family	-
MGG_01426	1054.21	975.982	1078.53	407.948	423.238	457.175	1036.24	429.454	1.27057	2.79192e-41	1.50614e-40	CEF1	2	3488602	3491508	-	2832	protein_coding	- && sp|Q52G60|CEF1_MAGO7 Pre-mRNA-splicing factor CEF1 OS=Magnaporthe oryzae (strain 70-15 / ATCC MYA-4617 / FGSC 8958) OX=242507 GN=CEF1 PE=1 SV=1 && PF11831:pre-mRNA splicing factor component|PF13921:Myb-like DNA-binding domain	-
MGG_16841	926.4	841.871	730.59	206.144	273.272	273.868	832.953	251.095	1.73048	2.91827e-41	1.57363e-40	MGG_16841	3	4330165	4331212	-	809	protein_coding	- && sp|Q9Y7M4|LSM3_SCHPO Probable U6 snRNA-associated Sm-like protein LSm3 OS=Schizosaccharomyces pombe (strain 972 / ATCC 24843) OX=284812 GN=lsm3 PE=1 SV=2 && -	-
MGG_09435	314.541	340.901	336.071	46.6536	67.7625	45.8266	330.505	53.4142	2.63096	3.26824e-41	1.75936e-40	MGG_09435	6	3286492	3289473	+	2770	protein_coding	- && - && -	-
MGG_11475	616.391	576.244	607.303	183.36	205.509	178.942	599.98	189.27	1.66467	3.2777e-41	1.76371e-40	MGG_11475	5	1262097	1266023	-	3855	protein_coding	- && sp|O60476|MA1A2_HUMAN Mannosyl-oligosaccharide 1,2-alpha-mannosidase IB OS=Homo sapiens OX=9606 GN=MAN1A2 PE=1 SV=1 && PF01532:Glycosyl hydrolase family 47	-
MGG_02891	1140.32	1174.98	1146.11	477.386	471.005	548.828	1153.81	499.073	1.20902	3.73951e-41	2.00795e-40	MGG_02891	7	1126224	1128435	-	2021	protein_coding	- && sp|O42287|ITSN1_XENLA Intersectin-1 OS=Xenopus laevis OX=8355 GN=itsn1 PE=1 SV=2 && PF14604:Variant SH3 domain|PF03114:BAR domain	-
MGG_13106	306.383	326.192	325.112	59.6733	53.3213	53.4643	319.229	55.4863	2.52414	4.39516e-41	2.35503e-40	MGG_13106	1	5524374	5525609	-	1236	protein_coding	- && - && PF14497:Glutathione S-transferase, C-terminal domain	-
MGG_03559	1017.95	955.216	941.548	394.929	281.048	283.688	971.572	319.888	1.60223	4.68619e-41	2.50991e-40	MGG_03559	4	1465071	1467718	+	2408	protein_coding	- && sp|O74771|DIP1_SCHPO Protein dip1 OS=Schizosaccharomyces pombe (strain 972 / ATCC 24843) OX=284812 GN=dip1 PE=1 SV=2 && PF09431:Protein of unknown function (DUF2013)	-
MGG_15402	825.783	870.423	852.964	314.641	296.6	354.61	849.723	321.95	1.40001	5.04958e-41	2.7034e-40	MGG_15402	2	254577	258072	+	3363	protein_coding	- && sp|Q9US35|DSD1_SCHPO D-serine dehydratase OS=Schizosaccharomyces pombe (strain 972 / ATCC 24843) OX=284812 GN=SPAC1039.06 PE=3 SV=1 && PF00106:short chain dehydrogenase	-
MGG_05737	1828.33	1853.33	1705.01	879.909	952.007	844.518	1795.56	892.145	1.00937	5.08622e-41	2.72187e-40	MGG_05737	1	6331751	6332193	+	330	protein_coding	- && sp|Q12306|SMT3_YEAST Ubiquitin-like protein SMT3 OS=Saccharomyces cerevisiae (strain ATCC 204508 / S288c) OX=559292 GN=SMT3 PE=1 SV=1 && PF11976:Ubiquitin-2 like Rad60 SUMO-like	-
MGG_01006	1085.94	1102.31	1027.39	483.896	401.02	388.435	1071.88	424.45	1.3363	6.05986e-41	3.24154e-40	MGG_01006	5	846406	847556	-	1062	protein_coding	- && sp|P40046|VTC1_YEAST Vacuolar transporter chaperone 1 OS=Saccharomyces cerevisiae (strain ATCC 204508 / S288c) OX=559292 GN=VTC1 PE=1 SV=3 && PF02656:Domain of unknown function (DUF202)	-
MGG_04834	919.148	898.111	987.209	330.915	355.475	398.255	934.823	361.548	1.37038	7.23053e-41	3.86287e-40	MGG_04834	2	1524211	1526435	-	2225	protein_coding	- && sp|Q9NUJ7|PLCX1_HUMAN PI-PLC X domain-containing protein 1 OS=Homo sapiens OX=9606 GN=PLCXD1 PE=2 SV=1 && -	-
MGG_04860	1227.34	1256.32	957.986	369.974	441.011	357.884	1147.22	389.623	1.55856	9.24468e-41	4.93063e-40	MGG_04860	3	3754472	3756061	+	1590	protein_coding	- && sp|Q6MW51|HEM3_NEUCR Porphobilinogen deaminase OS=Neurospora crassa (strain ATCC 24698 / 74-OR23-1A / CBS 708.71 / DSM 1257 / FGSC 987) OX=367110 GN=pda-1 PE=3 SV=1 && PF03900:Porphobilinogen deaminase, C-terminal domain|PF01379:Porphobilinogen deaminase, dipyromethane cofactor binding domain	-
MGG_13224	1602.62	1559.15	1432.87	760.563	708.729	736.499	1531.54	735.263	1.05862	9.5141e-41	5.07219e-40	MGG_13224	3	2455803	2458018	-	2065	protein_coding	- && sp|Q99385|VCX1_YEAST Vacuolar calcium ion transporter OS=Saccharomyces cerevisiae (strain ATCC 204508 / S288c) OX=559292 GN=VCX1 PE=1 SV=1 && PF01699:Sodium/calcium exchanger protein	-
MGG_02859	1507.44	1553.09	1578.07	724.759	783.156	793.236	1546.2	767.051	1.01144	1.01117e-40	5.38399e-40	MGG_02859	7	1250509	1253275	-	2681	protein_coding	- && sp|Q5A4E3|OCH1_CANAL Initiation-specific alpha-1,6-mannosyltransferase OS=Candida albicans (strain SC5314 / ATCC MYA-2876) OX=237561 GN=OCH1 PE=3 SV=1 && PF04488:Glycosyltransferase sugar-binding region containing DXD motif	-
MGG_10833	747.828	791.687	814.608	299.451	302.154	260.775	784.708	287.46	1.44893	1.25968e-40	6.69039e-40	MGG_10833	2	519460	524204	+	4392	protein_coding	- && - && PF14500:Dos2-interacting transcription regulator of RNA-Pol-II	-
MGG_04054	1303.49	1233.82	1447.48	519.7	599.864	583.743	1328.26	567.769	1.22614	1.47916e-40	7.84952e-40	MGG_04054	6	2107834	2109163	-	1219	protein_coding	- && sp|Q9UUH1|VPS55_SCHPO Vacuolar protein sorting-associated protein 55 OS=Schizosaccharomyces pombe (strain 972 / ATCC 24843) OX=284812 GN=vps55 PE=3 SV=2 && PF04133:Vacuolar protein sorting 55	-
MGG_00443	6468.48	5373.09	7396.31	1593.82	1771.82	1810.15	6412.63	1725.26	1.89408	1.50212e-40	7.96803e-40	MGG_00443	5	2881917	2882618	-	634	protein_coding	- && - && -	-
MGG_01264	783.18	799.474	783.558	278.837	315.484	307.693	788.737	300.671	1.39166	1.982e-40	1.05004e-39	MGG_01264	2	2894154	2896945	+	2508	protein_coding	- && sp|Q10211|YAY3_SCHPO Uncharacterized protein C4H3.03c OS=Schizosaccharomyces pombe (strain 972 / ATCC 24843) OX=284812 GN=SPAC4H3.03c PE=4 SV=1 && PF00723:Glycosyl hydrolases family 15	-
MGG_04709	609.14	648.059	557.075	151.896	195.511	184.397	604.758	177.268	1.77121	2.21501e-40	1.17202e-39	MGG_04709	1	6915643	6921170	+	5249	protein_coding	- && sp|Q7Z478|DHX29_HUMAN ATP-dependent RNA helicase DHX29 OS=Homo sapiens OX=9606 GN=DHX29 PE=1 SV=2 && PF00271:Helicase conserved C-terminal domain|PF04408:Helicase associated domain (HA2)|PF00270:DEAD/DEAH box helicase	-
MGG_04529	1462.12	1512.43	1689.49	731.269	733.168	744.136	1554.68	736.191	1.07833	2.27786e-40	1.20477e-39	MGG_04529	2	935298	936814	-	1420	protein_coding	- && sp|P25043|PSB2_YEAST Proteasome subunit beta type-2 OS=Saccharomyces cerevisiae (strain ATCC 204508 / S288c) OX=559292 GN=PUP1 PE=1 SV=1 && PF12465:Proteasome beta subunits C terminal|PF00227:Proteasome subunit	-
MGG_01562	1300.77	1335.05	1168.03	515.36	574.315	451.719	1267.95	513.798	1.30367	2.36666e-40	1.25122e-39	MGG_01562	2	4014299	4015895	+	1597	protein_coding	- && - && -	-
MGG_15813	460.481	490.587	484.929	138.876	107.753	129.842	478.665	125.49	1.93081	2.77608e-40	1.46584e-39	MGG_15813	2	5622175	5622528	-	333	protein_coding	- && - && -	-
MGG_01859	629.988	653.25	530.591	172.51	137.747	184.397	604.61	164.885	1.87422	3.79889e-40	2.00009e-39	MGG_01859	2	5133543	5136601	+	2973	protein_coding	- && - && -	-
MGG_14349	1356.06	1418.12	1433.78	661.831	684.29	708.13	1402.65	684.75	1.03456	4.17297e-40	2.19431e-39	MGG_14349	5	268294	270046	+	1753	protein_coding	- && sp|Q9USL5|DOM34_SCHPO Protein dom34 OS=Schizosaccharomyces pombe (strain 972 / ATCC 24843) OX=284812 GN=dom34 PE=1 SV=1 && PF03463:eRF1 domain 1|PF03464:eRF1 domain 2|PF03465:eRF1 domain 3	-
MGG_08015	1596.27	1579.05	1787.21	821.321	790.932	810.694	1654.18	807.649	1.03407	4.63591e-40	2.43271e-39	MGG_08015	2	5423799	5425757	-	1724	protein_coding	- && sp|Q7ZXV8|ZN207_XENLA BUB3-interacting and GLEBS motif-containing protein ZNF207 OS=Xenopus laevis OX=8355 GN=znf207 PE=1 SV=1 && -	-
MGG_07663	756.892	729.391	781.731	276.667	299.932	260.775	756.005	279.125	1.4376	4.88567e-40	2.56165e-39	MGG_07663	3	1427701	1430430	+	2537	protein_coding	- && sp|O94396|PUS1_SCHPO tRNA pseudouridine synthase 1 OS=Schizosaccharomyces pombe (strain 972 / ATCC 24843) OX=284812 GN=pus1 PE=1 SV=1 && PF01416:tRNA pseudouridine synthase	-
MGG_01909	1418.61	1411.19	1541.54	704.145	726.503	661.212	1457.11	697.286	1.06326	5.88694e-40	3.08281e-39	MGG_01909	6	671228	672340	-	976	protein_coding	- && sp|P42937|YCH1_YEAST CDC25-like phosphatase YCH1 OS=Saccharomyces cerevisiae (strain ATCC 204508 / S288c) OX=559292 GN=YCH1 PE=1 SV=1 && PF00581:Rhodanese-like domain	-
MGG_06407	653.556	724.199	638.353	239.778	189.957	218.222	672.036	215.986	1.63735	6.22562e-40	3.25883e-39	MGG_06407	4	3844228	3845238	-	876	protein_coding	- && - && PF05486:Signal recognition particle 9 kDa protein (SRP9)	-
MGG_04203	377.993	449.921	382.646	98.7321	76.6493	80.7421	403.52	85.3745	2.24051	6.4869e-40	3.3942e-39	MGG_04203	6	1603654	1606358	-	2609	protein_coding	- && sp|A2QTE5|EPAB_ASPNC Phenylacetyl-CoA ligase epaB OS=Aspergillus niger (strain CBS 513.88 / FGSC A1513) OX=425011 GN=epaB PE=3 SV=1 && -	-
MGG_10052	804.028	704.299	919.63	277.752	264.385	264.048	809.319	268.728	1.59006	6.90892e-40	3.61204e-39	MGG_10052	4	4791199	4792461	-	887	protein_coding	- && sp|O13917|HPRT_SCHPO Hypoxanthine-guanine phosphoribosyltransferase OS=Schizosaccharomyces pombe (strain 972 / ATCC 24843) OX=284812 GN=hpt1 PE=3 SV=1 && PF00156:Phosphoribosyl transferase domain	-
MGG_01832	836.661	814.183	812.781	318.981	343.256	297.873	821.208	320.036	1.35973	7.798e-40	4.07183e-39	MGG_01832	2	5014010	5016641	+	2334	protein_coding	- && sp|Q8VBW6|ULA1_MOUSE NEDD8-activating enzyme E1 regulatory subunit OS=Mus musculus OX=10090 GN=Nae1 PE=1 SV=1 && PF00899:ThiF family	-
MGG_00476	902.832	1001.07	932.415	412.288	352.143	349.155	945.44	371.195	1.34875	9.38335e-40	4.89561e-39	AMPP	5	2761593	2764411	-	2612	protein_coding	- && sp|A4RF35|AMPP1_MAGO7 Probable Xaa-Pro aminopeptidase P OS=Magnaporthe oryzae (strain 70-15 / ATCC MYA-4617 / FGSC 8958) OX=242507 GN=AMPP PE=3 SV=1 && PF16189:Creatinase/Prolidase N-terminal domain|PF01321:Creatinase/Prolidase N-terminal domain|PF16188:C-terminal region of peptidase_M24|PF00557:Metallopeptidase family M24	-
MGG_03194	1625.28	1437.15	2014.6	627.112	554.319	673.214	1692.34	618.215	1.4524	9.77073e-40	5.09562e-39	MGG_03194	4	2753346	2754653	-	1158	protein_coding	- && - && -	-
MGG_03028	845.725	800.34	824.653	271.242	312.152	337.153	823.573	306.849	1.42444	1.0118e-39	5.27458e-39	MGG_03028	7	589657	591273	+	1552	protein_coding	- && sp|P43619|NADC_YEAST Nicotinate-nucleotide pyrophosphorylase [carboxylating] OS=Saccharomyces cerevisiae (strain ATCC 204508 / S288c) OX=559292 GN=BNA6 PE=1 SV=1 && PF02749:Quinolinate phosphoribosyl transferase, N-terminal domain|PF01729:Quinolinate phosphoribosyl transferase, C-terminal domain	-
MGG_07527	1007.07	866.962	1212.78	285.347	296.6	368.795	1028.94	316.914	1.69858	1.28324e-39	6.67861e-39	MGG_07527	3	928062	928979	-	788	protein_coding	- && - && -	-
MGG_09494	610.046	575.379	673.969	198.549	202.177	200.764	619.798	200.497	1.62796	1.48393e-39	7.71995e-39	MGG_09494	3	3493226	3494715	-	1406	protein_coding	- && sp|A3KP37|NDUF5_DANRE Arginine-hydroxylase NDUFAF5, mitochondrial OS=Danio rerio OX=7955 GN=ndufaf5 PE=2 SV=1 && PF08241:Methyltransferase domain	-
MGG_03036	1028.83	888.593	943.374	366.719	336.591	402.619	953.599	368.643	1.37071	1.55738e-39	8.09878e-39	MGG_03036	7	567312	569097	+	1676	protein_coding	- && sp|B1GVX5|BOA1_BOTFB Oxidoreductase BOA1 OS=Botryotinia fuckeliana (strain B05.10) OX=332648 GN=BOA1 PE=2 SV=1 && PF05368:NmrA-like family	-
MGG_06968	554.752	576.244	565.294	195.294	167.74	159.302	565.43	174.112	1.69912	1.67504e-39	8.69995e-39	MGG_06968	1	3404861	3407353	-	2256	protein_coding	- && - && -	-
MGG_01481	526.652	487.126	502.28	141.046	157.742	142.935	505.353	147.241	1.77932	1.87785e-39	9.7493e-39	MGG_01481	2	3724000	3725785	-	1600	protein_coding	- && sp|P39108|PEX7_YEAST Peroxisomal targeting signal 2 receptor OS=Saccharomyces cerevisiae (strain ATCC 204508 / S288c) OX=559292 GN=PEX7 PE=1 SV=1 && -	-
MGG_12267	1084.12	1038.28	985.383	418.798	443.233	469.177	1035.93	443.736	1.22324	2.63851e-39	1.36761e-38	MGG_12267	2	5531746	5533316	+	1348	protein_coding	- && sp|Q8R123|FAD1_MOUSE FAD synthase OS=Mus musculus OX=10090 GN=Flad1 PE=1 SV=1 && PF01507:Phosphoadenosine phosphosulfate reductase family	-
MGG_13948	770.489	848.793	705.019	290.772	267.717	267.322	774.767	275.27	1.49313	2.77825e-39	1.43887e-38	MGG_13948	4	273380	274744	-	1305	protein_coding	- && - && PF00892:EamA-like transporter family	-
MGG_07159	707.037	597.01	564.381	200.719	146.634	145.117	622.809	164.157	1.92309	2.9861e-39	1.54462e-38	MGG_07159	2	6588046	6588836	+	651	protein_coding	- && - && PF12898:Stc1 domain	-
MGG_01566	1018.86	1050.39	830.133	371.059	298.821	337.153	966.461	335.678	1.52553	3.39467e-39	1.75239e-38	MGG_01566	2	4028012	4029824	-	1669	protein_coding	- && sp|O14104|LYS12_SCHPO Homoisocitrate dehydrogenase OS=Schizosaccharomyces pombe (strain 972 / ATCC 24843) OX=284812 GN=lys12 PE=1 SV=1 && PF00180:Isocitrate/isopropylmalate dehydrogenase	-
MGG_07125	1228.25	1258.05	1370.77	619.517	589.867	580.47	1285.69	596.618	1.10749	3.97998e-39	2.05287e-38	MGG_07125	2	6467639	6469059	-	1209	protein_coding	- && sp|Q10132|IDI1_SCHPO Isopentenyl-diphosphate Delta-isomerase OS=Schizosaccharomyces pombe (strain 972 / ATCC 24843) OX=284812 GN=idi1 PE=2 SV=2 && PF00293:NUDIX domain	-
MGG_08436	408.812	464.63	347.03	88.9674	86.6471	77.4687	406.824	84.3611	2.27029	4.42025e-39	2.27812e-38	MGG_08436	4	190985	194472	+	3271	protein_coding	- && sp|P29141|SUBV_BACSU Minor extracellular protease vpr OS=Bacillus subtilis (strain 168) OX=224308 GN=vpr PE=1 SV=1 && PF00082:Subtilase family|PF02225:PA domain	-
MGG_10651	798.589	840.14	830.133	330.915	289.934	338.244	822.954	319.698	1.36383	4.64694e-39	2.39398e-38	MGG_10651	1	4539503	4540776	+	1133	protein_coding	- && sp|O94345|RM08_SCHPO 54S ribosomal protein L8, mitochondrial OS=Schizosaccharomyces pombe (strain 972 / ATCC 24843) OX=284812 GN=mrpl8 PE=3 SV=1 && PF01196:Ribosomal protein L17	-
MGG_00518	700.692	758.808	659.357	261.477	211.063	243.317	706.286	238.619	1.56534	7.41201e-39	3.81073e-38	MGG_00518	5	2618714	2620458	+	1360	protein_coding	- && sp|Q03392|PCNA_SCHPO Proliferating cell nuclear antigen OS=Schizosaccharomyces pombe (strain 972 / ATCC 24843) OX=284812 GN=pcn1 PE=1 SV=1 && -	-
MGG_06348	532.997	504.43	512.326	143.216	168.851	150.573	516.584	154.213	1.74446	9.17698e-39	4.71243e-38	MGG_06348	4	4073811	4074928	-	990	protein_coding	- && sp|Q92203|KAPS_EMENI Adenylyl-sulfate kinase OS=Emericella nidulans (strain FGSC A4 / ATCC 38163 / CBS 112.46 / NRRL 194 / M139) OX=227321 GN=sD PE=3 SV=2 && PF01583:Adenylylsulphate kinase	-
MGG_00887	1367.84	1251.13	1361.64	608.667	564.317	654.665	1326.87	609.217	1.12261	9.43973e-39	4.8454e-38	MGG_00887	5	1241571	1244046	-	2219	protein_coding	- && - && PF01323:DSBA-like thioredoxin domain	-
MGG_11771	1071.43	1088.46	1063.92	443.752	393.244	499.728	1074.61	445.575	1.26979	1.01106e-38	5.18764e-38	MGG_11771	1	3714385	3716598	+	2014	protein_coding	- && sp|Q9UUB6|UBLH2_SCHPO Ubiquitin carboxyl-terminal hydrolase 2 OS=Schizosaccharomyces pombe (strain 972 / ATCC 24843) OX=284812 GN=uch2 PE=1 SV=1 && PF01088:Ubiquitin carboxyl-terminal hydrolase, family 1|PF18031:Ubiquitin carboxyl-terminal hydrolases	-
MGG_03840	1033.36	1064.24	1060.27	466.536	477.67	489.908	1052.62	478.038	1.13885	1.01791e-38	5.22071e-38	MGG_03840	6	2870891	2872354	+	1392	protein_coding	- && sp|P50136|ODBA_MOUSE 2-oxoisovalerate dehydrogenase subunit alpha, mitochondrial OS=Mus musculus OX=10090 GN=Bckdha PE=1 SV=1 && PF00676:Dehydrogenase E1 component	-
MGG_07088	242.024	208.521	256.62	18.4445	27.7715	16.3666	235.722	20.8609	3.5	1.05352e-38	5.39897e-38	MGG_07088	2	6317874	6319192	-	1060	protein_coding	- && - && -	-
MGG_08011	602.794	707.76	709.585	207.229	233.281	230.224	673.38	223.578	1.59101	1.13227e-38	5.79784e-38	MGG_08011	2	5408216	5409781	-	1316	protein_coding	- && sp|P24552|OXDA_FUSVN D-amino-acid oxidase OS=Fusarium vanettenii OX=2747968 PE=1 SV=1 && PF01266:FAD dependent oxidoreductase	-
MGG_03227	4477.9	3823.46	5557.96	942.838	1073.09	1060.56	4619.77	1025.5	2.17149	1.56503e-38	8.00416e-38	MGG_03227	4	2626786	2627552	-	548	protein_coding	- && - && PF04627:Mitochondrial ATP synthase epsilon chain	-
MGG_08207	769.583	714.682	746.115	298.366	272.161	278.233	743.46	282.92	1.39352	2.06202e-38	1.05375e-37	MGG_08207	2	6066865	6070238	-	3139	protein_coding	- && - && PF11374:Protein of unknown function (DUF3176)	-
MGG_07157	664.434	707.76	603.65	212.654	237.724	192.035	658.614	214.138	1.62156	2.10514e-38	1.07406e-37	MGG_07157	2	6580052	6583391	-	2820	protein_coding	- && sp|Q8GXR2|PLT6_ARATH Probable polyol transporter 6 OS=Arabidopsis thaliana OX=3702 GN=PLT6 PE=2 SV=2 && PF00083:Sugar (and other) transporter	-
MGG_03870	1507.44	1470.03	1356.16	726.929	688.733	636.117	1444.54	683.926	1.07875	2.30483e-38	1.17546e-37	MGG_03870	6	2769320	2772400	-	3006	protein_coding	- && sp|P29141|SUBV_BACSU Minor extracellular protease vpr OS=Bacillus subtilis (strain 168) OX=224308 GN=vpr PE=1 SV=1 && PF06280:Fn3-like domain|PF00082:Subtilase family	-
MGG_04005	1539.17	1361.88	1360.72	665.086	690.955	608.839	1420.59	654.96	1.11703	2.60706e-38	1.32853e-37	MGG_04005	6	2260211	2261728	-	1152	protein_coding	- && sp|Q9P869|AAKG_KLULA 5'-AMP-activated protein kinase subunit gamma OS=Kluyveromyces lactis (strain ATCC 8585 / CBS 2359 / DSM 70799 / NBRC 1267 / NRRL Y-1140 / WM37) OX=284590 GN=SNF4 PE=3 SV=2 && PF00571:CBS domain	-
MGG_01530	1343.37	1354.09	1443.83	670.511	594.31	686.308	1380.43	650.376	1.08544	2.78825e-38	1.4203e-37	MGG_01530	2	3909241	3911180	+	1761	protein_coding	- && - && -	-
MGG_08906	622.737	528.657	554.335	161.66	138.858	186.58	568.576	162.366	1.8074	2.84657e-38	1.44942e-37	MGG_08906	2	2062113	2062854	-	588	protein_coding	- && sp|Q758S3|RM51_ASHGO 54S ribosomal protein L51, mitochondrial OS=Ashbya gossypii (strain ATCC 10895 / CBS 109.51 / FGSC 9923 / NRRL Y-1056) OX=284811 GN=MRPL51 PE=3 SV=1 && PF05047:Mitochondrial ribosomal protein L51 / S25 / CI-B8 domain	-
MGG_07142	984.413	961.273	1119.63	445.922	412.129	408.075	1021.77	422.042	1.27526	3.32322e-38	1.69144e-37	MGG_07142	2	6526627	6528079	+	1453	protein_coding	- && sp|Q6CF40|EAF7_YARLI Chromatin modification-related protein EAF7 OS=Yarrowia lipolytica (strain CLIB 122 / E 150) OX=284591 GN=EAF7 PE=3 SV=1 && PF07904:Chromatin modification-related protein EAF7	-
MGG_04718	799.496	704.299	631.96	232.183	217.729	249.864	711.918	233.259	1.6096	3.64442e-38	1.85419e-37	MGG_04718	1	6873599	6874654	-	735	protein_coding	- && - && PF00300:Histidine phosphatase superfamily (branch 1)	-
MGG_08080	1976.98	2135.39	1599.99	847.36	763.161	808.512	1904.12	806.344	1.23979	4.28075e-38	2.17271e-37	MGG_08080	2	5619683	5621140	+	1240	protein_coding	- && sp|Q9Y7R6|BIG1_SCHPO Protein big1 OS=Schizosaccharomyces pombe (strain 972 / ATCC 24843) OX=284812 GN=big1 PE=3 SV=1 && -	-
MGG_14652	663.527	615.18	642.919	233.268	231.059	214.948	640.542	226.425	1.50014	4.63669e-38	2.35149e-37	MGG_14652	5	1299633	1300636	+	896	protein_coding	- && - && -	-
MGG_08159	824.877	896.38	825.566	296.196	363.251	317.513	848.941	325.653	1.38297	4.85052e-38	2.45797e-37	MGG_08159	2	5896283	5900069	-	3497	protein_coding	- && sp|P21373|UTR1_YEAST NAD(+) kinase OS=Saccharomyces cerevisiae (strain ATCC 204508 / S288c) OX=559292 GN=UTR1 PE=1 SV=2 && -	-
MGG_10441	627.269	552.883	591.778	195.294	132.192	172.395	590.643	166.627	1.82461	4.99373e-38	2.52953e-37	MGG_10441	2	252652	253665	-	1014	protein_coding	- && sp|Q9US38|YFZ3_SCHPO AB hydrolase superfamily protein C1039.03 OS=Schizosaccharomyces pombe (strain 972 / ATCC 24843) OX=284812 GN=SPAC1039.03 PE=3 SV=1 && PF07859:alpha/beta hydrolase fold	-
MGG_11338	687.095	578.84	846.571	193.124	197.733	201.855	704.169	197.571	1.8331	5.95585e-38	3.01328e-37	MGG_11338	2	1687199	1688080	-	781	protein_coding	- && sp|Q4IJW4|TIM8_GIBZE Mitochondrial import inner membrane translocase subunit TIM8 OS=Gibberella zeae (strain ATCC MYA-4620 / CBS 123657 / FGSC 9075 / NRRL 31084 / PH-1) OX=229533 GN=TIM8 PE=3 SV=1 && PF02953:Tim10/DDP family zinc finger	-
MGG_12301	1301.67	1258.05	1388.12	648.811	632.079	623.023	1315.95	634.638	1.05188	6.37446e-38	3.2225e-37	MGG_12301	2	5880464	5882927	-	2260	protein_coding	- && - && PF01652:Eukaryotic initiation factor 4E	-
MGG_01296	939.997	859.175	979.904	376.484	396.577	339.335	926.359	370.799	1.32086	6.91111e-38	3.49241e-37	MGG_01296	2	3012768	3015210	+	2313	protein_coding	- && - && PF01564:Spermine/spermidine synthase domain	-
MGG_09994	238.398	276.874	238.355	32.5491	28.8824	33.8244	251.209	31.7519	2.98381	6.91923e-38	3.49512e-37	MGG_09994	4	5019478	5021331	+	1768	protein_coding	- && sp|Q3UMZ3|PLPP5_MOUSE Phospholipid phosphatase 5 OS=Mus musculus OX=10090 GN=Plpp5 PE=1 SV=1 && PF01569:PAP2 superfamily	-
MGG_06629	1251.82	1068.56	1370.77	477.386	417.683	518.277	1230.38	471.115	1.38438	8.35219e-38	4.21392e-37	MGG_06629	4	3050649	3052309	+	1582	protein_coding	- && sp|P36520|RM10_YEAST 54S ribosomal protein L10, mitochondrial OS=Saccharomyces cerevisiae (strain ATCC 204508 / S288c) OX=559292 GN=MRPL10 PE=1 SV=2 && PF00828:Ribosomal proteins 50S-L15, 50S-L18e, 60S-L27A	-
MGG_12818	1688.73	1453.59	1843.83	729.099	744.276	764.867	1662.05	746.081	1.15525	9.4326e-38	4.75336e-37	MGG_12818	4	3475949	3477674	+	1090	protein_coding	- && sp|Q9P5K9|CAPZA_NEUCR F-actin-capping protein subunit alpha OS=Neurospora crassa (strain ATCC 24698 / 74-OR23-1A / CBS 708.71 / DSM 1257 / FGSC 987) OX=367110 GN=fac-1 PE=3 SV=3 && PF01267:F-actin capping protein alpha subunit	-
MGG_09909	911.897	894.65	863.922	345.02	398.799	356.793	890.156	366.87	1.27916	9.49081e-38	4.7789e-37	MGG_09909	1	4302264	4305066	+	2635	protein_coding	- && sp|Q8VDB2|ALG12_MOUSE Dol-P-Man:Man(7)GlcNAc(2)-PP-Dol alpha-1,6-mannosyltransferase OS=Mus musculus OX=10090 GN=Alg12 PE=2 SV=2 && PF03901:Alg9-like mannosyltransferase family	-
MGG_03707	396.122	388.489	379.907	101.987	91.0905	73.1043	388.173	88.7273	2.12918	9.7554e-38	4.91018e-37	MGG_03707	4	953891	956273	-	2314	protein_coding	- && sp|P76113|CURA_ECOLI NADPH-dependent curcumin reductase OS=Escherichia coli (strain K12) OX=83333 GN=curA PE=1 SV=3 && PF00107:Zinc-binding dehydrogenase|PF16884:N-terminal domain of oxidoreductase	-
MGG_17979	1240.94	1442.34	1094.97	520.785	487.668	503.001	1259.42	503.818	1.32207	1.63038e-37	8.18023e-37	MGG_17979	7	1704980	1706360	+	1162	protein_coding	- && sp|Q03667|MIX17_YEAST Mitochondrial intermembrane space cysteine motif-containing protein MIX17 OS=Saccharomyces cerevisiae (strain ATCC 204508 / S288c) OX=559292 GN=MIX17 PE=1 SV=1 && PF09849:Uncharacterized protein conserved in bacteria (DUF2076)	-
MGG_03044	263.779	252.648	237.442	23.8693	39.991	21.8222	251.29	28.5608	3.13975	1.63838e-37	8.21711e-37	MGG_03044	7	517080	518701	-	1622	protein_coding	- && sp|Q5DWG1|CRJ35_CRYJA Pathogenesis-related thaumatin-like protein 3.5 OS=Cryptomeria japonica OX=3369 PE=1 SV=1 && PF00314:Thaumatin family	-
MGG_13290	908.271	906.763	946.114	401.438	387.69	411.348	920.383	400.159	1.20148	2.16315e-37	1.08149e-36	MGG_13290	3	1755905	1757331	+	1271	protein_coding	- && sp|Q6NAM1|DEHA_RHOPA Fluoroacetate dehalogenase OS=Rhodopseudomonas palustris (strain ATCC BAA-98 / CGA009) OX=258594 GN=RPA1163 PE=1 SV=1 && PF12697:Alpha/beta hydrolase family	-
MGG_00620	582.852	676.611	595.431	189.869	216.618	206.22	618.298	204.236	1.5987	2.50726e-37	1.25205e-36	MGG_00620	5	2244342	2246593	+	2115	protein_coding	- && sp|Q9Y303|NAGA_HUMAN N-acetylglucosamine-6-phosphate deacetylase OS=Homo sapiens OX=9606 GN=AMDHD2 PE=1 SV=2 && PF01979:Amidohydrolase family	-
MGG_04872	1888.15	1696.72	1622.82	873.4	885.356	833.607	1735.9	864.121	1.00639	3.06599e-37	1.52866e-36	MGG_04872	3	3787717	3791556	+	3773	protein_coding	- && sp|Q09860|SYC_SCHPO Probable cysteine--tRNA ligase OS=Schizosaccharomyces pombe (strain 972 / ATCC 24843) OX=284812 GN=SPAC29E6.06c PE=3 SV=1 && PF12585:Protein of unknown function (DUF3759)	-
MGG_11877	794.057	777.844	884.014	292.942	325.482	332.788	818.638	317.071	1.36837	3.77308e-37	1.87899e-36	MGG_11877	1	2393321	2394685	-	1275	protein_coding	- && - && -	-
MGG_05064	1433.11	1493.39	1703.19	711.739	744.276	738.681	1543.23	731.565	1.07682	3.91416e-37	1.94773e-36	MGG_05064	3	4467725	4468877	-	900	protein_coding	- && sp|Q7SA04|SEM1_NEUCR Putative 26S proteasome complex subunit sem-1 OS=Neurospora crassa (strain ATCC 24698 / 74-OR23-1A / CBS 708.71 / DSM 1257 / FGSC 987) OX=367110 GN=sem-1 PE=3 SV=1 && -	-
MGG_03340	1521.04	1461.38	1507.75	664.001	798.708	689.581	1496.72	717.43	1.06115	5.21723e-37	2.59513e-36	MGG_03340	4	2206465	2208234	+	1770	protein_coding	- && - && -	-
MGG_17888	1160.27	1062.5	1627.39	369.974	386.579	442.99	1283.39	399.848	1.68213	6.23781e-37	3.10035e-36	MGG_17888	7	631695	632654	-	760	protein_coding	- && sp|A9IHT7|RS14_BORPD 30S ribosomal protein S14 OS=Bordetella petrii (strain ATCC BAA-461 / DSM 12804 / CCUG 43448) OX=340100 GN=rpsN PE=3 SV=1 && PF00253:Ribosomal protein S14p/S29e	-
MGG_04538	990.758	1088.46	902.278	430.733	389.912	367.704	993.833	396.116	1.32728	6.59822e-37	3.27435e-36	MGG_04538	2	965590	967461	+	1755	protein_coding	- && - && -	-
MGG_15598	471.358	374.645	568.947	86.7975	94.4231	112.384	471.65	97.8683	2.26826	7.19837e-37	3.568e-36	MGG_15598	2	1917489	1918217	+	627	protein_coding	- && - && -	-
MGG_07034	1124.91	1005.4	1134.24	494.746	483.224	487.726	1088.18	488.565	1.15497	8.13068e-37	4.02854e-36	MGG_07034	2	6160837	6162017	-	1046	protein_coding	- && sp|B8NT06|SDHF2_ASPFN Succinate dehydrogenase assembly factor 2, mitochondrial OS=Aspergillus flavus (strain ATCC 200026 / FGSC A1120 / NRRL 3357 / JCM 12722 / SRRC 167) OX=332952 GN=AFLA_051990 PE=3 SV=1 && PF03937:Flavinator of succinate dehydrogenase	-
MGG_03868	910.084	965.599	906.845	411.203	412.129	375.341	927.509	399.558	1.21519	8.16688e-37	4.0449e-36	MGG_03868	6	2780051	2781228	-	1012	protein_coding	- && sp|Q9ZVJ2|AMERL_ARATH Uncharacterized protein At2g38710 OS=Arabidopsis thaliana OX=3702 GN=At2g38710 PE=2 SV=1 && PF01871:AMMECR1	-
MGG_12712	482.236	442.134	431.048	129.111	132.192	109.111	451.806	123.472	1.8717	9.33488e-37	4.62158e-36	MGG_12712	4	2071354	2074155	-	2627	protein_coding	- && - && -	-
MGG_17959	1193.8	1220.84	1139.72	588.053	560.984	540.099	1184.79	563.045	1.07339	9.40974e-37	4.65683e-36	MGG_17959	7	1468790	1471792	+	2824	protein_coding	- && sp|A0A2L0P0K1|TWMA_TALWO Thioesterase-like protein TwmA OS=Talaromyces wortmannii OX=28567 GN=TwmA PE=4 SV=1 && PF13622:Thioesterase-like superfamily	-
MGG_06863	1046.05	991.556	1105.02	426.393	494.333	444.081	1047.54	454.936	1.20337	1.26416e-36	6.23926e-36	MGG_06863	1	3020672	3023493	-	2767	protein_coding	- && - && PF12396:Protein of unknown function (DUF3659)	-
MGG_08423	1109.5	1158.55	1181.73	547.909	477.67	549.919	1149.93	525.166	1.13041	1.34886e-36	6.64696e-36	MGG_08423	4	153036	155280	+	1973	protein_coding	- && sp|Q92245|XYN4_MAGGR Endo-1,4-beta-xylanase 4 OS=Magnaporthe grisea OX=148305 GN=XYL4 PE=3 SV=2 && -	-
MGG_10821	1103.16	1150.76	1216.43	462.197	500.998	561.921	1156.78	508.372	1.18616	1.43816e-36	7.07875e-36	MGG_10821	2	550064	552825	-	2179	protein_coding	- && - && -	-
MGG_01065	957.219	858.31	1047.48	373.229	391.023	392.799	954.338	385.684	1.30679	1.59839e-36	7.86135e-36	MGG_01065	5	633653	634719	+	1067	protein_coding	- && - && PF17242:Disordered region of unknown function (DUF5315)	-
MGG_09071	407	397.141	369.861	109.582	81.0928	85.1065	391.334	91.927	2.08918	1.95901e-36	9.62376e-36	MGG_09071	3	44828	47054	+	1903	protein_coding	- && sp|A3KG59|P20D2_MOUSE Peptidase M20 domain-containing protein 2 OS=Mus musculus OX=10090 GN=Pm20d2 PE=1 SV=1 && PF01546:Peptidase family M20/M25/M40	-
MGG_09445	640.866	601.336	622.828	207.229	237.724	217.131	621.677	220.695	1.49433	2.32117e-36	1.13853e-35	MGG_09445	6	3264884	3266706	-	1700	protein_coding	- && sp|Q5M7N9|ESYT3_XENTR Extended synaptotagmin-3 OS=Xenopus tropicalis OX=8364 GN=esyt3 PE=2 SV=1 && PF00168:C2 domain|PF17047:Synaptotagmin-like mitochondrial-lipid-binding domain	-
MGG_04426	403.374	408.389	453.879	91.1374	123.305	84.0154	421.881	99.4861	2.08518	2.70299e-36	1.32325e-35	MGG_04426	2	757227	758252	-	752	protein_coding	- && sp|O43003|MMF1_SCHPO Protein mmf1, mitochondrial OS=Schizosaccharomyces pombe (strain 972 / ATCC 24843) OX=284812 GN=mmf1 PE=3 SV=1 && PF01042:Endoribonuclease L-PSP	-
MGG_10932	454.135	450.786	485.842	134.536	146.634	124.386	463.588	135.185	1.77811	4.59322e-36	2.23999e-35	MGG_10932	supercont8.8	158646	160911	-	1926	protein_coding	- && - && -	-
MGG_02103	844.819	815.914	725.11	314.641	319.928	284.779	795.281	306.449	1.37606	4.86939e-36	2.37376e-35	MGG_02103	1	573317	574409	+	938	protein_coding	- && sp|P40892|YJV8_YEAST Putative acetyltransferase YJL218W OS=Saccharomyces cerevisiae (strain ATCC 204508 / S288c) OX=559292 GN=YJL218W PE=1 SV=1 && PF12464:Maltose acetyltransferase|PF00132:Bacterial transferase hexapeptide (six repeats)	-
MGG_03979	542.968	639.406	608.216	185.53	209.953	200.764	596.864	198.749	1.58696	6.54327e-36	3.1873e-35	MGG_03979	6	2340409	2343625	-	3028	protein_coding	- && sp|P42935|ELP2_YEAST Elongator complex protein 2 OS=Saccharomyces cerevisiae (strain ATCC 204508 / S288c) OX=559292 GN=ELP2 PE=1 SV=1 && -	-
MGG_02742	1266.32	1141.24	1443.83	529.465	554.319	571.741	1283.8	551.842	1.2178	6.72228e-36	3.27324e-35	MGG_02742	7	1691961	1692993	-	885	protein_coding	- && sp|Q9C2D4|SC61G_NEUCR Probable protein transport protein Sec61 subunit gamma OS=Neurospora crassa (strain ATCC 24698 / 74-OR23-1A / CBS 708.71 / DSM 1257 / FGSC 987) OX=367110 GN=9G6.310 PE=3 SV=2 && -	-
MGG_09918	878.358	937.046	842.005	382.994	353.254	296.782	885.803	344.343	1.36331	1.02246e-35	4.96151e-35	MGG_09918	1	4334791	4336938	-	1954	protein_coding	- && sp|D4ALQ5|CRH11_ARTBC Probable extracellular glycosidase ARB_05253 OS=Arthroderma benhamiae (strain ATCC MYA-4681 / CBS 112371) OX=663331 GN=ARB_05253 PE=1 SV=2 && PF00722:Glycosyl hydrolases family 16	-
MGG_02384	909.177	841.005	937.895	386.249	394.355	363.339	896.026	381.314	1.2324	1.08611e-35	5.26833e-35	MGG_02384	1	1630184	1632301	+	2052	protein_coding	- && sp|Q8X0H8|ALG2_NEUCR Alpha-1,3/1,6-mannosyltransferase alg-2 OS=Neurospora crassa (strain ATCC 24698 / 74-OR23-1A / CBS 708.71 / DSM 1257 / FGSC 987) OX=367110 GN=alg-2 PE=3 SV=1 && PF13439:Glycosyltransferase Family 4|PF00534:Glycosyl transferases group 1	-
MGG_12515	1182.02	1277.95	1332.41	613.007	557.652	619.75	1264.13	596.803	1.08263	1.31808e-35	6.39109e-35	MGG_12515	7	292353	297277	-	4817	protein_coding	- && - && -	-
MGG_15627	704.318	719.008	818.261	283.177	215.507	182.215	747.195	226.966	1.71854	1.32169e-35	6.40615e-35	MGG_15627	2	2410303	2411734	-	1253	protein_coding	- && - && PF00385:Chromo (CHRromatin Organisation MOdifier) domain	-
MGG_12843	649.024	532.983	613.695	162.745	195.511	204.037	598.567	187.431	1.67508	1.49069e-35	7.2198e-35	MGG_12843	4	3871954	3873983	-	1757	protein_coding	- && - && -	-
MGG_01116	609.14	673.15	678.535	244.118	198.844	241.135	653.608	228.032	1.51877	1.93829e-35	9.37333e-35	MGG_01116	5	469905	471301	+	1215	protein_coding	- && - && PF05047:Mitochondrial ribosomal protein L51 / S25 / CI-B8 domain	-
MGG_02914	447.79	489.721	523.285	112.837	147.744	147.3	486.932	135.96	1.84103	2.13344e-35	1.03092e-34	MGG_02914	7	1051528	1052980	-	1380	protein_coding	- && sp|Q15SS0|DDGLD_PSEA6 2-dehydro-3-deoxy-D-gluconate 5-dehydrogenase OS=Pseudoalteromonas atlantica (strain T6c / ATCC BAA-1087) OX=342610 GN=Patl_2552 PE=1 SV=1 && PF13561:Enoyl-(Acyl carrier protein) reductase	-
MGG_14801	1143.04	1122.21	1270.31	552.249	507.663	565.194	1178.52	541.702	1.12103	2.3123e-35	1.1165e-34	MGG_14801	2	4158724	4162069	-	2412	protein_coding	- && sp|Q8RCT3|PSUG_CALS4 Pseudouridine-5'-phosphate glycosidase OS=Caldanaerobacter subterraneus subsp. tengcongensis (strain DSM 15242 / JCM 11007 / NBRC 100824 / MB4) OX=273068 GN=psuG PE=3 SV=1 && PF04227:Indigoidine synthase A like protein|PF00294:pfkB family carbohydrate kinase	-
MGG_04506	1192.9	1315.15	1063.01	537.059	508.774	516.095	1190.35	520.643	1.19328	2.75772e-35	1.32904e-34	MGG_04506	1	7279672	7281059	-	1277	protein_coding	- && sp|O82143|PSMDA_ORYSJ 26S proteasome non-ATPase regulatory subunit 4 homolog OS=Oryza sativa subsp. japonica OX=39947 GN=RPN10 PE=1 SV=1 && PF13519:von Willebrand factor type A domain	-
MGG_08562	509.429	429.155	533.331	137.791	136.636	148.391	490.638	140.939	1.79904	3.37555e-35	1.62618e-34	MGG_08562	4	673180	675910	+	2731	protein_coding	- && sp|P36013|MAOM_YEAST NAD-dependent malic enzyme, mitochondrial OS=Saccharomyces cerevisiae (strain ATCC 204508 / S288c) OX=559292 GN=MAE1 PE=1 SV=1 && -	-
MGG_06727	733.324	703.434	695.887	281.007	292.156	246.591	710.882	273.251	1.37956	3.85878e-35	1.85827e-34	MGG_06727	1	2523204	2524407	+	1142	protein_coding	- && sp|O94379|RM32_SCHPO Probable 54S ribosomal protein L32, mitochondrial OS=Schizosaccharomyces pombe (strain 972 / ATCC 24843) OX=284812 GN=mrpl32 PE=3 SV=1 && PF01783:Ribosomal L32p protein family	-
MGG_16193	506.71	335.71	617.348	84.6275	94.4231	82.9243	486.589	87.325	2.47791	3.93542e-35	1.89374e-34	MGG_16193	1	3024463	3025751	+	459	protein_coding	- && - && -	-
MGG_12231	290.067	291.583	287.67	42.3138	42.2127	64.3754	289.773	49.634	2.54506	3.96074e-35	1.90448e-34	MGG_12231	6	926934	928736	+	1494	protein_coding	- && sp|O94491|YC7A_SCHPO Uncharacterized transporter C417.10 OS=Schizosaccharomyces pombe (strain 972 / ATCC 24843) OX=284812 GN=SPCC417.10 PE=3 SV=1 && PF07690:Major Facilitator Superfamily	-
MGG_06660	872.919	956.947	895.886	416.628	334.369	333.879	908.584	361.625	1.32895	4.84834e-35	2.32775e-34	MGG_06660	1	2310929	2312615	+	1569	protein_coding	- && sp|O67610|FABG_AQUAE 3-oxoacyl-[acyl-carrier-protein] reductase FabG OS=Aquifex aeolicus (strain VF5) OX=224324 GN=fabG PE=1 SV=1 && PF13561:Enoyl-(Acyl carrier protein) reductase	-
MGG_04909	834.848	765.73	642.006	261.477	267.717	261.866	747.528	263.687	1.50349	5.35222e-35	2.56579e-34	MGG_04909	3	3917567	3919271	+	1614	protein_coding	- && sp|O74339|TAM41_SCHPO Phosphatidate cytidylyltransferase, mitochondrial OS=Schizosaccharomyces pombe (strain 972 / ATCC 24843) OX=284812 GN=tam41 PE=1 SV=3 && PF09139:Phosphatidate cytidylyltransferase, mitochondrial	-
MGG_09817	525.746	605.662	490.408	170.34	174.405	154.937	540.605	166.561	1.69911	5.75665e-35	2.75863e-34	MGG_09817	6	4016282	4019682	+	2993	protein_coding	- && sp|P15292|P3P_LACLS PIII-type proteinase OS=Lactococcus lactis subsp. cremoris (strain SK11) OX=272622 GN=prtP PE=1 SV=2 && PF00082:Subtilase family	-
MGG_03769	738.763	677.477	744.288	257.138	257.72	303.328	720.176	272.728	1.40054	9.05439e-35	4.3275e-34	MGG_03769	6	3122412	3124199	+	1595	protein_coding	- && - && -	-
MGG_06807	1247.29	1112.69	1095.88	556.589	527.659	504.092	1151.95	529.447	1.12139	9.15889e-35	4.3758e-34	MGG_06807	1	2821391	2822818	-	1428	protein_coding	- && - && -	-
MGG_09304	572.881	525.196	565.294	194.209	191.068	192.035	554.457	192.437	1.52643	1.20359e-34	5.746e-34	MGG_09304	1	4157231	4158608	+	1276	protein_coding	- && sp|P20133|PGTB2_YEAST Geranylgeranyl transferase type-2 subunit beta OS=Saccharomyces cerevisiae (strain ATCC 204508 / S288c) OX=559292 GN=BET2 PE=1 SV=3 && PF00432:Prenyltransferase and squalene oxidase repeat	-
MGG_05940	531.184	494.047	578.079	138.876	175.516	175.669	534.437	163.353	1.71016	1.23389e-34	5.88843e-34	MGG_05940	3	2046997	2048493	+	1429	protein_coding	- && sp|Q4WKX1|FGNC_ASPFU Short-chain dehydrogenase/reductase AFUA_1G00990 OS=Neosartorya fumigata (strain ATCC MYA-4609 / Af293 / CBS 101355 / FGSC A1100) OX=330879 GN=AFUA_1G00980 PE=2 SV=1 && PF00106:short chain dehydrogenase	-
MGG_02435	611.859	580.571	624.654	166	224.394	210.584	605.695	200.326	1.59667	1.32932e-34	6.34148e-34	MGG_02435	1	1843520	1844778	+	1191	protein_coding	- && sp|Q07540|FRDA_YEAST Frataxin homolog, mitochondrial OS=Saccharomyces cerevisiae (strain ATCC 204508 / S288c) OX=559292 GN=YFH1 PE=1 SV=1 && PF01491:Frataxin-like domain	-
MGG_08305	366.209	414.446	297.715	83.5426	62.2082	55.6466	359.457	67.1324	2.4206	1.39464e-34	6.65057e-34	MGG_08305	2	7930324	7932065	+	1665	protein_coding	- && - && -	-
MGG_14097	2191.82	1476.95	2306.84	307.046	314.373	350.246	1991.87	323.888	2.62045	1.59028e-34	7.58071e-34	MGG_14097	2	178449	180687	+	2170	protein_coding	- && - && -	-
MGG_16926	314.541	277.739	355.249	60.7582	65.5407	61.1021	315.843	62.467	2.33783	1.59298e-34	7.59071e-34	MGG_16926	3	5726407	5727996	-	1448	protein_coding	- && sp|O94564|YGD6_SCHPO Zinc-type alcohol dehydrogenase-like protein C1773.06c OS=Schizosaccharomyces pombe (strain 972 / ATCC 24843) OX=284812 GN=SPBC1773.06c PE=3 SV=1 && PF08240:Alcohol dehydrogenase GroES-like domain|PF00107:Zinc-binding dehydrogenase	-
MGG_00917	824.877	907.628	873.055	365.634	383.247	384.07	868.52	377.65	1.20175	1.85781e-34	8.84933e-34	MGG_00917	5	1148049	1149654	-	1495	protein_coding	- && sp|Q10248|YD1K_SCHPO Uncharacterized mitochondrial carrier C4G9.20c OS=Schizosaccharomyces pombe (strain 972 / ATCC 24843) OX=284812 GN=SPAC4G9.20c PE=3 SV=2 && PF00153:Mitochondrial carrier protein	-
MGG_15951	589.198	776.113	653.878	220.249	231.059	222.586	673.063	224.631	1.58374	1.94166e-34	9.24529e-34	MGG_15951	2	7887461	7889436	+	1871	protein_coding	- && sp|Q9CYK2|QPCT_MOUSE Glutaminyl-peptide cyclotransferase OS=Mus musculus OX=10090 GN=Qpct PE=1 SV=2 && -	-
MGG_09572	592.823	544.231	612.782	176.85	215.507	201.855	583.279	198.071	1.55833	2.21315e-34	1.05183e-33	MGG_09572	3	3227775	3228641	+	795	protein_coding	- && sp|Q9P7G8|YLKC_SCHPO UPF0382 membrane protein C1782.12c OS=Schizosaccharomyces pombe (strain 972 / ATCC 24843) OX=284812 GN=SPAC1782.12c PE=3 SV=1 && PF04241:Protein of unknown function (DUF423)	-
MGG_07851	217.55	174.777	178.081	8.67975	12.2195	13.0933	190.136	11.3308	4.0695	2.35019e-34	1.11654e-33	MGG_07851	3	6022755	6024731	+	1672	protein_coding	- && - && -	-
MGG_02853	576.507	565.862	609.129	172.51	206.62	217.131	583.833	198.754	1.55472	2.49298e-34	1.18305e-33	MGG_02853	7	1268169	1269810	+	1522	protein_coding	- && sp|P24021|NUS1_ASPOR Nuclease S1 OS=Aspergillus oryzae (strain ATCC 42149 / RIB 40) OX=510516 GN=nucS PE=1 SV=2 && PF02265:S1/P1 Nuclease	-
MGG_05640	588.291	532.118	637.44	181.19	196.622	210.584	585.949	196.132	1.57868	3.03609e-34	1.43863e-33	MGG_05640	1	5936484	5937321	-	750	protein_coding	- && - && PF10270:Membrane magnesium transporter	-
MGG_04919	1300.77	1386.1	1228.3	674.85	620.971	608.839	1305.06	634.887	1.03967	4.24744e-34	2.00887e-33	MGG_04919	3	3954973	3956519	-	1342	protein_coding	- && - && -	-
MGG_17778	1241.85	1054.72	984.47	478.471	447.677	398.255	1093.68	441.468	1.30873	4.75022e-34	2.24249e-33	MGG_17778	6	3260491	3260813	-	171	protein_coding	- && - && -	-
MGG_05752	854.79	766.595	732.416	333.085	303.265	294.599	784.6	310.317	1.33804	5.42065e-34	2.55709e-33	MGG_05752	1	6398416	6399111	-	342	protein_coding	- && - && -	-
MGG_04412	968.097	946.564	944.287	413.373	432.125	462.63	952.983	436.043	1.12798	6.1773e-34	2.91186e-33	MGG_04412	2	741689	743417	-	1573	protein_coding	- && - && PF09802:Preprotein translocase subunit Sec66	-
MGG_12471	197.608	200.734	199.999	20.6144	17.7738	22.9133	199.447	20.4338	3.2862	7.66968e-34	3.61132e-33	MGG_12471	2	7907549	7909107	-	1559	protein_coding	- && - && -	-
MGG_17052	708.85	752.752	744.288	247.373	321.039	256.411	735.297	274.941	1.41988	1.27289e-33	5.97575e-33	MGG_17052	4	1050082	1051763	+	1194	protein_coding	- && - && PF02144:Repair protein Rad1/Rec1/Rad17	-
MGG_01743	1327.05	1271.89	1231.04	640.131	647.631	548.828	1276.66	612.197	1.06043	1.27394e-33	5.97849e-33	MGG_01743	2	4670490	4673154	-	2101	protein_coding	- && sp|Q2H132|CARA_CHAGB Carbamoyl-phosphate synthase arginine-specific small chain OS=Chaetomium globosum (strain ATCC 6205 / CBS 148.51 / DSM 1962 / NBRC 6347 / NRRL 1970) OX=306901 GN=CPA1 PE=3 SV=1 && PF00988:Carbamoyl-phosphate synthase small chain, CPSase domain|PF00117:Glutamine amidotransferase class-I	-
MGG_08170	833.941	971.655	914.15	400.353	358.808	305.511	906.582	354.891	1.35318	1.43405e-33	6.7224e-33	MGG_08170	2	5934640	5937385	-	2542	protein_coding	- && sp|O60573|IF4E2_HUMAN Eukaryotic translation initiation factor 4E type 2 OS=Homo sapiens OX=9606 GN=EIF4E2 PE=1 SV=1 && PF01652:Eukaryotic initiation factor 4E	-
MGG_07916	1087.75	1008.86	1092.23	514.275	498.776	513.912	1062.95	508.988	1.06209	1.81534e-33	8.50352e-33	MGG_07916	3	6239064	6241208	-	1869	protein_coding	- && sp|P52917|VPS4_YEAST Vacuolar protein sorting-associated protein 4 OS=Saccharomyces cerevisiae (strain ATCC 204508 / S288c) OX=559292 GN=VPS4 PE=1 SV=1 && PF09336:Vps4 C terminal oligomerisation domain|PF00004:ATPase family associated with various cellular activities (AAA)|PF04212:MIT (microtubule interacting and transport) domain|PF17862:AAA+ lid domain	-
MGG_06333	8615.88	7093.17	11280.3	1450.6	1497.44	1719.59	8996.45	1555.88	2.53161	2.12507e-33	9.94333e-33	MGG_06333	4	4125251	4126238	-	701	protein_coding	- && sp|P05747|RL29_YEAST 60S ribosomal protein L29 OS=Saccharomyces cerevisiae (strain ATCC 204508 / S288c) OX=559292 GN=RPL29 PE=1 SV=3 && -	-
MGG_10832	469.545	501.835	477.623	151.896	153.299	166.94	483.001	157.378	1.61789	2.14638e-33	1.00356e-32	MGG_10832	2	524102	525243	-	948	protein_coding	- && - && PF06703:Microsomal signal peptidase 25 kDa subunit (SPC25)	-
MGG_02896	1242.75	1478.68	1178.08	593.478	576.536	582.652	1299.84	584.222	1.15409	2.77914e-33	1.29799e-32	MGG_02896	7	1108685	1110491	+	1578	protein_coding	- && - && PF12298:Eukaryotic mitochondrial regulator protein	-
MGG_14848	588.291	556.344	639.266	225.673	178.848	206.22	594.634	203.581	1.54563	3.27849e-33	1.53008e-32	MGG_14848	4	4088001	4089103	-	693	protein_coding	- && sp|O94307|PFD5_SCHPO Probable prefoldin subunit 5 OS=Schizosaccharomyces pombe (strain 972 / ATCC 24843) OX=284812 GN=bob1 PE=1 SV=1 && PF02996:Prefoldin subunit	-
MGG_14729	872.012	805.531	967.118	309.216	382.136	355.702	881.554	349.018	1.33681	3.30191e-33	1.53988e-32	MGG_14729	2	470144	471415	-	1202	protein_coding	- && sp|P42847|RT18_YEAST 37S ribosomal protein S18, mitochondrial OS=Saccharomyces cerevisiae (strain ATCC 204508 / S288c) OX=559292 GN=MRPS18 PE=1 SV=2 && PF00411:Ribosomal protein S11	-
MGG_09533	913.709	981.173	858.443	399.268	422.127	364.43	917.775	395.275	1.21574	3.6899e-33	1.71956e-32	MGG_09533	3	3349955	3353108	-	1746	protein_coding	- && - && -	-
MGG_06926	335.389	368.589	273.971	70.523	68.8733	58.9199	325.983	66.1054	2.30253	5.17599e-33	2.40593e-32	MGG_06926	1	3281771	3283598	+	1577	protein_coding	- && sp|Q5C9L6|CNMT_THLFG (S)-coclaurine N-methyltransferase OS=Thalictrum flavum subsp. glaucum OX=150095 PE=1 SV=1 && PF02353:Mycolic acid cyclopropane synthetase	-
MGG_05436	1084.12	883.402	1163.46	428.563	427.681	409.166	1043.66	421.803	1.30661	5.8682e-33	2.72669e-32	MGG_05436	1	5213776	5215069	-	1167	protein_coding	- && sp|P89886|TMA20_YEAST Translation machinery-associated protein 20 OS=Saccharomyces cerevisiae (strain ATCC 204508 / S288c) OX=559292 GN=TMA20 PE=1 SV=1 && PF17832:Pre-PUA-like domain|PF01472:PUA domain	-
MGG_10819	1773.94	1352.36	1683.1	738.864	622.082	712.494	1603.13	691.146	1.21332	6.70326e-33	3.11128e-32	MGG_10819	2	557858	558723	+	632	protein_coding	- && sp|Q6CHT7|COA3_YARLI Cytochrome c oxidase assembly factor 3, mitochondrial OS=Yarrowia lipolytica (strain CLIB 122 / E 150) OX=284591 GN=COA3 PE=3 SV=1 && -	-
MGG_09283	616.391	632.485	577.166	225.673	208.842	242.226	608.681	225.58	1.43196	8.44885e-33	3.91434e-32	MGG_09283	1	4095147	4098494	+	3038	protein_coding	- && sp|Q99MI7|UBA3_RAT NEDD8-activating enzyme E1 catalytic subunit OS=Rattus norvegicus OX=10116 GN=Uba3 PE=1 SV=1 && PF08825:E2 binding domain|PF00899:ThiF family	-
MGG_02804	1053.3	1078.08	932.415	461.112	481.002	452.81	1021.27	464.975	1.13547	8.93452e-33	4.13633e-32	MGG_02804	7	1453632	1456514	-	2883	protein_coding	- && sp|P36617|RAD16_SCHPO DNA repair protein rad16 OS=Schizosaccharomyces pombe (strain 972 / ATCC 24843) OX=284812 GN=rad16 PE=1 SV=2 && PF02732:ERCC4 domain	-
MGG_14752	710.663	776.113	679.448	275.582	265.496	308.784	722.075	283.287	1.35	1.00624e-32	4.65169e-32	MGG_14752	2	1589552	1593479	-	3655	protein_coding	- && sp|P38164|SEA4_YEAST SEH-associated protein 4 OS=Saccharomyces cerevisiae (strain ATCC 204508 / S288c) OX=559292 GN=SEA4 PE=1 SV=2 && PF17034:Zinc-ribbon like family	-
MGG_17860	676.218	571.918	718.718	220.249	232.17	244.408	655.618	232.276	1.49662	1.14767e-32	5.30358e-32	MGG_17860	7	209573	210240	-	590	protein_coding	- && - && -	-
MGG_01308	455.948	478.473	455.705	160.575	133.303	113.475	463.376	135.785	1.7707	1.20052e-32	5.5458e-32	MGG_01308	2	3050730	3054336	-	3544	protein_coding	- && sp|O74737|RID1_SCHPO GTPase-binding protein rid1 OS=Schizosaccharomyces pombe (strain 972 / ATCC 24843) OX=284812 GN=rid1 PE=4 SV=2 && PF06371:Diaphanous GTPase-binding Domain	-
MGG_13512	564.723	588.358	564.381	219.164	215.507	204.037	572.487	212.903	1.42718	1.22663e-32	5.66435e-32	MGG_13512	4	1289521	1292244	-	2486	protein_coding	- && sp|O94242|SYDM_SCHPO Aspartate--tRNA ligase, mitochondrial OS=Schizosaccharomyces pombe (strain 972 / ATCC 24843) OX=284812 GN=msd1 PE=3 SV=1 && PF00152:tRNA synthetases class II (D, K and N)	-
MGG_07086	1032.46	1501.18	1304.1	462.197	504.33	505.183	1279.25	490.57	1.38314	1.43135e-32	6.60489e-32	MGG_07086	2	6311919	6313694	-	1334	protein_coding	- && sp|O59941|VATD_NEUCR V-type proton ATPase subunit D OS=Neurospora crassa (strain ATCC 24698 / 74-OR23-1A / CBS 708.71 / DSM 1257 / FGSC 987) OX=367110 GN=vma-8 PE=2 SV=2 && PF01813:ATP synthase subunit D	-
MGG_00999	568.349	543.366	627.394	209.399	161.075	206.22	579.703	192.231	1.59161	1.49115e-32	6.87584e-32	MGG_00999	5	872738	873744	+	857	protein_coding	- && sp|P36526|RM27_YEAST 54S ribosomal protein L27, mitochondrial OS=Saccharomyces cerevisiae (strain ATCC 204508 / S288c) OX=559292 GN=MRPL27 PE=1 SV=2 && PF09809:Mitochondrial ribosomal protein L27	-
MGG_02833	899.206	1020.11	814.608	381.909	369.916	379.706	911.307	377.177	1.27304	1.50411e-32	6.92915e-32	MGG_02833	7	1343394	1348024	-	4561	protein_coding	- && sp|C8VDQ4|GYP2_EMENI Putative GTPase-activating protein AN11010 OS=Emericella nidulans (strain FGSC A4 / ATCC 38163 / CBS 112.46 / NRRL 194 / M139) OX=227321 GN=AN11010 PE=4 SV=1 && PF00566:Rab-GTPase-TBC domain	-
MGG_11482	1224.62	1297.85	1241.09	620.602	673.181	584.834	1254.52	626.206	1.00276	1.71513e-32	7.88859e-32	MGG_11482	5	1363056	1367172	+	3958	protein_coding	- && sp|A5UBT6|IF2_HAEIE Translation initiation factor IF-2 OS=Haemophilus influenzae (strain PittEE) OX=374930 GN=infB PE=3 SV=1 && PF11987:Translation-initiation factor 2|PF00009:Elongation factor Tu GTP binding domain	-
MGG_08970	1149.39	1112.69	1016.43	529.465	527.659	515.003	1092.84	524.042	1.06044	1.83326e-32	8.42584e-32	MGG_08970	2	2325366	2330417	+	4906	protein_coding	- && sp|B2KWH4|ABC1_AJECA ABC transporter 1 OS=Ajellomyces capsulatus OX=5037 GN=ABC1 PE=2 SV=1 && PF00005:ABC transporter|PF00664:ABC transporter transmembrane region	-
MGG_17879	397.029	471.551	331.505	88.9674	66.6516	101.473	400.028	85.6974	2.22245	1.99054e-32	9.14538e-32	MGG_17879	7	514386	514926	+	303	protein_coding	- && - && -	-
MGG_17777	1337.93	1181.04	1085.84	556.589	557.652	488.817	1201.6	534.352	1.16917	2.2232e-32	1.01996e-31	MGG_17777	6	3259966	3260475	-	510	pseudogene	- && - && -	-
MGG_09953	603.701	633.35	604.563	240.863	245.5	232.406	613.871	239.59	1.35759	3.43501e-32	1.5725e-31	MGG_09953	1	4483308	4484964	-	1410	protein_coding	- && sp|Q9CR00|PSMD9_MOUSE 26S proteasome non-ATPase regulatory subunit 9 OS=Mus musculus OX=10090 GN=Psmd9 PE=1 SV=1 && PF17820:PDZ domain|PF18265:Nas2 N_terminal domain	-
MGG_03116	1243.66	1260.64	1505.93	615.177	623.193	647.028	1336.74	628.466	1.08861	3.5348e-32	1.61702e-31	MGG_03116	4	3020439	3023526	-	2789	protein_coding	- && sp|O14011|PRP19_SCHPO Pre-mRNA-processing factor 19 OS=Schizosaccharomyces pombe (strain 972 / ATCC 24843) OX=284812 GN=prp19 PE=1 SV=1 && PF08606:Prp19/Pso4-like	-
MGG_02116	411.532	379.837	395.432	119.347	117.751	103.655	395.6	113.584	1.80021	3.68792e-32	1.68585e-31	MGG_02116	1	600520	603973	-	3349	protein_coding	- && - && -	-
MGG_09573	532.997	425.694	561.641	116.092	158.853	146.209	506.777	140.384	1.8521	4.57159e-32	2.08755e-31	MGG_09573	3	3225577	3226619	-	788	protein_coding	- && sp|P53733|RT19_YEAST 37S ribosomal protein S19, mitochondrial OS=Saccharomyces cerevisiae (strain ATCC 204508 / S288c) OX=559292 GN=RSM19 PE=1 SV=1 && PF00203:Ribosomal protein S19	-
MGG_04458	479.516	505.295	373.514	108.497	133.303	118.931	452.775	120.244	1.91373	5.70526e-32	2.60147e-31	MGG_04458	2	855390	856943	-	1479	protein_coding	- && sp|P06785|TYSY_YEAST Thymidylate synthase OS=Saccharomyces cerevisiae (strain ATCC 204508 / S288c) OX=559292 GN=CDC21 PE=1 SV=1 && PF00303:Thymidylate synthase	-
MGG_03918	1108.6	1120.48	1005.47	538.144	427.681	472.45	1078.18	479.425	1.169	8.26465e-32	3.76175e-31	MGG_03918	6	2582803	2585272	-	2470	protein_coding	- && sp|O14156|PP2C4_SCHPO Protein phosphatase 2C homolog 4 OS=Schizosaccharomyces pombe (strain 972 / ATCC 24843) OX=284812 GN=ptc4 PE=1 SV=2 && PF00481:Protein phosphatase 2C	-
MGG_06180	1029.74	1102.31	1005.47	520.785	504.33	495.363	1045.84	506.826	1.04528	8.7639e-32	3.98756e-31	END3	3	2843923	2845997	-	1873	protein_coding	- && sp|P0CT09|END3_MAGO7 Actin cytoskeleton-regulatory complex protein END3 OS=Magnaporthe oryzae (strain 70-15 / ATCC MYA-4617 / FGSC 8958) OX=242507 GN=END3 PE=3 SV=1 && PF12763:Cytoskeletal-regulatory complex EF hand|PF12761:Actin cytoskeleton-regulatory complex protein END3	-
MGG_09700	671.685	587.492	583.559	208.314	215.507	245.5	614.245	223.107	1.46092	9.53558e-32	4.33246e-31	MGG_09700	4	5458122	5460424	+	2041	protein_coding	- && sp|O13632|PVH1_SCHPO Tyrosine-protein phosphatase yvh1 OS=Schizosaccharomyces pombe (strain 972 / ATCC 24843) OX=284812 GN=yvh1 PE=3 SV=1 && PF00782:Dual specificity phosphatase, catalytic domain	-
MGG_01087	939.09	1013.19	1036.52	416.628	462.118	488.817	996.267	455.854	1.12811	9.66897e-32	4.3915e-31	MGG_01087	5	557961	561035	+	2980	protein_coding	- && sp|O13956|TSR1_SCHPO Ribosome biogenesis protein tsr1 OS=Schizosaccharomyces pombe (strain 972 / ATCC 24843) OX=284812 GN=tsr1 PE=3 SV=1 && PF08142:AARP2CN (NUC121) domain|PF04950:40S ribosome biogenesis protein Tsr1 and BMS1 C-terminal	-
MGG_05805	539.342	485.395	486.755	149.726	171.072	181.124	503.831	167.307	1.59053	9.68433e-32	4.3969e-31	MGG_05805	3	3033665	3035581	-	1692	protein_coding	- && - && -	-
MGG_13005	840.286	915.415	924.196	345.02	413.24	404.801	893.299	387.687	1.2046	1.21787e-31	5.51757e-31	MGG_13005	3	3246450	3249235	-	2375	protein_coding	- && sp|P56213|ALR_MOUSE FAD-linked sulfhydryl oxidase ALR OS=Mus musculus OX=10090 GN=Gfer PE=1 SV=2 && PF02602:Uroporphyrinogen-III synthase HemD	-
MGG_03877	954.5	937.911	847.484	367.804	398.799	434.261	913.299	400.288	1.19024	1.25242e-31	5.67207e-31	MGG_03877	6	2732722	2734629	-	1908	protein_coding	- && sp|O74366|TFB4_SCHPO General transcription and DNA repair factor IIH subunit tfb4 OS=Schizosaccharomyces pombe (strain 972 / ATCC 24843) OX=284812 GN=tfb4 PE=1 SV=1 && PF03850:Transcription factor Tfb4	-
[truncated: 986 more rows]
