# Supplementary material for: Genome Sequencing and Comparative Transcriptomic Analysis of Rice Brown Spot Pathogen Bipolaris oryzae Adaptation to Osmotic Stress
Source: J Fungi (Basel). 2025 Mar 17;11(3):227. doi: 10.3390/jof11030227 (PMC11943334; doi:10.3390/jof11030227)
Supplement: Supplementary file 1 [file jof-11-00227-s001.zip › Supplementary/Table S12.xlsx]

## Sheet: Table S12
Table S12 Down-regulated genes of Magnaporthe oryzae H7 treated with 1.2 M sorbitol
gene_id	TREATMENT_1	TREATMENT_2	TREATMENT_3	CK_1	CK_2	CK_3	TREATMENT	CK	log2FoldChange	pvalue	padj	gene_name	gene_chr	gene_start	gene_end	gene_strand	gene_length	gene_biotype	gene_description	Family
MGG_06958	101648	103378	96546.5	630952	627552	633249	100524	630584	-2.64914	0	0	MGG_06958	1	3373576	3376070	+	2365	protein_coding	- && sp|Q01233|HSP70_NEUCR Heat shock 70 kDa protein OS=Neurospora crassa (strain ATCC 24698 / 74-OR23-1A / CBS 708.71 / DSM 1257 / FGSC 987) OX=367110 GN=hsps-1 PE=2 SV=2 && PF00012:Hsp70 protein	-
MGG_06459	29793.5	29881.6	28011.7	433013	429195	418592	29228.9	426933	-3.86852	0	0	MGG_06459	4	3661437	3664995	+	3559	protein_coding	- && sp|P31540|HSP98_NEUCR Heat shock protein hsp98 OS=Neurospora crassa (strain ATCC 24698 / 74-OR23-1A / CBS 708.71 / DSM 1257 / FGSC 987) OX=367110 GN=hsp98 PE=1 SV=2 && PF00004:ATPase family associated with various cellular activities (AAA)|PF07724:AAA domain (Cdc48 subfamily)|PF17871:AAA lid domain|PF10431:C-terminal, D2-small domain, of ClpB protein	-
MGG_13239	86959.2	89672.6	85174.9	312852	311884	306677	87268.9	310471	-1.83091	0	0	MGG_13239	3	2159840	2164696	-	4493	protein_coding	- && sp|Q9UUS2|LIDS_GAEGR Linoleate diol synthase OS=Gaeumannomyces graminis var. graminis OX=36780 PE=1 SV=3 && PF03098:Animal haem peroxidase	-
MGG_05719	27877.2	27049.7	27062	297759	299353	297825	27329.6	298312	-3.44829	0	0	MGG_05719	1	6235439	6236161	+	723	protein_coding	- && sp|P19752|HSP30_NEUCR 30 kDa heat shock protein OS=Neurospora crassa (strain ATCC 24698 / 74-OR23-1A / CBS 708.71 / DSM 1257 / FGSC 987) OX=367110 GN=hsp30 PE=3 SV=1 && PF00011:Hsp20/alpha crystallin family	-
MGG_00592	61418.9	62324.4	64323.9	220410	225597	228456	62689	224821	-1.8425	0	0	MGG_00592	5	2377017	2379179	+	2077	protein_coding	- && sp|Q8J0P4|CRF1_ASPFU Probable glycosidase crf1 OS=Neosartorya fumigata (strain ATCC MYA-4609 / Af293 / CBS 101355 / FGSC A1100) OX=330879 GN=crf1 PE=1 SV=2 && PF00722:Glycosyl hydrolases family 16	-
MGG_02210	3651.21	3578.6	3616.42	276216	262280	279887	3615.41	272794	-6.23755	0	0	MGG_02210	1	948871	950658	-	1788	protein_coding	- && sp|P49053|PRXC_CURIN Vanadium chloroperoxidase OS=Curvularia inaequalis OX=38902 GN=CPO PE=1 SV=1 && PF01569:PAP2 superfamily|PF17897:Vanadium chloroperoxidase N-terminal domain	-
MGG_17153	54354.8	53734.4	55060	158747	158866	162713	54383.1	160109	-1.55783	0	0	MGG_17153	4	3158156	3160308	+	1981	protein_coding	- && sp|Q06350|CHI2_YEAST Sporulation-specific chitinase 2 OS=Saccharomyces cerevisiae (strain ATCC 204508 / S288c) OX=559292 GN=CTS2 PE=1 SV=1 && PF00704:Glycosyl hydrolases family 18|PF00187:Chitin recognition protein	-
MGG_11608	18680.3	18407.8	18288.5	116995	114011	118254	18458.9	116420	-2.65696	0	0	MGG_11608	5	3404247	3406595	-	2244	protein_coding	- && sp|Q96WM9|LAC2_BOTFU Laccase-2 OS=Botryotinia fuckeliana OX=40559 GN=lcc2 PE=2 SV=1 && PF00394:Multicopper oxidase|PF07732:Multicopper oxidase|PF07731:Multicopper oxidase	-
MGG_05880	23300.5	23649.4	21028.2	111284	107132	107982	22659.4	108799	-2.26346	0	0	MGG_05880	3	1817270	1818704	-	1044	protein_coding	- && sp|P43549|AQY3_YEAST Aquaglycerol porin AQY3 OS=Saccharomyces cerevisiae (strain ATCC 204508 / S288c) OX=559292 GN=AQY3 PE=1 SV=1 && PF00230:Major intrinsic protein	-
MGG_09842	4263.98	4109.85	3977.15	130103	124767	128569	4116.99	127813	-4.95629	0	0	MGG_09842	6	3929132	3929824	-	513	protein_coding	- && - && -	-
MGG_06759	21410.5	22098.9	19685.7	102740	100908	98533.7	21065.1	100727	-2.25749	0	0	MGG_06759	1	2620248	2623256	+	2654	protein_coding	- && sp|O43109|HSP90_PODAS Heat shock protein 90 homolog OS=Podospora anserina OX=2587412 GN=MOD-E PE=3 SV=1 && PF02518:Histidine kinase-, DNA gyrase B-, and HSP90-like ATPase|PF00183:Hsp90 protein	-
MGG_11764	23926.9	25078.7	23774.3	73452.4	75310.8	73812.4	24260	74191.9	-1.61265	0	0	MGG_11764	1	3758565	3763158	+	4018	protein_coding	- && sp|Q12151|UPC2_YEAST Sterol uptake control protein 2 OS=Saccharomyces cerevisiae (strain ATCC 204508 / S288c) OX=559292 GN=UPC2 PE=1 SV=1 && PF00172:Fungal Zn(2)-Cys(6) binuclear cluster domain|PF11951:Fungal specific transcription factor domain	-
MGG_00198	16918.1	16596.9	16015.4	64586	62724.7	64993	16510.1	64101.2	-1.95699	0	0	MGG_00198	5	3757484	3759307	-	1824	protein_coding	- && sp|Q7TTP0|HMP_BORPE Flavohemoprotein OS=Bordetella pertussis (strain Tohama I / ATCC BAA-589 / NCTC 13251) OX=257313 GN=hmp PE=3 SV=1 && PF00042:Globin	-
MGG_03329	8026.68	8282.87	7845.62	71683.9	74151	73520	8051.72	73118.3	-3.18279	0	0	MGG_03329	4	2239264	2240444	-	1181	protein_coding	- && sp|P19752|HSP30_NEUCR 30 kDa heat shock protein OS=Neurospora crassa (strain ATCC 24698 / 74-OR23-1A / CBS 708.71 / DSM 1257 / FGSC 987) OX=367110 GN=hsp30 PE=3 SV=1 && PF00011:Hsp20/alpha crystallin family	-
MGG_01596	20066.3	20467.9	19506.7	54104.1	54920.9	53041	20013.6	54022	-1.43253	0	0	MGG_01596	2	4130367	4133706	+	3019	protein_coding	- && sp|P39009|DUN1_YEAST DNA damage response protein kinase DUN1 OS=Saccharomyces cerevisiae (strain ATCC 204508 / S288c) OX=559292 GN=DUN1 PE=1 SV=1 && PF00498:FHA domain|PF00069:Protein kinase domain	-
MGG_01127	14355.6	14253.8	13282.1	59328.3	61989.3	59879	13963.8	60398.8	-2.11279	0	0	MGG_01127	5	412665	416357	+	3693	protein_coding	- && sp|Q59VM4|RPN4_CANAL Transcriptional regulator RPN4 OS=Candida albicans (strain SC5314 / ATCC MYA-2876) OX=237561 GN=RPN4 PE=1 SV=1 && -	-
MGG_00413	10264.7	10538.5	10136.9	55734.8	56733.8	56150.6	10313.4	56206.4	-2.44617	0	0	MGG_00413	5	2965384	2967996	+	2613	protein_coding	- && - && -	-
MGG_09110	10619.2	10778.2	10012.7	47715.8	48599	50266.3	10470	48860.4	-2.22235	0	0	MGG_09110	3	214335	216759	+	2425	protein_coding	- && - && -	-
MGG_09941	11124.1	11835.5	10657.5	42429.9	41479.5	40307.7	11205.7	41405.7	-1.88552	0	0	MGG_09941	1	4421845	4427597	+	4860	protein_coding	- && sp|A0A0G2K1Q8|ABCA3_RAT Phospholipid-transporting ATPase ABCA3 OS=Rattus norvegicus OX=10116 GN=Abca3 PE=1 SV=1 && PF12698:ABC-2 family transporter protein|PF00005:ABC transporter	-
MGG_16721	8994.78	9411.13	8706.8	43748.1	41939.4	42665.6	9037.57	42784.4	-2.243	0	0	MGG_16721	3	2100518	2103292	+	2775	protein_coding	- && sp|A2QEQ6|GUS79_ASPNC Beta-glucuronidase OS=Aspergillus niger (strain CBS 513.88 / FGSC A1513) OX=425011 GN=An02g11890 PE=1 SV=1 && PF16862:Glycosyl hydrolase family 79 C-terminal beta domain	-
MGG_03914	5811.3	5691.5	5641.07	44765.8	45847.4	44859.9	5714.62	45157.7	-2.98224	0	0	MGG_03914	6	2601921	2604171	-	2251	protein_coding	- && - && -	-
MGG_15700	5889.26	5923.38	5569.83	44458.8	42478.2	43815.7	5794.16	43584.2	-2.91106	0	0	MGG_15700	2	3558789	3561085	+	2138	protein_coding	- && sp|K0E3U9|ECDD_ASPRU Major facilitator-type transporter ecdD OS=Aspergillus rugulosus OX=41736 GN=ecdD PE=3 SV=1 && PF00083:Sugar (and other) transporter	-
MGG_07257	4435.3	4397.97	4196.32	45554.6	43701.2	45313.8	4343.2	44856.5	-3.36843	0	0	MGG_07257	2	6974345	6975837	-	1407	protein_coding	- && - && -	-
MGG_00835	4884.9	4841.84	4795.41	41465.3	40060.9	41493.8	4840.72	41006.7	-3.08257	0	0	MGG_00835	5	1452585	1454324	-	1509	protein_coding	- && sp|Q8LNW4|FLOT2_ORYSJ Flotillin-like protein 2 OS=Oryza sativa subsp. japonica OX=39947 GN=FLOT2 PE=3 SV=1 && PF01145:SPFH domain / Band 7 family	-
MGG_05074	9604.83	9903.44	9867.53	33480	34515.5	34563.1	9791.93	34186.2	-1.80372	0	0	MGG_05074	3	4514284	4517663	+	3243	protein_coding	- && sp|P08092|RAN1_SCHPO Negative regulator of sexual conjugation and meiosis OS=Schizosaccharomyces pombe (strain 972 / ATCC 24843) OX=284812 GN=ran1 PE=1 SV=2 && PF00069:Protein kinase domain	-
MGG_05169	3281.38	3487.75	3193.59	41762.6	41786.1	40734.4	3320.91	41427.7	-3.64071	0	0	MGG_05169	3	4823087	4826447	-	3361	protein_coding	- && sp|P09880|TRNL_YEAST tRNA ligase OS=Saccharomyces cerevisiae (strain ATCC 204508 / S288c) OX=559292 GN=TRL1 PE=1 SV=1 && PF08302:Fungal tRNA ligase phosphodiesterase domain|PF08303:tRNA ligase kinase domain|PF09511:RNA ligase	-
MGG_07287	4941.1	5155.05	4596.32	36871.6	37171.6	37996.8	4897.49	37346.6	-2.9307	0	0	MGG_07287	2	7107865	7111374	+	3294	protein_coding	- && sp|B0XZV8|PLB3_ASPFC Lysophospholipase 3 OS=Neosartorya fumigata (strain CEA10 / CBS 144.89 / FGSC A1163) OX=451804 GN=plb3 PE=1 SV=1 && PF01735:Lysophospholipase catalytic domain	-
MGG_05344	1784.82	1842.94	1704.1	41001	40641.9	40236.8	1777.29	40626.6	-4.51437	0	0	MGG_05344	1	4886160	4887074	-	839	protein_coding	- && sp|O74238|SNP1_PHANO Protein SnodProt1 OS=Phaeosphaeria nodorum (strain SN15 / ATCC MYA-4574 / FGSC 10173) OX=321614 GN=SNOG_13722 PE=2 SV=1 && PF07249:Cerato-platanin	-
MGG_08888	7737.52	8099.44	7489.46	32897.3	33302.5	32075.3	7775.47	32758.4	-2.07477	0	0	MGG_08888	2	2000255	2003474	+	3220	protein_coding	- && - && -	-
MGG_01364	3855.17	4074.38	3715.96	36874.8	37118.3	36004.4	3881.83	36665.8	-3.23943	0	0	MGG_01364	2	3263355	3266390	+	3036	protein_coding	- && - && -	-
MGG_00447	5913.73	6178.62	5683.99	33370.4	34102.3	33089	5925.45	33520.5	-2.49992	0	0	MGG_00447	5	2867446	2873079	-	5470	protein_coding	- && sp|Q4WUS1|ABCI_ASPFU ABC multidrug transporter I OS=Neosartorya fumigata (strain ATCC MYA-4609 / Af293 / CBS 101355 / FGSC A1100) OX=330879 GN=abcI PE=1 SV=1 && PF00005:ABC transporter|PF14510:ABC-transporter N-terminal|PF06422:CDR ABC transporter|PF01061:ABC-2 type transporter	-
MGG_07306	3721.01	3925.56	3625.55	35450.3	34032.3	34580.5	3757.37	34687.7	-3.20645	0	0	MGG_07306	2	7180272	7182625	+	2259	protein_coding	- && sp|A1C7B5|EGLX_ASPCL Probable endo-1,3(4)-beta-glucanase ACLA_073210 OS=Aspergillus clavatus (strain ATCC 1007 / CBS 513.65 / DSM 816 / NCTC 3887 / NRRL 1) OX=344612 GN=ACLA_073210 PE=3 SV=1 && -	-
MGG_04437	1864.58	1821.31	1645.65	36356.2	35645.3	35928	1777.18	35976.5	-4.33917	0	0	MGG_04437	2	803751	806738	+	2988	protein_coding	- && sp|O74402|HSP78_SCHPO Heat shock protein 78, mitochondrial OS=Schizosaccharomyces pombe (strain 972 / ATCC 24843) OX=284812 GN=hsp78 PE=3 SV=1 && PF17871:AAA lid domain|PF00004:ATPase family associated with various cellular activities (AAA)|PF10431:C-terminal, D2-small domain, of ClpB protein|PF07724:AAA domain (Cdc48 subfamily)	-
MGG_05951	5507.64	5386.93	5765.27	31828.6	29124.5	32288.1	5553.28	31080.4	-2.48468	0	0	MGG_05951	3	2091574	2093736	+	2163	protein_coding	- && - && -	-
MGG_06538	2280.65	2189.04	2304.1	36126.2	33670.2	35154.4	2257.93	34983.6	-3.9538	0	0	MGG_06538	4	3353003	3353851	-	755	protein_coding	- && - && PF04681:Blastomyces yeast-phase-specific protein	-
MGG_15601	6182.95	6269.47	6015.49	29079.3	30144.3	29007.1	6155.97	29410.3	-2.25619	0	0	MGG_15601	2	1956637	1961841	-	4951	protein_coding	- && sp|Q12731|TBP_EMENI TATA-box-binding protein OS=Emericella nidulans (strain FGSC A4 / ATCC 38163 / CBS 112.46 / NRRL 194 / M139) OX=227321 GN=tbpA PE=2 SV=1 && PF00352:Transcription factor TFIID (or TATA-binding protein, TBP)	-
MGG_08732	7081.25	7430.61	6794.48	27176.3	26559.6	26883.8	7102.12	26873.2	-1.91974	0	0	MGG_08732	6	321167	324331	-	3002	protein_coding	- && sp|Q9N0Y2|MX2_CANLF Interferon-induced GTP-binding protein Mx2 OS=Canis lupus familiaris OX=9615 GN=MX2 PE=2 SV=1 && PF00350:Dynamin family|PF01031:Dynamin central region	-
MGG_00832	3437.29	3461.79	3587.2	31014.9	29166.7	31389	3495.43	30523.6	-3.12645	0	0	MGG_00832	5	1461141	1464981	+	3522	protein_coding	- && sp|G9N4A8|VIRE_HYPVG Cytochrome P450 monooxygenase virE OS=Hypocrea virens (strain Gv29-8 / FGSC 10586) OX=413071 GN=virE PE=1 SV=1 && -	-
MGG_13654	4344.65	4120.23	4555.23	29443.9	28583.5	30268.5	4340.04	29432	-2.76178	0	0	MGG_13654	4	5426962	5428011	+	853	protein_coding	- && - && -	-
MGG_09928	5213.04	4868.66	5673.94	27566.9	28639.1	28673.3	5251.88	28293.1	-2.4297	0	0	MGG_09928	1	4372999	4376763	+	3607	protein_coding	- && sp|O60153|YHY4_SCHPO Uncharacterized protein C19C7.04c OS=Schizosaccharomyces pombe (strain 972 / ATCC 24843) OX=284812 GN=SPBC19C7.04c PE=1 SV=1 && PF10295:Uncharacterised protein (DUF2406)	-
MGG_01452	5338.13	5562.58	4947.01	27372.7	27673.7	26404.8	5282.57	27150.4	-2.36152	0	0	MGG_01452	2	3578467	3582284	+	3746	protein_coding	- && sp|O14031|PGT1_SCHPO Glutathione transporter 1 OS=Schizosaccharomyces pombe (strain 972 / ATCC 24843) OX=284812 GN=pgt1 PE=1 SV=1 && PF03169:OPT oligopeptide transporter protein	-
MGG_16472	6570.91	6555	6062.98	26254.1	25948.6	24848.9	6396.3	25683.9	-2.00548	0	0	MGG_16472	1	6492639	6496363	-	3318	protein_coding	- && sp|P32454|APE2_YEAST Aminopeptidase 2, mitochondrial OS=Saccharomyces cerevisiae (strain ATCC 204508 / S288c) OX=559292 GN=APE2 PE=1 SV=4 && PF01433:Peptidase family M1 domain|PF17900:Peptidase M1 N-terminal domain|PF11838:ERAP1-like C-terminal domain	-
MGG_03401	3990.23	4211.08	3757.97	28028	28549.1	27912.7	3986.43	28163.3	-2.82044	0	0	MGG_03401	4	2005930	2015207	-	9278	protein_coding	- && sp|Q4WLW5|FMQA_ASPFU Nonribosomal peptide synthetase fmqA OS=Neosartorya fumigata (strain ATCC MYA-4609 / Af293 / CBS 101355 / FGSC A1100) OX=330879 GN=fmqA PE=1 SV=1 && PF00501:AMP-binding enzyme|PF00668:Condensation domain	-
MGG_09026	4737.15	4827.13	4604.54	26082.6	26328.5	25929.1	4722.94	26113.4	-2.46694	0	0	MGG_09026	7	2659075	2662514	+	3440	protein_coding	- && sp|P28003|FUN19_YEAST SWIRM domain-containing protein FUN19 OS=Saccharomyces cerevisiae (strain ATCC 204508 / S288c) OX=559292 GN=FUN19 PE=1 SV=3 && PF04433:SWIRM domain	-
MGG_10118	5479.54	5675.06	5279.42	24795.9	24872.2	24338.3	5478.01	24668.8	-2.17084	0	0	MGG_10118	4	4578681	4583075	-	4290	protein_coding	- && sp|O28972|Y1297_ARCFU Cell division cycle protein 48 homolog AF_1297 OS=Archaeoglobus fulgidus (strain ATCC 49558 / VC-16 / DSM 4304 / JCM 9628 / NBRC 100126) OX=224325 GN=AF_1297 PE=3 SV=1 && PF00004:ATPase family associated with various cellular activities (AAA)|PF17862:AAA+ lid domain	-
MGG_00141	4913	5174.09	4582.62	24257.7	25167.6	24277.2	4889.9	24567.5	-2.32871	0	0	MGG_00141	5	3976052	3981158	-	4962	protein_coding	- && sp|Q4WTT9|MDR1_ASPFU ABC multidrug transporter mdr1 OS=Neosartorya fumigata (strain ATCC MYA-4609 / Af293 / CBS 101355 / FGSC A1100) OX=330879 GN=mdr1 PE=2 SV=1 && PF00005:ABC transporter|PF00664:ABC transporter transmembrane region	-
MGG_06476	6209.24	6531.64	5992.66	21562.7	20740.9	20608.9	6244.51	20970.8	-1.74761	0	0	MGG_06476	4	3601123	3604235	+	2756	protein_coding	- && sp|O74396|VPS91_SCHPO Vacuolar protein sorting-associated protein 9a OS=Schizosaccharomyces pombe (strain 972 / ATCC 24843) OX=284812 GN=vps901 PE=1 SV=3 && PF02204:Vacuolar sorting protein 9 (VPS9) domain	-
MGG_06799	5272.87	5058.15	5413.67	21837.2	21923.9	22055.7	5248.23	21938.9	-2.06371	0	0	MGG_06799	1	2788041	2791009	+	2969	protein_coding	- && sp|Q5UNY4|YL728_MIMIV Uncharacterized protein L728 OS=Acanthamoeba polyphaga mimivirus OX=212035 GN=MIMI_L728 PE=4 SV=1 && PF11443:Domain of unknown function (DUF2828)	-
MGG_03667	5384.36	5252.82	5169.84	21643	22299.4	21754.5	5269.01	21899	-2.05525	0	0	MGG_03667	4	1086798	1089946	-	3149	protein_coding	- && - && PF08022:FAD-binding domain|PF08030:Ferric reductase NAD binding domain|PF01794:Ferric reductase like transmembrane component	-
MGG_13464	1085.03	1113.55	1021	26761.8	26332.9	26878.4	1073.19	26657.7	-4.63415	0	0	MGG_13464	3	1561218	1564067	+	2376	protein_coding	- && sp|P78722|LAC2_PODAS Laccase-2 OS=Podospora anserina OX=2587412 GN=LAC2 PE=2 SV=1 && PF07732:Multicopper oxidase|PF00394:Multicopper oxidase|PF07731:Multicopper oxidase	-
MGG_15429	4981.89	5091.02	5279.42	21011.5	20740.9	21089	5117.45	20947.1	-2.03329	0	0	MGG_15429	6	4103554	4106427	-	2799	protein_coding	- && - && PF13600:N-terminal domain of unknown function (DUF4140)|PF13598:Domain of unknown function (DUF4139)	-
MGG_05824	1081.4	1014.92	1050.22	26130.4	25406.5	26068.8	1048.85	25868.5	-4.62464	0	0	MGG_05824	3	1618276	1620021	+	1594	protein_coding	- && sp|E9L011|UGTB1_STABO UDP-glucosyltransferase B1 OS=Starmerella bombicola OX=75736 GN=ugtB1 PE=1 SV=1 && PF00201:UDP-glucoronosyl and UDP-glucosyl transferase	-
MGG_08253	965.378	1072.02	964.378	27246.8	24924.4	25587.6	1000.59	25919.6	-4.69452	0	0	MGG_08253	2	8103281	8104499	-	1152	protein_coding	- && - && -	-
MGG_08180	4135.26	3950.65	4265.73	21517.1	21206.3	22455	4117.21	21726.1	-2.39984	0	0	MGG_08180	2	5964054	5966213	-	1989	protein_coding	- && sp|Q09912|PSI1_SCHPO Protein psi1 OS=Schizosaccharomyces pombe (strain 972 / ATCC 24843) OX=284812 GN=psi1 PE=2 SV=2 && PF00226:DnaJ domain|PF01556:DnaJ C terminal domain	-
MGG_14966	4157.02	4124.56	4050.21	22065	20990.8	21832	4110.59	21629.3	-2.39556	0	0	MGG_14966	6	846639	848584	-	1548	protein_coding	- && sp|A0A1L3THR9|CDA_PESTX Chitin deacetylase OS=Pestalotiopsis sp. OX=36460 GN=CDA PE=1 SV=1 && PF00187:Chitin recognition protein|PF01522:Polysaccharide deacetylase	-
MGG_15100	6583.6	6351.67	6259.33	18791.7	18723.5	18559.8	6398.2	18691.7	-1.54667	0	0	MGG_15100	2	7698702	7709395	-	9565	protein_coding	- && sp|Q3S2T9|MOKA_MONPI Lovastatin nonaketide synthase mokA OS=Monascus pilosus OX=89488 GN=mokA PE=1 SV=1 && PF08659:KR domain|PF00668:Condensation domain|PF02801:Beta-ketoacyl synthase, C-terminal domain|PF14765:Polyketide synthase dehydratase|PF08242:Methyltransferase domain|PF00698:Acyl transferase domain|PF00109:Beta-ketoacyl synthase, N-terminal domain|PF16197:Ketoacyl-synthetase C-termin…	-
MGG_05232	1036.08	1009.73	980.817	25407.8	24280.1	24814	1008.87	24834	-4.62145	0	0	MGG_05232	3	5079208	5080406	-	1131	protein_coding	- && - && PF10645:Carbohydrate binding	-
MGG_15018	5320.91	5523.64	5483.08	19005.4	18474.7	18805.3	5442.54	18761.8	-1.78541	0	0	MGG_15018	7	1921305	1924516	+	3121	protein_coding	- && sp|P32383|PLC1_YEAST 1-phosphatidylinositol 4,5-bisphosphate phosphodiesterase 1 OS=Saccharomyces cerevisiae (strain ATCC 204508 / S288c) OX=559292 GN=PLC1 PE=1 SV=1 && PF00388:Phosphatidylinositol-specific phospholipase C, X domain|PF00387:Phosphatidylinositol-specific phospholipase C, Y domain	-
MGG_04617	4199.62	4175.61	4039.25	19770.3	19942.2	18924.2	4138.16	19545.6	-2.23973	0	0	MGG_04617	2	1101517	1107634	+	5721	protein_coding	- && sp|G0SAK3|NU145_CHATD Nucleoporin NUP145 OS=Chaetomium thermophilum (strain DSM 1495 / CBS 144.50 / IMI 039719) OX=759272 GN=NUP145 PE=1 SV=1 && PF12110:Nuclear protein 96|PF04096:Nucleoporin autopeptidase|PF13634:Nucleoporin FG repeat region	-
MGG_14746	4699.08	4976.81	4721.44	18389.1	18718	17738.2	4799.11	18281.8	-1.92944	0	0	MGG_14746	2	1435607	1440993	+	4982	protein_coding	- && sp|Q06315|SKG3_YEAST Protein SKG3 OS=Saccharomyces cerevisiae (strain ATCC 204508 / S288c) OX=559292 GN=SKG3 PE=1 SV=1 && PF00169:PH domain	-
MGG_00080	2771.04	2890.74	2966.19	20433.2	19369	20290.3	2875.99	20030.8	-2.8001	0	0	MGG_00080	5	4191916	4192665	-	621	protein_coding	- && - && -	-
MGG_03691	5259.27	5240.71	5105.91	17160.9	16629.6	16336.1	5201.96	16708.9	-1.68346	0	0	MGG_03691	4	1009324	1010752	+	1147	protein_coding	- && - && -	-
MGG_09200	1987.86	2049.73	1768.94	20627.4	20577.6	20191	1935.51	20465.3	-3.40204	0	0	MGG_09200	1	3716499	3719570	-	2640	protein_coding	- && - && -	-
MGG_00522	4058.21	3982.66	4305.91	17000.4	16865.1	17119.5	4115.6	16995	-2.04607	0	0	MGG_00522	5	2607686	2609750	-	1995	protein_coding	- && sp|Q6BKU3|SEC9_DEBHA Protein transport protein SEC9 OS=Debaryomyces hansenii (strain ATCC 36239 / CBS 767 / BCRC 21394 / JCM 1990 / NBRC 0083 / IGC 2968) OX=284592 GN=SEC9 PE=3 SV=2 && -	-
MGG_06642	4288.45	4313.18	4264.82	16705.3	16644	16867.5	4288.82	16738.9	-1.96453	0	0	MGG_06642	1	2240182	2243152	+	2869	protein_coding	- && sp|Q99288|DET1_YEAST Broad-range acid phosphatase DET1 OS=Saccharomyces cerevisiae (strain ATCC 204508 / S288c) OX=559292 GN=DET1 PE=1 SV=1 && PF00300:Histidine phosphatase superfamily (branch 1)	-
MGG_14269	3883.27	3824.33	4052.03	16890.8	16495.2	17662.9	3919.87	17016.3	-2.11814	0	0	MGG_14269	1	7670632	7672023	+	1292	protein_coding	- && - && -	-
MGG_05133	4701.8	4508.72	4607.28	14925.9	14742.2	15043.1	4605.93	14903.8	-1.69419	0	0	MGG_05133	3	4706265	4709683	-	3320	protein_coding	- && sp|Q4WJ81|CRZA_ASPFU C2H2 finger domain transcription factor crzA OS=Neosartorya fumigata (strain ATCC MYA-4609 / Af293 / CBS 101355 / FGSC A1100) OX=330879 GN=crzA PE=1 SV=1 && -	-
MGG_15990	2239.86	2472.83	2287.66	17417	16709.6	17028.9	2333.45	17051.8	-2.86911	0	0	MGG_15990	1	194251	196096	+	1753	protein_coding	- && sp|O70461|MOT3_RAT Monocarboxylate transporter 3 OS=Rattus norvegicus OX=10116 GN=Slc16a8 PE=2 SV=1 && PF07690:Major Facilitator Superfamily	-
MGG_15991	2188.19	2058.39	2177.16	16963.5	17301.6	17012.6	2141.24	17092.6	-2.99708	0	0	MGG_15991	1	196066	199697	+	3364	protein_coding	- && - && PF11917:Protein of unknown function (DUF3435)	-
MGG_03218	4065.46	4320.1	4041.07	14051.4	13899.1	14109.1	4142.21	14019.9	-1.75885	0	0	MGG_03218	4	2655983	2657724	-	1742	protein_coding	- && - && PF04847:Calcipressin	-
MGG_03238	2354.98	2590.5	2534.23	15710.3	15853.1	15298.4	2493.24	15620.6	-2.64719	0	0	MGG_03238	4	2588595	2591049	-	2455	protein_coding	- && sp|P53303|ZPR1_YEAST Zinc finger protein ZPR1 OS=Saccharomyces cerevisiae (strain ATCC 204508 / S288c) OX=559292 GN=ZPR1 PE=1 SV=1 && PF03367:ZPR1 zinc-finger domain	-
MGG_10466	105.149	82.197	106.849	18256.8	17965.9	16912.2	98.065	17711.6	-7.50012	0	0	MGG_10466	2	335166	336349	-	798	protein_coding	- && sp|Q8G9F9|INHA_PSEPU Isonitrile hydratase OS=Pseudomonas putida OX=303 GN=inhA PE=1 SV=1 && PF01965:DJ-1/PfpI family	-
MGG_07606	1918.06	1978.79	1843.83	15591	15264.3	15250.4	1913.56	15368.6	-3.00541	0	0	MGG_07606	3	1190390	1194036	+	3380	protein_coding	- && sp|O74543|YCV4_SCHPO Uncharacterized amino-acid permease C777.04 OS=Schizosaccharomyces pombe (strain 972 / ATCC 24843) OX=284812 GN=SPCC777.04 PE=3 SV=1 && -	-
MGG_03724	3553.31	3650.41	3800.89	13210.6	13473.6	12986.4	3668.21	13223.5	-1.84999	0	0	MGG_03724	4	907906	912319	+	4334	protein_coding	- && sp|P35670|ATP7B_HUMAN Copper-transporting ATPase 2 OS=Homo sapiens OX=9606 GN=ATP7B PE=1 SV=4 && PF00403:Heavy-metal-associated domain|PF00122:E1-E2 ATPase|PF00702:haloacid dehalogenase-like hydrolase	-
MGG_05011	2066.72	2122.41	1954.33	15543.3	14962.2	15000.6	2047.82	15168.7	-2.8887	0	0	MGG_05011	3	4297972	4299790	-	1755	protein_coding	- && sp|Q5A4E3|OCH1_CANAL Initiation-specific alpha-1,6-mannosyltransferase OS=Candida albicans (strain SC5314 / ATCC MYA-2876) OX=237561 GN=OCH1 PE=3 SV=1 && PF04488:Glycosyltransferase sugar-binding region containing DXD motif	-
MGG_01469	2002.37	2161.35	2210.03	14957.4	15239.9	14901.3	2124.58	15032.8	-2.8228	0	0	MGG_01469	2	3660590	3664880	+	4213	protein_coding	- && sp|Q9Y875|MET2_EMENI Homoserine O-acetyltransferase OS=Emericella nidulans (strain FGSC A4 / ATCC 38163 / CBS 112.46 / NRRL 194 / M139) OX=227321 GN=metE PE=3 SV=1 && PF00561:alpha/beta hydrolase fold	-
MGG_09932	3263.25	3349.31	3137.88	13727	13455.8	13456.6	3250.15	13546.5	-2.0592	0	0	MGG_09932	1	4389625	4391964	-	2199	protein_coding	- && sp|D2H5P6|ZFY26_AILME Zinc finger FYVE domain-containing protein 26 OS=Ailuropoda melanoleuca OX=9646 GN=ZFYVE26 PE=3 SV=1 && PF01363:FYVE zinc finger|PF13639:Ring finger domain	-
MGG_00633	2740.22	3005.82	2646.56	14272.8	14055.7	13943.3	2797.53	14090.6	-2.33221	0	0	MGG_00633	5	2183033	2186749	-	3102	protein_coding	- && sp|Q9P7I1|KHA1_SCHPO K(+)/H(+) antiporter 1 OS=Schizosaccharomyces pombe (strain 972 / ATCC 24843) OX=284812 GN=kha1 PE=3 SV=2 && PF00999:Sodium/hydrogen exchanger family	-
MGG_13326	3905.02	3845.09	4092.22	12547.7	12639.4	12489.9	3947.44	12559	-1.66984	0	0	MGG_13326	3	69523	72791	-	2781	protein_coding	- && sp|O94727|FRP2_SCHPO Ferric/cupric reductase transmembrane component 2 OS=Schizosaccharomyces pombe (strain 972 / ATCC 24843) OX=284812 GN=frp2 PE=3 SV=1 && PF01794:Ferric reductase like transmembrane component|PF08030:Ferric reductase NAD binding domain|PF08022:FAD-binding domain	-
MGG_06470	2094.82	2157.02	2204.55	13340.8	13424.7	13469.7	2152.13	13411.8	-2.63967	0	0	MGG_06470	4	3618076	3621216	+	3141	protein_coding	- && sp|Q00578|RAD25_YEAST General transcription and DNA repair factor IIH helicase subunit XPB OS=Saccharomyces cerevisiae (strain ATCC 204508 / S288c) OX=559292 GN=SSL2 PE=1 SV=1 && PF13625:Helicase conserved C-terminal domain|PF16203:ERCC3/RAD25/XPB C-terminal helicase|PF04851:Type III restriction enzyme, res subunit	-
MGG_08922	2398.49	2260.85	2432.86	12546.6	12654.9	13058.4	2364.07	12753.3	-2.43176	0	0	MGG_08922	2	2131122	2133781	+	2660	protein_coding	- && - && -	-
MGG_09167	3103.71	3102.72	3095.87	11588.5	11481.9	11836.3	3100.77	11635.6	-1.90785	0	0	MGG_09167	supercont8.8	12317	14977	+	2596	protein_coding	- && - && -	-
MGG_11346	3029.38	2901.99	3031.95	11429.1	11740.7	11465.4	2987.77	11545	-1.95026	0	0	MGG_11346	2	1567583	1573854	-	6009	protein_coding	- && - && -	-
MGG_16027	1067.81	946.564	908.671	13606.6	14384.5	13707.6	974.347	13899.6	-3.83458	0	0	MGG_16027	1	464651	466024	+	1242	protein_coding	- && - && -	-
MGG_00567	1649.75	1723.54	1719.63	12540.1	12082.8	12200.8	1697.64	12274.6	-2.85399	0	0	MGG_00567	5	2460185	2466009	-	5367	protein_coding	- && - && PF17109:fungal STAND N-terminal Goodbye domain	-
MGG_06238	2628.73	2747.11	2697.7	10645.7	10727.6	11091.1	2691.18	10821.5	-2.00749	0	0	MGG_06238	4	4441559	4445848	-	4217	protein_coding	- && - && PF10022:Uncharacterized protein conserved in bacteria (DUF2264)	-
MGG_04625	3110.96	3205.68	2991.77	10202	10304.3	10159.3	3102.8	10221.9	-1.71985	0	0	MGG_04625	1	7062563	7067846	-	4550	protein_coding	- && - && -	-
MGG_09830	1811.1	1890.53	1849.31	11707.9	11712.9	11638.9	1850.31	11686.6	-2.65887	0	0	MGG_09830	6	3972264	3977404	-	4723	protein_coding	- && sp|Q9VEX6|ATD3A_DROME ATPase family AAA domain-containing protein 3A homolog OS=Drosophila melanogaster OX=7227 GN=bor PE=1 SV=2 && PF00004:ATPase family associated with various cellular activities (AAA)	-
MGG_12926	2491.85	2455.53	2395.42	10506.8	10261	10400.5	2447.6	10389.4	-2.08565	0	0	MGG_12926	3	4828672	4831422	+	2636	protein_coding	- && sp|O94400|YQF7_SCHPO PHD and RING finger domain-containing protein C126.07c OS=Schizosaccharomyces pombe (strain 972 / ATCC 24843) OX=284812 GN=SPCC126.07c PE=4 SV=1 && PF00628:PHD-finger|PF13639:Ring finger domain	-
MGG_01323	1461.21	1421.58	1452.05	11638.5	11527.4	11396.6	1444.94	11520.8	-2.99529	0	0	MGG_01323	2	3096336	3099021	+	2686	protein_coding	- && - && -	-
MGG_09546	2035.9	1927.74	1939.72	10441.7	10933.1	11164.2	1967.79	10846.3	-2.46265	0	0	MGG_09546	3	3319164	3320456	-	1179	protein_coding	- && - && PF12223:Protein of unknown function (DUF3602)	-
MGG_02474	2229.89	2355.16	2392.68	10239.9	10668.7	10299	2325.91	10402.5	-2.16101	0	0	MGG_02474	1	1988060	1992129	-	3909	protein_coding	- && - && -	-
MGG_16720	1673.32	1761.61	1528.76	10795.4	10534.3	10941.6	1654.56	10757.1	-2.70038	0	0	MGG_16720	3	2099200	2100554	+	1144	protein_coding	- && - && -	-
MGG_08345	2224.45	2155.29	2168.03	10276.8	10107.7	9953.1	2182.59	10112.5	-2.2121	0	0	MGG_08345	2	7759204	7763538	+	4176	protein_coding	- && sp|P53699|CDC4_CANAX Cell division control protein 4 OS=Candida albicans OX=5476 GN=CDC4 PE=3 SV=1 && PF12937:F-box-like	-
MGG_02630	2669.52	2748.84	2675.78	9427.29	9602.27	9297.34	2698.05	9442.3	-1.80711	0	0	RIM9	7	2128291	2132164	-	3730	protein_coding	- && sp|Q51MB1|PALI_MAGO7 pH-response regulator protein palI/RIM9 OS=Magnaporthe oryzae (strain 70-15 / ATCC MYA-4617 / FGSC 8958) OX=242507 GN=RIM9 PE=3 SV=1 && PF06687:SUR7/PalI family	-
MGG_11643	1729.52	1671.63	1702.27	10103.2	10386.5	10819.4	1701.14	10436.4	-2.61715	0	0	MGG_11643	5	3785694	3789074	+	3250	protein_coding	- && sp|O94522|RSC7_SCHPO Chromatin structure-remodeling complex subunit rsc7 OS=Schizosaccharomyces pombe (strain 972 / ATCC 24843) OX=284812 GN=rsc7 PE=1 SV=1 && PF08624:Chromatin remodelling complex Rsc7/Swp82 subunit	-
MGG_15886	1649.75	1835.16	1852.05	10083.7	9745.58	10353.5	1778.99	10060.9	-2.49953	0	0	MGG_15886	2	6915039	6916651	-	1488	protein_coding	- && sp|Q3MIE4|VAT1_RAT Synaptic vesicle membrane protein VAT-1 homolog OS=Rattus norvegicus OX=10116 GN=Vat1 PE=1 SV=1 && PF13602:Zinc-binding dehydrogenase|PF08240:Alcohol dehydrogenase GroES-like domain	-
MGG_07334	2358.6	2334.4	2270.31	9159.3	9477.86	9473.01	2321.1	9370.06	-2.01319	0	0	MGG_07334	2	7293021	7297376	+	4261	protein_coding	- && - && -	-
MGG_13463	941.81	808.127	944.287	11242.4	10784.2	11110.8	898.075	11045.8	-3.62136	0	0	MGG_13463	3	1553727	1554267	-	471	protein_coding	- && - && -	-
MGG_00298	943.623	1054.72	988.123	10372.3	10606.5	10792.2	995.488	10590.3	-3.4107	0	0	MGG_00298	5	3365942	3367660	-	1530	protein_coding	- && - && -	-
MGG_02897	2072.16	2042.81	2103.19	9154.96	9134.6	9044.2	2072.72	9111.26	-2.13622	0	0	MGG_02897	7	1105173	1108374	+	3023	protein_coding	- && sp|P87323|MCS4_SCHPO Response regulator mcs4 OS=Schizosaccharomyces pombe (strain 972 / ATCC 24843) OX=284812 GN=mcs4 PE=4 SV=1 && PF00072:Response regulator receiver domain	-
MGG_15612	1731.33	1710.56	1712.32	9459.84	8901.32	9431.55	1718.07	9264.24	-2.43093	0	0	MGG_15612	2	2201155	2205905	-	4020	protein_coding	- && - && PF08241:Methyltransferase domain	-
MGG_14057	404.28	413.581	465.751	10851.9	10752	10869.6	427.871	10824.5	-4.6616	0	0	MGG_14057	7	3267669	3269152	-	1314	protein_coding	- && sp|Q9C1B9|TRI8_FUSSP Trichothecene C-3 esterase OS=Fusarium sporotrichioides OX=5514 GN=TRI8 PE=1 SV=1 && PF03583:Secretory lipase	-
MGG_13426	517.587	462.034	422.829	11018.9	10281	10756.2	467.483	10685.4	-4.51456	0	0	MGG_13426	3	1136209	1138688	+	2325	protein_coding	- && sp|Q4WR75|FREB_ASPFU Ferric/cupric reductase transmembrane component B OS=Neosartorya fumigata (strain ATCC MYA-4609 / Af293 / CBS 101355 / FGSC A1100) OX=330879 GN=freB PE=2 SV=2 && PF01794:Ferric reductase like transmembrane component	-
MGG_09124	2019.59	2021.18	1858.44	8895.66	8996.86	8650.31	1966.4	8847.61	-2.16953	0	0	MGG_09124	supercont8.8	122206	128656	-	6221	protein_coding	- && sp|Q9UT49|CID13_SCHPO Poly(A) RNA polymerase cid13 OS=Schizosaccharomyces pombe (strain 972 / ATCC 24843) OX=284812 GN=cid13 PE=1 SV=1 && PF01909:Nucleotidyltransferase domain|PF03828:Cid1 family poly A polymerase	-
MGG_08349	942.716	926.663	1025.57	10005.6	9385.66	10542.3	964.982	9977.84	-3.37053	0	0	MGG_08349	2	7746842	7748098	+	1257	protein_coding	- && sp|A0A1V0QS34|ERIB_HERER Short-chain dehydrogenase/reductase eriB OS=Hericium erinaceus OX=91752 GN=eriB PE=2 SV=1 && PF00106:short chain dehydrogenase	-
MGG_00552	1376.91	1474.36	1282.19	9225.49	9072.39	9273.33	1377.82	9190.41	-2.73727	0	0	MGG_00552	5	2501277	2502963	-	1392	protein_coding	- && sp|Q8X176|PHOA_ASPFU Acid phosphatase OS=Neosartorya fumigata (strain ATCC MYA-4609 / Af293 / CBS 101355 / FGSC A1100) OX=330879 GN=phoA PE=1 SV=1 && PF04185:Phosphoesterase family	-
MGG_01494	2152.84	2123.28	1992.68	8161.13	8365.89	8138.58	2089.6	8221.87	-1.97611	0	0	MGG_01494	2	3772591	3775131	+	2541	protein_coding	- && - && -	-
MGG_06850	1968.83	2130.2	2046.56	8160.05	8213.7	8358.99	2048.53	8244.24	-2.00859	0	0	MGG_06850	1	2979575	2984383	+	3627	protein_coding	- && - && -	-
MGG_06473	2091.2	2272.1	2114.14	7982.11	7997.08	8053.48	2159.15	8010.89	-1.89123	0	0	MGG_06473	4	3609717	3613010	-	2907	protein_coding	- && - && -	-
MGG_12923	2181.84	2253.06	2281.27	7885.55	7962.65	7869.08	2238.72	7905.76	-1.8202	0	0	MGG_12923	3	4868039	4872494	+	4096	protein_coding	- && - && PF12855:ECL1/2/3 zinc binding proteins	-
MGG_07219	867.48	995.017	932.415	9735.42	9344.56	9417.36	931.637	9499.11	-3.34943	0	0	MGG_07219	2	6833175	6840086	-	6669	protein_coding	- && sp|W3X7U2|PFMAE_PESFW Conidial pigment polyketide synthase PfmaE OS=Pestalotiopsis fici (strain W106-1 / CGMCC3.15140) OX=1229662 GN=PfmaE PE=2 SV=1 && PF00550:Phosphopantetheine attachment site|PF00698:Acyl transferase domain|PF16073:Starter unit:ACP transacylase in aflatoxin biosynthesis|PF14765:Polyketide synthase dehydratase|PF00109:Beta-ketoacyl synthase, N-terminal domain|PF02801:Beta-…	-
MGG_12911	1288.08	1284	1260.27	8973.77	8593.61	9018.02	1277.45	8861.8	-2.7943	0	0	MGG_12911	3	5031200	5032698	+	1401	protein_coding	- && sp|Q395F2|KPTA_BURL3 Probable RNA 2'-phosphotransferase OS=Burkholderia lata (strain ATCC 17760 / DSM 23089 / LMG 22485 / NCIMB 9086 / R18194 / 383) OX=482957 GN=kptA PE=3 SV=1 && PF01885:RNA 2'-phosphotransferase, Tpt1 / KptA family	-
MGG_02252	1913.53	1926.87	1792.68	8258.78	7850.45	8001.1	1877.7	8036.78	-2.0975	0	0	MGG_02252	1	1153435	1155293	-	1299	protein_coding	- && sp|Q12634|T4HR_MAGO7 Tetrahydroxynaphthalene reductase OS=Magnaporthe oryzae (strain 70-15 / ATCC MYA-4617 / FGSC 8958) OX=242507 GN=MGG_02252 PE=1 SV=2 && PF13561:Enoyl-(Acyl carrier protein) reductase	-
MGG_09192	1348.81	1519.35	1292.23	8714.47	8644.71	8547.75	1386.8	8635.64	-2.63798	0	0	MGG_09192	1	3684622	3689499	+	4878	protein_coding	- && sp|A7Z033|T11L2_BOVIN T-complex protein 11-like protein 2 OS=Bos taurus OX=9913 GN=TCP11L2 PE=2 SV=1 && PF05794:T-complex protein 11	-
MGG_00110	1826.51	1739.12	1761.63	7969.09	8059.29	8248.78	1775.75	8092.39	-2.18825	0	0	MGG_00110	5	4105390	4107074	-	1685	protein_coding	- && - && -	-
MGG_03675	1468.46	1611.93	1322.37	8498.56	8228.14	8172.41	1467.59	8299.7	-2.49911	0	0	MGG_03675	4	1053288	1055081	-	1770	protein_coding	- && - && -	-
MGG_08549	96.991	109.884	144.291	10107.6	9595.61	10032.7	117.056	9911.97	-6.40569	0	0	MGG_08549	4	605786	608017	-	2142	protein_coding	- && sp|A4IFM7|MYLK2_BOVIN Myosin light chain kinase 2, skeletal/cardiac muscle OS=Bos taurus OX=9913 GN=MYLK2 PE=2 SV=1 && PF00069:Protein kinase domain|PF02179:BAG domain	-
MGG_00297	1492.94	1430.23	1524.19	8246.85	7969.31	7807.98	1482.45	8008.04	-2.43373	0	0	MGG_00297	5	3368218	3370188	+	1872	protein_coding	- && sp|A2VDX7|EXO5_BOVIN Exonuclease V OS=Bos taurus OX=9913 GN=EXO5 PE=2 SV=2 && PF09810:Exonuclease V - a 5' deoxyribonuclease	-
MGG_04727	1531.91	1537.52	1481.27	8051.55	7741.58	7687.95	1516.9	7827.03	-2.36724	0	0	MGG_04727	1	6855229	6859910	+	4682	protein_coding	- && sp|Q9USY2|YOW4_SCHPO Uncharacterized RNA-binding protein C1861.04c OS=Schizosaccharomyces pombe (strain 972 / ATCC 24843) OX=284812 GN=SPBC1861.04c PE=4 SV=1 && PF00076:RNA recognition motif. (a.k.a. RRM, RBD, or RNP domain)|PF16842:Occluded RNA-recognition motif	-
MGG_05933	848.445	863.501	870.315	8673.24	8862.44	8344.8	860.754	8626.83	-3.32513	0	0	MGG_05933	3	2025277	2029393	-	4015	protein_coding	- && sp|P36165|TGL4_YEAST Triacylglycerol lipase 4 OS=Saccharomyces cerevisiae (strain ATCC 204508 / S288c) OX=559292 GN=TGL4 PE=1 SV=1 && PF11815:Domain of unknown function (DUF3336)|PF01734:Patatin-like phospholipase	-
MGG_14302	532.997	491.452	583.559	9200.53	8645.82	8857.62	536.003	8901.33	-4.05474	0	0	MGG_14302	1	6558910	6561181	+	2217	protein_coding	- && sp|P53746|FRE4_YEAST Ferric reductase transmembrane component 4 OS=Saccharomyces cerevisiae (strain ATCC 204508 / S288c) OX=559292 GN=FRE4 PE=2 SV=1 && PF01794:Ferric reductase like transmembrane component	-
MGG_04024	833.035	797.744	870.315	8599.46	8441.43	8343.71	833.698	8461.53	-3.34379	0	0	MGG_04024	6	2191887	2196204	-	4253	protein_coding	- && - && -	-
MGG_04329	922.774	1033.95	922.37	8517	7894.88	8066.57	959.699	8159.48	-3.08725	0	0	MGG_04329	6	1156694	1158299	+	1548	protein_coding	- && sp|Q59YT1|QDR2_CANAL MFS antiporter QDR2 OS=Candida albicans (strain SC5314 / ATCC MYA-2876) OX=237561 GN=QDR2 PE=3 SV=1 && PF07690:Major Facilitator Superfamily	-
MGG_08104	1792.07	1669.9	1820.08	7028.43	7087.29	7355.17	1760.68	7156.96	-2.02351	0	0	MGG_08104	2	5706203	5708290	+	1981	protein_coding	- && sp|Q9P3X9|PPID_NEUCR 41 kDa peptidyl-prolyl cis-trans isomerase OS=Neurospora crassa (strain ATCC 24698 / 74-OR23-1A / CBS 708.71 / DSM 1257 / FGSC 987) OX=367110 GN=cyp41 PE=1 SV=1 && -	-
MGG_12015	358.051	307.157	346.117	8974.86	8864.66	8516.11	337.108	8785.21	-4.70505	0	0	MGG_12015	6	3481377	3481957	-	423	protein_coding	- && - && -	-
MGG_05059	1540.98	1482.14	1576.25	7534.02	7056.18	7246.05	1533.12	7278.75	-2.24747	0	0	SDH1	3	4453577	4454264	+	519	protein_coding	- && sp|P56221|SCYD_MAGO7 Scytalone dehydratase OS=Magnaporthe oryzae (strain 70-15 / ATCC MYA-4617 / FGSC 8958) OX=242507 GN=SDH1 PE=1 SV=1 && PF02982:Scytalone dehydratase	-
MGG_03711	1756.72	1819.58	1781.73	6877.62	6977.31	6786.7	1786.01	6880.54	-1.94566	0	0	MGG_03711	4	942221	944373	-	2074	protein_coding	- && sp|O93870|FCR1_CANAX Fluconazole resistance protein 1 OS=Candida albicans OX=5476 GN=FCR1 PE=4 SV=1 && PF00172:Fungal Zn(2)-Cys(6) binuclear cluster domain	-
MGG_00311	152.285	176.507	187.214	8945.57	8846.89	8601.21	172.002	8797.89	-5.67645	0	0	MGG_00311	5	3310828	3312350	-	1290	protein_coding	- && - && PF01828:Peptidase A4 family	-
MGG_06251	1783	1840.35	1837.43	6686.66	6571.85	6684.13	1820.26	6647.55	-1.86863	0	0	MGG_06251	4	4401310	4404758	-	2931	protein_coding	- && - && -	-
MGG_00287	689.814	578.84	730.59	8021.17	7789.35	8186.59	666.415	7999.04	-3.58648	0	0	MGG_00287	5	3413313	3414801	+	1258	protein_coding	- && - && -	-
MGG_02402	269.218	254.378	291.323	8451.91	8494.75	8460.46	271.64	8469.04	-4.96358	0	0	MGG_02402	1	1726887	1727219	+	246	protein_coding	- && - && -	-
MGG_03292	1673.32	1643.94	1705.01	6783.22	6740.7	6695.04	1674.09	6739.66	-2.00943	0	0	MGG_03292	4	2366612	2369574	-	2900	protein_coding	- && - && PF12796:Ankyrin repeats (3 copies)	-
MGG_07704	1425.86	1516.75	1574.42	6901.48	6808.46	6970	1505.68	6893.32	-2.1948	0	0	MGG_07704	3	5469518	5471429	-	1800	protein_coding	- && sp|Q3T905|CBPB_HELZE Carboxypeptidase B OS=Helicoverpa zea OX=7113 GN=CPB PE=1 SV=1 && PF00246:Zinc carboxypeptidase	-
MGG_04933	1449.43	1380.04	1525.11	7047.96	6659.61	7130.4	1451.53	6945.99	-2.25896	0	0	MGG_04933	3	3998136	4001208	+	2979	protein_coding	- && sp|Q12151|UPC2_YEAST Sterol uptake control protein 2 OS=Saccharomyces cerevisiae (strain ATCC 204508 / S288c) OX=559292 GN=UPC2 PE=1 SV=1 && PF00172:Fungal Zn(2)-Cys(6) binuclear cluster domain	-
MGG_05367	1294.42	1189.69	1361.64	7027.34	6913.99	7038.74	1281.92	6993.36	-2.44819	0	0	MGG_05367	1	4970067	4972643	+	2577	protein_coding	- && sp|Q9N1F5|GSTO1_PIG Glutathione S-transferase omega-1 OS=Sus scrofa OX=9823 GN=GSTO1 PE=1 SV=2 && PF13410:Glutathione S-transferase, C-terminal domain|PF13409:Glutathione S-transferase, N-terminal domain	-
MGG_01353	750.547	709.49	776.252	7624.07	7098.4	7624.67	745.43	7449.05	-3.32143	0	0	MGG_01353	2	3221457	3225876	+	4203	protein_coding	- && sp|Q9C1I4|TRI13_FUSSP Cytochrome P450 monooxygenase TRI13 OS=Fusarium sporotrichioides OX=5514 GN=TRI13 PE=2 SV=2 && PF00067:Cytochrome P450	-
MGG_17345	1238.22	1282.27	1297.71	6873.28	6805.13	6546.65	1272.74	6741.69	-2.40514	0	0	MGG_17345	5	1190159	1190635	-	303	protein_coding	- && sp|Q00586|FRQ_TRISN Frequency clock protein OS=Trichoderma spinulosum OX=1491020 GN=FRQ PE=3 SV=1 && PF09421:Frequency clock protein	-
MGG_04251	513.055	565.862	564.381	7586.1	7392.77	7622.49	547.766	7533.79	-3.78144	0	0	MGG_04251	6	1410844	1413376	-	2367	protein_coding	- && sp|P15710|PHO4_NEUCR Phosphate-repressible phosphate permease pho-4 OS=Neurospora crassa (strain ATCC 24698 / 74-OR23-1A / CBS 708.71 / DSM 1257 / FGSC 987) OX=367110 GN=pho-4 PE=1 SV=1 && PF01384:Phosphate transporter family	-
MGG_13481	724.26	720.738	788.124	7213.96	7539.41	7129.31	744.374	7294.22	-3.293	0	0	MGG_13481	4	1044688	1047606	+	2919	protein_coding	- && - && -	-
MGG_03837	1634.34	1555.69	1633.78	6031.34	6209.71	6206.23	1607.94	6149.09	-1.93536	0	0	MGG_03837	6	2878787	2883381	-	4346	protein_coding	- && sp|O14100|ZDS1_SCHPO Protein zds1 OS=Schizosaccharomyces pombe (strain 972 / ATCC 24843) OX=284812 GN=zds1 PE=1 SV=2 && PF08632:Activator of mitotic machinery Cdc14 phosphatase activation C-term	-
MGG_08461	175.853	176.507	184.474	7898.57	7577.18	8146.22	178.945	7873.99	-5.45984	0	0	MGG_08461	4	294227	295522	+	1296	protein_coding	- && sp|P34055|INC11_HYPAT Protein indc11 OS=Hypocrea atroviridis OX=63577 GN=indc11 PE=2 SV=1 && PF00107:Zinc-binding dehydrogenase	-
MGG_08989	1282.64	1182.77	1390.86	6605.29	6205.26	6455	1285.42	6421.85	-2.32126	0	0	MGG_08989	2	2387219	2388678	-	1184	protein_coding	- && sp|G9N4A2|VIRK_HYPVG Short chain dehydrogenase virK OS=Hypocrea virens (strain Gv29-8 / FGSC 10586) OX=413071 GN=virK PE=3 SV=1 && PF00106:short chain dehydrogenase	-
MGG_02376	1284.45	1226.9	1157.07	6386.12	6390.78	6480.1	1222.81	6419	-2.39207	0	0	MGG_02376	1	1590245	1594532	+	3982	protein_coding	- && - && -	-
MGG_01668	1236.41	1277.08	1236.52	6217.95	6376.34	6242.23	1250	6278.84	-2.32838	0	0	MGG_01668	2	4392267	4395410	-	3144	protein_coding	- && - && -	-
MGG_00291	1263.6	1266.7	1088.58	6436.03	6248.59	6137.49	1206.29	6274.04	-2.37846	0	0	MGG_00291	5	3388111	3394246	+	5598	protein_coding	- && sp|Q2TBM9|SRAC1_BOVIN Protein SERAC1 OS=Bos taurus OX=9913 GN=SERAC1 PE=2 SV=1 && PF12796:Ankyrin repeats (3 copies)|PF13857:Ankyrin repeats (many copies)	-
MGG_15146	1323.43	1304.77	1342.46	6079.08	5956.43	6354.62	1323.55	6130.04	-2.21161	0	0	MGG_15146	1	4733025	4734824	-	1800	protein_coding	- && - && -	-
MGG_03212	1149.39	1170.66	1203.65	6152.86	6108.62	6243.33	1174.56	6168.27	-2.3928	0	0	MGG_03212	4	2670553	2671795	-	1243	protein_coding	- && sp|B8N0E7|ASAB_ASPFN Hydroxylase/desaturase asaB OS=Aspergillus flavus (strain ATCC 200026 / FGSC A1120 / NRRL 3357 / JCM 12722 / SRRC 167) OX=332952 GN=asaB PE=2 SV=1 && -	-
MGG_01825	1170.24	1133.45	1278.53	6006.39	5969.76	6242.23	1194.07	6072.79	-2.34686	0	0	MGG_01825	2	4987714	4990238	-	2462	protein_coding	- && - && -	-
MGG_03629	929.119	864.367	879.447	6451.22	6413	6345.89	890.978	6403.37	-2.84561	0	0	MGG_03629	4	1201149	1206041	-	4695	protein_coding	- && - && -	-
MGG_00296	830.315	1001.94	891.32	6366.6	6018.64	6329.52	907.858	6238.25	-2.77995	0	0	MGG_00296	5	3371251	3374088	+	2665	protein_coding	- && sp|D4ATR3|A7629_ARTBC Uncharacterized secreted glycosidase ARB_07629 OS=Arthroderma benhamiae (strain ATCC MYA-4681 / CBS 112371) OX=663331 GN=ARB_07629 PE=1 SV=1 && PF17678:Glycosyl hydrolase family 92 N-terminal domain|PF07971:Glycosyl hydrolase family 92	-
MGG_00532	1348.81	1271.03	1360.72	5737.31	5677.61	5677.04	1326.85	5697.32	-2.10259	0	0	MGG_00532	5	2580733	2583452	+	2432	protein_coding	- && - && PF00002:7 transmembrane receptor (Secretin family)	-
MGG_14150	1114.04	1074.62	1019.17	5871.85	5786.47	6206.23	1069.28	5954.85	-2.47736	0	0	MGG_14150	6	64242	66512	+	2132	protein_coding	- && - && PF03770:Inositol polyphosphate kinase	-
MGG_04258	151.378	147.089	154.337	7147.77	7196.15	6882.72	150.935	7075.55	-5.55134	0	0	MGG_04258	6	1395129	1396169	+	920	protein_coding	- && - && -	-
MGG_01896	116.027	101.232	86.7575	7133.67	7071.74	6794.34	101.339	6999.91	-6.10968	0	0	MGG_01896	2	5248773	5250764	+	1658	protein_coding	- && sp|Q8G9F9|INHA_PSEPU Isonitrile hydratase OS=Pseudomonas putida OX=303 GN=inhA PE=1 SV=1 && PF01965:DJ-1/PfpI family	-
MGG_06896	1247.29	1209.59	1199.08	5415.08	5616.51	5331.16	1218.65	5454.25	-2.1621	0	0	MGG_06896	1	3156557	3162910	+	6168	protein_coding	- && sp|Q9M8Y0|SEC_ARATH Probable UDP-N-acetylglucosamine--peptide N-acetylglucosaminyltransferase SEC OS=Arabidopsis thaliana OX=3702 GN=SEC PE=1 SV=1 && -	-
MGG_16060	37.1648	37.205	32.8765	6462.07	6502.98	6793.24	35.7488	6586.1	-7.52427	0	0	MGG_16060	1	951495	953151	+	1134	protein_coding	- && - && -	-
MGG_07305	277.376	317.54	283.104	6102.95	6188.6	6258.6	292.673	6183.38	-4.39976	0	0	MGG_07305	2	7173799	7176070	+	1823	protein_coding	- && - && -	-
MGG_05143	1005.26	996.747	942.461	5298.99	5205.49	5426.08	981.49	5310.19	-2.43557	0	0	MGG_05143	3	4740183	4741469	+	1233	protein_coding	- && - && -	-
MGG_03327	383.432	417.907	382.646	5995.54	5742.04	5824.34	394.662	5853.97	-3.88996	0	0	MGG_03327	4	2244869	2246989	-	1707	protein_coding	- && - && -	-
MGG_06364	974.442	857.445	905.018	5029.91	5082.18	5022.37	912.302	5044.82	-2.46765	0	0	MGG_06364	4	4001793	4005135	-	3124	protein_coding	- && sp|Q9P8W3|ACE1_HYPJE Zinc finger transcription factor ace1 OS=Hypocrea jecorina OX=51453 GN=ace1 PE=4 SV=1 && -	-
MGG_14303	456.855	447.325	494.061	5500.79	5236.59	5374.8	466.08	5370.73	-3.52705	0	0	MGG_14303	1	6556885	6558525	+	1641	protein_coding	- && sp|P94489|XYNB_BACSU Beta-xylosidase OS=Bacillus subtilis (strain 168) OX=224308 GN=xynB PE=1 SV=2 && PF17851:Beta xylosidase C-terminal Concanavalin A-like domain|PF04616:Glycosyl hydrolases family 43	-
MGG_17813	319.073	316.675	338.811	5329.37	5658.72	5410.81	324.853	5466.3	-4.07309	0	0	MGG_17813	6	3665270	3667879	+	2610	protein_coding	- && - && -	-
MGG_08486	526.652	558.94	527.851	5290.31	4821.13	5488.28	537.814	5199.91	-3.27298	0	0	MGG_08486	4	394413	396687	-	1997	protein_coding	- && sp|Q54VJ1|BLML2_DICDI Beta-lactamase-like protein 2 OS=Dictyostelium discoideum OX=44689 GN=DDB_G0280307 PE=3 SV=1 && PF00144:Beta-lactamase	-
MGG_02372	225.708	215.443	261.186	5479.09	5255.48	5935.63	234.112	5556.73	-4.57029	0	0	MGG_02372	1	1580505	1581438	+	934	protein_coding	- && - && -	-
MGG_00352	341.735	297.64	361.642	5254.5	5402.11	5299.52	333.672	5318.71	-3.99607	0	0	MGG_00352	5	3159730	3161974	+	2173	protein_coding	- && - && -	-
MGG_15060	810.373	832.353	756.16	4774.95	4644.51	4665.58	799.629	4695.01	-2.55333	0	0	MGG_15060	2	5854386	5856619	+	1772	protein_coding	- && sp|Q08280|BSC6_YEAST Bypass of stop codon protein 6 OS=Saccharomyces cerevisiae (strain ATCC 204508 / S288c) OX=559292 GN=BSC6 PE=1 SV=1 && PF07690:Major Facilitator Superfamily	-
MGG_00834	221.176	263.031	218.264	5456.31	4941.11	5158.76	234.157	5185.39	-4.46715	0	0	MGG_00834	5	1455466	1457799	+	2098	protein_coding	- && - && -	-
MGG_06955	582.852	535.579	486.755	4764.1	4831.13	4815.06	535.062	4803.43	-3.16613	0	0	MGG_06955	1	3365568	3368135	+	2458	protein_coding	- && - && -	-
MGG_08035	774.115	785.631	786.297	4529.74	4154.62	4494.28	782.014	4392.88	-2.48993	0	0	MGG_08035	2	5491540	5493673	+	1957	protein_coding	- && - && PF04564:U-box domain	-
MGG_04899	474.077	443.864	388.126	4664.28	4611.18	4988.55	435.356	4754.67	-3.44874	0	0	MGG_04899	3	3887463	3892304	+	4655	protein_coding	- && sp|P12866|STE6_YEAST Alpha-factor-transporting ATPase OS=Saccharomyces cerevisiae (strain ATCC 204508 / S288c) OX=559292 GN=STE6 PE=1 SV=1 && PF00664:ABC transporter transmembrane region|PF00005:ABC transporter	-
MGG_07729	539.342	500.104	443.833	4442.95	4708.94	4801.97	494.427	4651.28	-3.23353	0	0	MGG_07729	3	5547580	5550210	+	2631	protein_coding	- && sp|Q59KJ7|MNN21_CANAL Alpha-1,2-mannosyltransferase MNN21 OS=Candida albicans (strain SC5314 / ATCC MYA-2876) OX=237561 GN=MNN21 PE=3 SV=1 && -	-
MGG_17154	331.764	239.669	311.414	4676.21	4827.8	4979.82	294.282	4827.94	-4.03822	0	0	MGG_17154	4	3160235	3162431	+	2099	protein_coding	- && sp|Q9HFH0|XYNC_TALFU Endo-1,4-beta-xylanase C OS=Talaromyces funiculosus OX=28572 GN=xynC PE=1 SV=1 && -	-
MGG_08875	791.338	816.779	751.594	4178.21	4223.49	4230.23	786.57	4210.64	-2.42001	0	0	MGG_08875	2	1948596	1952149	-	3368	protein_coding	- && sp|Q92258|GRISA_PODAS Protein GRISEA OS=Podospora anserina OX=2587412 GN=grisea PE=3 SV=1 && PF00649:Copper fist DNA binding domain	-
MGG_06411	746.921	795.148	786.297	4115.29	4150.17	4249.87	776.122	4171.78	-2.42612	0	0	MGG_06411	4	3833955	3835860	+	1278	protein_coding	- && - && -	-
MGG_15067	465.013	589.223	552.509	4480.92	4477.88	4399.35	535.581	4452.72	-3.05472	0	0	MGG_15067	2	6056738	6059974	+	3162	protein_coding	- && - && PF06985:Heterokaryon incompatibility protein (HET)	-
MGG_01727	727.886	728.525	693.147	4023.06	4187.94	4224.77	716.519	4145.26	-2.53217	0	0	MGG_01727	2	4591237	4595999	-	4317	protein_coding	- && sp|P53118|ROG1_YEAST Putative lipase ROG1 OS=Saccharomyces cerevisiae (strain ATCC 204508 / S288c) OX=559292 GN=ROG1 PE=1 SV=1 && PF05057:Putative serine esterase (DUF676)	-
MGG_02654	333.576	291.583	319.633	4457.05	4390.12	4542.29	314.931	4463.15	-3.82595	0	0	MGG_02654	7	2048132	2050752	-	2425	protein_coding	- && - && -	-
MGG_04891	544.781	479.338	533.331	4158.68	4073.52	4248.78	519.15	4160.33	-3.00328	0	0	MGG_04891	3	3862872	3866252	+	3302	protein_coding	- && - && -	-
MGG_04213	309.102	341.767	354.336	4219.44	4133.51	4113.48	335.068	4155.48	-3.63236	0	0	MGG_04213	6	1537191	1540458	+	3017	protein_coding	- && sp|O94490|YC79_SCHPO Uncharacterized transcriptional regulatory protein C417.09c OS=Schizosaccharomyces pombe (strain 972 / ATCC 24843) OX=284812 GN=SPCC417.09c PE=3 SV=1 && PF04082:Fungal specific transcription factor domain	-
MGG_00930	231.147	244.861	279.451	4185.81	4265.7	4198.59	251.819	4216.7	-4.06626	0	0	MGG_00930	5	1080364	1086307	-	5944	protein_coding	- && sp|Q6H7M3|HMA4_ORYSJ Copper-transporting ATPase HMA4 OS=Oryza sativa subsp. japonica OX=39947 GN=HMA4 PE=1 SV=1 && PF00122:E1-E2 ATPase|PF00702:haloacid dehalogenase-like hydrolase|PF00403:Heavy-metal-associated domain	-
MGG_04071	444.164	370.319	478.536	3844.04	3913.56	4091.66	431.007	3949.75	-3.19737	0	0	MGG_04071	6	2053467	2053693	+	159	protein_coding	- && - && -	-
MGG_06157	579.227	635.08	589.951	3647.66	3550.31	3638.85	601.419	3612.27	-2.58595	0	0	MGG_06157	3	2770806	2773322	-	2459	protein_coding	- && sp|O14249|CLD1_SCHPO Probable cardiolipin-specific deacylase 1, mitochondrial OS=Schizosaccharomyces pombe (strain 972 / ATCC 24843) OX=284812 GN=SPAC6G10.03c PE=3 SV=1 && PF00561:alpha/beta hydrolase fold	-
MGG_01944	134.156	131.515	108.675	3921.08	4136.84	4197.5	124.782	4085.14	-5.03164	0	0	MGG_01944	6	584260	585598	-	1339	protein_coding	- && - && -	-
MGG_12750	527.558	543.366	591.778	3555.44	3534.76	3551.56	554.234	3547.25	-2.67843	0	0	MGG_12750	4	2672256	2677894	+	5639	protein_coding	- && - && -	-
MGG_07593	203.953	216.308	195.433	3934.1	3563.64	3959.63	205.231	3819.12	-4.21714	0	0	MGG_07593	3	1138927	1140891	-	1527	protein_coding	- && sp|A0A384JQH2|ABA2_BOTFB Cytochrome P450 monooxygenase abl2 OS=Botryotinia fuckeliana (strain B05.10) OX=332648 GN=Bcaba2 PE=2 SV=1 && PF00067:Cytochrome P450	-
MGG_05123	184.011	126.324	151.597	3723.61	3639.18	3805.79	153.977	3722.86	-4.59823	0	0	MGG_05123	3	4670562	4672395	+	1620	protein_coding	- && - && -	-
MGG_15381	210.298	194.677	179.908	3587.99	3699.16	3623.57	194.961	3636.91	-4.22127	0	0	MGG_15381	6	112270	112911	+	642	protein_coding	- && - && -	-
MGG_08462	495.832	440.403	461.185	3279.86	3353.69	3196.95	465.807	3276.83	-2.815	0	0	MGG_08462	4	295747	297681	-	1857	protein_coding	- && - && -	-
MGG_06493	300.038	274.279	276.711	3835.36	3150.4	3344.25	283.676	3443.34	-3.60187	0	0	MGG_06493	4	3541782	3542945	-	1164	protein_coding	- && - && PF00722:Glycosyl hydrolases family 16	-
MGG_17915	232.96	330.519	261.186	3471.9	3442.56	3139.12	274.888	3351.19	-3.60577	0	0	MGG_17915	7	958858	959676	+	330	protein_coding	- && - && -	-
MGG_09945	121.465	130.65	115.068	3523.98	3534.76	3417.35	122.394	3492.03	-4.83315	0	0	MGG_09945	1	4439240	4441827	+	2292	protein_coding	- && sp|C5H886|RADP_FLOCH Cytochrome P450 monooxygenase radP OS=Floropilus chiversii OX=2587399 GN=radP PE=3 SV=1 && PF00067:Cytochrome P450	-
MGG_09376	31.726	25.0917	34.703	3312.41	3538.09	3600.66	30.5069	3483.72	-6.83943	0	0	MGG_09376	6	3489149	3490957	-	1650	protein_coding	- && sp|D4B1P2|A2372_ARTBC Uncharacterized FAD-linked oxidoreductase ARB_02372 OS=Arthroderma benhamiae (strain ATCC MYA-4681 / CBS 112371) OX=663331 GN=ARB_02372 PE=1 SV=1 && PF01565:FAD binding domain	-
novel.50	84.3006	60.5662	87.6708	2818.75	2842.69	3406.44	77.5125	3022.63	-5.28904	0	0	-	1	467195	471916	-	1123	-	- && - && -	-
MGG_08601	364.396	345.228	369.861	2624.54	2659.4	2688.49	359.828	2657.48	-2.88517	0	0	MGG_08601	4	827151	830519	+	3101	protein_coding	- && sp|O69787|BETC_RHIME Choline-sulfatase OS=Rhizobium meliloti (strain 1021) OX=266834 GN=betC PE=1 SV=2 && PF12411:Choline sulfatase enzyme C terminal|PF00884:Sulfatase	-
MGG_08366	167.695	173.912	182.647	2852.38	2896.01	2797.6	174.751	2848.67	-4.02707	0	0	MGG_08366	2	7688462	7689587	+	975	protein_coding	- && - && -	-
MGG_00863	138.688	153.146	174.428	2939.18	2832.69	2758.32	155.421	2843.4	-4.19388	0	0	MGG_00863	5	1341398	1344398	+	2841	protein_coding	- && sp|Q59XX2|MP65_CANAL Cell surface mannoprotein MP65 OS=Candida albicans (strain SC5314 / ATCC MYA-2876) OX=237561 GN=MP65 PE=1 SV=3 && -	-
MGG_01655	252.902	287.257	263.926	2684.21	2689.39	2700.49	268.028	2691.37	-3.32696	0	0	MGG_01655	2	4352882	4356877	+	3409	protein_coding	- && sp|D4AUF1|WSCD1_ARTBC WSC domain-containing protein ARB_07867 OS=Arthroderma benhamiae (strain ATCC MYA-4681 / CBS 112371) OX=663331 GN=ARB_07867 PE=1 SV=1 && PF01822:WSC domain|PF09118:Domain of unknown function (DUF1929)|PF07250:Glyoxal oxidase N-terminus	-
MGG_00082	314.541	294.179	283.104	2641.9	2514.99	2527.01	297.274	2561.3	-3.10707	0	0	MGG_00082	5	4182147	4185574	-	3324	protein_coding	- && sp|Q9UV10|HET6_NEUCR Heterokaryon incompatibility protein 6, OR allele OS=Neurospora crassa (strain ATCC 24698 / 74-OR23-1A / CBS 708.71 / DSM 1257 / FGSC 987) OX=367110 GN=het-6 PE=4 SV=1 && PF06985:Heterokaryon incompatibility protein (HET)	-
MGG_07747	187.637	177.373	231.962	2625.62	2753.82	2389.53	198.991	2589.66	-3.70349	0	0	MGG_07747	3	5615836	5616579	-	744	protein_coding	- && sp|A0LWS1|Y2109_ACIC1 UPF0145 protein Acel_2109 OS=Acidothermus cellulolyticus (strain ATCC 43068 / 11B) OX=351607 GN=Acel_2109 PE=3 SV=1 && PF01906:Putative heavy-metal-binding	-
MGG_05747	58.0133	74.4099	94.9767	2492.17	2584.97	2813.97	75.8	2630.37	-5.11789	0	0	MGG_05747	1	6375021	6376053	+	946	protein_coding	- && - && -	-
MGG_09752	196.701	195.542	213.698	2309.9	2501.66	2561.92	201.98	2457.83	-3.60559	0	0	MGG_09752	4	5311707	5314010	-	2048	protein_coding	- && - && -	-
MGG_07146	242.931	190.351	203.652	2339.19	2315.03	2391.71	212.311	2348.65	-3.46878	0	0	MGG_07146	2	6540649	6543860	+	3099	protein_coding	- && sp|D4ATR3|A7629_ARTBC Uncharacterized secreted glycosidase ARB_07629 OS=Arthroderma benhamiae (strain ATCC MYA-4681 / CBS 112371) OX=663331 GN=ARB_07629 PE=1 SV=1 && PF17678:Glycosyl hydrolase family 92 N-terminal domain|PF07971:Glycosyl hydrolase family 92	-
MGG_14943	86.1135	118.537	101.369	2441.18	2299.48	2451.72	102.007	2397.46	-4.55222	0	0	MGG_14943	6	2934214	2947229	+	11919	protein_coding	- && sp|A1CLY8|CCSA_ASPCL Polyketide synthase-nonribosomal peptide synthetase OS=Aspergillus clavatus (strain ATCC 1007 / CBS 513.65 / DSM 816 / NCTC 3887 / NRRL 1) OX=344612 GN=ccsA PE=3 SV=1 && PF16197:Ketoacyl-synthetase C-terminal extension|PF00668:Condensation domain|PF07993:Male sterility protein|PF14765:Polyketide synthase dehydratase|PF00550:Phosphopantetheine attachment site|PF00501:AMP-…	-
MGG_14897	188.543	171.316	196.346	2317.49	2195.06	2332.79	185.402	2281.78	-3.62263	0	0	MGG_14897	6	1449688	1462810	+	12929	protein_coding	- && sp|P0DO30|ILIA_NEOS2 Hybrid PKS-NRPS synthetase iliA OS=Neonectria sp. (strain DH2) OX=1735992 GN=iliA PE=1 SV=1 && PF02801:Beta-ketoacyl synthase, C-terminal domain|PF08242:Methyltransferase domain|PF07993:Male sterility protein|PF16197:Ketoacyl-synthetase C-terminal extension|PF08659:KR domain|PF14765:Polyketide synthase dehydratase|PF00501:AMP-binding enzyme|PF00698:Acyl transferase domai…	-
MGG_03012	181.292	148.82	133.333	2242.63	2363.91	2354.61	154.481	2320.38	-3.90903	0	0	MGG_03012	7	653260	656039	-	2780	protein_coding	- && - && -	-
MGG_12388	132.343	153.146	133.333	2092.9	1891.79	1947.63	139.607	1977.44	-3.8228	0	0	MGG_12388	2	6970161	6972868	-	2587	protein_coding	- && - && PF07690:Major Facilitator Superfamily	-
MGG_00402	39.8841	57.9705	58.4472	2072.29	1954	2044.74	52.1006	2023.68	-5.27786	0	0	MGG_00402	5	2999012	3000197	-	1186	protein_coding	- && - && PF00106:short chain dehydrogenase	-
MGG_15272	80.6747	96.906	100.456	1761.99	1721.83	1762.14	92.6789	1748.65	-4.23736	0	0	MGG_15272	4	1920260	1929868	+	8736	protein_coding	- && sp|Q3S2T9|MOKA_MONPI Lovastatin nonaketide synthase mokA OS=Monascus pilosus OX=89488 GN=mokA PE=1 SV=1 && PF00109:Beta-ketoacyl synthase, N-terminal domain|PF00668:Condensation domain|PF02801:Beta-ketoacyl synthase, C-terminal domain|PF14765:Polyketide synthase dehydratase|PF00550:Phosphopantetheine attachment site|PF08242:Methyltransferase domain|PF16197:Ketoacyl-synthetase C-terminal exte…	-
MGG_03328	252.902	234.478	236.528	2191.64	2351.69	2174.58	241.303	2239.3	-3.21437	6.10153e-308	2.15231e-306	MGG_03328	4	2240686	2242358	+	1532	protein_coding	- && - && -	-
MGG_06755	501.271	425.694	458.445	3121.45	3057.09	3025.65	461.803	3068.06	-2.73271	4.89359e-307	1.72143e-305	MGG_06755	1	2609573	2613374	+	3364	protein_coding	- && - && PF05730:CFEM domain	-
MGG_04085	16053.4	16703.3	15067.5	53285	50876.3	50363.4	15941.4	51508.2	-1.69198	5.61638e-307	1.97023e-305	MGG_04085	6	2017118	2019567	+	2374	protein_coding	- && - && PF00004:ATPase family associated with various cellular activities (AAA)	-
MGG_15285	1610.78	1526.27	1765.29	7238.91	7365	7740.33	1634.11	7448.08	-2.18872	1.42054e-305	4.9423e-304	MGG_15285	4	1117486	1120084	-	2447	protein_coding	- && - && -	-
MGG_09931	1406.82	1339.38	1311.41	5376.02	5506.53	5376.98	1352.54	5419.85	-2.0026	3.84531e-304	1.3342e-302	MGG_09931	1	4382204	4387947	-	4878	protein_coding	- && sp|S0EGU4|BEA3_GIBF5 ABC transporter BEA3 OS=Gibberella fujikuroi (strain CBS 195.34 / IMI 58289 / NRRL A-6831) OX=1279085 GN=BEA3 PE=2 SV=1 && PF00005:ABC transporter|PF00664:ABC transporter transmembrane region	-
MGG_16853	77.0489	53.6444	73.059	1768.5	1686.29	1682.49	67.9174	1712.42	-4.6599	2.96126e-303	1.02188e-301	MGG_16853	3	4439908	4442460	-	2360	protein_coding	- && sp|A1CFL2|PATE_ASPCL Patulin synthase OS=Aspergillus clavatus (strain ATCC 1007 / CBS 513.65 / DSM 816 / NCTC 3887 / NRRL 1) OX=344612 GN=patE PE=1 SV=1 && PF05199:GMC oxidoreductase|PF00732:GMC oxidoreductase	-
MGG_09007	2025.03	2022.91	2234.69	8171.98	8085.95	8499.74	2094.21	8252.56	-1.97864	5.89954e-303	2.02482e-301	MGG_09007	7	2721470	2723148	-	1679	protein_coding	- && sp|Q0VC50|RT4I1_BOVIN Reticulon-4-interacting protein 1, mitochondrial OS=Bos taurus OX=9913 GN=RTN4IP1 PE=2 SV=1 && PF13602:Zinc-binding dehydrogenase	-
MGG_13324	1308.02	1410.33	1273.97	5768.78	5668.72	5523.19	1330.77	5653.56	-2.0865	3.26031e-301	1.11597e-299	MGG_13324	3	63772	68651	+	4790	protein_coding	- && - && -	-
MGG_09696	2912.45	2919.29	2932.4	9305.78	9146.82	8955.82	2921.38	9136.14	-1.64494	6.39139e-299	2.17598e-297	MGG_09696	4	5475460	5479862	+	4254	protein_coding	- && sp|Q09855|POF11_SCHPO F-box/WD repeat-containing protein pof11 OS=Schizosaccharomyces pombe (strain 972 / ATCC 24843) OX=284812 GN=pof11 PE=1 SV=2 && PF12937:F-box-like	-
novel.109	7461.96	7752.48	7140.6	22050.9	22013.9	21828.7	7451.68	21964.5	-1.55944	8.12478e-299	2.75873e-297	-	2	2485097	2486890	+	1727	-	- && - && -	-
MGG_02400	1635.25	1825.64	1890.4	8801.26	7934.87	8623.03	1783.76	8453.06	-2.24453	2.10861e-297	7.12161e-296	MGG_02400	1	1719465	1721023	+	1486	protein_coding	- && sp|Q9ZW82|PRNL2_ARATH Pirin-like protein 2 OS=Arabidopsis thaliana OX=3702 GN=PRN2 PE=1 SV=3 && PF02678:Pirin|PF05726:Pirin C-terminal cupin domain	-
MGG_05806	1211.93	1147.3	1223.74	5027.74	4854.46	4895.81	1194.32	4926	-2.04454	6.91013e-297	2.32763e-295	MGG_05806	3	3036440	3039448	-	2831	protein_coding	- && - && PF14420:Clr5 domain	-
MGG_03279	721.54	754.482	704.106	3543.51	3686.94	3755.6	726.71	3662.02	-2.33282	2.10335e-296	7.06625e-295	MGG_03279	4	2413292	2416452	+	2771	protein_coding	- && - && -	-
MGG_05190	1521.04	1666.44	1528.76	6365.51	6607.4	6244.42	1572.08	6405.77	-2.02633	4.64235e-296	1.55549e-294	MGG_05190	3	4897386	4902345	-	4684	protein_coding	- && sp|Q2UPC0|ACLQ_ASPOR ABC transporter aclQ OS=Aspergillus oryzae (strain ATCC 42149 / RIB 40) OX=510516 GN=aclQ PE=3 SV=1 && PF00005:ABC transporter|PF00664:ABC transporter transmembrane region	-
MGG_00429	322.699	385.893	380.82	2923.99	2686.06	2805.24	363.137	2805.1	-2.94899	3.04804e-294	1.01593e-292	MGG_00429	5	2916015	2918522	-	1728	protein_coding	- && sp|Q4WKW9|FGNA_ASPFU Fumigermin synthase OS=Neosartorya fumigata (strain ATCC MYA-4609 / Af293 / CBS 101355 / FGSC A1100) OX=330879 GN=fgnA PE=1 SV=1 && -	-
MGG_08552	257.434	251.782	227.396	2115.69	2226.16	2322.97	245.538	2221.61	-3.17714	8.03189e-293	2.6631e-291	MGG_08552	4	628650	629544	+	815	protein_coding	- && - && -	-
MGG_05718	1978.8	1888.8	2021.91	7453.73	7007.31	7431.54	1963.17	7297.53	-1.89446	3.03601e-292	1.00402e-290	MGG_05718	1	6232141	6234862	+	2436	protein_coding	- && sp|P35844|KES1_YEAST Oxysterol-binding protein homolog 4 OS=Saccharomyces cerevisiae (strain ATCC 204508 / S288c) OX=559292 GN=KES1 PE=1 SV=1 && PF01237:Oxysterol-binding protein	-
MGG_09244	1067.81	1063.37	951.593	4668.62	4674.5	4721.23	1027.59	4688.12	-2.18943	5.27768e-292	1.74081e-290	MGG_09244	1	3899433	3902956	-	3453	protein_coding	- && - && -	-
MGG_03685	176.759	166.99	179.908	1874.83	1818.48	1950.9	174.552	1881.4	-3.43076	6.22914e-292	2.04932e-290	MGG_03685	4	1023756	1024784	-	1029	protein_coding	- && - && -	-
MGG_10848	290.973	297.64	274.884	2227.44	2201.72	2338.25	287.832	2255.8	-2.96989	1.13324e-290	3.71861e-289	MGG_10848	3	6534200	6536646	+	1812	protein_coding	- && - && -	-
MGG_03817	142.314	106.424	158.903	2239.38	1977.33	2185.49	135.88	2134.07	-3.97635	1.08152e-287	3.50364e-286	MGG_03817	6	2947966	2949909	+	1771	protein_coding	- && sp|E3QJV4|MEP1_COLGM Extracellular metalloprotease GLRG_06286 OS=Colletotrichum graminicola (strain M1.001 / M2 / FGSC 10212) OX=645133 GN=GLRG_06286 PE=3 SV=1 && PF05572:Pregnancy-associated plasma protein-A	-
MGG_03883	9304.79	9399.01	9104.06	24207.8	23695.8	23753.4	9269.29	23885.7	-1.36559	7.27903e-286	2.35207e-284	MGG_03883	6	2715937	2718583	+	2434	protein_coding	- && sp|Q8X092|ALG11_NEUCR GDP-Man:Man(3)GlcNAc(2)-PP-Dol alpha-1,2-mannosyltransferase OS=Neurospora crassa (strain ATCC 24698 / 74-OR23-1A / CBS 708.71 / DSM 1257 / FGSC 987) OX=367110 GN=alg-11 PE=3 SV=1 && PF15924:ALG11 mannosyltransferase N-terminus|PF00534:Glycosyl transferases group 1	-
MGG_00118	1119.48	1101.44	1013.69	4771.69	5053.3	4726.68	1078.2	4850.56	-2.16928	1.96295e-284	6.29481e-283	MGG_00118	5	4076768	4081523	+	4756	protein_coding	- && sp|P48566|GYP3_YEAST GTPase-activating protein GYP3 OS=Saccharomyces cerevisiae (strain ATCC 204508 / S288c) OX=559292 GN=MSB3 PE=1 SV=1 && PF00566:Rab-GTPase-TBC domain	-
MGG_05012	40.7906	41.5311	58.4472	1667.6	1549.65	1639.94	46.923	1619.06	-5.11157	2.75731e-284	8.81991e-283	MGG_05012	3	4300399	4302524	+	1875	protein_coding	- && - && -	-
MGG_05584	607.327	723.334	654.791	3680.21	3626.96	3677.04	661.817	3661.4	-2.46718	3.1237e-282	9.94183e-281	MGG_05584	1	5717275	5719976	-	2702	protein_coding	- && - && PF16558:Amino-terminal Zinc-binding domain of ubiquitin ligase E3A|PF03152:Ubiquitin fusion degradation protein UFD1	-
MGG_16341	8033.03	8377.18	7736.95	23071.9	23060.3	22583.8	8049.05	22905.3	-1.5087	2.289e-281	7.24889e-280	MGG_16341	1	5005181	5009376	-	3793	protein_coding	- && sp|O14336|MUG80_SCHPO Meiotically up-regulated gene 80 protein OS=Schizosaccharomyces pombe (strain 972 / ATCC 24843) OX=284812 GN=mug80 PE=1 SV=1 && PF08613:Cyclin	-
MGG_07594	483.142	468.09	500.454	2877.34	2818.25	3097.66	483.895	2931.08	-2.59905	4.34639e-280	1.373e-278	MGG_07594	3	1141635	1142515	+	881	protein_coding	- && sp|U2ZU49|ARSM_PSEA4 Arsenite methyltransferase OS=Pseudomonas alcaligenes (strain ATCC 14909 / DSM 50342 / JCM 20561 / NBRC 14159 / NCIMB 9945 / NCTC 10367 / 1577) OX=1215092 GN=arsM PE=1 SV=1 && PF08241:Methyltransferase domain	-
MGG_04685	1367.84	1482.14	1453.87	5695	5746.48	5440.27	1434.62	5627.25	-1.97157	1.3708e-279	4.30886e-278	MGG_04685	1	6955726	6961423	-	5534	protein_coding	- && - && PF04212:MIT (microtubule interacting and transport) domain	-
MGG_06953	164.069	143.629	164.383	1754.39	1766.27	1891.98	157.36	1804.21	-3.52051	7.94638e-279	2.49163e-277	MGG_06953	1	3355873	3356860	-	918	protein_coding	- && - && -	-
MGG_07833	8017.62	8289.79	7715.03	25521.7	23572.5	24256.4	8007.48	24450.2	-1.61037	1.82518e-277	5.70885e-276	MGG_07833	3	5975829	5978665	+	2837	protein_coding	- && sp|P32791|FRE1_YEAST Ferric/cupric reductase transmembrane component 1 OS=Saccharomyces cerevisiae (strain ATCC 204508 / S288c) OX=559292 GN=FRE1 PE=1 SV=1 && PF01794:Ferric reductase like transmembrane component|PF08022:FAD-binding domain|PF08030:Ferric reductase NAD binding domain	-
MGG_01511	151.378	144.494	152.511	1693.64	1705.17	1648.67	149.461	1682.49	-3.49325	5.5613e-277	1.73096e-275	MGG_01511	2	3861880	3863652	+	1773	protein_coding	- && sp|A0A2V5GRP3|PYVG_ASPV1 MFS-type transporter pyvG OS=Aspergillus violaceofuscus (strain CBS 115571) OX=1450538 GN=pyvG PE=3 SV=1 && PF07690:Major Facilitator Superfamily	-
MGG_11371	2098.45	1985.71	2151.59	7347.41	7301.68	7071.48	2078.58	7240.19	-1.80067	1.12551e-276	3.49459e-275	MGG_11371	2	1245200	1249631	+	4259	protein_coding	- && - && -	-
MGG_06934	230.24	294.179	266.665	2265.41	2411.68	2270.6	263.695	2315.9	-3.13337	1.54485e-273	4.76167e-272	MGG_06934	1	3300596	3305786	-	4122	protein_coding	- && - && -	-
MGG_08831	2519.95	2378.52	2635.6	8712.3	8471.42	8547.75	2511.36	8577.15	-1.77229	2.11864e-272	6.49869e-271	MGG_08831	2	1804591	1805979	+	1202	protein_coding	- && - && PF11807:Domain of unknown function (DUF3328)	-
MGG_04237	890.142	1001.07	871.228	4403.89	4395.67	4686.31	920.814	4495.29	-2.28684	9.65554e-271	2.94042e-269	MGG_04237	6	1462746	1464563	-	1609	protein_coding	- && sp|Q99034|AXE1_HYPJE Acetylxylan esterase OS=Hypocrea jecorina OX=51453 GN=axe1 PE=1 SV=1 && PF01083:Cutinase	-
MGG_01227	1158.45	1087.6	1157.98	4893.21	4875.56	4539.01	1134.68	4769.26	-2.07175	1.37841e-268	4.16772e-267	MGG_01227	2	2754841	2761069	-	5942	protein_coding	- && sp|Q5A599|NIK1_CANAL Histidine protein kinase NIK1 OS=Candida albicans (strain SC5314 / ATCC MYA-2876) OX=237561 GN=NIK1 PE=1 SV=3 && PF00512:His Kinase A (phospho-acceptor) domain|PF02518:Histidine kinase-, DNA gyrase B-, and HSP90-like ATPase|PF00072:Response regulator receiver domain	-
MGG_13154	639.053	547.692	694.974	3925.42	4055.75	3777.42	627.239	3919.53	-2.64455	2.72329e-267	8.21451e-266	MGG_13154	1	6236393	6238897	-	2391	protein_coding	- && sp|Q5U5C5|PRP31_XENLA U4/U6 small nuclear ribonucleoprotein Prp31 OS=Xenopus laevis OX=8355 GN=prpf31 PE=2 SV=1 && PF09785:Prp31 C terminal domain|PF01798:snoRNA binding domain, fibrillarin	-
MGG_07791	3579.6	3578.6	3962.54	12251.5	12062.8	12404.8	3706.91	12239.7	-1.72342	6.35914e-267	1.91362e-265	MGG_07791	3	5773988	5774653	-	666	protein_coding	- && - && -	-
MGG_03633	547.501	490.587	471.23	3066.12	2946	2881.62	503.106	2964.58	-2.55904	2.56473e-266	7.69965e-265	MGG_03633	4	1186188	1190173	-	3683	protein_coding	- && sp|P21339|MSB1_YEAST Morphogenesis-related protein MSB1 OS=Saccharomyces cerevisiae (strain ATCC 204508 / S288c) OX=559292 GN=MSB1 PE=1 SV=1 && PF08101:Domain of unknown function (DUF1708)	-
MGG_15992	583.759	598.74	573.513	2981.49	2930.45	2864.16	585.337	2925.37	-2.32105	6.83948e-265	2.04846e-263	MGG_15992	1	201953	202678	+	726	protein_coding	- && - && -	-
MGG_04687	15830.4	15381.2	16441	44126.8	42670.4	45845.1	15884.2	44214.1	-1.47695	1.1236e-264	3.35733e-263	MGG_04687	1	6951340	6952968	+	1629	protein_coding	- && - && -	-
MGG_11357	1267.23	1197.48	1210.95	4650.18	4630.06	4554.29	1225.22	4611.51	-1.91234	3.55644e-264	1.05769e-262	MGG_11357	2	1418839	1423012	+	3855	protein_coding	- && sp|Q9R279|CLCN3_CAVPO H(+)/Cl(-) exchange transporter 3 OS=Cavia porcellus OX=10141 GN=CLCN3 PE=2 SV=2 && PF00654:Voltage gated chloride channel	-
MGG_13435	819.438	786.496	826.48	3539.17	3496.99	3476.27	810.804	3504.14	-2.11191	1.441e-263	4.25566e-262	MGG_13435	3	1222328	1225337	+	2930	protein_coding	- && sp|Q01277|SCONB_NEUCR Probable E3 ubiquitin ligase complex SCF subunit scon-2 OS=Neurospora crassa (strain ATCC 24698 / 74-OR23-1A / CBS 708.71 / DSM 1257 / FGSC 987) OX=367110 GN=scon-2 PE=1 SV=1 && PF00400:WD domain, G-beta repeat|PF12937:F-box-like	-
MGG_01638	678.937	692.186	668.49	3165.94	3088.19	3147.85	679.871	3133.99	-2.20451	2.28549e-262	6.68742e-261	MGG_01638	2	4290657	4294817	-	4081	protein_coding	- && sp|P87122|YDL6_SCHPO Putative cation exchanger C3A12.06c OS=Schizosaccharomyces pombe (strain 972 / ATCC 24843) OX=284812 GN=SPAC3A12.06c PE=3 SV=1 && PF01699:Sodium/calcium exchanger protein	-
MGG_06738	119.652	126.324	121.461	1542.83	1555.2	1487.18	122.479	1528.4	-3.64093	1.01499e-261	2.96306e-260	MGG_06738	1	2561414	2563217	+	1727	protein_coding	- && - && PF05462:Slime mold cyclic AMP receptor	-
MGG_03133	8994.78	8995.82	8932.37	21600.6	21597.3	21909.5	8974.32	21702.5	-1.27398	8.1193e-261	2.34868e-259	MGG_03133	4	2954805	2958223	-	3317	protein_coding	- && - && -	-
MGG_02283	303.663	270.818	233.789	2357.64	2297.26	2197.49	269.423	2284.13	-3.08343	3.66689e-260	1.05591e-258	MGG_02283	1	1256932	1257387	+	456	protein_coding	- && - && PF04145:Ctr copper transporter family	-
MGG_07283	1134.89	1093.65	1199.08	4592.67	4538.97	4447.36	1142.54	4526.34	-1.98643	6.40429e-260	1.84e-258	MGG_07283	2	7091700	7096518	+	4680	protein_coding	- && sp|O13769|ULP2_SCHPO Ubiquitin-like-specific protease 2 OS=Schizosaccharomyces pombe (strain 972 / ATCC 24843) OX=284812 GN=ulp2 PE=1 SV=2 && PF02902:Ulp1 protease family, C-terminal catalytic domain	-
MGG_00742	3845.19	3623.59	3758.88	10647.9	10874.2	10685.2	3742.56	10735.8	-1.52044	1.80597e-259	5.17697e-258	MGG_00742	5	1798115	1799748	-	1222	protein_coding	- && - && -	-
MGG_05384	370.741	342.632	362.555	2497.6	2410.57	2259.69	358.643	2389.28	-2.73643	3.75035e-259	1.07024e-257	MGG_05384	1	5038562	5043652	-	4907	protein_coding	- && - && PF05729:NACHT domain|PF12796:Ankyrin repeats (3 copies)	-
MGG_07312	1816.54	1884.48	1738.8	6502.22	6551.85	6197.5	1813.27	6417.19	-1.8231	4.57598e-259	1.30292e-257	MGG_07312	2	7198208	7203235	+	4955	protein_coding	- && sp|Q9P4U6|TCSB_EMENI Two-component system protein B OS=Emericella nidulans (strain FGSC A4 / ATCC 38163 / CBS 112.46 / NRRL 194 / M139) OX=227321 GN=tcsB PE=1 SV=2 && PF00072:Response regulator receiver domain|PF02518:Histidine kinase-, DNA gyrase B-, and HSP90-like ATPase|PF00512:His Kinase A (phospho-acceptor) domain	-
MGG_03481	1254.54	1256.32	1380.81	5011.47	4959.99	5116.21	1297.22	5029.22	-1.95517	3.48935e-256	9.86887e-255	MGG_03481	4	1724797	1727931	-	3052	protein_coding	- && - && -	-
MGG_02925	2130.18	2220.19	2132.41	7343.07	7700.48	7059.47	2160.92	7367.67	-1.7694	2.35884e-255	6.65664e-254	MGG_02925	7	1006320	1007771	-	1011	protein_coding	- && - && -	-
MGG_05709	1607.15	1739.12	1530.59	6073.65	6127.5	6081.84	1625.62	6094.33	-1.90608	7.3869e-255	2.07996e-253	MGG_05709	1	6195335	6200452	+	4239	protein_coding	- && - && -	-
MGG_05883	256.528	250.917	239.268	2126.54	1969.55	2312.06	248.904	2136.05	-3.10121	1.34395e-253	3.75922e-252	MGG_05883	3	1822772	1827534	+	4681	protein_coding	- && - && -	-
MGG_10244	14.5033	24.2265	24.6574	1754.39	1785.15	1950.9	21.1291	1830.15	-6.43414	2.46266e-252	6.85818e-251	MGG_10244	supercont8.8	335501	336147	+	647	protein_coding	- && - && -	-
MGG_17344	2325.97	2486.68	1990.86	11579.9	11201.9	10407	2267.83	11062.9	-2.28605	8.21887e-251	2.27885e-249	MGG_17344	5	1187548	1188081	-	456	protein_coding	- && sp|P19970|FRQ_NEUCR Frequency clock protein OS=Neurospora crassa (strain ATCC 24698 / 74-OR23-1A / CBS 708.71 / DSM 1257 / FGSC 987) OX=367110 GN=frq PE=1 SV=3 && PF09421:Frequency clock protein	-
MGG_01783	335.389	331.384	393.605	2555.1	2339.47	2486.64	353.459	2460.4	-2.8001	9.82374e-250	2.71199e-248	MGG_01783	2	4817425	4820117	+	2368	protein_coding	- && sp|Q09893|YAI5_SCHPO Uncharacterized protein C24B11.05 OS=Schizosaccharomyces pombe (strain 972 / ATCC 24843) OX=284812 GN=SPAC24B11.05 PE=3 SV=1 && PF13419:Haloacid dehalogenase-like hydrolase	-
MGG_05715	1835.58	1793.63	1638.35	6898.23	6821.79	6376.44	1755.85	6698.82	-1.93159	3.18367e-247	8.75095e-246	MGG_05715	1	6221503	6225524	-	4022	protein_coding	- && - && PF08241:Methyltransferase domain	-
MGG_06847	2566.18	2590.5	2942.45	9555.32	9786.68	9969.46	2699.71	9770.49	-1.8558	3.36804e-245	9.19801e-244	MGG_06847	1	2969972	2972091	+	1955	protein_coding	- && sp|J9VS56|ANXC1_CRYNH Annexin C1 OS=Cryptococcus neoformans var. grubii serotype A (strain H99 / ATCC 208821 / CBS 10515 / FGSC 9487) OX=235443 GN=ANXC1 PE=3 SV=1 && PF00191:Annexin	-
MGG_00329	689.814	628.158	652.051	3149.66	3204.83	3013.64	656.675	3122.71	-2.24986	5.96672e-245	1.626e-243	MGG_00329	5	3246251	3249801	+	2905	protein_coding	- && - && PF00172:Fungal Zn(2)-Cys(6) binuclear cluster domain|PF04082:Fungal specific transcription factor domain	-
MGG_10627	127.811	156.607	146.118	1632.88	1567.42	1533.01	143.512	1577.77	-3.45749	1.27342e-244	3.45537e-243	MGG_10627	1	6553220	6556189	-	2913	protein_coding	- && sp|Q6C8A3|DNLI4_YARLI DNA ligase 4 OS=Yarrowia lipolytica (strain CLIB 122 / E 150) OX=284591 GN=LIG4 PE=3 SV=1 && PF04675:DNA ligase N terminus|PF01068:ATP dependent DNA ligase domain	-
MGG_02401	235.679	218.904	250.227	1837.94	1954	1823.24	234.937	1871.73	-2.99487	2.19274e-244	5.92461e-243	MGG_02401	1	1722830	1724779	-	1950	protein_coding	- && - && PF04438:HIT zinc finger	-
MGG_11336	1714.11	1702.78	1782.64	5566.97	5574.3	5644.31	1733.18	5595.19	-1.6909	2.21796e-244	5.98e-243	MGG_11336	2	1702074	1703721	-	1526	protein_coding	- && - && -	-
MGG_03864	279.189	335.71	294.976	2185.13	2092.86	2170.22	303.292	2149.4	-2.82404	5.15275e-244	1.38633e-242	MGG_03864	6	2787600	2791459	+	3642	protein_coding	- && - && -	-
MGG_06006	965.378	1097.98	982.643	4269.35	4224.6	4231.32	1015.33	4241.76	-2.06216	2.34016e-242	6.26956e-241	MGG_06006	3	2259265	2261517	+	2075	protein_coding	- && sp|Q08448|LPL1_YEAST Lipid droplet phospholipase 1 OS=Saccharomyces cerevisiae (strain ATCC 204508 / S288c) OX=559292 GN=LPL1 PE=1 SV=1 && PF05057:Putative serine esterase (DUF676)	-
MGG_09497	2563.46	2813.73	2541.54	8620.08	8660.27	8451.73	2639.58	8577.36	-1.69995	2.39733e-242	6.4092e-241	MGG_09497	3	3487285	3489727	-	2338	protein_coding	- && - && -	-
MGG_06766	6976.1	7248.05	7035.58	17417	17534.9	17825.4	7086.58	17592.5	-1.31174	2.25622e-241	6.01926e-240	MGG_06766	1	2646011	2648895	-	2885	protein_coding	- && sp|Q9PK53|DNAJ_CHLMU Chaperone protein DnaJ OS=Chlamydia muridarum (strain MoPn / Nigg) OX=243161 GN=dnaJ PE=3 SV=1 && PF00226:DnaJ domain	-
MGG_07654	1296.23	1531.46	1397.25	6114.88	5678.72	5886.53	1408.32	5893.38	-2.06474	5.63536e-237	1.48165e-235	MGG_07654	3	1373481	1375298	-	1818	protein_coding	- && - && PF00561:alpha/beta hydrolase fold	-
MGG_16392	1625.28	1548.77	1551.59	5896.8	5366.57	5722.87	1575.21	5662.08	-1.84591	6.32118e-237	1.65853e-235	MGG_16392	1	5512587	5514832	-	2105	protein_coding	- && sp|Q9C0V1|AMT1_SCHPO Ammonium transporter 1 OS=Schizosaccharomyces pombe (strain 972 / ATCC 24843) OX=284812 GN=amt1 PE=3 SV=1 && PF00909:Ammonium Transporter Family	-
MGG_06090	512.149	571.053	537.897	2810.07	2721.61	2656.85	540.366	2729.51	-2.33615	5.2425e-236	1.36703e-234	MGG_06090	3	2540305	2544593	-	4068	protein_coding	- && - && -	-
MGG_01057	1892.68	1842.94	1708.67	6134.41	6067.52	6068.75	1814.76	6090.23	-1.74659	2.98232e-235	7.74489e-234	MGG_01057	5	653577	654885	-	1128	pseudogene	- && sp|Q4X0N1|PTAB_ASPFU Transcriptional activator ptaB OS=Neosartorya fumigata (strain ATCC MYA-4609 / Af293 / CBS 101355 / FGSC A1100) OX=330879 GN=ptaB PE=1 SV=1 && PF01803:LIM-domain binding protein	-
MGG_08072	10647.3	11424.5	10186.2	30252.2	30164.3	29983.7	10752.7	30133.4	-1.48658	5.91136e-235	1.52889e-233	MGG_08072	2	5595369	5600621	-	5253	protein_coding	- && sp|P9WMV8|CHOD_MYCTO Cholesterol oxidase OS=Mycobacterium tuberculosis (strain CDC 1551 / Oshkosh) OX=83331 GN=choD PE=3 SV=1 && PF00732:GMC oxidoreductase|PF05199:GMC oxidoreductase	-
MGG_01925	9645.62	10056.6	9435.57	24363	23827.9	24348.1	9712.59	24179.7	-1.3158	6.41029e-234	1.64786e-232	MGG_01925	6	632907	636815	+	3731	protein_coding	- && sp|Q9Y8G7|C505_FUSOX Bifunctional cytochrome P450/NADPH--P450 reductase OS=Fusarium oxysporum OX=5507 GN=CYP505 PE=1 SV=1 && PF00067:Cytochrome P450|PF00175:Oxidoreductase NAD-binding domain|PF00258:Flavodoxin|PF00667:FAD binding domain	-
MGG_00112	1269.95	1255.45	1190.86	4374.59	4369.01	4300.06	1238.75	4347.89	-1.81129	8.4541e-231	2.14717e-229	MGG_00112	5	4094666	4096047	+	1150	protein_coding	- && - && -	-
MGG_18135	656.275	616.91	618.262	2852.38	2810.48	2977.64	630.482	2880.16	-2.1918	3.97124e-230	1.0066e-228	MGG_18135	supercont8.8	498745	500226	+	1482	protein_coding	- && sp|P32317|AFG1_YEAST Protein AFG1 OS=Saccharomyces cerevisiae (strain ATCC 204508 / S288c) OX=559292 GN=AFG1 PE=1 SV=1 && PF03969:AFG1-like ATPase	-
MGG_02284	2745.66	2735	2773.5	7940.88	7876	7565.75	2751.39	7794.21	-1.50227	1.4575e-228	3.68702e-227	MGG_02284	1	1258713	1260105	-	1233	protein_coding	- && - && -	-
MGG_01209	1899.03	1891.4	1981.72	6404.57	6675.16	6089.48	1924.05	6389.74	-1.73168	5.31379e-227	1.33624e-225	MGG_01209	2	2663921	2668680	-	4255	protein_coding	- && sp|P32432|SFP1_YEAST Transcription factor SFP1 OS=Saccharomyces cerevisiae (strain ATCC 204508 / S288c) OX=559292 GN=SFP1 PE=1 SV=1 && -	-
MGG_04362	8093.76	8423.03	7405.44	23159.7	23810.2	23419.6	7974.08	23463.2	-1.5569	8.47946e-227	2.12808e-225	MGG_04362	2	625514	626923	+	1259	protein_coding	- && - && PF10601:LITAF-like zinc ribbon domain	-
MGG_09701	2870.75	2936.6	2800.9	8007.07	8486.97	8397.17	2869.42	8297.07	-1.53171	3.86882e-225	9.65229e-224	MGG_09701	4	5452151	5456951	+	4600	protein_coding	- && - && -	-
MGG_07103	345.36	385.893	378.993	2118.94	2105.08	2110.2	370.082	2111.41	-2.5119	2.69889e-224	6.72024e-223	MGG_07103	2	6374649	6379768	+	5120	protein_coding	- && - && -	-
MGG_03913	181.292	175.642	189.04	1651.32	1495.22	1649.76	181.991	1598.77	-3.13561	1.71712e-223	4.25893e-222	MGG_03913	6	2608433	2609008	-	576	protein_coding	- && - && -	-
MGG_06064	67.0779	57.9705	58.4472	1158.75	1185.29	1160.94	61.1652	1168.32	-4.25632	1.4252e-221	3.52799e-220	MGG_06064	3	2443690	2446391	+	2487	protein_coding	- && sp|P78746|CHSD_ASPFU Chitin synthase D OS=Neosartorya fumigata (strain ATCC MYA-4609 / Af293 / CBS 101355 / FGSC A1100) OX=330879 GN=chsD PE=3 SV=1 && PF03142:Chitin synthase	-
MGG_14712	1864.58	1846.4	1802.73	5545.27	5476.54	5473	1837.91	5498.27	-1.58088	1.75259e-220	4.32158e-219	MGG_14712	5	3669191	3683700	+	14199	protein_coding	- && - && -	-
MGG_06155	728.792	674.881	687.668	3030.32	2985.99	2893.62	697.114	2969.98	-2.09122	6.66999e-220	1.64152e-218	MGG_06155	3	2760379	2764152	-	3628	protein_coding	- && - && -	-
MGG_07339	2396.67	2507.44	2455.69	7138.01	7318.35	6923.09	2453.27	7126.48	-1.53836	2.03172e-218	4.98085e-217	MGG_07339	2	7313377	7317809	+	3969	protein_coding	- && - && -	-
MGG_14629	432.38	490.587	357.989	3815.83	3579.19	3088.93	426.985	3494.65	-3.03182	3.02102e-217	7.37768e-216	MGG_14629	1	4110017	4110283	-	267	protein_coding	- && - && -	-
MGG_03038	157.724	181.699	170.775	1559.1	1441.9	1506.82	170.066	1502.61	-3.14253	3.01925e-216	7.35921e-215	MGG_03038	7	557562	560354	+	2611	protein_coding	- && - && PF00931:NB-ARC domain	-
MGG_06116	646.304	571.053	529.678	3174.62	2930.45	3023.46	582.345	3042.84	-2.38555	3.69992e-215	8.96666e-214	MGG_06116	3	2621670	2623933	+	2264	protein_coding	- && - && -	-
MGG_04358	3419.16	3419.4	3704.09	11002.7	10594.3	11786.2	3514.22	11127.7	-1.663	1.30103e-214	3.14101e-213	MGG_04358	2	611161	612713	-	1553	protein_coding	- && - && PF00011:Hsp20/alpha crystallin family	-
MGG_05168	1032.46	991.556	1020.09	3928.67	3626.96	3903.99	1014.7	3819.87	-1.91269	3.9848e-214	9.60208e-213	MGG_05168	3	4821390	4823229	+	1840	protein_coding	- && sp|O60122|TRPD_SCHPO Anthranilate phosphoribosyltransferase OS=Schizosaccharomyces pombe (strain 972 / ATCC 24843) OX=284812 GN=trp4 PE=3 SV=1 && PF02885:Glycosyl transferase family, helical bundle domain|PF00591:Glycosyl transferase family, a/b domain	-
MGG_03807	171.321	157.472	173.515	1491.83	1413.01	1435.9	167.436	1446.92	-3.11217	9.68772e-214	2.33001e-212	MGG_03807	6	2986065	2987705	+	1641	protein_coding	- && - && -	-
MGG_14010	5930.95	5904.34	5864.81	13872.4	13770.2	13698.9	5900.04	13780.5	-1.22383	1.03398e-213	2.48214e-212	MGG_14010	7	2756539	2758936	+	2302	protein_coding	- && - && PF13637:Ankyrin repeats (many copies)	-
MGG_03444	39.8841	38.9354	36.5295	1139.22	1098.64	1117.3	38.4497	1118.38	-4.86196	3.87867e-213	9.27593e-212	MGG_03444	4	1840286	1841606	+	1236	protein_coding	- && sp|A0A482ND39|ICCH_TALVA Short-chain dehydrogenase iccH OS=Talaromyces variabilis OX=28576 GN=iccH PE=3 SV=1 && PF00106:short chain dehydrogenase	-
MGG_00052	3007.63	3377.87	2652.95	14380.2	13012.6	12949.3	3012.82	13447.4	-2.15789	1.36768e-212	3.26469e-211	MGG_00052	5	4285746	4286420	+	675	protein_coding	- && - && -	-
MGG_10027	2250.73	2037.62	2215.51	6699.68	6829.57	7057.29	2167.96	6862.18	-1.6626	1.58086e-212	3.75239e-211	MGG_10027	4	4887900	4891685	+	3672	protein_coding	- && sp|P17326|AT1A_ARTSF Sodium/potassium-transporting ATPase subunit alpha-A OS=Artemia franciscana OX=6661 PE=2 SV=1 && PF00702:haloacid dehalogenase-like hydrolase|PF00690:Cation transporter/ATPase, N-terminus|PF13246:Cation transport ATPase (P-type)|PF00122:E1-E2 ATPase|PF00689:Cation transporting ATPase, C-terminus	-
MGG_05402	271.031	257.839	272.145	1715.34	1782.93	1684.67	267.005	1727.65	-2.69424	9.05187e-212	2.14059e-210	MGG_05402	1	5101313	5105229	+	3917	protein_coding	- && - && PF01391:Collagen triple helix repeat (20 copies)	-
MGG_15026	385.245	339.171	419.176	2342.45	2223.94	2250.96	381.197	2272.45	-2.5768	1.08606e-211	2.56356e-210	MGG_15026	7	1958779	1962997	+	3779	protein_coding	- && sp|Q1IG70|BETA_PSEE4 Oxygen-dependent choline dehydrogenase OS=Pseudomonas entomophila (strain L48) OX=384676 GN=betA PE=3 SV=1 && PF00732:GMC oxidoreductase|PF05199:GMC oxidoreductase	-
MGG_07215	675.311	683.533	529.678	3602.1	3575.86	3443.54	629.507	3540.5	-2.49098	3.23431e-211	7.60601e-210	MGG_07215	2	6810552	6814050	+	3273	protein_coding	- && sp|W3X9K7|PFMAH_PESFW Transcription factor PfmaH OS=Pestalotiopsis fici (strain W106-1 / CGMCC3.15140) OX=1229662 GN=PfmaH PE=2 SV=1 && -	-
MGG_02767	3837.04	4003.43	3553.41	11462.7	12356.1	11579.9	3797.96	11799.6	-1.63525	2.69992e-210	6.32588e-209	MGG_02767	7	1589902	1595910	+	5837	protein_coding	- && sp|P32660|ATC5_YEAST Phospholipid-transporting ATPase DNF1 OS=Saccharomyces cerevisiae (strain ATCC 204508 / S288c) OX=559292 GN=DNF1 PE=1 SV=2 && PF16212:Phospholipid-translocating P-type ATPase C-terminal|PF16209:Phospholipid-translocating ATPase N-terminal|PF13246:Cation transport ATPase (P-type)	-
MGG_00399	3218.83	3225.58	3324.18	8605.97	8358.11	8522.65	3256.2	8495.58	-1.38359	4.1133e-210	9.61967e-209	MGG_00399	5	3004586	3010486	+	5611	protein_coding	- && - && -	-
MGG_16259	4186.02	4090.82	4298.61	10611	10828.7	10508.5	4191.82	10649.4	-1.3452	6.42413e-210	1.49963e-208	MGG_16259	1	3946693	3949369	+	2097	protein_coding	- && sp|P53224|ORM1_YEAST Protein ORM1 OS=Saccharomyces cerevisiae (strain ATCC 204508 / S288c) OX=559292 GN=ORM1 PE=1 SV=1 && PF04061:ORMDL family	-
MGG_02916	3189.83	3319.89	3157.97	8557.15	9011.3	9013.65	3222.56	8860.7	-1.45907	7.68032e-210	1.78959e-208	MGG_02916	7	1039225	1047169	+	7945	protein_coding	- && - && -	-
MGG_01134	11289.9	11212.5	10832.8	25411	25081	24872.9	11111.8	25121.7	-1.17682	1.47344e-209	3.42069e-208	MGG_01134	5	377781	380491	-	2510	protein_coding	- && sp|Q4WI46|CRF2_ASPFU Probable glycosidase crf2 OS=Neosartorya fumigata (strain ATCC MYA-4609 / Af293 / CBS 101355 / FGSC A1100) OX=330879 GN=crf2 PE=1 SV=1 && PF00722:Glycosyl hydrolases family 16	-
MGG_08725	38216.3	38639.5	36842.7	81955.3	82074.8	81115.2	37899.5	81715.1	-1.10841	2.72406e-209	6.30107e-208	MGG_08725	6	341035	345564	-	4530	protein_coding	- && sp|A0A348AXY0|TR07_CURCL Probable dehydrogenase TR07 OS=Curvularia clavata OX=95742 GN=TR07 PE=3 SV=1 && -	-
MGG_02627	2018.68	2033.3	2134.24	6809.26	6209.71	6656.86	2062.07	6558.61	-1.66943	4.31676e-209	9.96701e-208	MGG_02627	7	2137834	2140628	+	2719	protein_coding	- && sp|A0A179HKZ8|LCSO_PURLI ABC1 family protein lscO OS=Purpureocillium lilacinum OX=33203 GN=lcsO PE=2 SV=1 && PF03109:ABC1 family	-
MGG_14872	1494.75	1376.58	1489.49	4811.84	4784.47	5023.47	1453.61	4873.26	-1.74557	5.36809e-209	1.23719e-207	MGG_14872	4	2499275	2502416	-	2749	protein_coding	- && sp|Q6ZFZ4|DEK1_ORYSJ Calpain-type cysteine protease ADL1 OS=Oryza sativa subsp. japonica OX=39947 GN=ADL1 PE=1 SV=1 && PF00648:Calpain family cysteine protease	-
MGG_05811	8533.39	9410.26	7896.76	28661.6	28099.2	27108.6	8613.47	27956.5	-1.69841	9.42211e-208	2.16368e-206	MGG_05811	3	3051809	3055747	-	3644	protein_coding	- && sp|Q10451|PPR5_SCHPO Pentatricopeptide repeat-containing protein 5, mitochondrial OS=Schizosaccharomyces pombe (strain 972 / ATCC 24843) OX=284812 GN=ppr5 PE=4 SV=2 && PF13041:PPR repeat family	-
MGG_17841	2336.85	2418.32	2252.96	6961.16	6660.72	7052.93	2336.04	6891.6	-1.56062	6.80633e-207	1.56017e-205	MGG_17841	6	3989784	3994840	-	3915	protein_coding	- && sp|Q1MTM9|YFN1_SCHPO Uncharacterized transcriptional regulatory protein C1327.01c OS=Schizosaccharomyces pombe (strain 972 / ATCC 24843) OX=284812 GN=SPAC1327.01c PE=1 SV=2 && PF04082:Fungal specific transcription factor domain	-
MGG_07832	4053.68	3931.61	4049.29	11563.6	10554.3	11336.6	4011.53	11151.5	-1.47511	1.79875e-206	4.11573e-205	MGG_07832	3	5973596	5974913	-	1224	protein_coding	- && sp|J9VLN4|CTR4_CRYNH Copper transport protein CTR4 OS=Cryptococcus neoformans var. grubii serotype A (strain H99 / ATCC 208821 / CBS 10515 / FGSC 9487) OX=235443 GN=CTR4 PE=1 SV=2 && PF04145:Ctr copper transporter family	-
MGG_07595	265.592	280.335	294.062	1730.52	1706.28	1792.69	279.997	1743.17	-2.63833	4.15248e-205	9.45024e-204	MGG_07595	3	1147001	1148977	-	1810	protein_coding	- && sp|C5H884|RADE_FLOCH Efflux pump radE OS=Floropilus chiversii OX=2587399 GN=radE PE=3 SV=1 && PF07690:Major Facilitator Superfamily	-
MGG_01994	278.283	246.591	354.336	2275.18	2300.59	2290.24	293.07	2288.67	-2.96681	1.0018e-204	2.27176e-203	MGG_01994	1	168259	170019	-	1761	protein_coding	- && sp|P9WEZ2|PYTE_ASPTE Reductase pytE OS=Aspergillus terreus OX=33178 GN=pytE PE=2 SV=1 && PF13460:NAD(P)H-binding	-
MGG_08980	2653.2	2602.62	2555.24	6921.01	6930.66	7052.93	2603.69	6968.2	-1.42022	5.42502e-204	1.22366e-202	MGG_08980	2	2358065	2360432	-	2142	protein_coding	- && sp|Q9USI5|STI1_SCHPO Heat shock protein sti1 homolog OS=Schizosaccharomyces pombe (strain 972 / ATCC 24843) OX=284812 GN=sti1 PE=3 SV=1 && PF17830:STI1 domain	-
MGG_03470	581.946	715.547	608.216	3410.06	3522.54	3135.85	635.236	3356.15	-2.40058	2.65088e-203	5.93713e-202	MGG_03470	4	1755788	1758085	+	2127	protein_coding	- && - && PF11374:Protein of unknown function (DUF3176)	-
MGG_00138	456.855	393.681	452.052	2289.28	2339.47	2212.77	434.196	2280.51	-2.39378	1.49714e-202	3.34721e-201	MGG_00138	5	3987878	3990977	+	3100	protein_coding	- && sp|O94481|TFC5_SCHPO Transcription factor TFIIIB component B'' OS=Schizosaccharomyces pombe (strain 972 / ATCC 24843) OX=284812 GN=bdp1 PE=3 SV=2 && -	-
MGG_16202	486.768	400.602	462.098	2408.63	2363.91	2353.52	449.823	2375.35	-2.40168	1.43688e-201	3.20122e-200	MGG_16202	1	3115960	3119074	+	3026	protein_coding	- && sp|Q9UKM7|MA1B1_HUMAN Endoplasmic reticulum mannosyl-oligosaccharide 1,2-alpha-mannosidase OS=Homo sapiens OX=9606 GN=MAN1B1 PE=1 SV=2 && -	-
MGG_04360	123.278	121.132	123.287	1194.55	1230.83	1254.78	122.566	1226.72	-3.32333	9.74634e-201	2.16202e-199	MGG_04360	2	618951	622337	-	1935	protein_coding	- && - && PF00172:Fungal Zn(2)-Cys(6) binuclear cluster domain	-
MGG_17376	319.98	306.292	226.483	8524.6	7935.98	7204.59	284.252	7888.39	-4.7941	6.55965e-200	1.45124e-198	MGG_17376	5	1728901	1729152	-	252	protein_coding	- && - && -	-
MGG_07278	2190	2144.91	2052.96	6057.38	6377.45	6436.45	2129.29	6290.43	-1.5627	2.5333e-199	5.58513e-198	MGG_07278	2	7074402	7076823	+	2422	protein_coding	- && - && -	-
MGG_00490	837.567	802.07	861.183	3151.83	3468.11	3470.82	833.607	3363.59	-2.0128	2.92746e-199	6.44295e-198	MGG_00490	5	2732315	2734254	-	1940	protein_coding	- && - && -	-
MGG_15901	10102.5	10599.1	9620.04	25350.3	25728.6	24891.5	10107.2	25323.5	-1.32501	3.05252e-199	6.70657e-198	MGG_15901	2	7211277	7214144	+	2868	protein_coding	- && - && -	-
MGG_03008	2370.39	2237.49	2282.18	6311.26	6499.64	6366.62	2296.69	6392.51	-1.47693	7.12338e-199	1.55697e-197	MGG_03008	7	667531	671651	+	3959	protein_coding	- && - && -	-
MGG_11496	2286.09	2446.88	2260.26	6828.79	6757.36	6587.02	2331.07	6724.39	-1.52817	2.10091e-198	4.5841e-197	MGG_11496	5	1680996	1683085	+	1913	protein_coding	- && sp|A0A2Z5TTA9|HIME_ASPJA Efflux pump himE OS=Aspergillus japonicus OX=34381 GN=himE PE=3 SV=1 && PF04479:RTA1 like protein	-
MGG_10772	109.681	106.424	84.0178	1185.87	1214.17	1192.58	100.041	1197.54	-3.58014	2.91063e-198	6.33997e-197	MGG_10772	5	115745	116738	-	994	protein_coding	- && - && -	-
MGG_17377	96.0845	90.8494	74.8855	1185.87	1194.17	1102.02	87.2731	1160.69	-3.73235	6.93669e-197	1.50579e-195	MGG_17377	5	1729693	1731363	+	388	protein_coding	- && - && -	-
MGG_02398	5125.11	5375.69	5047.46	12668.1	12521.6	12665.6	5182.75	12618.4	-1.28363	1.46826e-196	3.18181e-195	MGG_02398	1	1703269	1707760	-	4213	protein_coding	- && - && PF03456:uDENN domain|PF02141:DENN (AEX-3) domain	-
MGG_07288	1143.04	1075.48	1074.88	3711.68	3650.29	3778.51	1097.8	3713.49	-1.75829	3.02224e-196	6.52711e-195	MGG_07288	2	7111685	7115484	-	3715	protein_coding	- && - && PF12937:F-box-like	-
MGG_00062	1653.38	1725.27	1674.88	4951.8	5304.36	5145.67	1684.51	5133.94	-1.60756	3.94589e-196	8.50744e-195	MGG_00062	5	4254934	4258034	-	2916	protein_coding	- && - && -	-
MGG_06203	9934.78	10679.6	9239.22	29095.6	27958.1	27870.2	9951.19	28308	-1.50818	2.73396e-195	5.87455e-194	MGG_06203	3	2929908	2932125	-	2060	protein_coding	- && sp|K0E3U9|ECDD_ASPRU Major facilitator-type transporter ecdD OS=Aspergillus rugulosus OX=41736 GN=ecdD PE=3 SV=1 && PF00083:Sugar (and other) transporter	-
MGG_06124	801.309	853.119	768.946	3131.22	3135.96	3030.01	807.791	3099.06	-1.93931	6.40309e-195	1.37353e-193	MGG_06124	3	2649474	2656007	-	6483	protein_coding	- && sp|O60072|MUG81_SCHPO Putative helicase mug81 OS=Schizosaccharomyces pombe (strain 972 / ATCC 24843) OX=284812 GN=mug81 PE=1 SV=1 && PF00270:DEAD/DEAH box helicase|PF00271:Helicase conserved C-terminal domain|PF02889:Sec63 Brl domain	-
MGG_04564	1128.54	1081.54	1147.94	3650.92	3770.26	3774.15	1119.34	3731.77	-1.73744	7.19792e-195	1.53883e-193	MGG_04564	1	7178444	7181958	-	3344	protein_coding	- && sp|Q9UTC4|YIDF_SCHPO Uncharacterized protein C227.15 OS=Schizosaccharomyces pombe (strain 972 / ATCC 24843) OX=284812 GN=SPAC227.15 PE=4 SV=1 && PF08550:Fungal protein of unknown function (DUF1752)	-
MGG_02487	3811.66	3768.95	3722.35	9183.17	9432.31	9131.49	3767.65	9248.99	-1.2956	8.35534e-195	1.78327e-193	MGG_02487	1	2045782	2051724	+	5611	protein_coding	- && sp|J9VQQ3|ATC2_CRYNH Calcium-transporting ATPase 2 OS=Cryptococcus neoformans var. grubii serotype A (strain H99 / ATCC 208821 / CBS 10515 / FGSC 9487) OX=235443 GN=PMC1 PE=3 SV=1 && PF00122:E1-E2 ATPase|PF00689:Cation transporting ATPase, C-terminus|PF13246:Cation transport ATPase (P-type)	-
MGG_14270	4416.26	4456.81	4383.54	10374.5	10412.1	10651.4	4418.87	10479.3	-1.24576	2.10366e-194	4.47478e-193	MGG_14270	1	7712145	7714552	-	2408	protein_coding	- && - && -	-
MGG_09226	9099.02	9325.47	9344.24	20782.6	20282.1	20193.2	9256.25	20419.3	-1.14143	2.13529e-194	4.53446e-193	MGG_09226	1	3827386	3829413	-	2028	protein_coding	- && sp|P21375|OSM1_YEAST Fumarate reductase 2 OS=Saccharomyces cerevisiae (strain ATCC 204508 / S288c) OX=559292 GN=OSM1 PE=1 SV=3 && PF00890:FAD binding domain	-
MGG_02104	369.835	385.893	435.614	2092.9	2062.87	2122.21	397.114	2092.66	-2.39813	2.33059e-194	4.94093e-193	MGG_02104	1	574937	576784	-	1474	protein_coding	- && - && -	-
MGG_05727	1625.28	1608.47	1587.21	4778.2	4959.99	4677.58	1606.98	4805.26	-1.58021	2.88208e-192	6.05952e-191	MGG_05727	1	6290890	6295817	+	4863	protein_coding	- && - && PF12796:Ankyrin repeats (3 copies)	-
MGG_09507	2903.38	2792.1	2809.12	7223.72	7289.46	7262.42	2834.87	7258.54	-1.35645	7.65945e-192	1.59717e-190	MGG_09507	3	3443781	3447688	+	3739	protein_coding	- && sp|P87132|YFK5_SCHPO Uncharacterized protein C167.05 OS=Schizosaccharomyces pombe (strain 972 / ATCC 24843) OX=284812 GN=SPAC167.05 PE=1 SV=2 && PF00582:Universal stress protein family	-
MGG_05131	267.405	262.165	260.273	1563.44	1597.42	1574.47	263.281	1578.44	-2.58383	9.67277e-192	2.01368e-190	MGG_05131	3	4702399	4704206	+	1808	protein_coding	- && sp|M2WKH6|TOXD_DOTSN Hps1-dma1 cluster oxidoreductase toxD OS=Dothistroma septosporum (strain NZE10 / CBS 128990) OX=675120 GN=toxD PE=3 SV=1 && -	-
MGG_04962	255.621	258.704	284.93	1783.69	1607.41	1714.13	266.418	1701.75	-2.67575	1.297e-191	2.69567e-190	MGG_04962	3	4081832	4083748	+	1917	protein_coding	- && - && PF01243:Pyridoxamine 5'-phosphate oxidase	-
MGG_04825	2023.21	1855.06	1989.03	5729.72	5774.25	5666.13	1955.77	5723.37	-1.54938	2.2378e-191	4.64344e-190	MGG_04825	2	1498906	1502381	-	3261	protein_coding	- && sp|Q9P3S1|PPN1_NEUCR Endopolyphosphatase OS=Neurospora crassa (strain ATCC 24698 / 74-OR23-1A / CBS 708.71 / DSM 1257 / FGSC 987) OX=367110 GN=epp-1 PE=3 SV=3 && -	-
MGG_08158	966.284	955.216	913.237	3642.24	3309.25	3502.46	944.912	3484.65	-1.88272	3.95243e-191	8.18792e-190	MGG_08158	2	5893574	5895694	+	1723	protein_coding	- && - && -	-
MGG_07155	524.839	649.789	582.645	2766.67	2800.48	2923.08	585.758	2830.08	-2.2717	1.41028e-190	2.91205e-189	MGG_07155	2	6571519	6576491	+	4740	protein_coding	- && sp|Q14527|HLTF_HUMAN Helicase-like transcription factor OS=Homo sapiens OX=9606 GN=HLTF PE=1 SV=2 && PF00176:SNF2 family N-terminal domain|PF00271:Helicase conserved C-terminal domain	-
MGG_06761	340.828	423.964	368.948	2144.98	2069.53	2169.12	377.913	2127.88	-2.49223	5.74683e-190	1.1828e-188	MGG_06761	1	2628619	2631809	-	2877	protein_coding	- && sp|Q7SHH9|SRDH_NEUCR FAD-dependent monooxygenase srdH OS=Neurospora crassa (strain ATCC 24698 / 74-OR23-1A / CBS 708.71 / DSM 1257 / FGSC 987) OX=367110 GN=srdH PE=2 SV=1 && PF01494:FAD binding domain	-
MGG_01085	7345.93	7375.24	8367.08	22636.8	21835.1	23477.4	7696.08	22649.7	-1.55738	1.06251e-189	2.18331e-188	MGG_01085	5	562828	564422	+	1526	protein_coding	- && sp|Q8G9F9|INHA_PSEPU Isonitrile hydratase OS=Pseudomonas putida OX=303 GN=inhA PE=1 SV=1 && PF01965:DJ-1/PfpI family	-
MGG_16299	1273.57	1316.02	1312.32	4067.55	3940.22	4075.29	1300.64	4027.69	-1.6307	5.83249e-189	1.19656e-187	MGG_16299	1	4404899	4410244	+	5068	protein_coding	- && sp|P21373|UTR1_YEAST NAD(+) kinase OS=Saccharomyces cerevisiae (strain ATCC 204508 / S288c) OX=559292 GN=UTR1 PE=1 SV=2 && -	-
MGG_14683	286.441	285.527	305.934	1663.26	1894.02	1862.52	292.634	1806.6	-2.62633	2.02025e-188	4.12462e-187	MGG_14683	5	2903515	2907112	-	3537	protein_coding	- && - && -	-
MGG_16854	1920.78	1856.79	1787.21	5455.22	5427.66	5787.24	1854.93	5556.71	-1.58285	1.48502e-187	3.02215e-186	MGG_16854	3	4442458	4445722	-	2965	protein_coding	- && sp|D2XV59|GTPB1_RAT GTP-binding protein 1 OS=Rattus norvegicus OX=10116 GN=Gtpbp1 PE=1 SV=1 && PF03144:Elongation factor Tu domain 2|PF00009:Elongation factor Tu GTP binding domain	-
MGG_04758	3976.63	4190.32	3884	10224.7	10844.2	10409.2	4016.98	10492.7	-1.38504	2.13553e-186	4.33212e-185	MGG_04758	2	1377380	1381346	+	3668	protein_coding	- && - && PF00170:bZIP transcription factor	-
MGG_17252	182.198	150.55	171.689	1368.15	1315.26	1338.79	168.146	1340.73	-2.99657	3.87101e-186	7.82769e-185	MGG_17252	4	5025524	5027196	+	1554	protein_coding	- && - && -	-
MGG_05125	238.398	229.286	238.355	1492.92	1508.55	1447.9	235.347	1483.12	-2.65607	4.49928e-186	9.08369e-185	MGG_05125	3	4674601	4678239	-	3393	protein_coding	- && - && PF05729:NACHT domain|PF01048:Phosphorylase superfamily|PF12796:Ankyrin repeats (3 copies)	-
MGG_04733	11.784	12.9785	12.7853	1551.51	1444.12	1553.74	12.5159	1516.45	-6.92015	4.84533e-186	9.7668e-185	MGG_04733	1	6842461	6844832	-	2172	protein_coding	- && sp|L8G6I7|SUB1_PSED2 Subtilisin-like protease 1 OS=Pseudogymnoascus destructans (strain ATCC MYA-4855 / 20631-21) OX=658429 GN=SP1 PE=1 SV=1 && PF00082:Subtilase family	-
MGG_00845	1019.77	1005.4	1083.1	3420.91	3554.75	3565.74	1036.09	3513.8	-1.76211	2.5993e-185	5.22286e-184	MGG_00845	5	1417741	1422470	+	4639	protein_coding	- && - && -	-
MGG_09079	4040.08	4086.49	4067.56	9508.66	9517.85	9394.45	4064.71	9473.65	-1.22075	3.8039e-185	7.63123e-184	MGG_09079	3	73773	75042	+	1124	protein_coding	- && - && -	-
MGG_02157	269.218	297.64	303.195	1664.34	1637.41	1687.95	290.018	1663.23	-2.5196	5.25366e-185	1.05065e-183	MGG_02157	1	753941	755657	-	1627	protein_coding	- && - && -	-
MGG_17241	300.944	287.257	284.93	1610.09	1618.52	1646.48	291.044	1625.03	-2.48127	6.14065e-185	1.22418e-183	MGG_17241	4	4851460	4853909	+	2236	protein_coding	- && - && -	-
MGG_09015	1327.96	1218.25	1427.39	4797.73	4617.85	5038.74	1324.53	4818.11	-1.86344	4.78116e-183	9.47206e-182	MGG_09015	7	2698593	2700128	-	1432	protein_coding	- && sp|O74631|FD123_TRAVE Protein FDD123 OS=Trametes versicolor OX=5325 GN=FDD123 PE=2 SV=1 && PF01036:Bacteriorhodopsin-like protein	-
MGG_04361	265.592	253.513	286.756	1597.07	1567.42	1665.03	268.621	1609.84	-2.58401	4.95231e-183	9.79585e-182	MGG_04361	2	622645	624967	+	1323	protein_coding	- && - && -	-
MGG_00190	245.65	235.343	221.003	1479.9	1469.67	1466.45	233.999	1472.01	-2.65305	6.8154e-183	1.34601e-181	MGG_00190	5	3792375	3793905	-	1455	protein_coding	- && - && PF00010:Helix-loop-helix DNA-binding domain	-
MGG_01671	3445.45	3524.95	3305.01	8999.81	9164.6	8609.94	3425.14	8924.78	-1.38152	6.65626e-182	1.31051e-180	MGG_01671	2	4402100	4404484	+	2111	protein_coding	- && sp|C9SV08|IF6_VERA1 Eukaryotic translation initiation factor 6 OS=Verticillium alfalfae (strain VaMs.102 / ATCC MYA-4576 / FGSC 10136) OX=526221 GN=TIF6 PE=3 SV=2 && PF01912:eIF-6 family	-
MGG_11362	2608.79	2737.59	2684	6838.56	6852.9	6771.42	2676.79	6820.96	-1.34937	7.12314e-182	1.40026e-180	MGG_11362	2	1314132	1318771	-	4287	protein_coding	- && - && PF13639:Ring finger domain	-
MGG_00494	1661.54	1651.73	1620.08	4658.85	4615.62	4582.66	1644.45	4619.05	-1.48995	1.04204e-181	2.04527e-180	MGG_00494	5	2714870	2718294	-	3293	protein_coding	- && sp|Q9P326|PRO1_NEUCR Transcriptional regulatory protein pro1 OS=Neurospora crassa (strain ATCC 24698 / 74-OR23-1A / CBS 708.71 / DSM 1257 / FGSC 987) OX=367110 GN=adv-1 PE=2 SV=1 && PF00172:Fungal Zn(2)-Cys(6) binuclear cluster domain|PF11951:Fungal specific transcription factor domain	-
MGG_00726	2366.76	2470.24	2454.78	6675.81	6350.79	6404.81	2430.59	6477.14	-1.41401	5.34053e-181	1.04177e-179	MGG_00726	5	1867339	1870150	+	2812	protein_coding	- && - && -	-
MGG_01537	4898.5	4948.26	4612.76	13541.5	13402.5	12307.7	4819.84	13083.9	-1.44066	1.34738e-180	2.62028e-179	MGG_01537	2	3929451	3937105	-	7517	protein_coding	- && sp|O93937|PYR1_EMENI Protein pyrABCN OS=Emericella nidulans (strain FGSC A4 / ATCC 38163 / CBS 112.46 / NRRL 194 / M139) OX=227321 GN=pyrABCN PE=3 SV=2 && PF00185:Aspartate/ornithine carbamoyltransferase, Asp/Orn binding domain|PF02729:Aspartate/ornithine carbamoyltransferase, carbamoyl-P binding domain|PF02786:Carbamoyl-phosphate synthase L chain, ATP binding domain|PF02787:Carbamoyl-phosph…	-
MGG_07766	36.2583	31.1483	45.6619	923.308	982	1055.1	37.6895	986.804	-4.71411	1.62894e-180	3.16299e-179	MGG_07766	3	5677869	5678654	-	786	protein_coding	- && - && -	-
MGG_02926	821.251	809.857	787.21	3209.34	3267.04	2909.99	806.106	3128.79	-1.95647	1.6796e-180	3.25638e-179	MGG_02926	7	1004553	1005672	-	738	protein_coding	- && - && -	-
MGG_12722	78.8618	62.2967	56.6207	982.982	1035.32	1016.91	65.9264	1011.74	-3.9403	2.02886e-180	3.92751e-179	MGG_12722	4	2253264	2255777	-	2184	protein_coding	- && - && -	-
MGG_04850	246.557	266.491	269.405	1588.39	1504.1	1653.03	260.818	1581.84	-2.60039	4.0897e-179	7.86896e-178	MGG_04850	3	3707261	3709782	+	2285	protein_coding	- && sp|G4N2A8|MFS1_MAGO7 MFS-type transporter 1 OS=Magnaporthe oryzae (strain 70-15 / ATCC MYA-4617 / FGSC 8958) OX=242507 GN=MFS1 PE=3 SV=1 && PF07690:Major Facilitator Superfamily	-
MGG_11021	11636.2	11980.9	12014.5	25519.5	24802.2	24923.1	11877.2	25081.6	-1.07843	9.31812e-179	1.79018e-177	MGG_11021	3	3616387	3619852	+	3466	protein_coding	- && - && PF00004:ATPase family associated with various cellular activities (AAA)	-
MGG_06298	19905.8	19445.2	20740.5	44375.2	42778.1	44160.5	20030.5	43771.3	-1.12782	9.80209e-179	1.88031e-177	MGG_06298	4	4252336	4254087	-	1645	protein_coding	- && - && -	-
MGG_04736	2709.4	2425.25	2953.41	9282.99	8816.9	9227.51	2696.02	9109.13	-1.7568	9.15504e-178	1.74564e-176	MGG_04736	1	6837731	6838642	-	912	protein_coding	- && sp|D4AN96|SWNR_ARTBC Oxidoreductase swnR OS=Arthroderma benhamiae (strain ATCC MYA-4681 / CBS 112371) OX=663331 GN=swnR PE=3 SV=1 && -	-
MGG_01750	304.57	365.993	289.496	1906.29	1841.81	1913.81	320.02	1887.3	-2.5587	4.02429e-177	7.63893e-176	MGG_01750	2	4691720	4695613	+	3822	protein_coding	- && - && -	-
MGG_02065	676.218	748.426	751.594	2726.53	2753.82	2833.61	725.412	2771.32	-1.93351	6.93707e-177	1.31287e-175	MGG_02065	1	451821	455035	-	3135	protein_coding	- && - && PF01048:Phosphorylase superfamily|PF13424:Tetratricopeptide repeat|PF13374:Tetratricopeptide repeat|PF00931:NB-ARC domain	-
MGG_07445	726.979	790.822	830.133	2886.02	3021.54	3016.92	782.645	2974.82	-1.92634	4.09495e-176	7.72686e-175	MGG_07445	3	665986	668956	+	2790	protein_coding	- && sp|Q6MW04|MED19_NEUCR Mediator of RNA polymerase II transcription subunit 19 OS=Neurospora crassa (strain ATCC 24698 / 74-OR23-1A / CBS 708.71 / DSM 1257 / FGSC 987) OX=367110 GN=rox3 PE=3 SV=4 && PF08633:Rox3 mediator complex subunit	-
MGG_06212	331.764	360.802	299.542	1816.24	1960.67	1802.51	330.702	1859.81	-2.49051	9.04382e-176	1.70397e-174	MGG_06212	3	2957346	2960464	-	2889	protein_coding	- && - && -	-
MGG_03871	3465.39	3420.26	3237.43	8424.78	8495.86	8297.88	3374.36	8406.17	-1.31676	1.66319e-175	3.12902e-174	MGG_03871	6	2759775	2762676	-	2790	protein_coding	- && - && -	-
MGG_00068	2345.01	2253.93	2253.87	5998.79	5843.12	6031.65	2284.27	5957.86	-1.38313	9.89255e-175	1.85562e-173	MGG_00068	5	4235388	4237630	+	2243	protein_coding	- && - && -	-
MGG_05124	165.882	175.642	169.862	1259.65	1244.16	1215.5	170.462	1239.77	-2.86217	1.72559e-174	3.23204e-173	MGG_05124	3	4672978	4674445	+	1380	protein_coding	- && - && -	-
MGG_16445	7398.51	7311.21	7121.42	16014.1	15645.4	15691.2	7277.05	15783.6	-1.11699	1.54891e-173	2.89685e-172	MGG_16445	1	6173000	6177227	-	2639	protein_coding	- && - && -	-
MGG_00354	4636.53	4642.83	4420.98	10577.4	11032	10769.2	4566.78	10792.9	-1.24074	1.84005e-173	3.4363e-172	MGG_00354	5	3146822	3152273	-	4481	protein_coding	- && sp|P24488|HAP2_SCHPO Transcriptional activator hap2 OS=Schizosaccharomyces pombe (strain 972 / ATCC 24843) OX=284812 GN=hap2 PE=3 SV=1 && PF02045:CCAAT-binding transcription factor (CBF-B/NF-YA) subunit B	-
MGG_00184	1602.62	1805.74	1689.49	5023.4	5174.39	5193.68	1699.28	5130.49	-1.59386	4.39079e-173	8.18776e-172	MGG_00184	5	3814933	3818683	+	3615	protein_coding	- && - && PF00046:Homeodomain	-
MGG_06250	8492.6	8519.94	8274.84	17635.1	17728.2	17882.2	8429.13	17748.5	-1.07421	8.25195e-173	1.53653e-171	MGG_06250	4	4406739	4409146	-	2283	protein_coding	- && sp|P38992|SUR2_YEAST Sphingolipid C4-hydroxylase SUR2 OS=Saccharomyces cerevisiae (strain ATCC 204508 / S288c) OX=559292 GN=SUR2 PE=1 SV=1 && PF04116:Fatty acid hydroxylase superfamily	-
MGG_06872	115.12	148.82	137.899	1250.97	1204.17	1157.67	133.946	1204.27	-3.16714	5.83258e-172	1.08445e-170	MGG_06872	1	3066282	3069829	-	3225	protein_coding	- && sp|B6H067|PRX9_PENRW Cytochrome P450 monooxygenase prx9 OS=Penicillium rubens (strain ATCC 28089 / DSM 1075 / NRRL 1951 / Wisconsin 54-1255) OX=500485 GN=prx9 PE=2 SV=1 && -	-
MGG_02774	9961.97	9847.2	10306.8	25094.2	28645.7	28644.9	10038.7	27461.6	-1.45186	1.19952e-171	2.227e-170	MGG_02774	7	1562046	1564626	+	2493	protein_coding	- && sp|Q4WYN3|CRMD_ASPFU Putative copper transporter crmD OS=Neosartorya fumigata (strain ATCC MYA-4609 / Af293 / CBS 101355 / FGSC A1100) OX=330879 GN=crmD PE=2 SV=1 && PF04145:Ctr copper transporter family	-
MGG_05674	949.968	972.521	968.031	3074.8	3083.75	3084.56	963.507	3081.04	-1.67699	1.22691e-171	2.27453e-170	MGG_05674	1	6078173	6081446	-	2836	protein_coding	- && sp|Q94AH3|NIPA4_ARATH Probable magnesium transporter NIPA4 OS=Arabidopsis thaliana OX=3702 GN=At1g71900 PE=2 SV=1 && PF05653:Magnesium transporter NIPA	-
MGG_08168	3127.28	3061.19	3030.12	7471.09	7286.13	7444.64	3072.86	7400.62	-1.26809	3.73938e-171	6.91213e-170	MGG_08168	2	5928172	5932223	+	3662	protein_coding	- && sp|O74308|YOG2_SCHPO Uncharacterized transcriptional regulatory protein C15D4.02 OS=Schizosaccharomyces pombe (strain 972 / ATCC 24843) OX=284812 GN=SPBC15D4.02 PE=3 SV=3 && PF00172:Fungal Zn(2)-Cys(6) binuclear cluster domain	-
MGG_04659	1334.31	1291.79	1221.91	3938.44	3889.12	3898.53	1282.67	3908.7	-1.60746	6.7162e-171	1.23787e-169	MGG_04659	2	1180646	1183741	+	3096	protein_coding	- && - && -	-
MGG_03144	2414.8	2409.67	2459.35	6046.53	6007.53	6127.67	2427.94	6060.58	-1.31978	8.17165e-171	1.50176e-169	MGG_03144	4	2908443	2913273	-	4698	protein_coding	- && - && PF02902:Ulp1 protease family, C-terminal catalytic domain	-
MGG_17429	247.463	267.357	210.958	1639.39	1532.99	1541.74	241.926	1571.37	-2.69818	1.43251e-170	2.62125e-169	MGG_17429	5	2503559	2506696	+	2244	protein_coding	- && sp|J9VY90|LAC1_CRYNH Laccase-1 OS=Cryptococcus neoformans var. grubii serotype A (strain H99 / ATCC 208821 / CBS 10515 / FGSC 9487) OX=235443 GN=LAC1 PE=1 SV=1 && PF07731:Multicopper oxidase|PF07732:Multicopper oxidase|PF00394:Multicopper oxidase	-
MGG_00634	2538.08	2530.8	2653.87	6548.87	6406.33	6633.94	2574.25	6529.71	-1.34298	5.80313e-170	1.0573e-168	MGG_00634	5	2177713	2182105	-	4254	protein_coding	- && sp|P22944|NIR_EMENI Nitrite reductase [NAD(P)H] OS=Emericella nidulans (strain FGSC A4 / ATCC 38163 / CBS 112.46 / NRRL 194 / M139) OX=227321 GN=niiA PE=3 SV=2 && PF01077:Nitrite and sulphite reductase 4Fe-4S domain|PF07992:Pyridine nucleotide-disulphide oxidoreductase|PF04324:BFD-like [2Fe-2S] binding domain|PF03460:Nitrite/Sulfite reductase ferredoxin-like half domain	-
MGG_04790	1364.22	1339.38	1202.73	4211.85	4225.71	4128.76	1302.11	4188.77	-1.68545	6.68587e-170	1.21639e-168	MGG_04790	2	1425916	1432548	-	6360	protein_coding	- && sp|P22216|RAD53_YEAST Serine/threonine-protein kinase RAD53 OS=Saccharomyces cerevisiae (strain ATCC 204508 / S288c) OX=559292 GN=RAD53 PE=1 SV=1 && PF00498:FHA domain|PF00069:Protein kinase domain	-
MGG_06052	1283.54	1346.3	1242	3986.17	3889.12	3871.25	1290.62	3915.52	-1.60086	6.91245e-170	1.25581e-168	MGG_06052	3	2398224	2402131	-	3840	protein_coding	- && sp|O13942|YEPC_SCHPO Uncharacterized protein C23H3.12c OS=Schizosaccharomyces pombe (strain 972 / ATCC 24843) OX=284812 GN=SPAC23H3.12c PE=4 SV=1 && PF10173:Mitochondrial K+-H+ exchange-related	-
MGG_01782	1149.39	1129.13	1131.5	3393.78	3461.44	3504.64	1136.67	3453.29	-1.60318	1.02531e-169	1.86005e-168	MGG_01782	2	4813980	4817058	-	3079	protein_coding	- && - && -	-
MGG_12805	3952.16	4023.33	4165.27	9787.5	9393.43	9807.98	4046.92	9662.97	-1.2557	2.22531e-169	4.03128e-168	MGG_12805	4	3386150	3389040	+	2588	protein_coding	- && sp|P13228|TRP_NEUCR Tryptophan synthase OS=Neurospora crassa (strain ATCC 24698 / 74-OR23-1A / CBS 708.71 / DSM 1257 / FGSC 987) OX=367110 GN=trp-3 PE=1 SV=1 && PF00290:Tryptophan synthase alpha chain|PF00291:Pyridoxal-phosphate dependent enzyme	-
MGG_06484	9485.17	9084.94	9488.53	20030.7	21023	21023.5	9352.88	20692.4	-1.14566	4.85227e-169	8.77764e-168	MGG_06484	4	3570041	3571741	-	1701	protein_coding	- && - && -	-
MGG_06053	792.244	736.312	704.106	2765.58	2707.17	2860.89	744.221	2777.88	-1.90022	7.24745e-169	1.30547e-167	MGG_06053	3	2402355	2404316	+	1859	protein_coding	- && sp|Q12516|SRF1_YEAST Regulator of phospholipase D SRF1 OS=Saccharomyces cerevisiae (strain ATCC 204508 / S288c) OX=559292 GN=SRF1 PE=1 SV=1 && -	-
MGG_16181	1490.22	1502.91	1305.93	4662.11	4600.07	4636.12	1433.02	4632.77	-1.69252	3.27915e-168	5.8983e-167	MGG_16181	1	2890890	2895829	-	3741	protein_coding	- && - && -	-
MGG_17884	466.826	550.288	463.011	2471.56	2281.71	2283.69	493.375	2345.65	-2.24835	7.3385e-168	1.31627e-166	MGG_17884	7	569646	571245	-	1065	protein_coding	- && - && -	-
MGG_01778	1196.52	1123.94	1242	3802.81	3693.61	3923.63	1187.49	3806.68	-1.681	7.7352e-168	1.38546e-166	MGG_01778	2	4795857	4799722	+	3393	protein_coding	- && sp|A0A443HJZ5|VDTG1_BYSSP MFS-type transporter VdtG OS=Byssochlamys spectabilis OX=264951 GN=VdtG PE=3 SV=1 && PF07690:Major Facilitator Superfamily	-
MGG_05720	687.095	606.528	578.992	2534.49	2600.52	2597.93	624.205	2577.65	-2.04607	1.3911e-167	2.48811e-166	CLF1	1	6238920	6241587	+	2668	protein_coding	- && sp|Q527H0|CLF1_MAGO7 Pre-mRNA-splicing factor CLF1 OS=Magnaporthe oryzae (strain 70-15 / ATCC MYA-4617 / FGSC 8958) OX=242507 GN=CLF1 PE=3 SV=1 && PF02184:HAT (Half-A-TPR) repeat	-
MGG_11141	1134.89	1142.97	1104.1	3542.42	3371.46	3492.64	1127.32	3468.84	-1.62149	2.55041e-167	4.54882e-166	MGG_11141	2	4823022	4827218	+	4123	protein_coding	- && sp|Q7S8C4|LONM_NEUCR Lon protease homolog, mitochondrial OS=Neurospora crassa (strain ATCC 24698 / 74-OR23-1A / CBS 708.71 / DSM 1257 / FGSC 987) OX=367110 GN=pim1 PE=3 SV=1 && PF00004:ATPase family associated with various cellular activities (AAA)|PF05362:Lon protease (S16) C-terminal proteolytic domain|PF02190:ATP-dependent protease La (LON) substrate-binding domain	-
MGG_02004	949.968	783.9	927.849	3481.66	3886.9	3857.07	887.239	3741.88	-2.07695	7.8772e-167	1.40102e-165	MGG_02004	1	201074	201655	+	582	protein_coding	- && - && -	-
MGG_06475	4240.41	4434.31	3938.79	11359.6	11275.2	10773.6	4204.51	11136.2	-1.40508	8.86267e-167	1.57408e-165	MGG_06475	4	3604503	3607860	-	3117	protein_coding	- && sp|O13728|AIN1_SCHPO Alpha-actinin-like protein 1 OS=Schizosaccharomyces pombe (strain 972 / ATCC 24843) OX=284812 GN=ain1 PE=1 SV=1 && PF08726:Ca2+ insensitive EF hand|PF00307:Calponin homology (CH) domain	-
MGG_07479	2681.3	2537.73	2723.27	6916.67	6654.05	6932.91	2647.43	6834.54	-1.36846	1.75241e-166	3.09943e-165	MGG_07479	3	777558	781107	-	3269	protein_coding	- && - && -	-
MGG_09717	254.715	254.378	231.962	1732.69	1464.11	1566.83	247.018	1587.88	-2.68415	2.43423e-166	4.29337e-165	MGG_09717	4	5400690	5404665	-	3326	protein_coding	- && sp|G2QG48|XYLO_MYCTT Xylooligosaccharide oxidase OS=Myceliophthora thermophila (strain ATCC 42464 / BCRC 31852 / DSM 1799) OX=573729 GN=xylO PE=1 SV=1 && PF01565:FAD binding domain|PF08031:Berberine and berberine like	-
MGG_01612	28.1002	28.5527	33.7898	910.289	850.919	841.245	30.1475	867.484	-4.84808	1.39294e-165	2.43986e-164	MGG_01612	2	4185269	4187627	+	2219	protein_coding	- && - && -	-
MGG_08135	1899.94	1924.28	1787.21	5149.26	5119.95	5019.1	1870.47	5096.11	-1.44581	7.75549e-165	1.35284e-163	MGG_08135	2	5815678	5820438	-	4597	protein_coding	- && sp|O43043|SCAP_SCHPO Sterol regulatory element-binding protein cleavage-activating protein OS=Schizosaccharomyces pombe (strain 972 / ATCC 24843) OX=284812 GN=scp1 PE=1 SV=1 && PF12349:Sterol-sensing domain of SREBP cleavage-activation	-
MGG_11611	2252.55	2231.43	2118.71	6143.09	5708.71	5949.82	2200.9	5933.87	-1.43084	3.16064e-162	5.46824e-161	MGG_11611	5	3418910	3420605	-	1527	protein_coding	- && sp|Q9QXW9|LAT2_MOUSE Large neutral amino acids transporter small subunit 2 OS=Mus musculus OX=10090 GN=Slc7a8 PE=1 SV=1 && PF13520:Amino acid permease	-
MGG_17540	464.106	520.87	471.23	2020.21	2055.09	2097.11	485.402	2057.47	-2.08296	3.49572e-162	6.03153e-161	MGG_17540	5	4167062	4170454	+	3125	protein_coding	- && - && -	-
MGG_02374	346.267	308.888	344.29	1637.22	1661.85	1763.23	333.148	1687.43	-2.34133	9.49329e-162	1.63133e-160	MGG_02374	1	1583769	1586067	-	2223	protein_coding	- && - && -	-
MGG_08887	1852.8	1903.51	1970.77	5079.82	4983.32	5186.04	1909.03	5083.06	-1.41292	3.352e-161	5.74454e-160	MGG_08887	2	1989049	1994444	-	5213	protein_coding	- && sp|O13818|YEE2_SCHPO Uncharacterized PH domain-containing protein C19A8.02 OS=Schizosaccharomyces pombe (strain 972 / ATCC 24843) OX=284812 GN=SPAC19A8.02 PE=4 SV=1 && PF16746:BAR domain of APPL family|PF16016:VAD1 Analog of StAR-related lipid transfer domain	-
MGG_03920	7678.6	8032.81	7388.09	17233.6	17177.2	17203.5	7699.84	17204.8	-1.15982	4.19428e-161	7.17832e-160	MGG_03920	6	2576923	2578740	-	1742	protein_coding	- && sp|Q03529|SCS7_YEAST Ceramide very long chain fatty acid hydroxylase SCS7 OS=Saccharomyces cerevisiae (strain ATCC 204508 / S288c) OX=559292 GN=SCS7 PE=1 SV=1 && PF04116:Fatty acid hydroxylase superfamily|PF00173:Cytochrome b5-like Heme/Steroid binding domain	-
MGG_11140	935.464	895.515	927.849	2889.27	2970.44	2939.45	919.61	2933.05	-1.67348	4.9895e-161	8.51635e-160	MGG_11140	2	4830833	4835763	+	4843	protein_coding	- && sp|Q65XV8|RK176_ORYSJ Receptor-like cytoplasmic kinase 176 OS=Oryza sativa subsp. japonica OX=39947 GN=RLCK176 PE=1 SV=1 && PF00069:Protein kinase domain	-
MGG_04677	5188.56	5909.53	5020.06	16618.5	15513.2	15439.2	5372.72	15856.9	-1.56123	1.08463e-160	1.84386e-159	MGG_04677	1	7004608	7006746	+	1938	protein_coding	- && - && PF13632:Glycosyl transferase family group 2	-
MGG_08489	313.634	254.378	256.62	1729.44	1565.2	1755.59	274.877	1683.41	-2.61518	5.70225e-160	9.68087e-159	MGG_08489	4	402625	405945	+	3229	protein_coding	- && - && PF06839:GRF zinc finger	-
MGG_03625	417.877	436.077	446.573	1829.26	2037.32	1977.09	433.509	1947.89	-2.16769	1.41997e-159	2.4075e-158	MGG_03625	4	1215427	1217899	+	2340	protein_coding	- && - && -	-
MGG_08589	67.9843	62.2967	61.1869	840.851	856.473	867.432	63.8226	854.918	-3.7439	6.01816e-158	1.01359e-156	MGG_08589	4	786381	788212	+	1486	protein_coding	- && - && PF12697:Alpha/beta hydrolase family	-
MGG_09413	377.993	462.899	389.952	2103.75	2032.87	1946.54	410.281	2027.72	-2.30411	1.16232e-157	1.95243e-156	MGG_09413	6	3361408	3365208	+	3801	protein_coding	- && sp|Q3UMW7|MAPK3_MOUSE MAP kinase-activated protein kinase 3 OS=Mus musculus OX=10090 GN=Mapkapk3 PE=1 SV=2 && PF00069:Protein kinase domain	-
MGG_13223	585.572	570.188	529.678	2166.68	2140.63	2198.58	561.812	2168.63	-1.94845	4.05319e-157	6.79043e-156	MGG_13223	3	2458782	2462810	-	4029	protein_coding	- && sp|Q05549|HRQ1_YEAST ATP-dependent helicase HRQ1 OS=Saccharomyces cerevisiae (strain ATCC 204508 / S288c) OX=559292 GN=HRQ1 PE=1 SV=1 && PF00270:DEAD/DEAH box helicase|PF09369:Domain of unknown function (DUF1998)|PF00271:Helicase conserved C-terminal domain	-
MGG_00521	1610.78	1566.07	1483.1	4382.19	4365.68	4255.32	1553.31	4334.4	-1.48039	8.49136e-156	1.41512e-154	MGG_00521	5	2610520	2614004	+	3485	protein_coding	- && sp|Q3UJK4|GTPB2_MOUSE GTP-binding protein 2 OS=Mus musculus OX=10090 GN=Gtpbp2 PE=1 SV=1 && PF00009:Elongation factor Tu GTP binding domain	-
MGG_00203	58.9198	50.1835	63.0134	831.086	939.788	845.609	57.3722	872.161	-3.92821	8.77197e-156	1.45996e-154	MGG_00203	5	3710919	3713439	-	2521	protein_coding	- && - && PF14479:Prion-inhibition and propagation	-
MGG_11188	1987.86	2131.93	1811.86	6000.96	6326.35	5932.36	1977.22	6086.56	-1.6218	1.12041e-155	1.86232e-154	MGG_11188	2	3945370	3949475	+	4106	protein_coding	- && - && -	-
MGG_04545	8975.75	9225.1	9067.53	18927.3	18228.1	18661.2	9089.46	18605.5	-1.03345	5.95979e-155	9.89326e-154	CCP1	1	7264921	7267125	-	1929	protein_coding	- && sp|A4QVH4|CCPR_MAGO7 Cytochrome c peroxidase, mitochondrial OS=Magnaporthe oryzae (strain 70-15 / ATCC MYA-4617 / FGSC 8958) OX=242507 GN=CCP1 PE=3 SV=1 && PF00141:Peroxidase	-
MGG_08113	5592.84	5412.03	5764.35	12610.6	12192.8	12758.3	5589.74	12520.6	-1.16356	3.60522e-154	5.95353e-153	MGG_08113	2	5732948	5734387	+	1211	protein_coding	- && - && PF01284:Membrane-associating domain	-
MGG_05980	2601.53	2844.02	2574.42	7008.9	6909.55	6848.89	2673.32	6922.45	-1.3724	5.36629e-154	8.8502e-153	MGG_05980	3	2178041	2179478	-	1438	protein_coding	- && sp|O59905|PDX1_CERNC Pyridoxal 5'-phosphate synthase subunit PDX1 OS=Cercospora nicotianae OX=29003 GN=PDX1 PE=1 SV=1 && PF01680:SOR/SNZ family	-
MGG_05451	3762.71	3920.37	3641.99	9201.62	9037.96	8745.24	3775.02	8994.94	-1.25249	1.60661e-153	2.63936e-152	MGG_05451	1	5258081	5260729	+	2472	protein_coding	- && sp|O94361|YHOE_SCHPO Uncharacterized acyltransferase C428.14 OS=Schizosaccharomyces pombe (strain 972 / ATCC 24843) OX=284812 GN=SPBC428.14 PE=3 SV=1 && PF16076:Acyltransferase C-terminus|PF01553:Acyltransferase	-
MGG_11561	3420.97	3409.88	3356.15	7885.55	8189.26	7706.5	3395.67	7927.1	-1.22305	2.54238e-153	4.17127e-152	MGG_11561	5	2555800	2561790	-	5088	protein_coding	- && - && -	-
MGG_08105	652.65	677.477	701.366	2338.11	2367.24	2373.16	677.164	2359.5	-1.80094	4.08831e-153	6.69903e-152	MGG_08105	2	5708422	5711862	-	3330	protein_coding	- && sp|Q54Y08|NGAP_DICDI Probable Ras GTPase-activating-like protein ngap OS=Dictyostelium discoideum OX=44689 GN=ngap PE=2 SV=1 && PF00616:GTPase-activator protein for Ras-like GTPase	-
MGG_09784	1326.15	1413.79	1319.63	3938.44	3883.57	3782.87	1353.19	3868.29	-1.51506	9.96401e-153	1.62848e-151	MGG_09784	4	5184554	5191132	+	6044	protein_coding	- && - && -	-
MGG_03205	3719.2	3983.53	3333.32	10530.7	10476.5	10383	3678.68	10463.4	-1.50788	4.31652e-152	7.01863e-151	MGG_03205	4	2699771	2702594	+	2729	protein_coding	- && sp|G1UB37|FLU1_CANAL Major facilitator superfamily multidrug transporter FLU1 OS=Candida albicans (strain SC5314 / ATCC MYA-2876) OX=237561 GN=FLU1 PE=2 SV=1 && PF07690:Major Facilitator Superfamily	-
MGG_02573	506.71	546.827	515.979	2034.32	2067.31	1977.09	523.172	2026.24	-1.95303	1.35532e-151	2.20093e-150	MGG_02573	7	2339585	2341949	-	2297	protein_coding	- && sp|Q8N0N3|BGBP_PENMO Beta-1,3-glucan-binding protein OS=Penaeus monodon OX=6687 PE=2 SV=1 && PF00722:Glycosyl hydrolases family 16	-
MGG_01708	267.405	318.405	301.368	1618.77	1501.88	1553.74	295.726	1558.13	-2.39685	1.5791e-151	2.56105e-150	MGG_01708	2	4534535	4536466	-	1932	protein_coding	- && sp|Q8TCF1|ZFAN1_HUMAN AN1-type zinc finger protein 1 OS=Homo sapiens OX=9606 GN=ZFAND1 PE=1 SV=1 && PF01428:AN1-like Zinc finger	-
MGG_01101	2848.09	2871.7	2627.38	8156.79	7603.84	7302.79	2782.39	7687.81	-1.46614	1.23878e-150	2.00144e-149	MGG_01101	5	509178	512025	+	2559	protein_coding	- && - && PF12505:Protein of unknown function (DUF3712)	-
MGG_05992	940.903	959.542	999.995	3118.2	3055.98	2923.08	966.813	3032.42	-1.64925	2.21908e-150	3.5807e-149	MGG_05992	3	2212908	2215019	-	1980	protein_coding	- && sp|P07850|SUOX_CHICK Sulfite oxidase OS=Gallus gallus OX=9031 GN=SUOX PE=1 SV=3 && PF03404:Mo-co oxidoreductase dimerisation domain|PF00174:Oxidoreductase molybdopterin binding domain|PF00173:Cytochrome b5-like Heme/Steroid binding domain	-
MGG_08112	2453.78	2545.51	2439.26	6024.83	5985.31	5862.53	2479.52	5957.56	-1.26453	6.1361e-150	9.85112e-149	MGG_08112	2	5727351	5730339	-	2805	protein_coding	- && sp|F4HX15|LPAI_ARATH Phospholipase A I OS=Arabidopsis thaliana OX=3702 GN=PLA1 PE=3 SV=1 && PF01734:Patatin-like phospholipase	-
MGG_07203	929.119	911.954	926.936	2853.47	2882.68	2759.41	922.67	2831.85	-1.61793	1.9462e-148	3.10877e-147	MGG_07203	2	6748837	6751816	+	2414	protein_coding	- && sp|Q9UTE3|SEB1_SCHPO Rpb7-binding protein seb1 OS=Schizosaccharomyces pombe (strain 972 / ATCC 24843) OX=284812 GN=seb1 PE=1 SV=3 && PF00076:RNA recognition motif. (a.k.a. RRM, RBD, or RNP domain)|PF04818:RNA polymerase II-binding domain.	-
MGG_04030	654.463	703.434	599.084	2454.2	2466.11	2399.35	652.327	2439.89	-1.90249	1.99363e-148	3.18055e-147	MGG_04030	6	2177976	2181263	+	2815	protein_coding	- && sp|Q9SKJ7|PT225_ARATH Probable sugar phosphate/phosphate translocator At2g25520 OS=Arabidopsis thaliana OX=3702 GN=At2g25520 PE=1 SV=1 && PF03151:Triose-phosphate Transporter family	-
MGG_01009	436.006	442.134	445.66	1766.33	1779.6	1898.53	441.266	1814.82	-2.04012	9.22896e-148	1.46498e-146	MGG_01009	5	837069	838654	+	1413	protein_coding	- && - && -	-
MGG_08845	547.501	571.053	583.559	2084.22	2092.86	2036.01	567.371	2071.03	-1.86796	2.35451e-147	3.72818e-146	MGG_08845	2	1841718	1845135	+	3418	protein_coding	- && - && PF15365:Proline-rich nuclear receptor coactivator motif	-
MGG_03983	632.708	667.959	621.915	2261.07	2203.95	2283.69	640.86	2249.57	-1.81123	5.81742e-147	9.19992e-146	MGG_03983	6	2332910	2334795	-	1810	protein_coding	- && sp|Q4I624|FES1_GIBZE Hsp70 nucleotide exchange factor FES1 OS=Gibberella zeae (strain ATCC MYA-4620 / CBS 123657 / FGSC 9075 / NRRL 31084 / PH-1) OX=229533 GN=FES1 PE=3 SV=1 && PF08609:Nucleotide exchange factor Fes1	-
MGG_15005	1264.51	1399.95	1456.61	4462.48	4169.06	4643.76	1373.69	4425.1	-1.68766	2.51315e-146	3.95471e-145	MGG_15005	7	1205495	1207711	+	2135	protein_coding	- && - && -	-
MGG_12613	155.004	155.742	145.205	1112.09	1048.65	1036.55	151.984	1065.77	-2.80956	3.54617e-146	5.56648e-145	MGG_12613	7	1874433	1882345	+	7425	protein_coding	- && sp|S0DRI1|FUB1_GIBF5 Reducing polyketide synthase FUB1 OS=Gibberella fujikuroi (strain CBS 195.34 / IMI 58289 / NRRL A-6831) OX=1279085 GN=FUB1 PE=1 SV=1 && PF00109:Beta-ketoacyl synthase, N-terminal domain|PF00107:Zinc-binding dehydrogenase|PF16197:Ketoacyl-synthetase C-terminal extension|PF14765:Polyketide synthase dehydratase|PF08659:KR domain|PF00698:Acyl transferase domain|PF02801:Beta-…	-
MGG_01041	2314.19	2185.58	2248.39	5417.25	5493.2	5551.56	2249.38	5487.34	-1.2867	3.69354e-146	5.79065e-145	MGG_01041	5	707748	709867	+	1946	protein_coding	- && sp|Q01371|WC1_NEUCR White collar 1 protein OS=Neurospora crassa (strain ATCC 24698 / 74-OR23-1A / CBS 708.71 / DSM 1257 / FGSC 987) OX=367110 GN=wc-1 PE=1 SV=2 && PF13426:PAS domain	-
MGG_11636	309.102	325.327	276.711	1657.83	1586.31	1479.54	303.713	1574.56	-2.37341	2.23087e-145	3.48889e-144	MGG_11636	5	3713850	3718799	+	4950	protein_coding	- && sp|Q2MHE4|HT1_ARATH Serine/threonine/tyrosine-protein kinase HT1 OS=Arabidopsis thaliana OX=3702 GN=HT1 PE=1 SV=1 && PF12796:Ankyrin repeats (3 copies)|PF07714:Protein tyrosine kinase	-
MGG_02489	1174.77	1172.39	1096.8	3450.2	3372.57	3279.87	1147.99	3367.55	-1.55243	3.6039e-145	5.62926e-144	MGG_02489	1	2061267	2063333	+	1968	protein_coding	- && sp|P47176|BCA2_YEAST Branched-chain-amino-acid aminotransferase, cytosolic OS=Saccharomyces cerevisiae (strain ATCC 204508 / S288c) OX=559292 GN=BAT2 PE=1 SV=1 && PF01063:Amino-transferase class IV	-
MGG_07027	5888.35	6086.04	5997.23	12238.4	12716	12596.9	5990.54	12517.1	-1.06309	3.682e-145	5.7442e-144	MGG_07027	2	6138356	6146029	+	7155	protein_coding	- && - && -	-
MGG_04133	398.841	455.977	393.605	1992	1822.92	1829.79	416.141	1881.57	-2.17601	3.87379e-145	6.03598e-144	MGG_04133	6	1841161	1845273	-	4056	protein_coding	- && sp|Q7S9B6|ESA1_NEUCR Histone acetyltransferase esa-1 OS=Neurospora crassa (strain ATCC 24698 / 74-OR23-1A / CBS 708.71 / DSM 1257 / FGSC 987) OX=367110 GN=esa-1 PE=3 SV=1 && PF11717:RNA binding activity-knot of a chromodomain|PF17772:MYST family zinc finger domain|PF01853:MOZ/SAS family	-
MGG_08268	383.432	389.354	373.514	1725.1	1645.18	1597.38	382.1	1655.89	-2.11541	6.34917e-145	9.85674e-144	MGG_08268	2	8058959	8061169	+	2211	protein_coding	- && - && -	-
MGG_04037	988.945	906.763	914.15	2969.56	3272.59	3033.28	936.62	3091.81	-1.72301	9.25251e-145	1.4329e-143	MGG_04037	6	2156130	2162160	+	6031	protein_coding	- && - && PF12449:Protein of unknown function (DUF3684)	-
MGG_10562	372.554	378.106	383.56	1633.96	1611.86	1573.38	378.073	1606.4	-2.08712	2.57123e-144	3.97711e-143	MGG_10562	7	2872945	2876520	+	3200	protein_coding	- && sp|Q0CF67|AZPB7_ASPTN Transcription factor ATEG_07667 OS=Aspergillus terreus (strain NIH 2624 / FGSC A1156) OX=341663 GN=ATEG_07667 PE=1 SV=2 && -	-
MGG_00504	1230.06	1361.01	1209.13	3735.55	3756.93	3752.32	1266.73	3748.27	-1.56466	2.90851e-144	4.49334e-143	MGG_00504	5	2664114	2667828	+	3452	protein_coding	- && - && -	-
MGG_01703	552.033	544.231	547.029	2010.45	1940.67	2003.28	547.764	1984.8	-1.85746	8.92877e-144	1.37605e-142	MGG_01703	2	4523163	4526752	-	3421	protein_coding	- && sp|Q1MTP1|THP3_SCHPO THP3 homolog C2A9.11c OS=Schizosaccharomyces pombe (strain 972 / ATCC 24843) OX=284812 GN=SPBC2A9.11c PE=3 SV=1 && PF03399:SAC3/GANP family	-
MGG_16425	260.153	291.583	326.939	1575.37	1640.74	1497	292.892	1571.04	-2.42344	9.89394e-144	1.52295e-142	MGG_16425	1	5873909	5876050	+	1994	protein_coding	- && sp|B0YEK2|AGALD_ASPFC Probable alpha-galactosidase D OS=Neosartorya fumigata (strain CEA10 / CBS 144.89 / FGSC A1163) OX=451804 GN=aglD PE=3 SV=2 && PF17801:Alpha galactosidase C-terminal beta sandwich domain|PF16499:Alpha galactosidase A	-
MGG_04241	3738.23	3641.76	3673.04	8335.81	7991.53	8445.18	3684.34	8257.51	-1.16436	3.76571e-143	5.76848e-142	MGG_04241	6	1442974	1445123	-	2045	protein_coding	- && - && -	-
MGG_16251	2778.29	2788.64	2841.08	6299.33	6316.35	6320.79	2802.67	6312.16	-1.17136	2.54242e-142	3.87589e-141	MGG_16251	1	3846315	3850176	+	3487	protein_coding	- && - && -	-
MGG_05343	1963.39	1816.99	1916.88	4857.4	4865.57	5102.03	1899.09	4941.67	-1.37991	3.28102e-142	4.99589e-141	MGG_05343	1	4882196	4885878	+	3454	protein_coding	- && sp|P53338|MAL13_YEAST Maltose fermentation regulatory protein MAL13 OS=Saccharomyces cerevisiae (strain ATCC 204508 / S288c) OX=559292 GN=MAL13 PE=3 SV=1 && PF04082:Fungal specific transcription factor domain|PF00172:Fungal Zn(2)-Cys(6) binuclear cluster domain	-
MGG_06773	307.289	282.931	346.117	1598.16	1507.44	1550.47	312.112	1552.02	-2.31505	8.49751e-141	1.28925e-139	MGG_06773	1	2686477	2689350	+	2633	protein_coding	- && - && -	-
MGG_06492	652.65	820.24	719.631	2899.04	2766.04	2832.52	730.84	2832.53	-1.95377	2.868e-140	4.34615e-139	MGG_06492	4	3543933	3548359	-	4093	protein_coding	- && sp|P21657|DAL81_YEAST Transcriptional activator protein DAL81 OS=Saccharomyces cerevisiae (strain ATCC 204508 / S288c) OX=559292 GN=DAL81 PE=1 SV=3 && PF04082:Fungal specific transcription factor domain	-
MGG_15234	241.118	237.939	231.049	1219.5	1260.83	1235.14	236.702	1238.49	-2.38731	6.97238e-140	1.05157e-138	MGG_15234	3	2072488	2077432	+	4854	protein_coding	- && - && -	-
MGG_17073	182.198	167.855	207.305	1242.29	1331.92	1573.38	185.786	1382.53	-2.89667	1.7799e-139	2.68125e-138	MGG_17073	4	1431461	1433591	+	1863	protein_coding	- && - && -	-
MGG_07639	259.247	241.4	221.003	1418.05	1263.05	1450.08	240.55	1377.06	-2.51714	1.26067e-138	1.89458e-137	MGG_07639	3	1295594	1299835	-	4137	protein_coding	- && sp|P51907|EAA3_RAT Excitatory amino acid transporter 3 OS=Rattus norvegicus OX=10116 GN=Slc1a1 PE=1 SV=1 && -	-
MGG_01014	2784.64	2673.57	2736.97	6466.41	6297.47	6173.49	2731.73	6312.46	-1.20849	1.69153e-138	2.5391e-137	MGG_01014	5	818444	822768	-	3982	protein_coding	- && sp|Q8WZJ7|C1TC_SCHPO C-1-tetrahydrofolate synthase, cytoplasmic OS=Schizosaccharomyces pombe (strain 972 / ATCC 24843) OX=284812 GN=SPBC839.16 PE=3 SV=1 && PF00763:Tetrahydrofolate dehydrogenase/cyclohydrolase, catalytic domain|PF02882:Tetrahydrofolate dehydrogenase/cyclohydrolase, NAD(P)-binding domain|PF01268:Formate--tetrahydrofolate ligase	-
MGG_11604	291.879	291.583	260.273	1350.79	1485.22	1539.55	281.245	1458.52	-2.37411	9.62975e-138	1.44208e-136	MGG_11604	5	3315926	3318078	-	2153	protein_coding	- && - && -	-
MGG_00602	49243.3	50009.5	45778.8	99097.8	99559.7	97441.5	48343.9	98699.7	-1.0297	1.05819e-137	1.5828e-136	MGG_00602	5	2334477	2336377	-	1820	protein_coding	- && sp|P11115|CPC1_NEUCR Cross-pathway control protein 1 OS=Neurospora crassa (strain ATCC 24698 / 74-OR23-1A / CBS 708.71 / DSM 1257 / FGSC 987) OX=367110 GN=cpc-1 PE=1 SV=2 && PF00170:bZIP transcription factor	-
MGG_01478	1173.86	1109.23	1063.01	3207.17	3304.81	3204.59	1115.37	3238.85	-1.53793	8.1171e-137	1.21127e-135	MGG_01478	2	3717428	3719156	+	1449	protein_coding	- && - && -	-
MGG_00683	3946.72	4281.17	3862.99	9824.39	9586.72	9323.53	4030.29	9578.21	-1.24869	9.19329e-136	1.36545e-134	MGG_00683	5	2005412	2009787	-	4216	protein_coding	- && sp|Q7SEY9|ERO1_NEUCR Endoplasmic reticulum oxidoreductin-1 OS=Neurospora crassa (strain ATCC 24698 / 74-OR23-1A / CBS 708.71 / DSM 1257 / FGSC 987) OX=367110 GN=ero-1 PE=3 SV=1 && PF09749:Uncharacterised conserved protein	-
MGG_05881	1744.93	1702.78	1728.76	4230.29	4192.39	4258.6	1725.49	4227.09	-1.29275	3.16864e-135	4.68434e-134	MGG_05881	3	1819176	1821500	-	2325	protein_coding	- && sp|Q9UV10|HET6_NEUCR Heterokaryon incompatibility protein 6, OR allele OS=Neurospora crassa (strain ATCC 24698 / 74-OR23-1A / CBS 708.71 / DSM 1257 / FGSC 987) OX=367110 GN=het-6 PE=4 SV=1 && PF06985:Heterokaryon incompatibility protein (HET)	-
MGG_07218	99.7104	109.019	82.1913	862.55	889.799	889.254	96.9736	880.534	-3.18077	6.31135e-135	9.31951e-134	MGG_07218	2	6825509	6827785	+	2277	protein_coding	- && sp|W3X7S0|PFMAF_PESFW Transcription factor PfmaF OS=Pestalotiopsis fici (strain W106-1 / CGMCC3.15140) OX=1229662 GN=PfmaF PE=3 SV=1 && PF00172:Fungal Zn(2)-Cys(6) binuclear cluster domain	-
MGG_04018	293.692	274.279	260.273	1495.09	1416.35	1314.79	276.081	1408.74	-2.35123	2.18069e-134	3.20887e-133	MGG_04018	6	2218274	2221575	-	2782	protein_coding	- && sp|Q7ZTL7|BCS1_XENLA Mitochondrial chaperone BCS1 OS=Xenopus laevis OX=8355 GN=bcs1l PE=2 SV=1 && PF08740:BCS1 N terminal|PF00004:ATPase family associated with various cellular activities (AAA)	-
MGG_09412	23157.3	23753.2	20599	57486	55505.2	52855.5	22503.2	55282.2	-1.29666	2.30566e-134	3.38883e-133	MGG_09412	6	3363182	3366351	-	3091	protein_coding	- && sp|Q3UMW7|MAPK3_MOUSE MAP kinase-activated protein kinase 3 OS=Mus musculus OX=10090 GN=Mapkapk3 PE=1 SV=2 && -	-
MGG_18016	101.523	96.0407	85.8443	876.655	887.577	1071.47	94.4694	945.234	-3.32241	8.08653e-134	1.18307e-132	MGG_18016	7	2239054	2240207	-	923	protein_coding	- && - && PF00172:Fungal Zn(2)-Cys(6) binuclear cluster domain	-
MGG_15496	568.349	500.969	540.636	1925.82	2092.86	2078.56	536.652	2032.41	-1.92159	9.02444e-133	1.31424e-131	MGG_15496	2	95695	99013	-	3319	protein_coding	- && sp|Q7ZTL7|BCS1_XENLA Mitochondrial chaperone BCS1 OS=Xenopus laevis OX=8355 GN=bcs1l PE=2 SV=1 && PF00004:ATPase family associated with various cellular activities (AAA)|PF08740:BCS1 N terminal	-
MGG_06648	4506.91	4617.74	4579.88	9263.46	9595.61	9569.03	4568.18	9476.03	-1.05262	1.59947e-132	2.32399e-131	MGG_06648	1	2276302	2279942	-	3641	protein_coding	- && sp|Q7ZUW2|HYOU1_DANRE Hypoxia up-regulated protein 1 OS=Danio rerio OX=7955 GN=hyou1 PE=2 SV=1 && PF00012:Hsp70 protein	-
MGG_08561	1886.34	2027.24	1895.88	5020.15	4738.93	4919.81	1936.49	4892.96	-1.33708	1.66046e-132	2.40985e-131	MGG_08561	4	668967	672303	+	3265	protein_coding	- && sp|O14099|YERG_SCHPO Uncharacterized RING finger protein C2F3.16 OS=Schizosaccharomyces pombe (strain 972 / ATCC 24843) OX=284812 GN=SPAC2F3.16 PE=4 SV=1 && PF05495:CHY zinc finger|PF13639:Ring finger domain|PF14599:Zinc-ribbon	-
MGG_11680	88.8329	101.232	101.369	814.811	957.561	895.8	97.1448	889.391	-3.19403	2.7161e-132	3.93293e-131	MGG_11680	5	4262081	4264806	+	2657	protein_coding	- && sp|P27643|SP5K_BACSU Stage V sporulation protein K OS=Bacillus subtilis (strain 168) OX=224308 GN=spoVK PE=2 SV=3 && PF17866:AAA lid domain|PF00004:ATPase family associated with various cellular activities (AAA)	-
MGG_05047	3437.29	3610.61	3204.55	8233.83	8077.06	8164.77	3417.48	8158.55	-1.25519	3.03793e-132	4.39392e-131	MGG_05047	3	4409093	4412994	-	3773	protein_coding	- && - && -	-
MGG_07660	9063.67	9571.2	8343.34	20790.2	20702	20605.6	8992.73	20699.2	-1.20265	3.25646e-132	4.70464e-131	MGG_07660	3	1395438	1400068	-	4179	protein_coding	- && sp|Q6IN01|PPR3B_RAT Protein phosphatase 1 regulatory subunit 3B OS=Rattus norvegicus OX=10116 GN=Ppp1r3b PE=1 SV=1 && PF03370:Carbohydrate/starch-binding module (family 21)	-
MGG_07571	4479.71	4230.98	4877.6	11004.8	10968.6	11368.3	4529.43	11113.9	-1.29513	4.90035e-132	7.0555e-131	MGG_07571	3	1070610	1072185	+	1498	protein_coding	- && - && PF01476:LysM domain	-
MGG_07144	1464.84	1478.68	1457.53	3842.96	3654.73	3806.88	1467.01	3768.19	-1.36098	5.03693e-132	7.24393e-131	MGG_07144	2	6530571	6530854	-	207	protein_coding	- && - && -	-
MGG_08044	6.3452	12.9785	11.8721	918.968	898.686	931.807	10.3986	916.487	-6.45696	7.06241e-132	1.0134e-130	MGG_08044	2	5516221	5518057	-	1679	protein_coding	- && - && -	-
MGG_12797	9554.07	9180.98	10421.9	22163.7	22899.3	23969.5	9718.97	23010.8	-1.24351	2.01402e-131	2.88668e-130	MGG_12797	4	3282732	3284336	-	1232	protein_coding	- && sp|Q9P8F8|H1_EMENI Histone H1 OS=Emericella nidulans (strain FGSC A4 / ATCC 38163 / CBS 112.46 / NRRL 194 / M139) OX=227321 GN=hhoA PE=3 SV=1 && PF00538:linker histone H1 and H5 family	-
MGG_06084	2849.9	2762.69	2868.48	6465.33	6315.24	6207.32	2827.02	6329.3	-1.16287	3.74351e-131	5.3595e-130	MGG_06084	3	2521771	2524850	-	2999	protein_coding	- && - && -	-
MGG_02701	2473.72	2375.93	2341.54	5620.14	5476.54	5741.42	2397.06	5612.7	-1.22747	8.19356e-131	1.1691e-129	MGG_02701	7	1815892	1821704	+	5485	protein_coding	- && - && -	-
MGG_09755	852.07	884.267	884.014	2594.16	2557.2	2536.83	873.45	2562.73	-1.55282	1.23923e-130	1.76226e-129	MGG_09755	4	5297605	5302133	-	4466	protein_coding	- && - && -	-
MGG_01850	112.401	95.1755	90.4105	850.615	835.367	893.618	99.3289	859.867	-3.11422	1.36802e-130	1.94322e-129	MGG_01850	2	5093856	5095788	+	1933	protein_coding	- && - && -	-
MGG_09884	2577.06	2763.55	2621.9	6540.19	6229.7	6152.76	2654.17	6307.55	-1.24868	1.41735e-130	2.01106e-129	MGG_09884	1	4227013	4230206	+	3194	protein_coding	- && sp|O13779|YF2E_SCHPO Putative metal ion transporter C17A12.14 OS=Schizosaccharomyces pombe (strain 972 / ATCC 24843) OX=284812 GN=SPAC17A2.14 PE=1 SV=4 && PF01544:CorA-like Mg2+ transporter protein	-
MGG_00987	3996.57	3931.61	4269.38	9340.49	9139.05	9839.62	4065.86	9439.72	-1.21531	1.56306e-130	2.21533e-129	MGG_00987	5	914371	918082	-	2408	protein_coding	- && - && PF16561:Glycogen recognition site of AMP-activated protein kinase	-
MGG_11633	439.632	453.382	420.089	1763.07	1678.51	1651.94	437.701	1697.84	-1.95536	1.59653e-130	2.26024e-129	MGG_11633	5	3649047	3651895	-	2628	protein_coding	- && - && PF06011:Transient receptor potential (TRP) ion channel	-
MGG_00139	1341.56	1265.83	1187.21	3607.52	3534.76	3515.55	1264.87	3552.61	-1.48985	5.23997e-130	7.37721e-129	MGG_00139	5	3984385	3987702	-	2794	protein_coding	- && sp|Q7S304|BRE1_NEUCR E3 ubiquitin-protein ligase bre1 OS=Neurospora crassa (strain ATCC 24698 / 74-OR23-1A / CBS 708.71 / DSM 1257 / FGSC 987) OX=367110 GN=upl-1 PE=3 SV=2 && PF08647:BRE1 E3 ubiquitin ligase|PF13920:Zinc finger, C3HC4 type (RING finger)	-
MGG_05033	1433.11	1421.58	1273.05	3914.57	3834.69	3786.15	1375.91	3845.13	-1.48243	7.36649e-130	1.03596e-128	MGG_05033	3	4364631	4367012	-	2229	protein_coding	- && - && PF00172:Fungal Zn(2)-Cys(6) binuclear cluster domain	-
MGG_08495	574.694	642.867	559.814	2142.81	2090.64	2089.47	592.459	2107.64	-1.83017	8.05098e-130	1.13097e-128	MGG_08495	4	420962	423193	+	2232	protein_coding	- && - && PF06985:Heterokaryon incompatibility protein (HET)	-
MGG_10153	3624.02	3633.97	3344.27	8417.19	8224.81	7953.09	3534.09	8198.36	-1.21389	1.20443e-129	1.69006e-128	MGG_10153	2	1623996	1626828	-	2632	protein_coding	- && sp|Q12427|STB3_YEAST Protein STB3 OS=Saccharomyces cerevisiae (strain ATCC 204508 / S288c) OX=559292 GN=STB3 PE=1 SV=1 && -	-
MGG_04660	4422.61	4397.97	4189.02	9648.63	9582.28	9124.94	4336.53	9451.95	-1.12401	1.26033e-129	1.76654e-128	MGG_04660	2	1184263	1186458	+	2087	protein_coding	- && sp|Q9HGY5|PHO85_CANAX Negative regulator of the PHO system OS=Candida albicans OX=5476 GN=PHO85 PE=3 SV=1 && PF00069:Protein kinase domain	-
MGG_07447	7858.99	8084.73	7522.33	15789.5	15757.6	15863.6	7822.02	15803.6	-1.01456	1.94214e-129	2.71322e-128	MGG_07447	3	674152	677688	+	3476	protein_coding	- && - && -	-
MGG_04555	581.946	596.145	559.814	2174.28	1947.34	2111.3	579.302	2077.64	-1.8424	4.92123e-129	6.86001e-128	MGG_04555	1	7222836	7224576	-	1741	protein_coding	- && sp|P0CT91|LIPA_SODAL Lipase A OS=Sodiomyces alcalophilus OX=398408 GN=lipA PE=1 SV=1 && PF01764:Lipase (class 3)	-
MGG_00150	34258.7	35859.5	32666.5	70285.3	68235.7	68332.9	34261.6	68951.3	-1.00896	1.4302e-128	1.98928e-127	MGG_00150	5	3939275	3941260	-	1986	protein_coding	- && - && PF06687:SUR7/PalI family	-
MGG_14757	2427.49	2376.79	2521.45	5691.75	6174.16	5833.07	2441.91	5899.66	-1.2727	2.97536e-128	4.1204e-127	MGG_14757	2	1930085	1938407	-	8215	protein_coding	- && sp|P34756|FAB1_YEAST 1-phosphatidylinositol 3-phosphate 5-kinase FAB1 OS=Saccharomyces cerevisiae (strain ATCC 204508 / S288c) OX=559292 GN=FAB1 PE=1 SV=3 && PF01363:FYVE zinc finger|PF01504:Phosphatidylinositol-4-phosphate 5-Kinase|PF00118:TCP-1/cpn60 chaperonin family	-
MGG_07522	75.236	93.445	75.7987	845.191	758.717	817.241	81.4932	807.05	-3.3059	6.70156e-128	9.2705e-127	MGG_07522	3	913571	915783	+	1888	protein_coding	- && - && PF09994:Uncharacterized alpha/beta hydrolase domain (DUF2235)	-
MGG_04917	695.253	788.226	673.969	2588.73	2489.44	2405.9	719.149	2494.69	-1.79384	7.78915e-128	1.07633e-126	MGG_04917	3	3947856	3953394	-	4813	protein_coding	- && sp|Q00808|HETE1_PODAS Vegetative incompatibility protein HET-E-1 OS=Podospora anserina OX=2587412 GN=HET-E1 PE=4 SV=1 && PF05729:NACHT domain	-
MGG_05280	6576.35	6467.61	6696.77	13415.6	14450.1	14676.5	6580.24	14180.7	-1.10774	1.77109e-127	2.44203e-126	MGG_05280	3	5253782	5257712	-	3543	protein_coding	- && sp|O77775|NCF2_BOVIN Neutrophil cytosol factor 2 OS=Bos taurus OX=9913 GN=NCF2 PE=2 SV=1 && PF00564:PB1 domain|PF00515:Tetratricopeptide repeat	-
MGG_08979	6.3452	10.3828	13.6986	878.825	856.473	923.078	10.1422	886.125	-6.44976	2.05632e-127	2.83223e-126	MGG_08979	2	2354464	2357710	+	2919	protein_coding	- && - && -	-
MGG_06351	1399.57	1508.96	1305.02	3952.54	4083.52	3894.17	1404.52	3976.74	-1.50108	6.31023e-127	8.62579e-126	MGG_06351	4	4063486	4067378	+	3798	protein_coding	- && - && -	-
MGG_01394	246.557	200.734	246.574	1250.97	1266.38	1217.68	231.288	1245.01	-2.42976	6.97778e-127	9.51781e-126	MGG_01394	2	3377045	3380035	-	2415	protein_coding	- && - && -	-
MGG_03631	1519.22	1623.18	1460.27	4065.38	3997.99	4236.78	1534.22	4100.05	-1.41784	7.98622e-127	1.08817e-125	MGG_03631	4	1195619	1197785	-	2109	protein_coding	- && sp|P53320|MTM1_YEAST Mitochondrial carrier protein MTM1 OS=Saccharomyces cerevisiae (strain ATCC 204508 / S288c) OX=559292 GN=MTM1 PE=1 SV=1 && PF00153:Mitochondrial carrier protein	-
MGG_00601	364.396	290.718	306.848	1496.17	1515.21	1602.84	320.654	1538.07	-2.26277	8.69014e-127	1.18281e-125	MGG_00601	5	2342178	2345200	-	2894	protein_coding	- && sp|Q5RC46|ADA2_PONAB Adenosine deaminase 2 OS=Pongo abelii OX=9601 GN=ADA2 PE=2 SV=1 && PF00962:Adenosine/AMP deaminase	-
MGG_08925	1747.65	1689.8	1726.02	4145.66	4195.72	4084.02	1721.16	4141.8	-1.26697	1.38504e-126	1.87912e-125	MGG_08925	2	2141069	2146850	+	4618	protein_coding	- && sp|Q9Y7N0|BDF1_SCHPO SWR1 complex bromodomain subunit bdf1 OS=Schizosaccharomyces pombe (strain 972 / ATCC 24843) OX=284812 GN=bdf1 PE=1 SV=1 && PF17035:Bromodomain extra-terminal - transcription regulation|PF00439:Bromodomain	-
MGG_09728	342.641	403.198	321.459	1612.26	1606.3	1603.93	355.766	1607.5	-2.1746	1.77489e-126	2.40548e-125	MGG_09728	4	5373509	5375974	-	2000	protein_coding	- && sp|P07921|LACP_KLULA Lactose permease OS=Kluyveromyces lactis (strain ATCC 8585 / CBS 2359 / DSM 70799 / NBRC 1267 / NRRL Y-1140 / WM37) OX=284590 GN=LAC12 PE=3 SV=1 && PF00083:Sugar (and other) transporter	-
MGG_01702	877.451	1014.92	880.361	2897.95	2974.88	2897.99	924.243	2923.61	-1.66078	2.65344e-126	3.59233e-125	MGG_01702	2	4514397	4518531	-	3480	protein_coding	- && sp|P40996|SCD2_SCHPO Protein scd2/ral3 OS=Schizosaccharomyces pombe (strain 972 / ATCC 24843) OX=284812 GN=scd2 PE=4 SV=1 && PF00018:SH3 domain|PF00564:PB1 domain|PF00787:PX domain	-
MGG_01844	873.825	909.359	770.772	2814.41	2962.66	2727.77	851.319	2834.95	-1.73503	6.90327e-126	9.33595e-125	MGG_01844	2	5070428	5074858	+	4315	protein_coding	- && sp|Q7SAM0|BST1_NEUCR GPI inositol-deacylase OS=Neurospora crassa (strain ATCC 24698 / 74-OR23-1A / CBS 708.71 / DSM 1257 / FGSC 987) OX=367110 GN=bst-1 PE=3 SV=1 && PF07819:PGAP1-like protein	-
MGG_10189	1366.03	1358.41	1296.8	3601.01	3403.68	3546.1	1340.41	3516.93	-1.39158	1.16645e-125	1.57582e-124	MGG_10189	2	1696209	1698943	-	2480	protein_coding	- && sp|Q25BW4|BGL1B_PHACH Beta-glucosidase 1B OS=Phanerochaete chrysosporium OX=5306 GN=BGL1B PE=1 SV=1 && PF00232:Glycosyl hydrolase family 1	-
MGG_04090	2819.08	2814.6	2638.34	6370.94	6159.72	6255.33	2757.34	6261.99	-1.18326	1.3386e-125	1.80647e-124	MGG_04090	6	2005197	2008454	+	2861	protein_coding	- && sp|Q59YF0|SSO2_CANAL Protein transport protein SSO2 OS=Candida albicans (strain SC5314 / ATCC MYA-2876) OX=237561 GN=SSO2 PE=3 SV=1 && PF00804:Syntaxin|PF05739:SNARE domain	-
MGG_04394	70.7037	92.5798	90.4105	874.485	884.245	761.594	84.5647	840.108	-3.31133	2.71729e-125	3.66315e-124	MGG_04394	1	7491907	7493847	+	1152	protein_coding	- && - && -	-
MGG_07319	1142.14	1065.97	1201.82	3196.32	3461.44	3502.46	1136.64	3386.74	-1.57545	3.54528e-125	4.76418e-124	MGG_07319	2	7234591	7239106	-	4211	protein_coding	- && sp|Q54TE3|GTAJ_DICDI GATA zinc finger domain-containing protein 10 OS=Dictyostelium discoideum OX=44689 GN=gtaJ PE=4 SV=1 && PF00320:GATA zinc finger	-
MGG_08202	1092.28	1008.86	1115.06	3001.02	3007.1	3076.93	1072.07	3028.35	-1.49853	4.88453e-125	6.55694e-124	MGG_08202	2	6052212	6054966	-	2681	protein_coding	- && - && PF07103:Protein of unknown function (DUF1365)	-
MGG_05525	2637.79	2735.86	2393.59	6670.39	6369.67	6453.91	2589.08	6497.99	-1.32735	7.68577e-124	1.0263e-122	MGG_05525	1	5508238	5510743	-	2194	protein_coding	- && sp|Q8YSU5|Y2987_NOSS1 UPF0187 protein alr2987 OS=Nostoc sp. (strain PCC 7120 / SAG 25.82 / UTEX 2576) OX=103690 GN=alr2987 PE=3 SV=1 && PF01062:Bestrophin, RFP-TM, chloride channel	-
MGG_17253	162.256	144.494	215.524	1198.89	1191.95	1231.86	174.091	1207.57	-2.79616	1.90429e-123	2.53752e-122	MGG_17253	4	5027299	5028677	+	1152	protein_coding	- && - && -	-
MGG_03415	171.321	112.48	140.639	1113.18	1044.21	1066.01	141.48	1074.47	-2.9271	2.90575e-123	3.86389e-122	MGG_03415	4	1943706	1947005	+	3300	protein_coding	- && sp|Q9UV10|HET6_NEUCR Heterokaryon incompatibility protein 6, OR allele OS=Neurospora crassa (strain ATCC 24698 / 74-OR23-1A / CBS 708.71 / DSM 1257 / FGSC 987) OX=367110 GN=het-6 PE=4 SV=1 && PF12796:Ankyrin repeats (3 copies)|PF06985:Heterokaryon incompatibility protein (HET)	-
MGG_06849	462.293	515.678	410.044	1996.34	1846.25	1902.89	462.672	1915.16	-2.04852	5.21318e-123	6.92492e-122	MGG_06849	1	2976723	2978691	+	1826	protein_coding	- && - && PF07969:Amidohydrolase family	-
MGG_08981	434.193	379.837	421.916	1577.54	1654.07	1622.48	411.982	1618.03	-1.97423	8.35837e-123	1.10796e-121	MGG_08981	2	2360803	2362335	-	1233	protein_coding	- && - && -	-
MGG_03146	2156.46	2254.79	2024.65	5511.64	5520.97	5168.58	2145.3	5400.4	-1.33164	1.50265e-122	1.98153e-121	MGG_03146	4	2899578	2901401	-	1743	protein_coding	- && - && PF00615:Regulator of G protein signaling domain	-
MGG_11779	1089.56	1076.35	1010.04	3211.51	3338.13	2953.63	1058.65	3167.76	-1.58106	3.19322e-122	4.20651e-121	MGG_11779	1	3516902	3524086	+	6912	protein_coding	- && sp|Q9P2E3|ZNFX1_HUMAN NFX1-type zinc finger-containing protein 1 OS=Homo sapiens OX=9606 GN=ZNFX1 PE=2 SV=2 && PF13087:AAA domain|PF13086:AAA domain	-
MGG_04956	618.204	553.748	674.882	2236.12	2187.28	2175.67	615.612	2199.69	-1.83799	9.36029e-122	1.2305e-120	MGG_04956	3	4062962	4065356	+	2103	protein_coding	- && sp|W7L9F0|FUM16_GIBM7 Acyl-CoA synthetase FUM16 OS=Gibberella moniliformis (strain M3125 / FGSC 7600) OX=334819 GN=FUM16 PE=3 SV=1 && PF00501:AMP-binding enzyme	-
MGG_05128	1152.11	1091.06	1046.57	2998.85	2993.77	3107.48	1096.58	3033.37	-1.46791	2.5765e-121	3.37657e-120	MGG_05128	3	4686372	4689207	-	2264	protein_coding	- && sp|O74543|YCV4_SCHPO Uncharacterized amino-acid permease C777.04 OS=Schizosaccharomyces pombe (strain 972 / ATCC 24843) OX=284812 GN=SPCC777.04 PE=3 SV=1 && PF00324:Amino acid permease	-
MGG_08932	2279.74	2238.36	2394.51	6021.58	5455.43	6120.03	2304.2	5865.68	-1.34821	3.24209e-121	4.24446e-120	MGG_08932	2	2162347	2166891	+	4545	protein_coding	- && - && -	-
MGG_00456	1377.82	1515.02	1526.02	3859.23	3926.89	3785.06	1472.95	3857.06	-1.38866	4.59532e-121	6.0037e-120	MGG_00456	5	2829801	2835553	+	5577	protein_coding	- && sp|O74881|BTB1_SCHPO BTB/POZ domain-containing protein 1 OS=Schizosaccharomyces pombe (strain 972 / ATCC 24843) OX=284812 GN=btb1 PE=1 SV=1 && PF00651:BTB/POZ domain|PF13637:Ankyrin repeats (many copies)|PF13540:Regulator of chromosome condensation (RCC1) repeat	-
MGG_06302	3602.26	3950.65	3636.51	8258.78	8632.49	8318.61	3729.81	8403.3	-1.17165	8.87687e-121	1.15737e-119	MGG_06302	4	4231959	4234748	+	2790	pseudogene	- && sp|B0XTT5|NCTA_ASPFC NCT transcriptional regulatory complex subunit A OS=Neosartorya fumigata (strain CEA10 / CBS 144.89 / FGSC A1163) OX=451804 GN=nctA PE=1 SV=1 && PF00808:Histone-like transcription factor (CBF/NF-Y) and archaeal histone	-
MGG_03607	4452.52	4416.14	4094.96	9800.52	9287.9	9411.91	4321.21	9500.11	-1.13645	1.91888e-120	2.4916e-119	MGG_03607	4	1278138	1282979	+	4266	protein_coding	- && sp|Q5AQL1|SYA_EMENI Alanine--tRNA ligase OS=Emericella nidulans (strain FGSC A4 / ATCC 38163 / CBS 112.46 / NRRL 194 / M139) OX=227321 GN=ala1 PE=3 SV=2 && PF02272:DHHA1 domain|PF01411:tRNA synthetases class II (A)|PF07973:Threonyl and Alanyl tRNA synthetase second additional domain	-
MGG_11335	161.349	138.437	202.739	1105.58	1170.85	1122.75	167.508	1133.06	-2.7599	2.61299e-120	3.38942e-119	MGG_11335	2	1704119	1706778	-	2508	protein_coding	- && sp|A2BGL3|WSCD2_DANRE WSC domain-containing protein 2 OS=Danio rerio OX=7955 GN=wscd2 PE=3 SV=1 && PF01822:WSC domain	-
MGG_07192	489.487	430.02	492.235	1752.22	1748.49	1719.59	470.581	1740.1	-1.8874	3.64244e-120	4.71031e-119	MGG_07192	2	6702978	6706343	+	3288	protein_coding	- && sp|O74441|CTL1_SCHPO Choline transporter-like protein ctl1 OS=Schizosaccharomyces pombe (strain 972 / ATCC 24843) OX=284812 GN=ctl1 PE=1 SV=1 && PF04515:Plasma-membrane choline transporter	-
MGG_03608	540.249	486.26	502.28	1913.88	1747.38	1891.98	509.597	1851.08	-1.86136	5.55376e-120	7.1674e-119	MGG_03608	4	1276798	1278737	-	1803	protein_coding	- && - && -	-
MGG_14230	164.069	144.494	147.944	941.753	979.779	909.985	152.169	943.839	-2.63333	8.60113e-120	1.10664e-118	MGG_14230	5	255757	257166	-	1410	protein_coding	- && - && PF10250:GDP-fucose protein O-fucosyltransferase	-
MGG_07560	238.398	253.513	236.528	1202.15	1120.86	1171.85	242.813	1164.95	-2.26194	1.17885e-119	1.51214e-118	MGG_07560	3	1020526	1021988	+	1463	protein_coding	- && - && PF00026:Eukaryotic aspartyl protease	-
MGG_03064	2361.32	2429.57	2297.7	5343.47	5469.88	5228.59	2362.87	5347.31	-1.17811	1.43968e-119	1.84486e-118	MGG_03064	7	418068	423584	+	5095	protein_coding	- && sp|Q9Y7U6|RGF1_SCHPO Rho1 guanine nucleotide exchange factor 1 OS=Schizosaccharomyces pombe (strain 972 / ATCC 24843) OX=284812 GN=rgf1 PE=1 SV=1 && PF15405:Pleckstrin homology domain|PF00621:RhoGEF domain|PF00780:CNH domain|PF00610:Domain found in Dishevelled, Egl-10, and Pleckstrin (DEP)	-
MGG_08045	85.207	70.949	106.849	803.962	822.036	816.149	87.6683	814.049	-3.21781	1.67636e-119	2.14598e-118	MGG_08045	2	5518339	5521094	-	2523	protein_coding	- && - && -	-
MGG_13240	435.1	406.659	441.094	1577.54	1669.62	1793.78	427.617	1680.32	-1.97475	2.04568e-119	2.61612e-118	MGG_13240	3	2158698	2159271	-	468	protein_coding	- && - && -	-
MGG_04235	1531.91	1581.64	1621	4038.25	3955.77	3787.24	1578.18	3927.09	-1.31521	2.73832e-119	3.49487e-118	MGG_04235	6	1466526	1472493	+	5968	protein_coding	- && sp|Q7ZVL2|WDR24_DANRE GATOR complex protein WDR24 OS=Danio rerio OX=7955 GN=wdr24 PE=2 SV=1 && -	-
MGG_09761	34555.1	33512.2	33209.9	67910.4	77663.6	75626.9	33759	73733.6	-1.12704	1.45099e-118	1.84446e-117	MGG_09761	4	5281157	5282277	+	1121	protein_coding	- && - && -	-
MGG_14711	959.939	944.833	1021	2756.91	2772.71	2655.76	975.257	2728.46	-1.48446	3.80731e-118	4.83007e-117	MGG_14711	5	3666132	3668607	+	2397	protein_coding	- && sp|Q08989|YP277_YEAST Uncharacterized protein YPL277C OS=Saccharomyces cerevisiae (strain ATCC 204508 / S288c) OX=559292 GN=YPL277C PE=1 SV=1 && -	-
MGG_14791	146.846	129.785	133.333	874.485	875.358	887.072	136.655	878.971	-2.68584	3.89157e-118	4.93204e-117	MGG_14791	2	3917764	3919043	+	1191	protein_coding	- && - && -	-
MGG_15808	154.098	163.529	152.511	918.968	1078.65	969.996	156.712	989.203	-2.65748	6.08035e-118	7.69834e-117	MGG_15808	2	5489554	5490841	-	1040	protein_coding	- && - && -	-
MGG_06700	453.229	462.899	436.527	1666.51	1779.6	1593.02	450.885	1679.71	-1.89704	1.52938e-117	1.93058e-116	MGG_06700	1	2444578	2448685	-	4022	protein_coding	- && sp|Q9Y7J5|YOI9_SCHPO TBC domain-containing protein C1778.09 OS=Schizosaccharomyces pombe (strain 972 / ATCC 24843) OX=284812 GN=SPBC1778.09 PE=4 SV=1 && PF00566:Rab-GTPase-TBC domain	-
MGG_00454	1537.35	1620.58	1657.53	3926.5	3911.34	3858.16	1605.15	3898.67	-1.28025	5.41799e-117	6.80544e-116	MGG_00454	5	2839300	2844291	-	4840	protein_coding	- && sp|I1RW37|ATG13_GIBZE Autophagy-related protein 13 OS=Gibberella zeae (strain ATCC MYA-4620 / CBS 123657 / FGSC 9075 / NRRL 31084 / PH-1) OX=229533 GN=ATG13 PE=3 SV=1 && PF10033:Autophagy-related protein 13	-
MGG_03539	1046.05	1187.1	895.886	3796.3	3634.73	3670.49	1043.01	3700.51	-1.82635	9.68436e-117	1.21523e-115	MGG_03539	4	1541522	1542819	+	963	protein_coding	- && - && -	-
MGG_07235	1960.67	1942.45	2051.13	4780.37	5025.53	5426.08	1984.75	5077.33	-1.35521	1.87104e-116	2.34554e-115	MGG_07235	2	6907508	6908740	+	1122	protein_coding	- && - && -	-
MGG_14684	73.4231	45.8573	73.9722	719.334	737.611	796.51	64.4175	751.152	-3.54773	4.13515e-116	5.16853e-115	MGG_14684	5	2915574	2915843	-	183	protein_coding	- && - && -	-
MGG_06393	682.563	635.945	693.147	2139.56	2132.85	2034.92	670.552	2102.44	-1.64904	5.25329e-116	6.5532e-115	ATG1	4	3898532	3902777	-	3957	protein_coding	- && sp|Q52EB3|ATG1_MAGO7 Serine/threonine-protein kinase ATG1 OS=Magnaporthe oryzae (strain 70-15 / ATCC MYA-4617 / FGSC 8958) OX=242507 GN=ATG1 PE=1 SV=1 && PF00069:Protein kinase domain|PF12063:Domain of unknown function (DUF3543)	-
MGG_18136	23.5679	16.4394	23.7442	567.439	602.086	649.21	21.2505	606.245	-4.83876	6.912e-116	8.60544e-115	MGG_18136	supercont8.8	502890	504224	-	1335	protein_coding	- && - && -	-
MGG_00306	2378.55	2433.9	2484.92	5233.89	5476.54	5415.17	2432.45	5375.2	-1.14389	8.10841e-116	1.00851e-114	MGG_00306	5	3329658	3332992	+	2782	protein_coding	- && - && -	-
MGG_15885	265.592	260.435	253.88	1144.64	1245.27	1172.94	259.969	1187.62	-2.19152	8.5453e-116	1.06181e-114	MGG_15885	2	6913912	6915094	-	1095	protein_coding	- && - && -	-
MGG_03140	584.665	494.047	556.161	1879.17	2008.44	1950.9	544.958	1946.17	-1.83705	1.04768e-115	1.30053e-114	MGG_03140	4	2925005	2928991	-	3448	protein_coding	- && sp|Q9P3K9|TYW4_NEUCR tRNA wybutosine-synthesizing protein 4 OS=Neurospora crassa (strain ATCC 24698 / 74-OR23-1A / CBS 708.71 / DSM 1257 / FGSC 987) OX=367110 GN=lcm-2 PE=3 SV=1 && PF04072:Leucine carboxyl methyltransferase|PF13621:Cupin-like domain	-
MGG_02860	327.231	353.88	296.802	1538.49	1364.14	1442.45	325.971	1448.36	-2.15086	1.57345e-115	1.95129e-114	MGG_02860	7	1248969	1249922	-	954	protein_coding	- && sp|Q0VCN1|NMRL1_BOVIN NmrA-like family domain-containing protein 1 OS=Bos taurus OX=9913 GN=NMRAL1 PE=2 SV=1 && PF05368:NmrA-like family	-
MGG_13107	2073.98	2196.82	2049.3	5177.47	4804.47	5076.93	2106.7	5019.62	-1.25245	2.74652e-115	3.39281e-114	MGG_13107	1	5539502	5540950	-	1397	protein_coding	- && sp|Q556Z9|Y3361_DICDI Transmembrane protein DDB_G0273707/DDB_G0273361 OS=Dictyostelium discoideum OX=44689 GN=DDB_G0273707 PE=4 SV=2 && PF04982:HPP family	-
MGG_08025	1496.56	1495.12	1585.38	3679.13	3732.49	3659.58	1525.69	3690.4	-1.27445	1.55161e-114	1.9093e-113	MGG_08025	2	5452900	5458707	-	5742	protein_coding	- && - && PF00734:Fungal cellulose binding domain|PF11915:Protein of unknown function (DUF3433)	-
MGG_05176	5177.69	5490.76	4973.49	10977.7	11027.5	10755.1	5213.98	10920.1	-1.06638	3.17119e-113	3.87967e-112	MDM34	3	4846979	4850188	-	2798	protein_coding	- && sp|A4QT54|MDM34_MAGO7 Mitochondrial distribution and morphology protein 34 OS=Magnaporthe oryzae (strain 70-15 / ATCC MYA-4617 / FGSC 8958) OX=242507 GN=MDM34 PE=3 SV=2 && -	-
MGG_05129	4959.23	4966.43	5229.2	10296.4	10595.4	11205.7	5051.62	10699.1	-1.08273	3.49496e-113	4.26344e-112	MGG_05129	3	4691282	4698886	-	7269	protein_coding	- && - && -	-
MGG_00574	34.4454	25.957	36.5295	568.524	613.195	573.923	32.3106	585.214	-4.18241	4.68305e-113	5.70182e-112	MGG_00574	5	2441108	2442847	+	1512	protein_coding	- && - && PF04616:Glycosyl hydrolases family 43	-
MGG_04393	1346.09	1161.14	1449.31	4165.19	4197.94	4734.32	1318.85	4365.82	-1.72745	5.57124e-113	6.77026e-112	MGG_04393	1	7494287	7495213	+	927	protein_coding	- && - && -	-
MGG_07216	1182.93	1154.22	1252.05	3067.21	3083.75	3202.4	1196.4	3117.79	-1.38208	6.94257e-113	8.4206e-112	MGG_07216	2	6818619	6819756	+	1048	protein_coding	- && sp|W3XAA0|PFMAG_PESFW Tetrahydroxynaphthalene reductase PfmaG OS=Pestalotiopsis fici (strain W106-1 / CGMCC3.15140) OX=1229662 GN=PfmaG PE=1 SV=1 && PF13561:Enoyl-(Acyl carrier protein) reductase	-
MGG_03620	674.405	658.441	561.641	2151.49	2141.74	2135.3	631.496	2142.84	-1.76229	7.36116e-113	8.91979e-112	MGG_03620	4	1226680	1229779	-	2871	protein_coding	- && sp|Q92253|RCO3_NEUCR Probable glucose transporter rco-3 OS=Neurospora crassa (strain ATCC 24698 / 74-OR23-1A / CBS 708.71 / DSM 1257 / FGSC 987) OX=367110 GN=rco-3 PE=3 SV=2 && PF00083:Sugar (and other) transporter	-
MGG_11466	266.499	279.47	297.715	1241.2	1180.84	1242.77	281.228	1221.61	-2.11917	1.75651e-112	2.1264e-111	MGG_11466	5	1110963	1115008	+	3911	protein_coding	- && - && PF13893:RNA recognition motif. (a.k.a. RRM, RBD, or RNP domain)	-
MGG_09727	40.7906	22.496	21.9177	665.086	622.082	578.288	28.4014	621.818	-4.45532	2.20313e-112	2.66199e-111	MGG_09727	4	5377318	5379267	-	1890	protein_coding	- && sp|A0A0E0RTV6|ZEB1_GIBZE FAD-linked oxidoreductase ZEB1 OS=Gibberella zeae (strain ATCC MYA-4620 / CBS 123657 / FGSC 9075 / NRRL 31084 / PH-1) OX=229533 GN=ZEB1 PE=2 SV=2 && PF01565:FAD binding domain|PF08031:Berberine and berberine like	-
MGG_06279	1631.62	1688.07	1504.1	4242.23	4090.19	3976	1607.93	4102.8	-1.35115	5.77869e-112	6.9492e-111	MGG_06279	4	4310890	4315332	+	3816	protein_coding	- && sp|D2E9X1|DEP6_ALTBR Depudecin biosynthesis cluster-specific transcription activator DEP6 OS=Alternaria brassicicola OX=29001 GN=DEP6 PE=3 SV=1 && PF00172:Fungal Zn(2)-Cys(6) binuclear cluster domain|PF04082:Fungal specific transcription factor domain	-
MGG_08832	5659.92	5713.13	5267.55	11133.9	11431.9	11367.2	5546.87	11311	-1.02788	6.21138e-112	7.46247e-111	MGG_08832	2	1807038	1808830	+	1641	protein_coding	- && sp|Q7SBB6|ERG3_NEUCR Probable Delta(7)-sterol 5(6)-desaturase OS=Neurospora crassa (strain ATCC 24698 / 74-OR23-1A / CBS 708.71 / DSM 1257 / FGSC 987) OX=367110 GN=NCU06207 PE=3 SV=1 && PF04116:Fatty acid hydroxylase superfamily	-
MGG_15725	87.02	126.324	94.0634	879.909	875.358	800.874	102.469	852.047	-3.05291	9.95498e-112	1.19375e-110	MGG_15725	2	3873468	3875734	+	1802	protein_coding	- && - && -	-
MGG_02569	1476.62	1538.38	1595.43	3686.72	3689.17	3703.22	1536.81	3693.04	-1.2649	1.11971e-111	1.34143e-110	MGG_02569	7	2353063	2358537	-	5475	protein_coding	- && sp|O13686|WDR59_SCHPO Uncharacterized RWD, RING finger and WD repeat-containing protein C11E3.05 OS=Schizosaccharomyces pombe (strain 972 / ATCC 24843) OX=284812 GN=SPAC11E3.05 PE=1 SV=1 && -	-
MGG_06597	163.162	161.798	209.131	1075.2	1007.55	1055.1	178.031	1045.95	-2.55586	1.24313e-111	1.48789e-110	MGG_06597	4	3142794	3145258	+	2406	protein_coding	- && - && -	-
MGG_08618	451.416	430.886	513.239	1724.02	1669.62	1755.59	465.18	1716.41	-1.88425	2.49494e-111	2.97775e-110	MGG_08618	1	7586812	7591120	+	4045	protein_coding	- && sp|Q0KBD2|DEND_CUPNH D-erythronate dehydrogenase OS=Cupriavidus necator (strain ATCC 17699 / DSM 428 / KCTC 22496 / NCIMB 10442 / H16 / Stanier 337) OX=381666 GN=denD PE=1 SV=1 && PF00172:Fungal Zn(2)-Cys(6) binuclear cluster domain	-
MGG_08123	214.831	222.365	169.862	1097.99	1127.52	1084.56	202.352	1103.36	-2.44574	4.25865e-111	5.06847e-110	MGG_08123	2	5771733	5775073	+	3147	protein_coding	- && sp|A1CA51|BGLI_ASPCL Probable beta-glucosidase I OS=Aspergillus clavatus (strain ATCC 1007 / CBS 513.65 / DSM 816 / NCTC 3887 / NRRL 1) OX=344612 GN=bglI PE=3 SV=1 && PF14310:Fibronectin type III-like domain|PF01915:Glycosyl hydrolase family 3 C-terminal domain|PF07691:PA14 domain|PF00933:Glycosyl hydrolase family 3 N terminal domain	-
MGG_04737	10.8775	21.6308	8.21913	658.576	635.412	603.383	13.5758	632.457	-5.52919	6.36222e-111	7.55082e-110	MGG_04737	1	6835991	6836832	-	842	protein_coding	- && - && -	-
MGG_08451	6.3452	6.05662	7.3059	1011.19	996.442	942.718	6.56924	983.45	-7.22804	9.28445e-111	1.09984e-109	MGG_08451	4	253759	254163	-	333	protein_coding	- && - && -	-
MGG_02127	100.617	128.054	107.762	838.681	786.489	920.896	112.144	848.689	-2.91827	9.45246e-111	1.1187e-109	MGG_02127	1	647895	650548	-	2243	protein_coding	- && sp|F2R038|ALOX2_KOMPC Alcohol oxidase 2 OS=Komagataella phaffii (strain ATCC 76273 / CBS 7435 / CECT 11047 / NRRL Y-11430 / Wegner 21-1) OX=981350 GN=AOX2 PE=2 SV=1 && PF00732:GMC oxidoreductase|PF05199:GMC oxidoreductase	-
MGG_06760	1159.36	1038.28	1062.09	3008.62	2882.68	2953.63	1086.58	2948.31	-1.44036	1.96316e-110	2.31693e-109	MGG_06760	1	2623204	2626811	-	3539	protein_coding	- && sp|O74815|PPK27_SCHPO Serine/threonine-protein kinase ppk27 OS=Schizosaccharomyces pombe (strain 972 / ATCC 24843) OX=284812 GN=ppk27 PE=3 SV=1 && PF00069:Protein kinase domain	-
MGG_05675	1066.9	1073.75	938.808	2890.36	2930.45	2867.43	1026.49	2896.08	-1.49604	4.32019e-110	5.08924e-109	MGG_05675	1	6082308	6086475	-	3977	protein_coding	- && - && PF10336:Protein of unknown function (DUF2420)	-
MGG_14597	55.2939	39.8007	32.8765	695.465	583.202	677.579	42.657	652.082	-3.93479	5.01852e-110	5.90641e-109	MGG_14597	1	735167	737713	+	2307	protein_coding	- && - && -	-
MGG_06585	93.3652	137.572	111.415	920.053	827.591	901.256	114.117	882.967	-2.94963	7.98292e-110	9.38658e-109	MGG_06585	4	3191385	3192811	-	1427	protein_coding	- && sp|A0ST44|CTB6_CERNC Ketoreductase CTB6 OS=Cercospora nicotianae OX=29003 GN=CTB6 PE=2 SV=1 && PF01370:NAD dependent epimerase/dehydratase family	-
MGG_03823	2709.4	2769.61	2786.29	6177.81	5860.9	6471.37	2755.1	6170.03	-1.1632	9.90895e-110	1.16405e-108	MGG_03823	6	2920878	2922508	+	1631	protein_coding	- && sp|Q6UEF0|NADA_ASPPU NADH-dependent flavin oxidoreductase nadA OS=Aspergillus parasiticus (strain ATCC 56775 / NRRL 5862 / SRRC 143 / SU-1) OX=1403190 GN=nadA PE=2 SV=1 && PF00724:NADH:flavin oxidoreductase / NADH oxidase family	-
MGG_04629	1773.03	1823.91	1831.95	4040.42	4163.5	4058.93	1809.63	4087.62	-1.17551	2.66063e-109	3.11979e-108	MGG_04629	1	7049641	7054409	+	4769	protein_coding	- && - && PF06011:Transient receptor potential (TRP) ion channel|PF14558:ML-like domain	-
MGG_07487	1156.64	1037.41	998.168	2921.82	3057.09	3072.56	1064.07	3017.16	-1.50365	5.94808e-109	6.94891e-108	MGG_07487	3	802318	807448	-	4983	protein_coding	- && sp|Q9UTL9|YIV5_SCHPO Uncharacterized ATP-dependent helicase C144.05 OS=Schizosaccharomyces pombe (strain 972 / ATCC 24843) OX=284812 GN=SPAC144.05 PE=3 SV=1 && PF13923:Zinc finger, C3HC4 type (RING finger)|PF00176:SNF2 family N-terminal domain	-
MGG_01133	3915.9	4122.83	3750.67	8459.5	8164.82	8591.39	3929.8	8405.24	-1.0967	1.15165e-108	1.34419e-107	MGG_01133	5	381605	387034	-	4029	protein_coding	- && - && -	-
MGG_04935	86.1135	81.3318	52.9678	746.458	713.172	734.316	73.471	731.316	-3.31337	5.32829e-108	6.19067e-107	MGG_04935	3	4006288	4008584	+	1993	protein_coding	- && - && -	-
MGG_14592	967.19	850.523	904.105	2615.86	2831.58	2584.84	907.273	2677.43	-1.56152	1.06113e-107	1.22949e-106	MGG_14592	1	1260130	1260648	-	441	protein_coding	- && - && -	-
MGG_02373	203.047	155.742	172.602	1006.85	999.774	974.36	177.13	993.662	-2.48912	1.17936e-107	1.36524e-106	MGG_02373	1	1582440	1583630	+	993	protein_coding	- && sp|A1CLG4|ABNA_ASPCL Probable arabinan endo-1,5-alpha-L-arabinosidase A OS=Aspergillus clavatus (strain ATCC 1007 / CBS 513.65 / DSM 816 / NCTC 3887 / NRRL 1) OX=344612 GN=abnA PE=3 SV=1 && PF04616:Glycosyl hydrolases family 43	-
MGG_05808	102.43	89.1189	119.634	803.962	784.267	750.683	103.728	779.637	-2.91199	1.21492e-107	1.40513e-106	MGG_05808	3	3041950	3044321	-	2146	protein_coding	- && sp|Q12556|AMO1_ASPNG Copper amine oxidase 1 OS=Aspergillus niger OX=5061 GN=AO-I PE=1 SV=2 && PF02727:Copper amine oxidase, N2 domain|PF01179:Copper amine oxidase, enzyme domain	-
MGG_00155	1204.68	1352.36	1248.4	3245.14	3230.38	3266.78	1268.48	3247.43	-1.35584	2.21311e-106	2.54337e-105	MGG_00155	5	3921921	3925730	-	3810	protein_coding	- && sp|P28706|RAD13_SCHPO DNA repair protein rad13 OS=Schizosaccharomyces pombe (strain 972 / ATCC 24843) OX=284812 GN=rad13 PE=2 SV=2 && PF00867:XPG I-region|PF00752:XPG N-terminal domain	-
MGG_02775	181.292	181.699	171.689	904.864	912.016	949.265	178.226	922.048	-2.37087	3.65388e-106	4.18778e-105	MGG_02775	7	1555435	1557593	+	2065	protein_coding	- && - && -	-
MGG_01730	1348.81	1379.18	1326.93	3454.54	3552.53	3220.95	1351.64	3409.34	-1.33462	6.16283e-106	7.05062e-105	MGG_01730	2	4604797	4609348	+	4061	protein_coding	- && sp|Q86IH1|HBX4_DICDI Homeobox protein 4 OS=Dictyostelium discoideum OX=44689 GN=hbx4 PE=3 SV=1 && PF05920:Homeobox KN domain	-
MGG_10913	15.4098	16.4394	18.2647	565.269	509.885	606.657	16.7046	560.603	-5.06935	1.80452e-105	2.05337e-104	MGG_10913	5	17125	18158	-	1034	protein_coding	- && sp|A0A2H3D905|ARMD1_ARMGA Short-chain dehydrogenase/reductase ARMGADRAFT_1018437 OS=Armillaria gallica OX=47427 GN=ARMGADRAFT_1018437 PE=1 SV=1 && PF00106:short chain dehydrogenase	-
MGG_00758	1835.58	1535.79	1688.58	4371.34	4430.11	4459.36	1686.65	4420.27	-1.39032	3.11354e-105	3.53341e-104	MGG_00758	5	1744136	1746463	-	2328	protein_coding	- && sp|A0A2I6PJ05|GGS1_HYPPI Geranylgeranyl pyrophosphate synthase OS=Hypoxylon pulicicidum OX=1243767 GN=ggs1 PE=3 SV=1 && PF00348:Polyprenyl synthetase	-
MGG_03162	1734.96	1637.02	1620.08	3880.93	3886.9	3790.51	1664.02	3852.78	-1.21128	4.10229e-105	4.64719e-104	MGG_03162	4	2839126	2843878	-	4670	protein_coding	- && - && -	-
MGG_07317	2788.26	2935.73	3073.04	6434.95	6333.01	6757.24	2932.35	6508.4	-1.15029	5.65634e-105	6.39625e-104	MGG_07317	2	7221590	7225187	+	3105	protein_coding	- && sp|Q8X0X0|GSH1_NEUCR Glutamate--cysteine ligase OS=Neurospora crassa (strain ATCC 24698 / 74-OR23-1A / CBS 708.71 / DSM 1257 / FGSC 987) OX=367110 GN=gcs-1 PE=3 SV=1 && PF03074:Glutamate-cysteine ligase	-
MGG_06640	346.267	379.837	356.163	1628.54	1510.77	1350.79	360.755	1496.7	-2.0523	8.53886e-105	9.64724e-104	MGG_06640	1	2235079	2239077	-	3999	protein_coding	- && sp|O74341|TCPG_SCHPO T-complex protein 1 subunit gamma OS=Schizosaccharomyces pombe (strain 972 / ATCC 24843) OX=284812 GN=cct3 PE=1 SV=1 && PF06658:Protein of unknown function (DUF1168)	-
MGG_03963	54.3875	41.5311	44.7486	560.929	580.98	571.741	46.8891	571.217	-3.60829	6.34372e-104	7.13542e-103	MGG_03963	6	2413405	2417181	-	2840	protein_coding	- && - && -	-
MGG_06902	1862.77	2049.73	1968.03	4620.88	4834.46	4461.54	1960.18	4638.96	-1.2426	1.08095e-103	1.21264e-102	MGG_06902	1	3193516	3196887	-	3372	protein_coding	- && - && -	-
MGG_14203	544.781	578.84	543.376	1754.39	1827.36	1698.86	555.666	1760.21	-1.66306	1.25081e-103	1.39947e-102	MGG_14203	7	214817	216634	+	1818	protein_coding	- && sp|P36062|AVT3_YEAST Vacuolar amino acid transporter 3 OS=Saccharomyces cerevisiae (strain ATCC 204508 / S288c) OX=559292 GN=AVT3 PE=1 SV=1 && PF01490:Transmembrane amino acid transporter protein	-
MGG_03330	643.585	657.576	714.151	2000.68	1974	2080.74	671.771	2018.48	-1.58747	1.48726e-103	1.66257e-102	MGG_03330	4	2237117	2239027	-	1708	protein_coding	- && sp|Q9HFE4|FMO1_SCHPO Thiol-specific monooxygenase OS=Schizosaccharomyces pombe (strain 972 / ATCC 24843) OX=284812 GN=fmo1 PE=1 SV=1 && PF00743:Flavin-binding monooxygenase-like	-
MGG_01468	2213.57	2294.6	2251.13	4743.48	4728.93	4748.51	2253.1	4740.31	-1.07299	3.73434e-103	4.14894e-102	MGG_01468	2	3650895	3660298	-	9284	protein_coding	- && sp|Q8NI27|THOC2_HUMAN THO complex subunit 2 OS=Homo sapiens OX=9606 GN=THOC2 PE=1 SV=2 && -	-
MGG_03531	634.52	597.875	547.942	1840.11	1911.79	1921.44	593.446	1891.11	-1.67188	3.894e-103	4.32255e-102	MGG_03531	4	1575342	1577984	+	2643	protein_coding	- && - && -	-
MGG_00137	995.291	1128.26	987.209	3082.4	2928.23	2823.79	1036.92	2944.8	-1.5054	5.64963e-103	6.26591e-102	MGG_00137	5	3991016	3995223	+	4057	protein_coding	- && sp|O74853|FAP1H_SCHPO FKBP12-associated protein 1 homolog OS=Schizosaccharomyces pombe (strain 972 / ATCC 24843) OX=284812 GN=fap1 PE=1 SV=1 && PF01424:R3H domain|PF01422:NF-X1 type zinc finger	-
MGG_08043	25.3808	24.2265	22.8309	526.21	525.437	490.999	24.1461	514.215	-4.41228	7.9845e-103	8.84774e-102	MGG_08043	2	5512673	5515390	+	2511	protein_coding	- && - && -	-
MGG_04368	1472.99	1704.51	1503.19	4197.74	3924.67	4198.59	1560.23	4107	-1.39597	9.06583e-103	1.00372e-101	MGG_04368	2	649720	652764	-	2961	protein_coding	- && sp|P27643|SP5K_BACSU Stage V sporulation protein K OS=Bacillus subtilis (strain 168) OX=224308 GN=spoVK PE=2 SV=3 && PF00004:ATPase family associated with various cellular activities (AAA)	-
MGG_05952	5230.26	5713.99	4773.49	12910	12672.7	12051.3	5239.25	12544.7	-1.25948	1.19617e-102	1.32318e-101	MGG_05952	3	2095312	2096847	-	1536	protein_coding	- && - && -	-
MGG_14633	1938.01	2004.74	1918.71	4449.46	4272.37	4241.14	1953.82	4320.99	-1.14495	1.37588e-102	1.52065e-101	MGG_14633	5	317360	320302	+	2943	protein_coding	- && sp|Q8Z3G6|KDSD_SALTI Arabinose 5-phosphate isomerase KdsD OS=Salmonella typhi OX=90370 GN=kdsD PE=3 SV=1 && PF01380:SIS domain	-
MGG_06403	2888.88	2927.94	2957.98	5832.79	5985.31	6169.13	2924.93	5995.75	-1.03553	3.31444e-102	3.65682e-101	MGG_06403	4	3852698	3855273	+	2482	protein_coding	- && - && PF00169:PH domain	-
MGG_00160	97.8974	89.1189	90.4105	680.275	669.849	753.956	92.4756	701.36	-2.92347	3.76851e-102	4.15419e-101	MGG_00160	5	3905698	3908367	-	2406	protein_coding	- && - && -	-
MGG_13809	221.176	228.421	186.3	1097.99	1034.21	1009.28	211.966	1047.16	-2.30369	5.69131e-102	6.26833e-101	MGG_13809	1	7257183	7260864	+	3240	protein_coding	- && sp|Q01738|CDH_PHACH Cellobiose dehydrogenase OS=Phanerochaete chrysosporium OX=5306 GN=CDH-1 PE=1 SV=1 && -	-
MGG_02923	1705.05	1666.44	1520.54	3954.71	4065.75	3863.62	1630.67	3961.36	-1.28035	8.83492e-102	9.71382e-101	MGG_02923	7	1016054	1019794	+	3501	protein_coding	- && sp|O13930|SEC2_SCHPO Rab guanine nucleotide exchange factor sec2 OS=Schizosaccharomyces pombe (strain 972 / ATCC 24843) OX=284812 GN=sec2 PE=1 SV=1 && PF06428:GDP/GTP exchange factor Sec2p	-
MGG_01361	605.514	595.28	615.522	1888.93	1752.94	1850.52	605.438	1830.8	-1.59664	1.02476e-101	1.12573e-100	MGG_01361	2	3248124	3249959	-	1836	protein_coding	- && sp|P24867|PCL1_YEAST PHO85 cyclin-1 OS=Saccharomyces cerevisiae (strain ATCC 204508 / S288c) OX=559292 GN=PCL1 PE=1 SV=1 && PF00134:Cyclin, N-terminal domain	-
MGG_11284	59.8262	75.2752	57.5339	659.661	696.509	589.199	64.2118	648.456	-3.33352	1.15105e-101	1.26337e-100	MGG_11284	2	2463487	2463892	+	198	protein_coding	- && - && -	-
MGG_06057	3675.69	3556.97	3198.16	8107.97	7790.46	7773.06	3476.94	7890.5	-1.18222	1.1614e-101	1.27363e-100	MGG_06057	3	2414218	2417679	-	3205	protein_coding	- && sp|Q9LIC2|TMN7_ARATH Transmembrane 9 superfamily member 7 OS=Arabidopsis thaliana OX=3702 GN=TMN7 PE=2 SV=1 && PF02990:Endomembrane protein 70	-
MGG_05331	1369.66	1141.24	1251.13	3416.57	3364.8	3434.81	1254.01	3405.39	-1.44169	1.09151e-100	1.19184e-99	MGG_05331	3	5425863	5428669	+	2201	protein_coding	- && sp|P32584|STE14_YEAST Protein-S-isoprenylcysteine O-methyltransferase OS=Saccharomyces cerevisiae (strain ATCC 204508 / S288c) OX=559292 GN=STE14 PE=1 SV=1 && -	-
MGG_09048	46.2293	46.7225	76.7119	658.576	624.303	684.125	56.5546	655.668	-3.53834	2.59387e-100	2.825e-99	MGG_09048	7	2564177	2568158	+	3766	protein_coding	- && sp|Q00808|HETE1_PODAS Vegetative incompatibility protein HET-E-1 OS=Podospora anserina OX=2587412 GN=HET-E1 PE=4 SV=1 && PF12796:Ankyrin repeats (3 copies)|PF05729:NACHT domain	-
MGG_08093	929.119	971.655	810.955	2707	2573.86	2691.77	903.91	2657.54	-1.55539	3.49382e-100	3.79538e-99	MGG_08093	2	5677331	5681656	+	4190	protein_coding	- && sp|P28266|NODL_RHIME Nodulation protein L OS=Rhizobium meliloti (strain 1021) OX=266834 GN=nodL PE=3 SV=1 && PF12464:Maltose acetyltransferase|PF00172:Fungal Zn(2)-Cys(6) binuclear cluster domain|PF00132:Bacterial transferase hexapeptide (six repeats)	-
MGG_04569	3859.7	4250.02	4046.55	8358.6	8180.37	8603.39	4052.09	8380.79	-1.0483	1.89711e-99	2.05207e-98	MGG_04569	2	996176	998063	+	1805	protein_coding	- && sp|O94467|OYEC_SCHPO Putative NADPH dehydrogenase C23G7.10c OS=Schizosaccharomyces pombe (strain 972 / ATCC 24843) OX=284812 GN=SPBC23G7.10c PE=3 SV=1 && PF00724:NADH:flavin oxidoreductase / NADH oxidase family	-
MGG_04367	2218.1	1956.29	2476.7	6030.26	5990.87	6268.42	2217.03	6096.51	-1.45971	2.25274e-99	2.43261e-98	MGG_04367	2	647467	649251	-	1785	protein_coding	- && - && PF10494:Serine-threonine protein kinase 19	-
MGG_03654	1334.31	1477.82	1360.72	3644.41	3453.66	3363.89	1390.95	3487.32	-1.32576	3.28021e-99	3.53611e-98	MGG_03654	4	1120832	1121712	-	699	protein_coding	- && - && PF13302:Acetyltransferase (GNAT) domain	-
MGG_13935	234.773	224.96	252.967	1037.23	1014.22	1087.84	237.567	1046.43	-2.13972	3.35245e-99	3.61092e-98	MGG_13935	4	143074	146093	-	2831	protein_coding	- && sp|P0C199|KES1_USTMA Protein KES1 OS=Ustilago maydis (strain 521 / FGSC 9021) OX=237631 GN=KES1 PE=3 SV=1 && PF01237:Oxysterol-binding protein	-
MGG_04431	2504.54	2522.15	2495.88	5140.58	5332.13	5063.84	2507.52	5178.85	-1.04631	6.4156e-99	6.89853e-98	MGG_04431	2	783870	787885	+	4016	protein_coding	- && - && -	-
MGG_01516	698.879	741.504	687.668	2025.64	1978.44	2134.21	709.35	2046.1	-1.528	8.23483e-99	8.84722e-98	MGG_01516	2	3876114	3879577	+	3209	protein_coding	- && sp|B8NM75|USTT_ASPFN Efflux pump ustT OS=Aspergillus flavus (strain ATCC 200026 / FGSC A1120 / NRRL 3357 / JCM 12722 / SRRC 167) OX=332952 GN=ustT PE=3 SV=1 && PF07690:Major Facilitator Superfamily	-
MGG_06634	1427.67	1529.73	1526.93	3461.05	3429.23	3563.56	1494.78	3484.61	-1.22098	1.17125e-98	1.25622e-97	MGG_06634	4	3039901	3043157	+	3162	protein_coding	- && - && -	-
MGG_02124	251.995	247.456	238.355	1207.57	1085.31	1032.19	245.936	1108.36	-2.17204	1.90236e-98	2.0335e-97	MGG_02124	1	635263	639940	-	4456	protein_coding	- && sp|Q942X8|HAK2_ORYSJ Probable potassium transporter 2 OS=Oryza sativa subsp. japonica OX=39947 GN=HAK2 PE=2 SV=1 && PF02705:K+ potassium transporter	-
novel.21	71.6102	42.3964	70.3193	633.622	645.41	672.123	61.4419	650.385	-3.40831	2.09357e-98	2.23602e-97	-	1	3069846	3073736	+	3842	-	- && - && -	-
MGG_08203	7155.58	6481.45	7298.59	14091.6	14914.4	14755.1	6978.54	14587	-1.0638	2.42016e-98	2.58266e-97	MBF1	2	6056077	6056643	+	486	protein_coding	- && sp|Q52BY4|MBF1_MAGO7 Multiprotein-bridging factor 1 OS=Magnaporthe oryzae (strain 70-15 / ATCC MYA-4617 / FGSC 8958) OX=242507 GN=MBF1 PE=3 SV=1 && PF08523:Multiprotein bridging factor 1	-
MGG_16390	76.1425	60.5662	83.1046	630.367	624.303	644.845	73.2711	633.172	-3.11384	5.04602e-98	5.36679e-97	MGG_16390	1	5506737	5508511	+	1775	protein_coding	- && - && -	-
MGG_14184	16.3162	17.3046	8.21913	562.014	493.222	533.552	13.9467	529.596	-5.24122	5.86887e-98	6.23151e-97	MGG_14184	supercont8.8	331122	332351	-	1045	protein_coding	- && - && PF11807:Domain of unknown function (DUF3328)	-
MGG_06005	157.724	125.459	149.771	872.315	868.693	795.418	144.318	845.475	-2.55194	1.31766e-97	1.39442e-96	MGG_06005	3	2255769	2258613	-	2845	protein_coding	- && sp|Q5B367|REXO3_EMENI RNA exonuclease 3 OS=Emericella nidulans (strain FGSC A4 / ATCC 38163 / CBS 112.46 / NRRL 194 / M139) OX=227321 GN=rex3 PE=3 SV=2 && -	-
MGG_10142	522.12	543.366	523.285	1576.46	1701.84	1699.95	529.59	1659.41	-1.64745	1.43418e-97	1.51645e-96	MGG_10142	2	1601595	1605462	-	3868	protein_coding	- && - && -	-
MGG_17522	252.902	338.306	300.455	1274.84	1299.71	1311.51	297.221	1295.35	-2.12265	8.08455e-97	8.51997e-96	MGG_17522	5	3944375	3944703	-	234	protein_coding	- && - && -	-
MGG_01414	617.298	612.584	542.463	1990.92	2039.54	1791.6	590.782	1940.69	-1.71551	1.28055e-96	1.34394e-95	MGG_01414	2	3438871	3444305	-	4528	protein_coding	- && sp|G4MZJ4|XLNR_MAGO7 Xylanolytic transcriptional activator xlnR homolog OS=Magnaporthe oryzae (strain 70-15 / ATCC MYA-4617 / FGSC 8958) OX=242507 GN=xlr1 PE=3 SV=1 && PF00172:Fungal Zn(2)-Cys(6) binuclear cluster domain|PF04082:Fungal specific transcription factor domain	-
MGG_10563	59.8262	75.2752	75.7987	611.922	627.636	589.199	70.3	609.586	-3.11542	2.76083e-96	2.89034e-95	MGG_10563	7	2868944	2872465	-	2498	protein_coding	- && sp|A0A1V6PBC8|CALB_PENDC MFS-type transporter calB OS=Penicillium decumbens OX=69771 GN=calB PE=1 SV=1 && PF07690:Major Facilitator Superfamily	-
MGG_11554	262.873	255.243	233.789	1126.2	1013.1	1130.39	250.635	1089.9	-2.12038	3.69249e-96	3.85933e-95	MGG_11554	5	2421643	2424767	+	3019	protein_coding	- && sp|Q5VQG4|RFS_ORYSJ Galactinol--sucrose galactosyltransferase OS=Oryza sativa subsp. japonica OX=39947 GN=RFS PE=1 SV=1 && PF05691:Raffinose synthase or seed imbibition protein Sip1	-
MGG_00814	1699.61	1717.49	1989.03	4543.85	4634.51	5020.19	1802.04	4732.85	-1.39329	6.09838e-96	6.35302e-95	MGG_00814	5	1517811	1519090	+	984	protein_coding	- && sp|Q9P782|YNY8_SCHPO Uncharacterized protein C1711.08 OS=Schizosaccharomyces pombe (strain 972 / ATCC 24843) OX=284812 GN=SPBC1711.08 PE=2 SV=1 && PF09229:Activator of Hsp90 ATPase, N-terminal|PF08327:Activator of Hsp90 ATPase homolog 1-like protein	-
MGG_07123	3202.52	3223.85	3041.99	6296.07	6568.52	6291.33	3156.12	6385.31	-1.01648	6.24878e-96	6.50437e-95	MGG_07123	2	6460205	6464655	-	4082	protein_coding	- && sp|Q7SA85|LONP2_NEUCR Lon protease homolog 2, peroxisomal OS=Neurospora crassa (strain ATCC 24698 / 74-OR23-1A / CBS 708.71 / DSM 1257 / FGSC 987) OX=367110 GN=NCU08303 PE=3 SV=1 && PF02190:ATP-dependent protease La (LON) substrate-binding domain|PF05362:Lon protease (S16) C-terminal proteolytic domain|PF00004:ATPase family associated with various cellular activities (AAA)	-
MGG_01342	643.585	587.492	527.851	1926.9	1972.89	1840.7	586.31	1913.5	-1.70633	7.39219e-96	7.68195e-95	MGG_01342	2	3179210	3183782	+	4239	protein_coding	- && sp|Q54YZ9|DHKJ_DICDI Hybrid signal transduction histidine kinase J OS=Dictyostelium discoideum OX=44689 GN=dhkJ PE=3 SV=2 && PF00072:Response regulator receiver domain|PF02518:Histidine kinase-, DNA gyrase B-, and HSP90-like ATPase|PF08447:PAS fold|PF00512:His Kinase A (phospho-acceptor) domain	-
MGG_03916	746.015	686.994	623.741	2121.11	2017.32	2086.2	685.583	2074.88	-1.59756	1.16148e-94	1.19527e-93	MGG_03916	6	2599353	2600273	-	921	protein_coding	- && - && -	-
MGG_04657	199.421	147.089	192.693	971.047	955.34	943.809	179.734	956.732	-2.41408	3.12414e-94	3.20464e-93	MGG_04657	2	1174522	1180424	-	5521	protein_coding	- && sp|Q99172|MEL_LACCI Alpha-galactosidase OS=Lachancea cidri OX=29831 GN=MEL PE=3 SV=1 && PF17801:Alpha galactosidase C-terminal beta sandwich domain|PF16499:Alpha galactosidase A	-
MGG_02601	61.6391	60.5662	74.8855	599.988	609.862	552.101	65.6969	587.317	-3.16153	1.36802e-93	1.39875e-92	MGG_02601	7	2237105	2239026	+	1772	protein_coding	- && - && -	-
MGG_01002	619.111	606.528	559.814	1978.98	1892.91	1735.95	595.151	1869.28	-1.65098	1.59975e-93	1.63437e-92	MGG_01002	5	856926	858329	+	1281	protein_coding	- && - && PF10451:Telomere regulation protein Stn1	-
MGG_07569	218.456	198.138	168.036	956.942	1003.11	938.354	194.877	966.134	-2.30924	1.74803e-93	1.78443e-92	MGG_07569	3	1063604	1065565	-	1820	protein_coding	- && sp|Q01738|CDH_PHACH Cellobiose dehydrogenase OS=Phanerochaete chrysosporium OX=5306 GN=CDH-1 PE=1 SV=1 && PF00732:GMC oxidoreductase|PF05199:GMC oxidoreductase	-
MGG_07684	91.5522	50.1835	67.5796	675.935	656.518	705.947	69.7717	679.467	-3.28701	4.29963e-93	4.3821e-92	MGG_07684	3	1518149	1519142	+	855	protein_coding	- && - && -	-
MGG_08731	1079.59	1037.41	1083.1	2660.34	2696.06	2527.01	1066.7	2627.8	-1.30085	4.92398e-93	5.0144e-92	MGG_08731	6	325256	329533	+	4032	protein_coding	- && sp|Q06538|CSC1_YEAST Calcium permeable stress-gated cation channel 1 OS=Saccharomyces cerevisiae (strain ATCC 204508 / S288c) OX=559292 GN=CSC1 PE=1 SV=1 && PF02714:Calcium-dependent channel, 7TM region, putative phosphate|PF14703:Cytosolic domain of 10TM putative phosphate transporter|PF13967:Late exocytosis, associated with Golgi transport	-
MGG_02917	3042.98	3310.38	3198.16	6421.93	6374.12	6373.17	3183.84	6389.74	-1.00486	5.08741e-93	5.17669e-92	MGG_02917	7	1033909	1038907	+	4874	protein_coding	- && - && -	-
MGG_00249	326.325	327.923	354.336	1198.89	1201.95	1210.04	336.195	1203.63	-1.84031	7.49513e-93	7.60229e-92	MGG_00249	5	3525561	3530101	-	4311	protein_coding	- && - && PF02891:MIZ/SP-RING zinc finger	-
MGG_16690	24.4744	35.4745	21.0045	482.811	485.446	477.906	26.9844	482.054	-4.15325	8.52408e-93	8.63905e-92	MGG_16690	3	1556867	1557643	-	636	protein_coding	- && - && -	-
MGG_00395	594.636	589.223	630.134	1908.46	1789.6	1723.95	604.664	1807.34	-1.57992	9.14771e-93	9.26369e-92	MGG_00395	5	3014157	3016099	-	1740	protein_coding	- && - && -	-
MGG_04132	100.617	104.693	106.849	736.694	705.396	636.117	104.053	692.735	-2.73497	9.70596e-93	9.81452e-92	MGG_04132	6	1845451	1849519	+	4069	protein_coding	- && sp|Q4IEV5|REXO4_GIBZE RNA exonuclease 4 OS=Gibberella zeae (strain ATCC MYA-4620 / CBS 123657 / FGSC 9075 / NRRL 31084 / PH-1) OX=229533 GN=REX4 PE=3 SV=1 && PF02353:Mycolic acid cyclopropane synthetase	-
MGG_07686	125.998	130.65	139.725	920.053	727.613	824.878	132.124	824.182	-2.64146	2.09255e-92	2.11235e-91	MGG_07686	3	1520100	1520994	+	729	protein_coding	- && sp|O14405|GUN4_HYPJE Endoglucanase-4 OS=Hypocrea jecorina OX=51453 GN=cel61a PE=1 SV=1 && PF03443:Glycosyl hydrolase family 61	-
MGG_01163	155.004	124.593	138.812	780.092	765.383	846.701	139.47	797.392	-2.51651	3.83927e-92	3.86944e-91	MGG_01163	2	2459888	2462277	-	1873	protein_coding	- && - && -	-
MGG_08488	123.278	135.841	112.328	752.968	754.274	704.856	123.816	737.366	-2.5729	4.43465e-92	4.45887e-91	MGG_08488	4	399739	402446	-	2708	protein_coding	- && sp|Q01738|CDH_PHACH Cellobiose dehydrogenase OS=Phanerochaete chrysosporium OX=5306 GN=CDH-1 PE=1 SV=1 && PF05199:GMC oxidoreductase	-
MGG_02099	3036.63	2862.19	2815.51	5805.67	5830.9	5908.35	2904.78	5848.31	-1.00963	1.39616e-91	1.39495e-90	MGG_02099	1	564156	567691	+	3460	protein_coding	- && - && PF00168:C2 domain	-
MGG_01690	397.029	411.85	365.295	1484.24	1405.24	1306.06	391.391	1398.51	-1.83674	1.58081e-91	1.5782e-90	MGG_01690	2	4469092	4470400	-	963	protein_coding	- && sp|Q10298|YD44_SCHPO Putative serine/threonine-protein phosphatase C22H10.04 OS=Schizosaccharomyces pombe (strain 972 / ATCC 24843) OX=284812 GN=SPAC22H10.04 PE=3 SV=1 && PF00149:Calcineurin-like phosphoesterase	-
MGG_17492	1176.58	1264.1	1168.94	2906.63	2886.01	2816.15	1203.21	2869.6	-1.25365	1.92104e-91	1.91336e-90	MGG_17492	5	3522307	3525277	-	2971	protein_coding	- && - && PF00339:Arrestin (or S-antigen), N-terminal domain	-
MGG_12213	306.383	327.923	277.624	1277.01	1153.07	1174.03	303.977	1201.37	-1.98196	2.36441e-91	2.3531e-90	MGG_12213	6	1172755	1175104	+	2082	protein_coding	- && sp|Q00808|HETE1_PODAS Vegetative incompatibility protein HET-E-1 OS=Podospora anserina OX=2587412 GN=HET-E1 PE=4 SV=1 && -	-
MGG_09726	67.9843	54.5096	59.3604	571.778	524.326	621.932	60.6181	572.679	-3.24131	9.33424e-91	9.25336e-90	MGG_09726	4	5379534	5381337	+	1646	protein_coding	- && sp|P83691|GANA_HUMIN Arabinogalactan endo-beta-1,4-galactanase OS=Humicola insolens OX=34413 PE=1 SV=1 && PF07745:Glycosyl hydrolase family 53	-
MGG_02330	71.6102	56.2401	77.6252	616.262	582.091	569.559	68.4918	589.304	-3.10763	1.64187e-90	1.62637e-89	MGG_02330	1	1428137	1430430	-	1839	protein_coding	- && - && -	-
MGG_15732	653.556	574.514	593.604	1850.96	1746.27	1807.97	607.225	1801.73	-1.56948	1.73491e-90	1.71719e-89	MGG_15732	2	4022337	4025038	+	2551	protein_coding	- && sp|D4AIS3|OPSB_ARTBC Probable aspartic-type endopeptidase OPSB OS=Arthroderma benhamiae (strain ATCC MYA-4681 / CBS 112371) OX=663331 GN=OPSB PE=3 SV=1 && PF00026:Eukaryotic aspartyl protease	-
MGG_04898	1103.16	1047.8	965.292	2900.12	2729.38	2633.94	1038.75	2754.48	-1.40686	2.23262e-90	2.20467e-89	MGG_04898	3	3885031	3886035	+	504	protein_coding	- && sp|O59727|YHX7_SCHPO Protein PBDC1 homolog OS=Schizosaccharomyces pombe (strain 972 / ATCC 24843) OX=284812 GN=SPBC3E7.07c PE=3 SV=1 && PF04669:Polysaccharide biosynthesis	-
MGG_02694	548.407	534.713	527.851	1727.27	1675.18	1542.83	536.99	1648.43	-1.61813	2.67774e-90	2.64217e-89	MGG_02694	7	1854860	1857302	+	2079	protein_coding	- && - && -	-
MGG_04405	969.003	965.599	967.118	2385.85	2343.91	2318.61	967.24	2349.46	-1.2804	3.06908e-90	3.02595e-89	MGG_04405	1	7463785	7467534	-	3507	protein_coding	- && - && PF08590:Domain of unknown function (DUF1771)|PF01713:Smr domain	-
MGG_01233	1675.13	1768.53	1629.22	3922.16	3821.36	3662.85	1690.96	3802.12	-1.16873	9.74322e-90	9.56176e-89	MGG_01233	2	2777514	2780191	-	2170	protein_coding	- && sp|G4MXJ9|LAEA_MAGO7 Secondary metabolism regulator LAE1 OS=Magnaporthe oryzae (strain 70-15 / ATCC MYA-4617 / FGSC 8958) OX=242507 GN=LAE1 PE=2 SV=1 && PF13489:Methyltransferase domain	-
MGG_16793	426.942	427.425	382.646	1440.84	1434.12	1322.42	412.338	1399.13	-1.76224	2.22748e-89	2.18094e-88	MGG_16793	3	3316924	3319162	+	2012	protein_coding	- && sp|P38673|ACTZ_NEUCR Actin-like protein OS=Neurospora crassa (strain ATCC 24698 / 74-OR23-1A / CBS 708.71 / DSM 1257 / FGSC 987) OX=367110 GN=ro-4 PE=3 SV=1 && PF00022:Actin	-
MGG_05706	1578.14	1515.02	1546.11	3308.07	3463.66	3394.44	1546.42	3388.72	-1.13187	2.50647e-89	2.45032e-88	MGG_05706	1	6180783	6186251	-	5415	protein_coding	- && sp|Q6ZQ58|LARP1_MOUSE La-related protein 1 OS=Mus musculus OX=10090 GN=Larp1 PE=1 SV=3 && -	-
MGG_01541	24.4744	18.1699	7.3059	498.001	447.677	509.548	16.65	485.075	-4.86153	2.60432e-89	2.54402e-88	DCL1	2	3951488	3956529	+	4896	protein_coding	- && sp|A4RKC3|DCL1_MAGO7 Dicer-like protein 1 OS=Magnaporthe oryzae (strain 70-15 / ATCC MYA-4617 / FGSC 8958) OX=242507 GN=DCL1 PE=3 SV=2 && PF00271:Helicase conserved C-terminal domain|PF00636:Ribonuclease III domain|PF04851:Type III restriction enzyme, res subunit|PF03368:Dicer dimerisation domain	-
MGG_15803	239.305	275.144	237.442	1032.89	1084.2	1003.82	250.63	1040.3	-2.05235	3.47566e-89	3.39258e-88	MGG_15803	2	5445803	5449425	-	3507	protein_coding	- && - && -	-
MGG_04117	9764.36	10078.2	8889.45	19560.9	19427.8	18515	9577.35	19167.9	-1.00092	3.78697e-89	3.69361e-88	MGG_04117	6	1911095	1913824	+	2655	protein_coding	- && - && -	-
MGG_13427	258.34	281.2	245.661	1146.81	1078.65	1011.46	261.734	1078.97	-2.04277	5.57473e-89	5.42479e-88	MGG_13427	3	1145852	1146973	+	1122	protein_coding	- && - && PF01210:NAD-dependent glycerol-3-phosphate dehydrogenase N-terminus|PF02317:NAD/NADP octopine/nopaline dehydrogenase, alpha-helical domain	-
MGG_00937	1406.82	1521.08	1672.14	3919.99	3699.16	3851.61	1533.35	3823.59	-1.31837	5.76439e-89	5.60505e-88	MGG_00937	5	1060185	1066218	+	5954	protein_coding	- && sp|Q8R420|ABCA3_MOUSE Phospholipid-transporting ATPase ABCA3 OS=Mus musculus OX=10090 GN=Abca3 PE=1 SV=3 && PF00005:ABC transporter|PF12698:ABC-2 family transporter protein	-
MGG_04395	1141.23	1426.77	1363.46	3653.09	3516.98	3644.3	1310.49	3604.79	-1.45953	3.60898e-88	3.48785e-87	MGG_04395	1	7485198	7490369	-	4996	protein_coding	- && - && -	-
MGG_05856	308.196	390.22	331.505	1425.65	1276.38	1334.43	343.307	1345.48	-1.9696	3.84015e-88	3.70844e-87	MGG_05856	3	1735695	1740807	-	4920	protein_coding	- && - && PF12796:Ankyrin repeats (3 copies)	-
MGG_16756	633.614	752.752	738.809	2012.62	2163.96	2114.57	708.392	2097.05	-1.56537	5.02381e-88	4.84783e-87	MGG_16756	3	2528718	2532087	-	3007	protein_coding	- && - && PF04082:Fungal specific transcription factor domain|PF00172:Fungal Zn(2)-Cys(6) binuclear cluster domain	-
MGG_03435	670.779	678.342	607.303	1893.27	1806.26	1837.43	652.141	1845.65	-1.50057	5.04138e-88	4.86109e-87	MGG_03435	4	1872000	1875298	-	3232	protein_coding	- && - && -	-
MGG_03148	991.665	1065.1	892.233	2877.34	2629.41	2657.94	982.999	2721.56	-1.46875	1.09843e-87	1.05434e-86	MGG_03148	4	2891233	2894524	+	3141	protein_coding	- && - && PF03707:Bacterial signalling protein N terminal repeat	-
MGG_07231	430.567	407.524	465.751	1474.47	1440.79	1359.52	434.614	1424.93	-1.71364	5.89865e-87	5.64059e-86	MGG_07231	2	6886546	6888132	+	1501	protein_coding	- && - && -	-
MGG_02006	246.557	249.187	233.789	987.321	957.561	945.991	243.177	963.625	-1.98619	1.77039e-86	1.68532e-85	MGG_02006	1	203224	205777	+	2349	protein_coding	- && - && -	-
MGG_02933	785.899	919.742	820.087	2263.24	2289.48	2257.5	841.909	2270.08	-1.43044	3.71736e-86	3.52553e-85	MGG_02933	7	966171	968283	+	2113	protein_coding	- && sp|Q4I1J3|PFA5_GIBZE Palmitoyltransferase PFA5 OS=Gibberella zeae (strain ATCC MYA-4620 / CBS 123657 / FGSC 9075 / NRRL 31084 / PH-1) OX=229533 GN=PFA5 PE=3 SV=1 && -	-
MGG_00809	228.427	211.117	256.62	947.178	1015.33	990.727	232.055	984.41	-2.08571	5.95111e-86	5.63979e-85	MGG_00809	5	1533188	1537233	+	3847	protein_coding	- && sp|G4NEA9|NEC2_MAGO7 O-methyltransferase NEC2 OS=Magnaporthe oryzae (strain 70-15 / ATCC MYA-4617 / FGSC 8958) OX=242507 GN=NEC2 PE=1 SV=1 && PF16589:BRCT domain, a BRCA1 C-terminus domain|PF01388:ARID/BRIGHT DNA binding domain|PF08914:Rap1 Myb domain|PF11626:TRF2-interacting telomeric protein/Rap1 - C terminal domain	-
MGG_09522	845.725	796.879	873.968	2143.9	2369.46	2193.13	838.857	2235.5	-1.41434	7.07803e-86	6.68779e-85	MGG_09522	3	3396218	3400241	-	3647	protein_coding	- && - && PF00583:Acetyltransferase (GNAT) family	-
MGG_15902	318.167	327.058	317.807	1119.69	1097.53	1124.93	321.01	1114.05	-1.79497	1.0918e-85	1.03007e-84	MGG_15902	2	7214094	7216916	+	2760	protein_coding	- && - && -	-
MGG_00725	775.928	847.927	690.407	2256.73	2172.84	2240.05	771.421	2223.21	-1.52644	1.2611e-85	1.18892e-84	MGG_00725	5	1870332	1872975	-	2252	protein_coding	- && - && -	-
MGG_01952	200.327	177.373	168.036	838.681	890.91	827.061	181.912	852.217	-2.22803	2.20704e-85	2.07148e-84	MGG_01952	6	578738	580407	-	1670	protein_coding	- && - && -	-
MGG_02795	58.0133	39.8007	57.5339	543.569	497.665	523.732	51.7826	521.656	-3.33603	2.30747e-85	2.16415e-84	MGG_02795	7	1476261	1479832	+	2673	protein_coding	- && sp|P29567|MTHT_METTF Modification methylase MthTI OS=Methanothermobacter thermautotrophicus OX=145262 GN=mthTIM PE=1 SV=1 && PF00145:C-5 cytosine-specific DNA methylase|PF13540:Regulator of chromosome condensation (RCC1) repeat	-
MGG_01148	884.703	948.294	869.402	2227.44	2239.49	2337.16	900.8	2268.03	-1.33181	2.91485e-85	2.73179e-84	MGG_01148	5	334971	337092	+	2122	protein_coding	- && - && -	-
MGG_00555	760.518	728.525	729.677	1931.24	1880.69	1921.44	739.573	1911.12	-1.36978	2.97875e-85	2.78961e-84	MGG_00555	5	2493142	2495607	+	2466	protein_coding	- && - && PF11735:Cryptococcal mannosyltransferase 1	-
MGG_04845	646.304	542.5	593.604	1826	1811.81	1718.5	594.136	1785.44	-1.58796	4.48592e-85	4.19181e-84	MGG_04845	3	3692721	3693600	-	741	protein_coding	- && sp|Q9UTC5|YIDE_SCHPO Putative uridine kinase C227.14 OS=Schizosaccharomyces pombe (strain 972 / ATCC 24843) OX=284812 GN=SPAC227.14 PE=3 SV=1 && -	-
MGG_03915	3437.29	3307.78	3277.61	7199.85	6516.31	6662.31	3340.89	6792.82	-1.02384	4.83051e-85	4.51049e-84	MGG_03915	6	2600534	2601319	-	786	protein_coding	- && sp|B8NM62|USTO_ASPFN Pyridoxamine 5'-phosphate oxidase family protein ustO OS=Aspergillus flavus (strain ATCC 200026 / FGSC A1120 / NRRL 3357 / JCM 12722 / SRRC 167) OX=332952 GN=ustO PE=3 SV=1 && -	-
MGG_05981	578.32	514.813	607.303	1703.4	1871.8	2034.92	566.812	1870.04	-1.72269	1.54421e-84	1.43243e-83	MGG_05981	3	2180644	2181515	+	741	protein_coding	- && sp|Q8LAD0|PDX2_ARATH Probable pyridoxal 5'-phosphate synthase subunit PDX2 OS=Arabidopsis thaliana OX=3702 GN=PDX2 PE=1 SV=1 && PF01174:SNO glutamine amidotransferase family	-
MGG_13309	77.0489	76.1404	59.3604	573.948	587.645	533.552	70.8499	565.049	-2.99422	1.84123e-84	1.7067e-83	MGG_13309	3	3021929	3025863	+	3118	protein_coding	- && - && -	-
MGG_01157	397.935	451.651	418.263	1408.29	1363.03	1319.15	422.616	1363.49	-1.68935	2.20699e-84	2.04275e-83	MGG_01157	5	302608	309979	+	7372	protein_coding	- && sp|P15398|RPA1_SCHPO DNA-directed RNA polymerase I subunit rpa1 OS=Schizosaccharomyces pombe (strain 972 / ATCC 24843) OX=284812 GN=rpa1 PE=1 SV=2 && PF04998:RNA polymerase Rpb1, domain 5|PF00623:RNA polymerase Rpb1, domain 2|PF04983:RNA polymerase Rpb1, domain 3|PF05000:RNA polymerase Rpb1, domain 4|PF04997:RNA polymerase Rpb1, domain 1	-
MGG_16306	74.3295	80.4666	72.1457	619.517	540.989	554.283	75.6473	571.596	-2.91686	3.2159e-84	2.97225e-83	MGG_16306	1	4570560	4570859	+	153	protein_coding	- && - && -	-
MGG_06240	43.51	47.5878	66.6663	495.831	548.765	602.292	52.588	548.963	-3.38566	4.27693e-84	3.95001e-83	MGG_06240	4	4439247	4441717	+	2260	protein_coding	- && sp|W3X9K4|PFMAC_PESFW MFS transporter PfmaC OS=Pestalotiopsis fici (strain W106-1 / CGMCC3.15140) OX=1229662 GN=PfmaC PE=2 SV=1 && PF07690:Major Facilitator Superfamily	-
MGG_03395	380.712	333.98	500.454	4338.79	4185.72	4511.74	405.049	4345.42	-3.42378	4.40452e-84	4.0649e-83	MGG_03395	4	2037326	2038229	+	814	protein_coding	- && - && -	-
MGG_13619	168.601	138.437	109.588	802.877	825.369	848.883	138.876	825.71	-2.57154	5.74635e-84	5.29557e-83	MGG_13619	4	5023087	5024539	+	1453	protein_coding	- && - && -	-
MGG_04929	3775.4	3979.2	3300.44	8301.09	8530.29	8184.41	3685.01	8338.6	-1.17793	5.86325e-84	5.39938e-83	MGG_04929	3	3983707	3986111	-	2250	protein_coding	- && - && PF08613:Cyclin	-
MGG_11274	121.465	121.998	115.981	677.02	638.745	714.676	119.815	676.814	-2.49778	8.25485e-84	7.58526e-83	MGG_11274	2	2572413	2574595	+	1735	protein_coding	- && sp|B8NM74|USTQ_ASPFN Tyrosinase ustQ OS=Aspergillus flavus (strain ATCC 200026 / FGSC A1120 / NRRL 3357 / JCM 12722 / SRRC 167) OX=332952 GN=ustQ PE=1 SV=1 && PF00264:Common central domain of tyrosinase	-
MGG_02408	244.744	263.031	295.889	1079.54	1063.09	1014.73	267.888	1052.46	-1.97436	8.80839e-84	8.08805e-83	MGG_02408	1	1744598	1748667	+	3877	protein_coding	- && sp|S0DS79|EQXF_GIBF5 Trichosetin biosynthesis cluster transcription factor TF23 OS=Gibberella fujikuroi (strain CBS 195.34 / IMI 58289 / NRRL A-6831) OX=1279085 GN=TF23 PE=2 SV=1 && PF04082:Fungal specific transcription factor domain	-
MGG_08824	253.808	264.761	269.405	993.831	1104.19	980.907	262.658	1026.31	-1.96605	1.57543e-83	1.4445e-82	MGG_08824	2	1771219	1772612	+	1169	protein_coding	- && - && -	-
MGG_04608	472.265	431.751	445.66	1341.02	1465.22	1402.07	449.892	1402.77	-1.64084	4.55582e-83	4.1562e-82	MGG_04608	1	7102233	7106199	-	3967	protein_coding	- && - && -	-
MGG_10245	2.71937	1.73046	7.3059	933.073	957.561	1018	3.91858	969.546	-7.96613	5.66311e-83	5.16266e-82	MGG_10245	supercont8.8	333144	334440	-	1039	protein_coding	- && sp|A0A0U1LQF6|CCTO_TALIS Cyclochlorotine biosynthesis protein O OS=Talaromyces islandicus OX=28573 GN=cctO PE=3 SV=1 && PF11807:Domain of unknown function (DUF3328)	-
MGG_13527	145.033	158.337	147.944	776.837	804.263	704.856	150.438	761.986	-2.33995	5.96255e-83	5.43173e-82	MGG_13527	4	1425967	1428920	+	2954	protein_coding	- && sp|O13971|SGD1_SCHPO Suppressor of glycerol defect protein 1 OS=Schizosaccharomyces pombe (strain 972 / ATCC 24843) OX=284812 GN=sgd1 PE=3 SV=1 && PF02854:MIF4G domain|PF02847:MA3 domain	-
MGG_13116	27.1937	32.8788	13.6986	480.641	418.794	481.179	24.5904	460.205	-4.21981	9.78755e-83	8.90345e-82	MGG_13116	1	5672974	5674498	+	1409	protein_coding	- && - && -	-
MGG_03089	7452.9	8139.24	6862.06	16513.2	15306.5	16201.9	7484.73	16007.2	-1.0966	9.962e-83	9.05565e-82	MGG_03089	7	341002	342376	+	1294	protein_coding	- && sp|Q9HC24|LFG4_HUMAN Protein lifeguard 4 OS=Homo sapiens OX=9606 GN=TMBIM4 PE=1 SV=3 && PF01027:Inhibitor of apoptosis-promoting Bax1	-
MGG_17928	132.343	126.324	92.237	784.432	708.729	708.13	116.968	733.764	-2.64811	1.35136e-82	1.22578e-81	MGG_17928	7	1061157	1062586	+	1263	protein_coding	- && sp|Q4WZB3|AYG1_ASPFU Heptaketide hydrolyase ayg1 OS=Neosartorya fumigata (strain ATCC MYA-4609 / Af293 / CBS 101355 / FGSC A1100) OX=330879 GN=ayg1 PE=1 SV=1 && PF06500:Alpha/beta hydrolase of unknown function (DUF1100)	-
MGG_00565	48.0423	51.0487	40.1824	501.255	452.12	478.997	46.4245	477.457	-3.3608	1.35687e-82	1.2299e-81	MGG_00565	5	2473893	2474678	-	561	protein_coding	- && - && -	-
MGG_12349	520.307	514.813	580.819	1589.48	1576.31	1552.65	538.646	1572.81	-1.54635	1.89929e-82	1.71788e-81	MGG_12349	2	6442006	6446336	-	3975	protein_coding	- && sp|Q6CKI5|ERT1_KLULA Transcription activator of gluconeogenesis ERT1 OS=Kluyveromyces lactis (strain ATCC 8585 / CBS 2359 / DSM 70799 / NBRC 1267 / NRRL Y-1140 / WM37) OX=284590 GN=ERT1 PE=3 SV=1 && PF00172:Fungal Zn(2)-Cys(6) binuclear cluster domain	-
MGG_08647	37.1648	28.5527	42.9221	443.752	442.122	511.73	36.2132	465.868	-3.68894	2.2419e-82	2.02633e-81	MGG_08647	1	7667174	7668680	+	1420	protein_coding	- && - && -	-
MGG_10329	339.015	324.462	316.893	1093.65	1110.86	1174.03	326.79	1126.18	-1.78503	2.59721e-82	2.3458e-81	MGG_10329	7	82582	85414	+	2833	protein_coding	- && - && PF07350:Protein of unknown function (DUF1479)	-
MGG_02464	1407.73	1364.47	1253.87	3314.58	3069.31	3117.3	1342.02	3167.06	-1.23865	3.62555e-82	3.26763e-81	MGG_02464	1	1963245	1966646	-	3323	protein_coding	- && sp|Q10074|AVT3_SCHPO Vacuolar amino acid transporter 3 OS=Schizosaccharomyces pombe (strain 972 / ATCC 24843) OX=284812 GN=avt3 PE=1 SV=1 && PF01490:Transmembrane amino acid transporter protein	-
MGG_07131	257.434	213.712	184.474	1112.09	1058.65	961.267	218.54	1044	-2.25614	2.1297e-81	1.90458e-80	MGG_07131	2	6481829	6486341	-	4066	protein_coding	- && sp|O74308|YOG2_SCHPO Uncharacterized transcriptional regulatory protein C15D4.02 OS=Schizosaccharomyces pombe (strain 972 / ATCC 24843) OX=284812 GN=SPBC15D4.02 PE=3 SV=3 && PF11951:Fungal specific transcription factor domain|PF00172:Fungal Zn(2)-Cys(6) binuclear cluster domain	-
MGG_09998	98.8039	69.2186	102.283	622.772	676.514	623.023	90.1017	640.77	-2.83293	2.70341e-81	2.41425e-80	MGG_09998	4	5006414	5006782	-	369	protein_coding	- && - && -	-
MGG_08807	481.329	545.961	412.783	1678.45	1592.97	1667.21	480.025	1646.21	-1.77704	4.32311e-81	3.85528e-80	MGG_08807	6	56103	60261	+	4159	protein_coding	- && sp|O42643|PRP22_SCHPO Pre-mRNA-splicing factor ATP-dependent RNA helicase prp22 OS=Schizosaccharomyces pombe (strain 972 / ATCC 24843) OX=284812 GN=prp22 PE=1 SV=1 && PF07717:Oligonucleotide/oligosaccharide-binding (OB)-fold|PF00575:S1 RNA binding domain|PF04408:Helicase associated domain (HA2)|PF00271:Helicase conserved C-terminal domain	-
MGG_07310	1449.43	1394.75	1547.94	3201.74	3248.15	3267.87	1464.04	3239.26	-1.14598	5.25724e-81	4.68175e-80	MGG_07310	2	7190095	7194183	+	3787	protein_coding	- && sp|P39969|BOI2_YEAST Protein BOI2 OS=Saccharomyces cerevisiae (strain ATCC 204508 / S288c) OX=559292 GN=BOI2 PE=1 SV=1 && PF14604:Variant SH3 domain|PF07647:SAM domain (Sterile alpha motif)|PF00169:PH domain	-
MGG_07910	2202.69	1985.71	2174.42	4732.63	4409	4833.61	2120.94	4658.42	-1.13542	6.11796e-81	5.44061e-80	MGG_07910	3	6225225	6227389	+	2085	protein_coding	- && - && PF13649:Methyltransferase domain	-
MGG_08003	429.661	442.134	365.295	1347.53	1404.13	1345.34	412.363	1365.67	-1.72691	1.92753e-80	1.70933e-79	MGG_08003	2	5385737	5387400	+	1664	protein_coding	- && sp|A0A1V0QSF1|ERIG_HERER Polyprenyl transferase eriG OS=Hericium erinaceus OX=91752 GN=eriG PE=1 SV=1 && PF01040:UbiA prenyltransferase family	-
MGG_10659	1667.88	1677.68	1475.79	3785.46	3772.48	3562.47	1607.12	3706.8	-1.20545	1.95524e-80	1.7327e-79	MGG_10659	1	4567431	4569920	-	2490	protein_coding	- && - && -	-
MGG_11553	519.4	523.465	524.198	1602.5	1483	1453.36	522.355	1512.95	-1.53431	3.48897e-80	3.08755e-79	MGG_11553	5	2418071	2421167	+	2814	protein_coding	- && sp|Q7Z9M8|XG74_HYPJQ Xyloglucanase OS=Hypocrea jecorina (strain QM6a) OX=431241 GN=cel74a PE=1 SV=1 && -	-
novel.19	884.703	902.437	777.165	2241.55	2189.51	2213.86	854.768	2214.97	-1.3733	1.31476e-79	1.15785e-78	-	1	2834698	2847689	+	7598	-	- && sp|P04323|POL3_DROME Retrovirus-related Pol polyprotein from transposon 17.6 OS=Drosophila melanogaster OX=7227 GN=pol PE=4 SV=1 && -	-
MGG_05287	1734.05	1914.76	1615.52	3991.6	4032.42	4100.39	1754.78	4041.47	-1.2032	2.1603e-79	1.89984e-78	MGG_05287	3	5294250	5298883	+	3868	protein_coding	- && sp|G4N5Q2|CON7_MAGO7 C2H2 finger domain transcription factor CON7 OS=Magnaporthe oryzae (strain 70-15 / ATCC MYA-4617 / FGSC 8958) OX=242507 GN=CON7 PE=2 SV=2 && -	-
MGG_04894	1947.98	1829.97	2096.79	4522.15	4220.16	4284.78	1958.25	4342.36	-1.14924	2.66717e-79	2.34398e-78	MGG_04894	3	3872255	3874593	-	2094	protein_coding	- && - && PF10516:SHNi-TPR	-
MGG_00288	657.182	679.207	635.613	1701.23	1704.06	1777.42	657.334	1727.57	-1.39379	5.29986e-79	4.6512e-78	MGG_00288	5	3409291	3412488	+	3198	protein_coding	- && sp|Q9UTK6|YKR3_SCHPO G-patch domain-containing protein C1486.03 OS=Schizosaccharomyces pombe (strain 972 / ATCC 24843) OX=284812 GN=SPAC1486.03c PE=3 SV=1 && PF12457:Tuftelin interacting protein N terminal|PF07842:GC-rich sequence DNA-binding factor-like protein|PF01585:G-patch domain	-
MGG_00310	99.7104	87.3884	100.456	596.733	566.539	651.392	95.8516	604.888	-2.65899	5.76291e-79	5.0506e-78	MGG_00310	5	3320183	3322356	+	2032	protein_coding	- && - && -	-
MGG_05261	601.888	556.344	477.623	1660	1697.39	1685.76	545.285	1681.05	-1.62402	1.76034e-78	1.53534e-77	MGG_05261	3	5187992	5190389	-	2398	protein_coding	- && - && -	-
MGG_15138	2551.68	2706.45	2755.24	5233.89	5236.59	5582.11	2671.12	5350.87	-1.00231	2.3012e-78	2.00569e-77	MGG_15138	3	4933522	4936011	+	2490	protein_coding	- && - && -	-
MGG_16558	34.4454	32.0136	32.8765	423.138	388.801	472.45	33.1118	428.13	-3.69324	3.30763e-78	2.87499e-77	MGG_16558	1	7841640	7842821	+	1182	protein_coding	- && - && -	-
MGG_10598	893.767	934.45	745.202	2353.3	2428.34	2432.08	857.806	2404.57	-1.48651	3.86494e-78	3.3571e-77	MGG_10598	7	2746627	2750221	+	3500	protein_coding	- && sp|F2SH39|MFS1_TRIRC MFS-type efflux pump MFS1 OS=Trichophyton rubrum (strain ATCC MYA-4607 / CBS 118892) OX=559305 GN=MFS1 PE=2 SV=2 && PF07690:Major Facilitator Superfamily	-
MGG_05346	899.206	887.728	1005.47	2352.21	2366.13	2247.68	930.803	2322.01	-1.31914	6.04321e-78	5.24199e-77	MGG_05346	1	4893348	4895038	+	1612	protein_coding	- && sp|P77376|YDGJ_ECOLI Uncharacterized oxidoreductase YdgJ OS=Escherichia coli (strain K12) OX=83333 GN=ydgJ PE=1 SV=2 && PF01408:Oxidoreductase family, NAD-binding Rossmann fold|PF02894:Oxidoreductase family, C-terminal alpha/beta domain	-
MGG_03364	5.43875	3.46093	0	1295.45	1211.95	1193.67	2.96656	1233.69	-8.69287	7.78534e-78	6.74393e-77	MGG_03364	4	2129217	2130057	+	725	protein_coding	- && - && PF14273:Domain of unknown function (DUF4360)	-
MGG_10547	314.541	269.952	297.715	1086.05	1158.63	1016.91	294.07	1087.2	-1.88698	1.15365e-77	9.98653e-77	MGG_10547	1	4812259	4815171	-	2776	protein_coding	- && - && -	-
MGG_03178	1121.29	1186.23	1136.07	2721.1	2761.6	2517.19	1147.86	2666.63	-1.21584	1.89415e-77	1.63631e-76	MGG_03178	4	2796726	2799302	+	2517	protein_coding	- && - && -	-
MGG_06455	425.129	408.389	343.377	1419.14	1379.69	1268.96	392.298	1355.93	-1.78883	1.9458e-77	1.67979e-76	MGG_06455	4	3673355	3676284	-	2656	protein_coding	- && - && -	-
MGG_14011	1199.24	1355.82	1276.71	3054.19	2849.36	2978.73	1277.26	2960.76	-1.21267	2.14149e-77	1.84622e-76	MGG_14011	7	2759209	2762699	-	3491	protein_coding	- && - && -	-
MGG_00833	675.311	694.781	679.448	1921.48	1749.6	1746.87	683.18	1805.98	-1.4024	3.14502e-77	2.7077e-76	RIM20	5	1457703	1460771	-	2843	protein_coding	- && sp|Q51NJ3|PALA_MAGO7 pH-response regulator protein palA/RIM20 OS=Magnaporthe oryzae (strain 70-15 / ATCC MYA-4617 / FGSC 8958) OX=242507 GN=RIM20 PE=3 SV=1 && PF03097:BRO1-like domain|PF13949:ALIX V-shaped domain binding to HIV	-
MGG_04109	355.331	293.314	322.373	1095.82	1204.17	1150.03	323.673	1150.01	-1.82968	4.66174e-77	4.00538e-76	MGG_04109	6	1930265	1932144	-	1744	protein_coding	- && sp|O14169|PGC1_SCHPO Phosphatidylglycerol phospholipase C OS=Schizosaccharomyces pombe (strain 972 / ATCC 24843) OX=284812 GN=SPAC4D7.02c PE=3 SV=2 && PF03009:Glycerophosphoryl diester phosphodiesterase family	-
MGG_06120	114.214	92.5798	93.1502	653.151	586.534	596.837	99.9812	612.174	-2.61501	6.2618e-77	5.37651e-76	MGG_06120	3	2636470	2645180	+	8711	protein_coding	- && sp|Q1MTR1|IRC3_SCHPO Putative mitochondrial ATP-dependent helicase irc3 OS=Schizosaccharomyces pombe (strain 972 / ATCC 24843) OX=284812 GN=irc3 PE=3 SV=2 && PF00271:Helicase conserved C-terminal domain	-
MGG_00909	406.093	460.303	399.085	1279.18	1351.92	1324.61	421.827	1318.57	-1.64345	1.24989e-76	1.06957e-75	MGG_00909	5	1169607	1173549	+	3238	protein_coding	- && - && -	-
MGG_05926	317.26	321.001	321.459	1291.11	1057.54	1342.06	319.907	1230.24	-1.94337	1.3999e-76	1.19713e-75	MGG_05926	3	1989951	1992089	+	2139	protein_coding	- && - && PF10294:Lysine methyltransferase	-
MGG_06062	1016.14	996.747	1041.09	2266.5	2422.79	2356.8	1017.99	2348.69	-1.20622	1.6538e-76	1.41235e-75	MGG_06062	3	2431107	2435593	-	4408	protein_coding	- && sp|P39863|NIA_FUSOX Nitrate reductase [NADPH] OS=Fusarium oxysporum OX=5507 GN=NIA PE=3 SV=1 && PF03404:Mo-co oxidoreductase dimerisation domain|PF00970:Oxidoreductase FAD-binding domain|PF00173:Cytochrome b5-like Heme/Steroid binding domain|PF00174:Oxidoreductase molybdopterin binding domain|PF00175:Oxidoreductase NAD-binding domain	-
MGG_09139	32.6325	26.8222	39.2692	477.386	384.358	437.535	32.908	433.093	-3.72153	2.62339e-76	2.23587e-75	MGG_09139	supercont8.8	57169	60032	-	2864	protein_coding	- && sp|Q96WM9|LAC2_BOTFU Laccase-2 OS=Botryotinia fuckeliana OX=40559 GN=lcc2 PE=2 SV=1 && PF00394:Multicopper oxidase|PF07732:Multicopper oxidase|PF07731:Multicopper oxidase	-
MGG_14014	1152.11	1140.38	1123.28	2496.51	2479.44	2460.45	1138.59	2478.8	-1.12238	4.34377e-75	3.67498e-74	MGG_14014	7	2798558	2802160	+	3372	protein_coding	- && sp|O94289|LUB1_SCHPO Ubiquitin homeostasis protein lub1 OS=Schizosaccharomyces pombe (strain 972 / ATCC 24843) OX=284812 GN=lub1 PE=1 SV=2 && PF00400:WD domain, G-beta repeat|PF08324:PUL domain|PF09070:PFU (PLAA family ubiquitin binding)	-
MGG_02977	310.009	365.128	224.656	1505.94	1340.81	1428.26	299.931	1425	-2.24688	4.77898e-75	4.0405e-74	MGG_02977	7	783795	785603	-	1809	protein_coding	- && - && -	-
MGG_13762	298.225	277.739	304.108	1053.5	1070.87	963.449	293.357	1029.27	-1.81134	1.86223e-74	1.56924e-73	MGG_13762	1	6743712	6748276	+	3966	protein_coding	- && sp|A0A348AXX9|TR06_CURCL ABC-type transporter TR06 OS=Curvularia clavata OX=95742 GN=TR06 PE=3 SV=1 && PF00664:ABC transporter transmembrane region|PF00005:ABC transporter	-
MGG_02160	169.508	159.203	146.118	782.262	760.939	684.125	158.276	742.442	-2.22965	3.24597e-74	2.73164e-73	MGG_02160	1	761840	764165	-	1997	protein_coding	- && - && -	-
MGG_15025	146.846	141.898	197.259	780.092	846.475	816.149	162.001	814.239	-2.3308	3.52025e-74	2.95855e-73	MGG_15025	7	1952669	1954734	-	1948	protein_coding	- && - && -	-
novel.56	36.2583	56.2401	74.8855	518.615	543.211	546.646	55.7946	536.157	-3.26499	1.67084e-73	1.395e-72	-	1	1581507	1582426	-	801	-	- && - && -	-
MGG_02846	1084.12	1063.37	1094.06	2368.49	2419.45	2338.25	1080.52	2375.4	-1.13653	2.41495e-73	2.01362e-72	MGG_02846	7	1294874	1300669	+	5727	protein_coding	- && sp|Q7SGG0|SRB8_NEUCR Mediator of RNA polymerase II transcription subunit 12 OS=Neurospora crassa (strain ATCC 24698 / 74-OR23-1A / CBS 708.71 / DSM 1257 / FGSC 987) OX=367110 GN=srb8 PE=3 SV=1 && PF09497:Transcription mediator complex subunit Med12	-
MGG_02574	466.826	452.516	431.048	1304.13	1368.58	1266.78	450.13	1313.16	-1.54447	2.94734e-73	2.4511e-72	MGG_02574	7	2332217	2336142	-	3660	protein_coding	- && - && PF13632:Glycosyl transferase family group 2	-
MGG_05132	431.474	349.554	326.939	1314.98	1268.6	1319.15	369.322	1300.91	-1.81684	4.72864e-73	3.92477e-72	MGG_05132	3	4703610	4705605	-	1645	protein_coding	- && sp|D7UPN2|ACTS2_ALTAL Trans-enoyl reductase ACTTS2 OS=Alternaria alternata OX=5599 GN=ACTTS2 PE=3 SV=1 && PF00107:Zinc-binding dehydrogenase	-
MGG_06682	96.991	128.054	98.6296	602.158	619.86	653.574	107.892	625.197	-2.53259	6.86317e-73	5.69271e-72	MGG_06682	1	2379865	2382364	-	2037	protein_coding	- && sp|Q0V6Q2|PHMF_PHANO Short-chain dehydrogenase/reductase phmF OS=Phaeosphaeria nodorum (strain SN15 / ATCC MYA-4574 / FGSC 10173) OX=321614 GN=phmFA PE=3 SV=1 && PF00106:short chain dehydrogenase	-
MGG_16528	36.2583	25.957	45.6619	425.308	399.91	450.628	35.959	425.282	-3.56865	7.90407e-73	6.54327e-72	MGG_16528	1	7445413	7446418	+	928	protein_coding	- && - && -	-
MGG_01748	232.053	230.152	208.218	861.465	845.365	836.881	223.474	847.903	-1.92342	9.22787e-73	7.62921e-72	MGG_01748	2	4684246	4688402	-	3898	protein_coding	- && - && PF00026:Eukaryotic aspartyl protease	-
MGG_04897	635.427	586.627	619.175	1662.17	1549.65	1627.93	613.743	1613.25	-1.39465	1.52122e-72	1.25605e-71	MGG_04897	3	3881552	3884429	-	2878	protein_coding	- && sp|Q4WS70|MDRA_ASPFU Major facilitator superfamily multidrug transporter mdrA OS=Neosartorya fumigata (strain ATCC MYA-4609 / Af293 / CBS 101355 / FGSC A1100) OX=330879 GN=mdrA PE=2 SV=1 && PF07690:Major Facilitator Superfamily	-
MGG_12101	951.781	997.612	957.986	2155.83	2195.06	2216.04	969.126	2188.98	-1.17529	1.7004e-72	1.40216e-71	MGG_12101	6	2573755	2576576	-	2503	protein_coding	- && sp|O13845|RSD1_SCHPO RNA-binding protein rsd1 OS=Schizosaccharomyces pombe (strain 972 / ATCC 24843) OX=284812 GN=rsd1 PE=1 SV=2 && PF00076:RNA recognition motif. (a.k.a. RRM, RBD, or RNP domain)|PF15519:linker between RRM2 and RRM3 domains in RBM39 protein	-
MGG_02499	2179.12	2363.81	2102.27	4448.37	4768.92	4561.93	2215.07	4593.07	-1.0518	1.79302e-72	1.47759e-71	MGG_02499	1	2097413	2100576	-	3084	protein_coding	- && - && PF11702:Protein of unknown function (DUF3295)|PF08550:Fungal protein of unknown function (DUF1752)	-
MGG_02027	96.991	97.7712	130.593	730.184	612.084	635.025	108.452	659.098	-2.60488	2.95918e-72	2.43543e-71	MGG_02027	1	279458	282712	+	3255	protein_coding	- && - && -	-
MGG_14351	23.5679	28.5527	52.9678	1422.39	1435.23	1524.28	35.0294	1460.63	-5.38387	3.6371e-72	2.99142e-71	MGG_14351	5	258862	261079	+	2218	protein_coding	- && - && PF00201:UDP-glucoronosyl and UDP-glucosyl transferase	-
MGG_04673	52.5746	44.9921	30.1368	474.131	439.901	422.259	42.5678	445.43	-3.38601	5.73781e-72	4.7131e-71	MGG_04673	2	1227222	1228666	+	1445	protein_coding	- && - && -	-
MGG_13624	474.077	496.643	580.819	1541.74	1514.1	1512.28	517.18	1522.71	-1.5583	1.9539e-71	1.59875e-70	MGG_13624	4	5036273	5042359	-	5560	protein_coding	- && sp|I1RL06|ZRA1_GIBZE ZEB2-regulated ABC transporter 1 OS=Gibberella zeae (strain ATCC MYA-4620 / CBS 123657 / FGSC 9075 / NRRL 31084 / PH-1) OX=229533 GN=ZRA1 PE=2 SV=1 && PF06422:CDR ABC transporter|PF14510:ABC-transporter N-terminal|PF00005:ABC transporter|PF01061:ABC-2 type transporter	-
MGG_08046	23.5679	25.957	42.9221	407.948	385.468	437.535	30.8157	410.317	-3.73829	2.48788e-71	2.03305e-70	MGG_08046	2	5521290	5524359	+	2812	protein_coding	- && sp|Q12737|BLRO_ALBVE Bilirubin oxidase OS=Albifimbria verrucaria OX=1859699 PE=1 SV=1 && PF07732:Multicopper oxidase|PF07731:Multicopper oxidase	-
MGG_07705	2579.78	2793.83	2431.04	5336.96	5306.58	5181.68	2601.55	5275.07	-1.01955	2.64172e-71	2.15737e-70	MGG_07705	3	5471840	5479965	-	7599	protein_coding	- && sp|Q10250|YD22_SCHPO Uncharacterized protein C56F8.02 OS=Schizosaccharomyces pombe (strain 972 / ATCC 24843) OX=284812 GN=SPAC56F8.02 PE=4 SV=1 && PF06464:DMAP1-binding Domain|PF00501:AMP-binding enzyme	-
MGG_06156	784.086	873.019	799.996	2159.09	1946.23	2051.28	819.034	2052.2	-1.32486	6.22213e-71	5.05857e-70	MGG_06156	3	2766407	2770773	+	4087	protein_coding	- && - && PF13854:Kelch motif	-
MGG_02777	106.056	77.8709	97.7164	547.909	566.539	619.75	93.8809	578.066	-2.62427	1.14471e-70	9.28626e-70	MGG_02777	7	1544931	1546540	+	1610	protein_coding	- && - && -	-
MGG_04430	1074.15	1019.24	1069.4	2379.34	2521.65	2296.78	1054.27	2399.26	-1.18648	1.32378e-70	1.07279e-69	MGG_04430	2	776546	779839	+	2996	protein_coding	- && - && PF03943:TAP C-terminal domain|PF02136:Nuclear transport factor 2 (NTF2) domain|PF18444:RNA recognition motif	-
MGG_01709	365.303	396.276	294.976	1248.8	1307.48	1211.13	352.185	1255.8	-1.83315	1.44172e-70	1.16689e-69	MGG_01709	2	4536134	4537827	+	1623	protein_coding	- && sp|Q4HZK7|BCP1_GIBZE Protein BCP1 OS=Gibberella zeae (strain ATCC MYA-4620 / CBS 123657 / FGSC 9075 / NRRL 31084 / PH-1) OX=229533 GN=BCP1 PE=3 SV=1 && PF13862:p21-C-terminal region-binding protein	-
MGG_04711	74.3295	67.4881	84.9311	499.086	548.765	485.543	75.5829	511.131	-2.75896	1.57359e-70	1.27281e-69	MGG_04711	1	6893499	6895113	-	1549	protein_coding	- && - && PF02116:Fungal pheromone mating factor STE2 GPCR	-
MGG_01345	687.095	601.336	658.444	1701.23	1695.17	1654.12	648.958	1683.51	-1.37576	1.57793e-70	1.2755e-69	MGG_01345	2	3188497	3190808	-	2025	protein_coding	- && sp|P48507|GSH0_HUMAN Glutamate--cysteine ligase regulatory subunit OS=Homo sapiens OX=9606 GN=GCLM PE=1 SV=1 && PF00248:Aldo/keto reductase family	-
MGG_10660	13156.3	13078.8	11216.4	26042.5	25487.6	24022.9	12483.9	25184.3	-1.01242	3.1328e-70	2.51953e-69	MGG_10660	1	4572932	4574735	-	1031	protein_coding	- && - && PF07716:Basic region leucine zipper	-
MGG_07100	657.182	564.131	567.12	1760.9	1605.19	1636.66	596.144	1667.59	-1.48437	5.76261e-70	4.62575e-69	MGG_07100	2	6362813	6364254	-	1345	protein_coding	- && - && -	-
MGG_03664	1907.19	2028.1	1843.83	3891.78	4006.87	3782.87	1926.37	3893.84	-1.01503	1.04249e-69	8.3524e-69	MGG_03664	4	1094582	1097644	-	2986	protein_coding	- && sp|Q7SFL7|ERFB_NEUCR Palmitoyltransferase erf2 OS=Neurospora crassa (strain ATCC 24698 / 74-OR23-1A / CBS 708.71 / DSM 1257 / FGSC 987) OX=367110 GN=ptr-2 PE=3 SV=1 && PF01529:DHHC palmitoyltransferase	-
MGG_03640	494.02	531.252	513.239	1387.67	1455.23	1351.88	512.837	1398.26	-1.44673	1.11981e-69	8.96626e-69	MGG_03640	4	1163646	1167477	+	3344	protein_coding	- && sp|A0A3G1DJE2|MFL2_PHOSM MFS transporter L2 OS=Phoma sp. (strain ATCC 20986 / MF5453) OX=1828523 GN=L2 PE=3 SV=1 && PF07690:Major Facilitator Superfamily	-
MGG_01154	375.274	350.419	315.98	1176.11	1070.87	1163.12	347.224	1136.7	-1.71083	1.17315e-69	9.38739e-69	MGG_01154	5	319874	321576	-	1703	protein_coding	- && - && PF10180:Uncharacterised conserved protein (DUF2373)	-
MGG_03843	435.1	420.503	431.048	1300.88	1177.51	1337.7	428.883	1272.03	-1.56874	1.42101e-69	1.13636e-68	MGG_03843	6	2851978	2854903	-	2652	protein_coding	- && sp|A0A5C1RGE8|ASC6_DIDFA Ascochitine biosynthesis cluster MFS transporter OS=Didymella fabae OX=372025 GN=orf6 PE=3 SV=1 && PF07690:Major Facilitator Superfamily	-
MGG_00079	108.775	81.3318	103.196	555.504	576.536	570.65	97.7675	567.563	-2.53928	1.77051e-69	1.41407e-68	MGG_00079	5	4193597	4195902	+	2233	protein_coding	- && - && PF14441:OTT_1508-like deaminase	-
MGG_12142	21.755	19.9003	26.4839	378.654	335.48	346.973	22.7131	353.702	-3.96348	3.12837e-69	2.49229e-68	MGG_12142	6	2051526	2052287	+	195	protein_coding	- && - && -	-
MGG_08278	1651.57	1780.65	1700.45	3559.78	3419.23	3382.44	1710.89	3453.82	-1.01328	3.25172e-69	2.58732e-68	MGG_08278	2	8031215	8033134	+	1920	protein_coding	- && - && PF01794:Ferric reductase like transmembrane component|PF08022:FAD-binding domain	-
MGG_15022	1731.33	1778.05	1391.77	4069.72	4147.95	4065.47	1633.72	4094.38	-1.32515	4.69093e-69	3.73012e-68	MGG_15022	7	1936496	1937294	+	799	protein_coding	- && - && PF16541:Alternaria alternata allergen 1	-
MGG_03396	1499.28	1499.45	1395.43	3017.3	3035.98	2978.73	1464.72	3010.67	-1.03929	5.48317e-69	4.35465e-68	MGG_03396	4	2033916	2036901	+	2986	protein_coding	- && - && -	-
MGG_00261	1268.13	1136.91	1368.03	2906.63	2917.12	3035.47	1257.69	2953.07	-1.23191	5.60327e-69	4.44725e-68	MGG_00261	5	3491249	3494583	-	3275	protein_coding	- && sp|Q91854|TRCB_XENLA Beta-TrCP OS=Xenopus laevis OX=8355 GN=fbxw1 PE=1 SV=1 && PF00400:WD domain, G-beta repeat|PF12937:F-box-like	-
MGG_02261	653.556	633.35	544.289	1679.53	1630.74	1690.13	610.398	1666.8	-1.44895	7.63379e-69	6.05506e-68	MGG_02261	1	1181307	1183289	-	1959	protein_coding	- && sp|Q0CVS2|FAEB1_ASPTN Probable feruloyl esterase B-1 OS=Aspergillus terreus (strain NIH 2624 / FGSC A1156) OX=341663 GN=faeB-1 PE=3 SV=1 && PF07519:Tannase and feruloyl esterase	-
MGG_02450	242.931	273.413	224.656	962.367	897.575	887.072	247	915.671	-1.88935	9.81076e-69	7.77211e-68	MGG_02450	1	1917030	1919394	+	2279	protein_coding	- && sp|D4ARV2|AIM6_ARTBC Altered inheritance of mitochondria protein 6 homolog ARB_06966 OS=Arthroderma benhamiae (strain ATCC MYA-4681 / CBS 112371) OX=663331 GN=ARB_06966 PE=1 SV=1 && -	-
MGG_03192	1381.44	1368.8	1319.63	2819.83	2742.71	2932.9	1356.62	2831.82	-1.06168	1.40639e-68	1.11345e-67	MGG_03192	4	2756987	2759521	+	2451	protein_coding	- && sp|Q9P5N7|TFB1_NEUCR General transcription and DNA repair factor IIH subunit tcf-29 OS=Neurospora crassa (strain ATCC 24698 / 74-OR23-1A / CBS 708.71 / DSM 1257 / FGSC 987) OX=367110 GN=tcf-29 PE=3 SV=1 && PF08567:TFIIH p62 subunit, N-terminal domain|PF03909:BSD domain	-
MGG_10199	2141.05	2244.41	2105.01	4216.19	4601.18	4204.04	2163.49	4340.47	-1.00427	2.31933e-68	1.8328e-67	MGG_10199	2	1742932	1747397	+	4394	protein_coding	- && sp|Q9UUG2|YFT6_SCHPO Uncharacterized leucine-rich repeat-containing protein C926.06c OS=Schizosaccharomyces pombe (strain 972 / ATCC 24843) OX=284812 GN=SPAC926.06c PE=1 SV=1 && -	-
MGG_05985	437.819	430.02	531.504	1385.5	1421.9	1450.08	466.448	1419.16	-1.60589	2.4135e-68	1.90603e-67	MGG_05985	3	2191826	2194737	-	2912	protein_coding	- && sp|Q9UV10|HET6_NEUCR Heterokaryon incompatibility protein 6, OR allele OS=Neurospora crassa (strain ATCC 24698 / 74-OR23-1A / CBS 708.71 / DSM 1257 / FGSC 987) OX=367110 GN=het-6 PE=4 SV=1 && PF06985:Heterokaryon incompatibility protein (HET)	-
MGG_15600	445.977	430.886	522.372	1365.98	1370.8	1395.53	466.411	1377.44	-1.56296	2.46358e-68	1.94438e-67	MGG_15600	2	1952878	1956693	-	3816	protein_coding	- && - && PF01805:Surp module	-
MGG_10577	989.852	965.599	1081.27	2416.22	2256.16	2334.97	1012.24	2335.78	-1.20672	2.69562e-68	2.12487e-67	MGG_10577	7	2838075	2841388	-	3314	protein_coding	- && - && -	-
MGG_00573	63.452	92.5798	77.6252	553.334	570.982	485.543	77.8857	536.62	-2.7823	5.29999e-68	4.16489e-67	MGG_00573	5	2443413	2444495	+	924	protein_coding	- && sp|I1RL12|DPFGK_GIBZE S-adenosyl-L-methionine-dependent methyltransferase dpfgK OS=Gibberella zeae (strain ATCC MYA-4620 / CBS 123657 / FGSC 9075 / NRRL 31084 / PH-1) OX=229533 GN=dpfgK PE=1 SV=1 && PF04072:Leucine carboxyl methyltransferase	-
MGG_13031	1209.21	1270.16	1092.23	2678.79	2749.38	2663.4	1190.54	2697.19	-1.17943	5.61774e-68	4.41185e-67	MGG_13031	1	5028014	5030618	-	2451	protein_coding	- && sp|Q09908|PHF2_SCHPO SWM histone demethylase complex subunit phf2 OS=Schizosaccharomyces pombe (strain 972 / ATCC 24843) OX=284812 GN=phf2 PE=1 SV=1 && PF00628:PHD-finger	-
MGG_09359	235.679	249.187	176.255	904.864	935.344	944.9	220.374	928.369	-2.07346	6.01455e-68	4.71765e-67	MGG_09359	6	3554464	3558582	+	4034	protein_coding	- && - && -	-
MGG_16408	97.8974	108.154	128.766	592.393	589.867	591.381	111.606	591.214	-2.40586	6.6471e-68	5.20737e-67	MGG_16408	1	5674230	5676091	-	1797	protein_coding	- && - && PF04828:Glutathione-dependent formaldehyde-activating enzyme	-
MGG_06672	1471.18	1275.35	1326.02	2915.31	3022.65	3051.83	1357.52	2996.6	-1.14259	2.2987e-67	1.79197e-66	MGG_06672	1	2338995	2341009	+	1913	protein_coding	- && - && -	-
MGG_04844	513.962	464.63	556.161	1440.84	1445.23	1409.71	511.584	1431.93	-1.48562	3.00249e-67	2.33345e-66	MGG_04844	3	3689026	3691926	-	2784	protein_coding	- && - && -	-
MGG_07078	158.63	116.806	99.5429	679.19	696.509	738.681	124.993	704.793	-2.49565	4.37077e-67	3.38854e-66	MGG_07078	2	6286068	6287812	-	1745	protein_coding	- && - && PF05603:Protein of unknown function (DUF775)	-
MGG_06631	2284.27	2319.69	2008.21	4637.16	4598.96	4464.82	2204.06	4566.98	-1.05086	4.67768e-67	3.62427e-66	MGG_06631	4	3043582	3046159	+	2471	protein_coding	- && - && PF10282:Lactonase, 7-bladed beta-propeller	-
MGG_05717	613.672	570.188	677.622	1692.55	1746.27	1593.02	620.494	1677.28	-1.43516	8.45377e-67	6.53405e-66	MGG_05717	1	6229524	6231924	+	2323	protein_coding	- && - && -	-
MGG_03417	113.307	105.558	102.283	588.053	535.435	549.919	107.049	557.802	-2.38164	1.21379e-66	9.35878e-66	MGG_03417	4	1940967	1942221	+	1191	protein_coding	- && - && PF01822:WSC domain	-
MGG_02032	678.937	574.514	636.526	1652.41	1728.5	1615.93	629.992	1665.61	-1.40314	1.66947e-66	1.28488e-65	MGG_02032	1	297183	300634	-	3452	protein_coding	- && - && PF02373:JmjC domain, hydroxylase	-
MGG_04327	1157.55	1110.96	1228.3	2466.13	2644.96	2548.83	1165.6	2553.31	-1.13152	2.87409e-66	2.20665e-65	MGG_04327	6	1161247	1167071	+	5720	protein_coding	- && - && PF01753:MYND finger|PF14737:Domain of unknown function (DUF4470)	-
MGG_04421	907.364	934.45	936.981	1992	2095.08	2121.12	926.265	2069.4	-1.15964	3.60703e-66	2.76604e-65	MGG_04421	1	7422516	7429674	-	6669	protein_coding	- && sp|Q10077|SNT2_SCHPO Lid2 complex component snt2 OS=Schizosaccharomyces pombe (strain 972 / ATCC 24843) OX=284812 GN=snt2 PE=4 SV=1 && PF13832:PHD-zinc-finger like domain|PF01426:BAH domain|PF13831:PHD-finger	-
MGG_00672	532.997	540.77	480.363	1452.77	1420.79	1347.52	518.043	1407.03	-1.44112	9.47341e-66	7.21673e-65	MGG_00672	5	2063076	2066345	-	3079	protein_coding	- && - && -	-
MGG_01049	2396.67	2179.52	2594.51	4959.39	4903.34	5042.01	2390.23	4968.25	-1.0559	1.3316e-65	1.01379e-64	RIB3	5	679635	681715	-	1889	protein_coding	- && sp|Q8TG90|RIB3_MAGO7 3,4-dihydroxy-2-butanone 4-phosphate synthase OS=Magnaporthe oryzae (strain 70-15 / ATCC MYA-4617 / FGSC 8958) OX=242507 GN=RIB3 PE=1 SV=1 && PF00926:3,4-dihydroxy-2-butanone 4-phosphate synthase	-
MGG_01724	198.514	198.138	253.88	859.295	853.141	846.701	216.844	853.045	-1.97692	1.37359e-65	1.04513e-64	MGG_01724	2	4580096	4582016	+	1827	protein_coding	- && sp|P41925|RYL2_YARLI Ras-like GTP-binding protein RYL2 OS=Yarrowia lipolytica (strain CLIB 122 / E 150) OX=284591 GN=RYL2 PE=3 SV=2 && PF00071:Ras family	-
MGG_07367	2907.92	2746.25	3205.46	5917.42	5938.66	6436.45	2953.21	6097.51	-1.04615	1.68442e-65	1.27933e-64	MGG_07367	2	7404322	7405682	-	1361	protein_coding	- && - && PF12138:Spherulation-specific family 4	-
MGG_13439	1260.88	1222.57	1115.06	2866.49	2571.64	2895.8	1199.51	2777.98	-1.21154	1.75652e-65	1.3317e-64	MGG_13439	3	1257949	1258933	-	963	protein_coding	- && - && PF08613:Cyclin	-
MGG_03709	130.53	142.763	114.155	602.158	612.084	684.125	129.149	632.789	-2.29148	1.9716e-65	1.49299e-64	MGG_03709	4	948917	951842	-	2463	protein_coding	- && sp|Q39079|DNJ13_ARATH Chaperone protein dnaJ 13 OS=Arabidopsis thaliana OX=3702 GN=ATJ13 PE=1 SV=2 && PF11875:Domain of unknown function (DUF3395)	-
MGG_10383	502.178	576.244	547.942	1450.6	1429.68	1591.93	542.121	1490.74	-1.45899	3.33238e-65	2.51443e-64	MGG_10383	2	463590	465486	+	1897	protein_coding	- && sp|P32839|BCS1_YEAST Mitochondrial chaperone BCS1 OS=Saccharomyces cerevisiae (strain ATCC 204508 / S288c) OX=559292 GN=BCS1 PE=1 SV=2 && PF08740:BCS1 N terminal|PF00004:ATPase family associated with various cellular activities (AAA)	-
MGG_13994	293.692	308.023	233.789	992.746	993.109	1024.55	278.501	1003.47	-1.84826	3.35375e-65	2.52905e-64	MGG_13994	4	624925	628120	-	3014	protein_coding	- && - && PF04082:Fungal specific transcription factor domain|PF00172:Fungal Zn(2)-Cys(6) binuclear cluster domain	-
MGG_15997	72.5166	70.949	61.1869	445.922	503.22	439.717	68.2175	462.953	-2.76182	5.3407e-65	4.02502e-64	MGG_15997	1	228998	230477	-	1429	protein_coding	- && - && -	-
MGG_01029	222.989	160.068	189.04	782.262	813.15	876.16	190.699	823.857	-2.1124	6.10436e-65	4.59237e-64	MGG_01029	5	744737	747427	-	2463	protein_coding	- && - && PF07859:alpha/beta hydrolase fold	-
MGG_03379	65.265	66.6229	67.5796	455.687	473.226	416.804	66.4891	448.572	-2.75408	7.50352e-65	5.63496e-64	MGG_03379	4	2086072	2088240	+	2169	protein_coding	- && - && -	-
MGG_00295	91.5522	96.906	102.283	541.399	606.53	496.455	96.9136	548.128	-2.49968	8.51156e-65	6.38442e-64	MGG_00295	5	3373932	3376790	-	2743	protein_coding	- && sp|O48963|PHOT1_ARATH Phototropin-1 OS=Arabidopsis thaliana OX=3702 GN=PHOT1 PE=1 SV=1 && PF13426:PAS domain	-
MGG_05787	44.4164	48.453	34.703	417.713	371.027	387.344	42.5241	392.028	-3.20242	1.16428e-64	8.71258e-64	MGG_05787	3	3091451	3092998	+	1548	protein_coding	- && sp|C9K1X6|COTB3_STRMJ Cyclooctat-9-en-7-ol 5-monooxygenase OS=Streptomyces melanosporofaciens OX=67327 GN=cotB3 PE=1 SV=1 && PF00067:Cytochrome P450	-
MGG_17107	19.0356	7.78709	14.6118	374.314	367.695	292.417	13.8115	344.809	-4.64949	1.8796e-64	1.40323e-63	MGG_17107	4	2147337	2147570	+	156	protein_coding	- && - && -	-
MGG_15015	44.4164	38.9354	59.3604	486.066	389.912	422.259	47.5708	432.746	-3.18832	2.59774e-64	1.93596e-63	MGG_15015	7	1809119	1809698	+	493	protein_coding	- && - && -	-
MGG_00143	1229.16	1286.6	1147.03	2648.41	2891.57	2624.12	1220.93	2721.36	-1.15598	2.59994e-64	1.93646e-63	MGG_00143	5	3961190	3963639	-	2383	protein_coding	- && sp|O94311|YH56_SCHPO UPF0743 protein C215.06c OS=Schizosaccharomyces pombe (strain 972 / ATCC 24843) OX=284812 GN=SPBC215.06c PE=1 SV=2 && PF08790:LYAR-type C2HC zinc finger	-
MGG_00768	854.79	782.17	652.051	2124.37	2048.43	2105.84	763.004	2092.88	-1.45553	2.81761e-64	2.09612e-63	MGG_00768	5	1700620	1702912	+	2118	protein_coding	- && - && -	-
MGG_05044	119.652	108.154	76.7119	597.818	570.982	601.201	101.506	590	-2.53815	3.18137e-64	2.36397e-63	MGG_05044	3	4397062	4402374	+	4539	protein_coding	- && sp|Q4WT65|ABCB_ASPFU ABC multidrug transporter B OS=Neosartorya fumigata (strain ATCC MYA-4609 / Af293 / CBS 101355 / FGSC A1100) OX=330879 GN=abcB PE=2 SV=2 && PF00664:ABC transporter transmembrane region|PF00005:ABC transporter	-
MGG_02595	293.692	332.249	295.889	941.753	1018.66	1000.55	307.277	986.986	-1.68271	3.43388e-64	2.54713e-63	MGG_02595	7	2254748	2258489	+	3243	protein_coding	- && - && PF04082:Fungal specific transcription factor domain|PF00172:Fungal Zn(2)-Cys(6) binuclear cluster domain	-
MGG_00846	56.2004	61.4315	56.6207	426.393	419.905	404.801	58.0842	417.033	-2.84315	3.71302e-64	2.75257e-63	MGG_00846	5	1414272	1416255	+	1380	protein_coding	- && - && PF07690:Major Facilitator Superfamily	-
MGG_11285	21.755	23.3613	23.7442	336.34	315.484	319.695	22.9535	323.84	-3.81836	4.89259e-64	3.61647e-63	MGG_11285	2	2353385	2354179	+	741	protein_coding	- && - && -	-
MGG_05056	484.048	524.331	373.514	1662.17	1507.44	1503.55	460.631	1557.72	-1.75693	7.35614e-64	5.42799e-63	MGG_05056	3	4446293	4447399	-	1107	protein_coding	- && sp|O94639|ZRT1_SCHPO Zinc-regulated transporter 1 OS=Schizosaccharomyces pombe (strain 972 / ATCC 24843) OX=284812 GN=zrt1 PE=1 SV=1 && PF02535:ZIP Zinc transporter	-
MGG_02387	200.327	192.947	199.086	736.694	716.505	737.59	197.453	730.263	-1.88717	7.81568e-64	5.76373e-63	MGG_02387	1	1639740	1643150	-	3216	protein_coding	- && - && -	-
MGG_04240	148.659	180.833	170.775	708.484	715.394	663.394	166.756	695.758	-2.06005	9.45193e-64	6.9623e-63	MGG_04240	6	1445622	1447166	-	1356	protein_coding	- && sp|Q5EXK1|3HBH_KLEOX 3-hydroxybenzoate 6-hydroxylase OS=Klebsiella oxytoca OX=571 GN=mhbM PE=1 SV=1 && PF01494:FAD binding domain	-
MGG_08519	48.0423	44.9921	73.059	443.752	438.79	470.268	55.3644	450.937	-3.02879	9.6308e-64	7.08994e-63	MGG_08519	4	496189	497352	-	1066	protein_coding	- && sp|Q6Q875|SIRO_LEPMC Oxidoreductase sirO OS=Leptosphaeria maculans OX=5022 GN=sirO PE=3 SV=1 && PF00248:Aldo/keto reductase family	-
MGG_02259	2280.65	2176.92	2336.97	4751.08	4215.71	4635.03	2264.85	4533.94	-1.00157	1.12831e-63	8.2919e-63	MGG_02259	1	1173648	1177452	-	3691	protein_coding	- && - && -	-
MGG_03896	358.957	283.796	370.774	1172.85	1087.53	1204.58	337.843	1154.99	-1.7747	1.70398e-63	1.25008e-62	MGG_03896	6	2669743	2671254	+	1446	protein_coding	- && - && PF12697:Alpha/beta hydrolase family	-
MGG_05652	1003.45	963.003	878.534	2242.63	2139.52	2133.12	948.329	2171.75	-1.19528	1.87761e-63	1.37507e-62	MGG_05652	1	5983799	5989432	-	5487	protein_coding	- && - && PF08580:Yeast cortical protein KAR9	-
MGG_12858	1056.93	1033.09	1055.7	2334.85	2209.5	2185.49	1048.57	2243.28	-1.09732	2.09913e-63	1.53465e-62	MGG_12858	4	4152880	4154307	-	1428	protein_coding	- && - && -	-
MGG_07003	1744.02	1584.24	1788.12	3510.96	3608.07	3391.17	1705.46	3503.4	-1.03889	2.38654e-63	1.74076e-62	MGG_07003	1	3545121	3550216	+	5024	protein_coding	- && sp|P50526|SSP1_SCHPO Serine/threonine-protein kinase ssp1 OS=Schizosaccharomyces pombe (strain 972 / ATCC 24843) OX=284812 GN=ssp1 PE=1 SV=1 && PF00069:Protein kinase domain	-
MGG_04234	26.2873	48.453	36.5295	466.536	406.575	362.248	37.0899	411.786	-3.46884	2.41536e-63	1.76077e-62	MGG_04234	6	1472758	1475083	+	1867	protein_coding	- && sp|P49374|HGT1_KLULA High-affinity glucose transporter OS=Kluyveromyces lactis (strain ATCC 8585 / CBS 2359 / DSM 70799 / NBRC 1267 / NRRL Y-1140 / WM37) OX=284590 GN=HGT1 PE=3 SV=1 && PF00083:Sugar (and other) transporter	-
MGG_09276	104.243	127.189	92.237	595.648	537.656	593.563	107.89	575.622	-2.41363	1.99894e-62	1.44806e-61	MGG_09276	1	4073045	4076042	+	2998	protein_coding	- && - && -	-
MGG_05807	417.877	488.856	501.367	1304.13	1301.93	1370.43	469.367	1325.5	-1.49756	2.64543e-62	1.91202e-61	MGG_05807	3	3039721	3041648	+	1703	protein_coding	- && - && -	-
MGG_00059	18.1292	24.2265	36.5295	385.164	336.591	339.335	26.295	353.696	-3.75181	3.04543e-62	2.19739e-61	MGG_00059	5	4267744	4269568	+	1659	protein_coding	- && sp|M2YJD1|AVNA_DOTSN Averantin hydroxylase OS=Dothistroma septosporum (strain NZE10 / CBS 128990) OX=675120 GN=avnA PE=2 SV=1 && PF00067:Cytochrome P450	-
MGG_03623	37.1648	35.4745	46.5751	393.844	336.591	421.168	39.7381	383.867	-3.274	4.25742e-62	3.06317e-61	MGG_03623	4	1219441	1220665	-	1005	protein_coding	- && - && -	-
MGG_05960	339.922	417.042	332.418	1168.51	1234.17	1115.11	363.127	1172.6	-1.69001	4.37927e-62	3.14871e-61	MGG_05960	3	2121253	2127582	+	6202	protein_coding	- && - && -	-
MGG_15825	568.349	535.579	613.695	1516.79	1458.56	1435.9	572.541	1470.41	-1.3613	5.08193e-62	3.6502e-61	MGG_15825	2	5851507	5853867	+	2361	protein_coding	- && sp|Q6ICB0|DESI1_HUMAN Desumoylating isopeptidase 1 OS=Homo sapiens OX=9606 GN=DESI1 PE=1 SV=1 && PF00085:Thioredoxin|PF05903:PPPDE putative peptidase domain|PF08324:PUL domain	-
MGG_06957	999.823	989.825	976.251	2169.94	2160.62	2038.19	988.633	2122.92	-1.10251	8.02106e-62	5.75152e-61	MGG_06957	1	3370506	3371848	-	852	protein_coding	- && sp|Q07505|DLHH_YEAST Putative carboxymethylenebutenolidase OS=Saccharomyces cerevisiae (strain ATCC 204508 / S288c) OX=559292 GN=YDL086W PE=1 SV=1 && PF01738:Dienelactone hydrolase family	-
MGG_00638	488.581	450.786	477.623	1348.62	1203.06	1356.25	472.33	1302.64	-1.46402	9.77006e-62	6.99774e-61	MGG_00638	5	2161518	2164234	+	2495	protein_coding	- && - && -	-
MGG_06058	385.245	410.12	321.459	1142.47	1160.85	1163.12	372.275	1155.48	-1.63319	1.51276e-61	1.08107e-60	MGG_06058	3	2418169	2421513	+	3153	protein_coding	- && sp|H8WR05|BFAT_VARPD Beta-phenylalanine transaminase OS=Variovorax paradoxus OX=34073 PE=1 SV=1 && PF00202:Aminotransferase class-III	-
MGG_05693	412.438	399.737	404.564	1073.03	1170.85	1148.94	405.58	1130.94	-1.47949	1.8923e-61	1.35078e-60	MGG_05693	1	6139567	6142495	+	2633	protein_coding	- && - && PF01187:Macrophage migration inhibitory factor (MIF)	-
MGG_04369	381.619	344.362	380.82	1029.64	1099.75	1102.02	368.934	1077.14	-1.54627	2.01678e-61	1.43801e-60	MGG_04369	2	653626	655356	-	1671	protein_coding	- && sp|Q7ZZ25|ATD1A_DANRE Outer mitochondrial transmembrane helix translocase OS=Danio rerio OX=7955 GN=atad1a PE=2 SV=2 && PF17862:AAA+ lid domain|PF00004:ATPase family associated with various cellular activities (AAA)	-
MGG_04370	220.269	237.074	200.912	901.609	874.247	748.501	219.418	841.452	-1.93842	2.04569e-61	1.45781e-60	MGG_04370	2	655684	658593	+	2842	protein_coding	- && - && -	-
MGG_01997	9.97104	9.51755	7.3059	362.379	295.489	306.602	8.93149	321.49	-5.1681	2.28683e-61	1.62874e-60	MGG_01997	1	177112	178412	-	1301	protein_coding	- && - && -	-
MGG_01764	76.1425	57.1053	62.1001	415.543	463.229	437.535	65.116	438.769	-2.75365	5.95635e-61	4.23041e-60	MGG_01764	2	4753582	4755186	+	1423	protein_coding	- && - && PF14099:Polysaccharide lyase	-
MGG_08429	101.523	140.168	95.8899	569.608	619.86	672.123	112.527	620.531	-2.46071	6.67918e-61	4.73848e-60	MGG_08429	4	169922	172675	+	2182	protein_coding	- && sp|P15926|C5AP_STRPY C5a peptidase OS=Streptococcus pyogenes OX=1314 GN=scpA PE=1 SV=1 && PF00082:Subtilase family|PF06280:Fn3-like domain	-
MGG_00133	715.195	736.312	610.956	1862.89	1697.39	1778.51	687.488	1779.6	-1.37173	7.01767e-61	4.97307e-60	MGG_00133	5	4021275	4023403	+	1950	protein_coding	- && sp|Q870L3|MIRC_EMENI Siderophore iron transporter mirC OS=Emericella nidulans (strain FGSC A4 / ATCC 38163 / CBS 112.46 / NRRL 194 / M139) OX=227321 GN=mirC PE=3 SV=1 && PF07690:Major Facilitator Superfamily	-
MGG_10564	24.4744	14.7089	10.0456	312.471	328.815	304.419	16.4096	315.235	-4.26445	7.45617e-61	5.27792e-60	MGG_10564	7	2866814	2868351	-	1225	protein_coding	- && - && -	-
MGG_06205	1484.78	1655.19	1501.36	3187.64	3204.83	3050.74	1547.11	3147.74	-1.02439	1.34173e-60	9.4449e-60	MGG_06205	3	2939307	2943261	+	3879	protein_coding	- && sp|Q7XM31|RDR2_ORYSJ Probable RNA-dependent RNA polymerase 2 OS=Oryza sativa subsp. japonica OX=39947 GN=RDR2 PE=2 SV=1 && PF05183:RNA dependent RNA polymerase	-
MGG_16669	369.835	403.198	416.436	1128.37	1283.04	1118.39	396.49	1176.6	-1.56907	1.51109e-60	1.06312e-59	MGG_16669	3	1291779	1295111	-	3333	protein_coding	- && sp|Q96NX5|KCC1G_HUMAN Calcium/calmodulin-dependent protein kinase type 1G OS=Homo sapiens OX=9606 GN=CAMK1G PE=1 SV=3 && PF00069:Protein kinase domain	-
MGG_00790	615.485	620.371	568.034	1520.04	1424.12	1523.19	601.297	1489.12	-1.30811	2.26196e-60	1.58787e-59	MGG_00790	5	1612725	1614283	-	1452	protein_coding	- && - && PF01266:FAD dependent oxidoreductase	-
MGG_16260	271.937	269.087	332.418	949.347	963.116	971.087	291.148	961.183	-1.72381	2.50745e-60	1.75923e-59	MGG_16260	1	3949304	3951113	+	1703	protein_coding	- && - && -	-
MGG_01338	73.4231	82.197	68.4928	455.687	444.344	438.626	74.7043	446.219	-2.57716	2.89701e-60	2.03143e-59	MGG_01338	2	3157473	3161316	-	2787	protein_coding	- && - && PF11374:Protein of unknown function (DUF3176)	-
MGG_03058	309.102	326.192	256.62	940.668	1023.1	1039.83	297.305	1001.2	-1.75079	3.23227e-60	2.26527e-59	MGG_03058	7	463238	468234	-	4839	protein_coding	- && - && -	-
MGG_04359	648.117	592.684	716.891	1701.23	1608.53	1686.85	652.564	1665.54	-1.35247	3.65719e-60	2.56023e-59	MGG_04359	2	613454	617233	-	3689	protein_coding	- && sp|P20824|NUC1_NEUCR Phosphorus acquisition-controlling protein OS=Neurospora crassa (strain ATCC 24698 / 74-OR23-1A / CBS 708.71 / DSM 1257 / FGSC 987) OX=367110 GN=nuc-1 PE=3 SV=2 && PF00010:Helix-loop-helix DNA-binding domain	-
MGG_06138	1377.82	1419.85	1276.71	2871.91	2703.83	2824.88	1358.12	2800.21	-1.04371	3.94251e-60	2.75845e-59	MGG_06138	3	2698233	2702686	+	3997	protein_coding	- && sp|Q9Y7J8|YGL1_SCHPO Uncharacterized protein C216.01c OS=Schizosaccharomyces pombe (strain 972 / ATCC 24843) OX=284812 GN=SPBC216.01c PE=2 SV=3 && PF04802:Component of IIS longevity pathway SMK-1	-
MGG_00492	666.247	751.021	601.823	1715.34	1937.34	1783.96	673.03	1812.21	-1.42825	4.94081e-60	3.44933e-59	MGG_00492	5	2724123	2730036	+	5778	protein_coding	- && - && -	-
MGG_05257	1231.88	1348.9	1109.58	2782.94	2753.82	2740.87	1230.12	2759.21	-1.16499	6.21874e-60	4.33435e-59	MGG_05257	3	5170639	5174537	-	3771	protein_coding	- && sp|A6ZRW7|DMA2_YEAS7 E3 ubiquitin-protein ligase DMA2 OS=Saccharomyces cerevisiae (strain YJM789) OX=307796 GN=DMA2 PE=3 SV=1 && PF00498:FHA domain|PF17123:RING-like zinc finger	-
MGG_05218	819.438	867.828	864.836	1856.38	1892.91	1840.7	850.7	1863.33	-1.13102	7.48845e-60	5.21073e-59	MGG_05218	3	5002402	5007407	-	4744	protein_coding	- && - && -	-
MGG_11489	496.739	545.961	401.824	1441.92	1455.23	1481.73	481.508	1459.63	-1.59908	7.949e-60	5.52817e-59	MGG_11489	5	1522685	1527957	+	5188	protein_coding	- && - && -	-
MGG_01421	958.126	1079.81	954.333	2236.12	2155.07	2288.06	997.423	2226.41	-1.15802	1.41672e-59	9.82039e-59	MGG_01421	2	3475207	3477980	+	2774	protein_coding	- && - && -	-
novel.163	509.429	430.02	426.482	1297.62	1350.81	1234.04	455.31	1294.16	-1.50733	1.85555e-59	1.28552e-58	-	2	1371974	1374208	-	2235	-	- && - && -	-
MGG_17215	211.205	295.909	294.976	991.661	983.111	1023.46	267.363	999.411	-1.90168	1.94416e-59	1.34618e-58	MGG_17215	4	4539334	4541734	-	1626	protein_coding	- && - && -	-
MGG_09488	50.7616	66.6229	51.1413	390.589	402.131	417.895	56.1753	403.538	-2.8422	2.66053e-59	1.8382e-58	MGG_09488	3	3510126	3512148	+	1934	protein_coding	- && - && -	-
MGG_07521	124.185	104.693	110.502	524.04	555.43	530.279	113.126	536.583	-2.24654	3.25482e-59	2.24514e-58	MGG_07521	3	908746	911945	+	3132	protein_coding	- && - && -	-
MGG_08525	150.472	124.593	129.68	589.138	575.426	655.756	134.915	606.773	-2.16985	3.42268e-59	2.35964e-58	MGG_08525	4	515355	517281	+	1560	protein_coding	- && - && -	-
MGG_16427	353.519	390.22	327.852	1091.48	1034.21	1048.56	357.197	1058.08	-1.56592	3.71557e-59	2.55601e-58	MGG_16427	1	5899105	5906195	+	6156	protein_coding	- && - && PF12796:Ankyrin repeats (3 copies)|PF00023:Ankyrin repeat|PF05729:NACHT domain|PF13637:Ankyrin repeats (many copies)	-
MGG_04084	688.908	682.668	621.915	1560.18	1615.19	1563.56	664.497	1579.64	-1.24898	4.22862e-59	2.90737e-58	MGG_04084	6	2019363	2021970	-	2608	protein_coding	- && sp|Q22943|PAFA_CAEEL Platelet-activating factor acetylhydrolase homolog 2 OS=Caenorhabditis elegans OX=6239 GN=paf-2 PE=2 SV=2 && PF03403:Platelet-activating factor acetylhydrolase, isoform II	-
MGG_09477	2201.79	2221.05	1968.94	4817.26	4501.21	4153.85	2130.59	4490.77	-1.07557	4.64087e-59	3.18909e-58	MGG_09477	3	3551576	3552650	+	900	protein_coding	- && - && -	-
MGG_03846	1501.09	1532.33	1385.38	2863.23	3020.43	3051.83	1472.93	2978.5	-1.01563	6.29526e-59	4.31894e-58	MGG_03846	6	2839015	2843854	-	4537	protein_coding	- && sp|P33277|GAP1_SCHPO GTPase-activating protein OS=Schizosaccharomyces pombe (strain 972 / ATCC 24843) OX=284812 GN=gap1 PE=4 SV=1 && PF00616:GTPase-activator protein for Ras-like GTPase|PF03836:RasGAP C-terminus	-
MGG_06372	756.892	777.844	820.087	1817.32	1728.5	1754.5	784.941	1766.77	-1.17061	6.95419e-59	4.76585e-58	MGG_06372	4	3978588	3982676	+	3407	protein_coding	- && sp|P39014|MET30_YEAST F-box protein MET30 OS=Saccharomyces cerevisiae (strain ATCC 204508 / S288c) OX=559292 GN=MET30 PE=1 SV=1 && PF12937:F-box-like|PF00400:WD domain, G-beta repeat	-
MGG_05057	581.039	558.94	482.189	1439.75	1453.01	1392.26	540.723	1428.34	-1.40103	9.08073e-59	6.21316e-58	MDM10	3	4449239	4450653	-	1332	protein_coding	- && sp|A4QTI8|MDM10_MAGO7 Mitochondrial distribution and morphology protein 10 OS=Magnaporthe oryzae (strain 70-15 / ATCC MYA-4617 / FGSC 8958) OX=242507 GN=MDM10 PE=3 SV=1 && PF12519:Mitochondrial distribution and morphology protein 10	-
MGG_11312	388.87	364.263	294.062	1197.81	1269.71	1072.56	349.065	1180.03	-1.75675	1.03547e-58	7.06962e-58	MGG_11312	2	2157031	2158916	-	1548	protein_coding	- && sp|A0A1V6P9U2|CALD_PENDC Transcriptional regulator calD OS=Penicillium decumbens OX=69771 GN=calD PE=1 SV=1 && -	-
MGG_08499	156.817	159.203	146.118	586.968	657.629	630.661	154.046	625.086	-2.02017	2.33356e-58	1.58895e-57	MGG_08499	4	430786	433151	-	2264	protein_coding	- && sp|G4NAP4|MNLOX_MAGO7 Manganese lipoxygenase OS=Magnaporthe oryzae (strain 70-15 / ATCC MYA-4617 / FGSC 8958) OX=242507 GN=MGG_08499 PE=1 SV=2 && PF00305:Lipoxygenase	-
MGG_02129	61.6391	42.3964	51.1413	499.086	385.468	391.708	51.7256	425.421	-3.04221	2.95567e-58	2.00932e-57	MGG_02129	1	657490	660150	+	2661	protein_coding	- && sp|P21228|ALCR_EMENI Regulatory protein alcR OS=Emericella nidulans (strain FGSC A4 / ATCC 38163 / CBS 112.46 / NRRL 194 / M139) OX=227321 GN=alcR PE=1 SV=2 && -	-
MGG_03067	106.056	115.076	106.849	543.569	493.222	519.368	109.327	518.72	-2.24581	4.92913e-58	3.34375e-57	MGG_03067	7	405163	410698	+	5536	protein_coding	- && - && -	-
MGG_15133	143.22	136.707	144.291	571.778	575.426	591.381	141.406	579.528	-2.03541	1.22295e-57	8.26516e-57	MGG_15133	3	4744037	4747398	+	3145	protein_coding	- && sp|P23622|CYS14_NEUCR Sulfate permease 2 OS=Neurospora crassa (strain ATCC 24698 / 74-OR23-1A / CBS 708.71 / DSM 1257 / FGSC 987) OX=367110 GN=cys-14 PE=2 SV=3 && PF00916:Sulfate permease family	-
MGG_03443	18.1292	6.05662	7.3059	289.687	303.265	298.964	10.4972	297.305	-4.83062	1.38873e-57	9.38058e-57	MGG_03443	4	1842140	1844960	+	2478	protein_coding	- && - && -	-
MGG_15359	663.527	705.164	621.001	1681.7	1627.41	1527.55	663.231	1612.22	-1.28103	1.89706e-57	1.28006e-56	MGG_15359	4	566543	567508	-	846	protein_coding	- && - && -	-
MGG_01281	400.654	389.354	323.286	1192.38	1097.53	1083.47	371.098	1124.46	-1.59894	3.25831e-57	2.19276e-56	MGG_01281	2	2955731	2957543	+	1734	protein_coding	- && sp|Q54VT8|GLPK_DICDI Probable glycerol kinase OS=Dictyostelium discoideum OX=44689 GN=gk PE=3 SV=1 && PF00370:FGGY family of carbohydrate kinases, N-terminal domain|PF02782:FGGY family of carbohydrate kinases, C-terminal domain	-
MGG_07985	26.2873	47.5878	48.4016	358.04	433.235	375.341	40.7589	388.872	-3.25224	4.26435e-57	2.86372e-56	MGG_07985	2	5328792	5333346	-	3654	protein_coding	- && - && PF04607:Region found in RelA / SpoT proteins	-
MGG_00086	3.62583	6.05662	3.65295	409.033	364.362	368.795	4.44513	380.73	-6.41233	4.95383e-57	3.31972e-56	MGG_00086	5	4171908	4173424	+	1275	protein_coding	- && sp|A6N6J0|CHI46_TRIHA Endochitinase 46 OS=Trichoderma harzianum OX=5544 GN=chit46 PE=1 SV=1 && PF00704:Glycosyl hydrolases family 18	-
MGG_06596	334.483	373.78	303.195	974.302	1111.97	1084.56	337.153	1056.95	-1.64746	5.349e-57	3.58265e-56	MGG_06596	4	3145746	3147912	-	1790	protein_coding	- && sp|B9JBA2|BETA_AGRRK Oxygen-dependent choline dehydrogenase OS=Agrobacterium radiobacter (strain K84 / ATCC BAA-868) OX=311403 GN=betA PE=3 SV=1 && PF00732:GMC oxidoreductase|PF05199:GMC oxidoreductase	-
MGG_00078	44.4164	25.957	28.3104	376.484	314.373	357.884	32.8946	349.58	-3.41241	7.14325e-57	4.77181e-56	MGG_00078	5	4196789	4198637	+	1285	protein_coding	- && - && -	-
MGG_06449	549.313	558.075	470.317	1421.31	1532.99	1338.79	525.902	1431.03	-1.44364	9.04801e-57	6.04105e-56	MGG_06449	4	3695410	3699354	+	3945	protein_coding	- && - && -	-
MGG_01207	989.852	998.478	1063.01	2097.24	2181.73	2086.2	1017.11	2121.72	-1.06086	1.34108e-56	8.93514e-56	MGG_01207	2	2655859	2661439	+	5502	protein_coding	- && sp|Q09813|T111_SCHPO Putative transcription initiation factor TFIID 111 kDa subunit OS=Schizosaccharomyces pombe (strain 972 / ATCC 24843) OX=284812 GN=SPAC2G11.14 PE=1 SV=1 && -	-
MGG_03309	37.1648	23.3613	13.6986	328.745	358.808	325.15	24.7415	337.568	-3.76987	1.43235e-56	9.53324e-56	MGG_03309	4	2316056	2317168	-	1113	protein_coding	- && - && -	-
MGG_00760	784.086	813.318	696.8	1734.86	1808.48	1847.25	764.735	1796.86	-1.23199	1.49233e-56	9.92727e-56	MGG_00760	5	1734331	1740133	-	5556	protein_coding	- && sp|Q09690|POM1_SCHPO DYRK-family kinase pom1 OS=Schizosaccharomyces pombe (strain 972 / ATCC 24843) OX=284812 GN=pom1 PE=1 SV=1 && PF00069:Protein kinase domain	-
MGG_15431	106.056	115.076	89.4972	533.805	486.557	520.459	103.543	513.607	-2.30915	1.55553e-56	1.03314e-55	MGG_15431	5	254394	255767	+	1374	protein_coding	- && - && -	-
MGG_00433	167.695	134.111	151.597	629.282	620.971	600.11	151.134	616.787	-2.03002	2.04339e-56	1.35646e-55	MGG_00433	5	2909451	2910065	+	615	protein_coding	- && - && -	-
MGG_06999	1029.74	1060.77	1088.58	2117.86	2157.29	2169.12	1059.7	2148.09	-1.01941	6.28504e-56	4.1548e-55	MGG_06999	1	3530493	3532385	-	1779	protein_coding	- && sp|Q9UUF1|YNF8_SCHPO Deoxyribonuclease Tat-D OS=Schizosaccharomyces pombe (strain 972 / ATCC 24843) OX=284812 GN=pi038 PE=3 SV=1 && PF01026:TatD related DNase	-
MGG_09829	102.43	96.0407	73.059	486.066	495.444	474.632	90.5098	485.381	-2.42197	8.65994e-56	5.71583e-55	MGG_09829	6	3978412	3982101	-	3582	protein_coding	- && sp|Q5ANB1|WOR2_CANAL White-opaque regulator 2 OS=Candida albicans (strain SC5314 / ATCC MYA-2876) OX=237561 GN=WOR2 PE=1 SV=1 && PF00172:Fungal Zn(2)-Cys(6) binuclear cluster domain	-
MGG_05368	233.866	290.718	235.615	872.315	936.455	821.605	253.4	876.792	-1.78954	1.40546e-55	9.26686e-55	MGG_05368	1	4976766	4978804	+	1920	protein_coding	- && - && PF12796:Ankyrin repeats (3 copies)	-
MGG_00721	225.708	233.613	256.62	793.112	747.609	820.514	238.647	787.078	-1.722	1.5268e-55	1.00616e-54	MGG_00721	5	1884090	1885399	+	1212	protein_coding	- && - && PF01161:Phosphatidylethanolamine-binding protein	-
MGG_10035	663.527	675.746	803.649	1823.83	1704.06	1921.44	714.307	1816.44	-1.34693	1.8752e-55	1.23384e-54	MGG_10035	4	4858313	4860138	+	1826	protein_coding	- && - && PF13468:Glyoxalase-like domain	-
MGG_13557	481.329	511.352	354.336	1551.51	1376.36	1642.12	449.006	1523.33	-1.76171	2.88113e-55	1.8918e-54	MGG_13557	4	1856299	1860573	-	4275	protein_coding	- && - && -	-
MGG_09504	657.182	732.851	696.8	1554.76	1645.18	1600.66	695.611	1600.2	-1.20151	3.06945e-55	2.01338e-54	MGG_09504	3	3456732	3461143	+	4279	protein_coding	- && sp|Q1K9C4|YFK7_SCHPO Probable E3 ubiquitin protein ligase C167.07c OS=Schizosaccharomyces pombe (strain 972 / ATCC 24843) OX=284812 GN=SPAC167.07c PE=2 SV=1 && PF00632:HECT-domain (ubiquitin-transferase)	-
MGG_11590	523.026	493.182	410.044	1405.03	1299.71	1306.06	475.417	1336.93	-1.49136	4.81574e-55	3.15395e-54	MGG_11590	5	3142263	3145568	+	3306	protein_coding	- && sp|Q10264|PSO2_SCHPO DNA cross-link repair protein pso2/snm1 OS=Schizosaccharomyces pombe (strain 972 / ATCC 24843) OX=284812 GN=pso2 PE=3 SV=3 && PF07522:DNA repair metallo-beta-lactamase|PF12706:Beta-lactamase superfamily domain	-
MGG_08616	208.485	211.982	250.227	760.563	742.055	810.694	223.565	771.104	-1.78688	5.56176e-55	3.64066e-54	MGG_08616	1	7582270	7586735	-	4303	protein_coding	- && sp|A1D2R3|QUTD_NEOFI Probable quinate permease OS=Neosartorya fischeri (strain ATCC 1020 / DSM 3700 / CBS 544.65 / FGSC A1164 / JCM 1740 / NRRL 181 / WB 181) OX=331117 GN=qutD PE=3 SV=1 && PF00083:Sugar (and other) transporter	-
MGG_01088	566.536	505.295	589.951	1365.98	1369.69	1390.07	553.928	1375.25	-1.31257	6.6401e-55	4.33982e-54	MGG_01088	5	553367	555667	+	2301	protein_coding	- && - && -	-
MGG_10869	136.875	85.658	75.7987	652.066	563.206	630.661	99.4439	615.311	-2.63029	6.97545e-55	4.55665e-54	MGG_10869	2	199111	200762	+	1539	protein_coding	- && sp|A0A1U8QYH7|ALNE_EMENI Efflux pump alnA OS=Emericella nidulans (strain FGSC A4 / ATCC 38163 / CBS 112.46 / NRRL 194 / M139) OX=227321 GN=alnE PE=2 SV=1 && PF07690:Major Facilitator Superfamily	-
MGG_01989	6.3452	18.1699	13.6986	286.432	294.378	259.684	12.7379	280.165	-4.45193	7.77189e-55	5.0717e-54	MGG_01989	1	158544	160208	+	1665	protein_coding	- && - && -	-
MGG_05721	315.447	269.087	343.377	993.831	993.109	925.26	309.304	970.734	-1.65109	1.15183e-54	7.49723e-54	MGG_05721	1	6241369	6243375	-	1911	protein_coding	- && sp|O14039|RCM1_SCHPO 25S rRNA (cytosine-C(5))-methyltransferase rcm1 OS=Schizosaccharomyces pombe (strain 972 / ATCC 24843) OX=284812 GN=rcm1 PE=3 SV=3 && PF01189:16S rRNA methyltransferase RsmB/F	-
MGG_13026	1023.39	1030.49	980.817	2038.66	2036.21	2112.39	1011.57	2062.42	-1.02762	1.53068e-54	9.94783e-54	MGG_13026	1	4991583	4992543	+	961	protein_coding	- && - && -	-
MGG_15333	19.0356	19.0351	16.4383	269.072	263.274	276.051	18.1697	269.466	-3.88951	2.72612e-54	1.76808e-53	MGG_15333	2	5273342	5274920	-	1233	protein_coding	- && sp|L0MXX3|FC8_PHOAM O-methyltransferase PaMT OS=Phomopsis amygdali OX=1214568 GN=PaMT PE=1 SV=1 && PF00891:O-methyltransferase domain	-
MGG_05457	182.198	164.394	146.118	672.681	712.061	600.11	164.237	661.617	-2.00996	2.72815e-54	1.76849e-53	MGG_05457	1	5282377	5287625	-	4677	protein_coding	- && sp|A0A084AFG6|SAT17_STACB Taurine hydroxylase-like protein SAT17 OS=Stachybotrys chartarum (strain CBS 109288 / IBT 7711) OX=1280523 GN=SAT17 PE=4 SV=1 && PF02668:Taurine catabolism dioxygenase TauD, TfdA family	-
MGG_04036	19.9421	17.3046	11.8721	305.961	256.609	266.231	16.3729	276.267	-4.07519	4.17243e-54	2.70197e-53	MGG_04036	6	2162545	2163835	-	900	protein_coding	- && sp|A3BMN9|ANM3_ORYSJ Probable protein arginine N-methyltransferase 3 OS=Oryza sativa subsp. japonica OX=39947 GN=PRMT3 PE=2 SV=1 && PF08241:Methyltransferase domain	-
MGG_08822	343.548	301.101	275.798	929.818	920.903	963.449	306.815	938.057	-1.61234	4.40609e-54	2.85038e-53	MGG_08822	2	1766556	1768039	-	1484	protein_coding	- && - && PF00397:WW domain	-
MGG_11917	1992.39	2285.08	1908.67	4241.14	4135.73	4108.03	2062.05	4161.63	-1.01272	5.16457e-54	3.33935e-53	MGG_11917	1	1698011	1703246	+	5142	protein_coding	- && sp|O74561|YCZ8_SCHPO Uncharacterized inositol polyphosphate kinase C970.08 OS=Schizosaccharomyces pombe (strain 972 / ATCC 24843) OX=284812 GN=SPCC970.08 PE=1 SV=1 && PF03770:Inositol polyphosphate kinase	-
MGG_05046	770.489	793.418	758.9	1783.69	1741.83	1621.39	774.269	1715.63	-1.14766	5.56587e-54	3.59517e-53	MGG_05046	3	4405321	4409096	+	3776	protein_coding	- && sp|P47952|APT_CRIGR Adenine phosphoribosyltransferase OS=Cricetulus griseus OX=10029 GN=APRT PE=3 SV=2 && PF04275:Phosphomevalonate kinase|PF01565:FAD binding domain|PF00156:Phosphoribosyl transferase domain	-
MGG_12978	345.36	303.696	284.017	1065.44	959.783	912.167	311.025	979.13	-1.6546	5.98799e-54	3.86194e-53	MGG_12978	3	3704215	3705915	+	1518	protein_coding	- && sp|A1DMD5|KMO_NEOFI Kynurenine 3-monooxygenase OS=Neosartorya fischeri (strain ATCC 1020 / DSM 3700 / CBS 544.65 / FGSC A1164 / JCM 1740 / NRRL 181 / WB 181) OX=331117 GN=bna4 PE=3 SV=1 && PF01494:FAD binding domain	-
MGG_10017	81.5812	70.0838	73.059	423.138	449.898	392.799	74.908	421.945	-2.49445	1.19403e-53	7.68917e-53	MGG_10017	4	4928912	4929832	-	921	protein_coding	- && - && PF05368:NmrA-like family	-
MGG_07258	558.378	506.161	707.759	1880.25	1677.4	1702.13	590.766	1753.26	-1.57017	2.334e-53	1.49998e-52	MGG_07258	2	6977389	6980335	-	2947	protein_coding	- && sp|O13910|MPP10_SCHPO U3 small nucleolar ribonucleoprotein protein mpp10 OS=Schizosaccharomyces pombe (strain 972 / ATCC 24843) OX=284812 GN=mpp10 PE=1 SV=1 && PF04006:Mpp10 protein	-
MGG_15672	875.638	794.283	872.142	1805.39	1880.69	1807.97	847.354	1831.35	-1.11222	2.52015e-53	1.61879e-52	MGG_15672	2	3093129	3096059	-	2931	protein_coding	- && sp|O13969|SYTM_SCHPO Probable threonine--tRNA ligase, mitochondrial OS=Schizosaccharomyces pombe (strain 972 / ATCC 24843) OX=284812 GN=SPAC24C9.09 PE=3 SV=2 && PF00587:tRNA synthetase class II core domain (G, H, P, S and T)|PF03129:Anticodon binding domain	-
MGG_04934	223.895	256.974	237.442	843.021	849.808	726.679	239.437	806.502	-1.75139	2.66266e-53	1.70946e-52	MGG_04934	3	4001551	4005195	+	3397	protein_coding	- && sp|Q9P380|PTR2_SCHPO Probable peptide transporter ptr2 OS=Schizosaccharomyces pombe (strain 972 / ATCC 24843) OX=284812 GN=ptr2 PE=1 SV=1 && PF00854:POT family	-
MGG_10573	37.1648	33.744	46.5751	368.889	382.136	292.417	39.1613	347.814	-3.15284	1.06553e-52	6.80985e-52	MGG_10573	7	2845190	2846819	+	1473	protein_coding	- && - && -	-
MGG_02097	461.387	436.942	372.601	1291.11	1143.08	1166.4	423.643	1200.19	-1.50212	1.32143e-52	8.42836e-52	MGG_02097	1	557648	560290	+	2643	protein_coding	- && - && -	-
MGG_14870	749.641	750.156	630.134	1837.94	1847.36	1625.75	709.977	1770.35	-1.31779	2.21499e-52	1.41064e-51	MGG_14870	4	2583450	2589031	+	3754	protein_coding	- && - && -	-
MGG_01449	2172.78	2245.28	1827.39	4388.7	4329.02	4211.68	2081.81	4309.8	-1.04951	2.75034e-52	1.74983e-51	MGG_01449	2	3571739	3575045	-	2916	protein_coding	- && sp|Q9USZ2|YNR7_SCHPO Uncharacterized protein C11G11.07 OS=Schizosaccharomyces pombe (strain 972 / ATCC 24843) OX=284812 GN=SPBC11G11.07 PE=4 SV=2 && PF08389:Exportin 1-like protein	-
MGG_09503	459.574	417.042	476.71	1147.9	1190.84	1130.39	451.109	1156.38	-1.35861	2.93778e-52	1.86721e-51	MGG_09503	3	3463445	3465390	+	1946	protein_coding	- && - && PF02958:Ecdysteroid kinase	-
MGG_13241	48.0423	57.1053	59.3604	336.34	378.803	384.07	54.836	366.405	-2.73981	3.19049e-52	2.02682e-51	MGG_13241	3	2144004	2145175	-	1172	protein_coding	- && sp|G2Q9T3|CEL61_MYCTT Polysaccharide monooxygenase Cel61a OS=Myceliophthora thermophila (strain ATCC 42464 / BCRC 31852 / DSM 1799) OX=573729 GN=Cel61a PE=1 SV=1 && PF00734:Fungal cellulose binding domain|PF03443:Glycosyl hydrolase family 61	-
MGG_08918	79.7683	86.5232	98.6296	500.171	429.903	441.899	88.307	457.324	-2.37316	3.40826e-52	2.16299e-51	MGG_08918	2	2110382	2113139	+	2252	protein_coding	- && sp|H9BZ66|ABCG1_PETHY ABC transporter G family member 1 OS=Petunia hybrida OX=4102 GN=ABCG1 PE=2 SV=1 && PF00005:ABC transporter|PF01061:ABC-2 type transporter	-
MGG_10846	11.784	5.19139	3.65295	267.987	286.602	271.686	6.8761	275.425	-5.32718	3.53666e-52	2.24336e-51	MGG_10846	3	6539529	6540603	-	944	protein_coding	- && - && -	-
MGG_07429	265.592	306.292	290.409	880.994	889.799	817.241	287.431	862.678	-1.58506	4.46711e-52	2.83073e-51	MGG_07429	3	602730	604137	+	1336	protein_coding	- && - && -	-
MGG_02717	284.628	231.017	240.181	792.027	870.914	804.147	251.942	822.363	-1.70717	4.58673e-52	2.90508e-51	MGG_02717	7	1762678	1764329	+	1652	protein_coding	- && - && -	-
MGG_02428	614.578	672.285	635.613	1556.93	1541.87	1404.26	640.826	1501.02	-1.22761	5.0684e-52	3.20696e-51	MGG_02428	1	1829285	1831970	+	2602	protein_coding	- && - && PF02732:ERCC4 domain	-
MGG_09414	1548.23	1765.94	1368.03	3725.78	3720.27	3350.8	1560.73	3598.95	-1.20493	5.9263e-52	3.74605e-51	MGG_09414	6	3358767	3359893	-	1053	protein_coding	- && - && -	-
MGG_07790	29.9131	25.957	42.0089	300.536	312.152	315.33	32.6263	309.339	-3.24848	6.37253e-52	4.0221e-51	MGG_07790	3	5772192	5773812	+	1621	protein_coding	- && - && PF00141:Peroxidase	-
MGG_05759	243.837	219.769	205.478	824.576	753.163	704.856	223.028	760.865	-1.77048	7.88844e-52	4.97642e-51	MGG_05759	1	6431403	6433385	+	1723	protein_coding	- && sp|A2QIK9|MOCOS_ASPNC Molybdenum cofactor sulfurase OS=Aspergillus niger (strain CBS 513.88 / FGSC A1513) OX=425011 GN=hxB PE=3 SV=1 && -	-
MGG_01639	625.456	609.123	621.001	1355.13	1449.67	1405.35	618.527	1403.38	-1.18204	8.89206e-52	5.60398e-51	MGG_01639	2	4295186	4298756	+	3252	protein_coding	- && sp|Q9Y7R3|CND2_SCHPO Condensin complex subunit 2 OS=Schizosaccharomyces pombe (strain 972 / ATCC 24843) OX=284812 GN=cnd2 PE=1 SV=1 && PF05786:Condensin complex subunit 2	-
MGG_08252	129.623	171.316	156.164	586.968	673.181	607.748	152.368	622.632	-2.02964	1.01797e-51	6.40592e-51	MGG_08252	2	8104785	8106881	+	2028	protein_coding	- && - && PF00999:Sodium/hydrogen exchanger family	-
MGG_10580	25.3808	25.0917	35.6163	313.556	278.826	283.688	28.6963	292.023	-3.34957	3.72504e-51	2.33026e-50	MGG_10580	7	2827033	2829697	-	2539	protein_coding	- && - && PF04209:homogentisate 1,2-dioxygenase	-
MGG_02347	399.748	354.745	418.263	1026.38	1081.98	1194.76	390.919	1101.04	-1.4946	4.71483e-51	2.94509e-50	MGG_02347	1	1485177	1485927	+	668	protein_coding	- && sp|G4MQL4|NIS1_MAGO7 Necrosis-inducing secreted protein 1 OS=Magnaporthe oryzae (strain 70-15 / ATCC MYA-4617 / FGSC 8958) OX=242507 GN=NIS1 PE=1 SV=1 && -	-
MGG_13025	725.166	738.908	758.9	1546.08	1609.64	1683.58	740.991	1613.1	-1.12233	6.26516e-51	3.9058e-50	MGG_13025	1	4987510	4990016	+	2341	protein_coding	- && - && -	-
MGG_06063	1109.5	1065.1	993.602	2237.21	2099.53	2368.8	1056.07	2235.18	-1.08167	9.57659e-51	5.94976e-50	MGG_06063	3	2436700	2442729	+	5425	protein_coding	- && sp|A2AT37|RENT2_MOUSE Regulator of nonsense transcripts 2 OS=Mus musculus OX=10090 GN=Upf2 PE=1 SV=1 && PF04050:Up-frameshift suppressor 2|PF02854:MIF4G domain	-
MGG_05788	23.5679	20.7656	19.178	265.817	311.041	242.226	21.1705	273.028	-3.68878	1.19596e-50	7.41577e-50	MGG_05788	3	3093847	3095197	+	1351	protein_coding	- && - && -	-
MGG_06769	1734.05	1727.87	1413.69	3424.16	3676.95	3414.08	1625.2	3505.06	-1.10853	3.0372e-50	1.87321e-49	MGG_06769	1	2671121	2673275	+	2155	protein_coding	- && - && -	-
MGG_00606	416.971	432.616	358.902	1089.31	1050.87	1160.94	402.83	1100.37	-1.4492	3.27352e-50	2.01602e-49	MGG_00606	5	2302683	2305426	-	2660	protein_coding	- && sp|P47159|YJ94_YEAST Uncharacterized membrane protein YJR124C OS=Saccharomyces cerevisiae (strain ATCC 204508 / S288c) OX=559292 GN=YJR124C PE=1 SV=1 && PF07690:Major Facilitator Superfamily	-
MGG_04364	869.293	805.531	954.333	1914.97	1899.57	1905.08	876.386	1906.54	-1.12183	4.43291e-50	2.72476e-49	MGG_04364	2	630418	632544	+	2127	protein_coding	- && - && PF11274:Protein of unknown function (DUF3074)	-
MGG_13562	124.185	125.459	116.894	595.648	481.002	517.186	122.179	531.279	-2.12035	4.52423e-50	2.7782e-49	MGG_13562	4	1929674	1932810	-	2893	protein_coding	- && sp|P49374|HGT1_KLULA High-affinity glucose transporter OS=Kluyveromyces lactis (strain ATCC 8585 / CBS 2359 / DSM 70799 / NBRC 1267 / NRRL Y-1140 / WM37) OX=284590 GN=HGT1 PE=3 SV=1 && PF00083:Sugar (and other) transporter	-
MGG_06317	923.681	872.154	868.489	1870.49	1787.37	1815.61	888.108	1824.49	-1.03882	4.89786e-50	3.00618e-49	MGG_06317	4	4184326	4190329	-	5507	protein_coding	- && - && PF00628:PHD-finger	-
MGG_04726	189.45	218.038	199.086	671.596	680.957	656.848	202.191	669.8	-1.72727	5.67994e-50	3.48116e-49	MGG_04726	1	6860550	6864499	-	3821	protein_coding	- && - && PF00857:Isochorismatase family|PF13532:2OG-Fe(II) oxygenase superfamily	-
MGG_05233	246.557	251.782	210.045	725.844	787.6	752.865	236.128	755.436	-1.67697	1.13219e-49	6.919e-49	MGG_05233	3	5081664	5086434	+	4427	protein_coding	- && sp|Q9WZ31|CORA_THEMA Cobalt/magnesium transport protein CorA OS=Thermotoga maritima (strain ATCC 43589 / DSM 3109 / JCM 10099 / NBRC 100826 / MSB8) OX=243274 GN=corA PE=1 SV=1 && PF01544:CorA-like Mg2+ transporter protein	-
MGG_12999	359.864	400.602	352.51	1007.94	985.333	966.723	370.992	986.664	-1.41053	1.32048e-49	8.0619e-49	MGG_12999	3	3392399	3396022	+	3180	protein_coding	- && sp|Q9D2R0|AACS_MOUSE Acetoacetyl-CoA synthetase OS=Mus musculus OX=10090 GN=Aacs PE=1 SV=1 && PF00501:AMP-binding enzyme	-
MGG_13252	4.53229	14.7089	11.8721	290.772	214.396	303.328	10.3711	269.499	-4.69317	1.54067e-49	9.38365e-49	MEP	3	2011100	2013095	-	1908	protein_coding	- && sp|A4QWP8|MEP_MAGO7 Extracellular metalloproteinase MEP OS=Magnaporthe oryzae (strain 70-15 / ATCC MYA-4617 / FGSC 8958) OX=242507 GN=MEP PE=2 SV=1 && PF02128:Fungalysin metallopeptidase (M36)|PF07504:Fungalysin/Thermolysin Propeptide Motif	-
MGG_03941	31.726	45.8573	37.4427	307.046	298.821	326.242	38.342	310.703	-3.01598	1.69949e-49	1.03411e-48	MGG_03941	6	2499538	2500783	-	1104	protein_coding	- && - && -	-
MGG_15528	269.218	251.782	281.277	811.556	774.269	776.87	267.426	787.565	-1.55886	1.81071e-49	1.10073e-48	MGG_15528	2	607419	609526	-	2108	protein_coding	- && sp|P47159|YJ94_YEAST Uncharacterized membrane protein YJR124C OS=Saccharomyces cerevisiae (strain ATCC 204508 / S288c) OX=559292 GN=YJR124C PE=1 SV=1 && PF07690:Major Facilitator Superfamily	-
MGG_03474	23.5679	38.0702	27.3971	322.236	292.156	271.686	29.6784	295.359	-3.31102	2.0475e-49	1.24289e-48	MGG_03474	4	1746349	1748341	-	1902	protein_coding	- && - && -	-
MGG_03308	12.6904	12.9785	7.3059	235.438	275.493	226.951	10.9916	245.961	-4.4797	2.33557e-49	1.41707e-48	MGG_03308	4	2320296	2321205	-	910	protein_coding	- && - && -	-
MGG_01495	7.25166	10.3828	10.0456	216.994	243.278	282.597	9.22668	247.623	-4.74415	3.79548e-49	2.29627e-48	MGG_01495	2	3775495	3776091	-	499	protein_coding	- && sp|Q01302|CCG6_NEUCR Clock-controlled protein 6 OS=Neurospora crassa (strain ATCC 24698 / 74-OR23-1A / CBS 708.71 / DSM 1257 / FGSC 987) OX=367110 GN=ccg-6 PE=2 SV=2 && -	-
MGG_06762	254.715	239.669	228.309	757.308	753.163	704.856	240.898	738.443	-1.61602	5.90416e-49	3.56523e-48	MGG_06762	1	2632743	2636133	-	3308	protein_coding	- && - && PF14420:Clr5 domain	-
MGG_07207	19.0356	27.6874	26.4839	292.942	251.054	265.139	24.4023	269.712	-3.46471	8.14674e-49	4.90543e-48	MGG_07207	2	6773387	6775129	+	1743	protein_coding	- && sp|P73821|SERA_SYNY3 D-3-phosphoglycerate dehydrogenase OS=Synechocystis sp. (strain PCC 6803 / Kazusa) OX=1111708 GN=serA PE=3 SV=1 && PF00389:D-isomer specific 2-hydroxyacid dehydrogenase, catalytic domain|PF02826:D-isomer specific 2-hydroxyacid dehydrogenase, NAD binding domain	-
MGG_09559	892.861	871.289	845.658	1745.71	1870.69	1759.96	869.936	1792.12	-1.04257	1.10242e-48	6.62546e-48	ATG9	3	3277667	3281299	-	3473	protein_coding	- && sp|Q51WZ9|ATG9_MAGO7 Autophagy-related protein 9 OS=Magnaporthe oryzae (strain 70-15 / ATCC MYA-4617 / FGSC 8958) OX=242507 GN=ATG9 PE=1 SV=1 && PF04109:Autophagy protein Apg9	-
MGG_00844	158.63	147.089	166.209	596.733	578.758	545.554	157.31	573.682	-1.86734	1.20576e-48	7.23624e-48	MGG_00844	5	1422245	1425594	-	3350	protein_coding	- && sp|P40514|YIG7_YEAST Uncharacterized protein YIL067C OS=Saccharomyces cerevisiae (strain ATCC 204508 / S288c) OX=559292 GN=YIL067C PE=1 SV=1 && PF03815:LCCL domain	-
MGG_15816	60.7327	64.8924	70.3193	379.739	371.027	351.337	65.3148	367.368	-2.49196	1.54524e-48	9.24742e-48	MGG_15816	2	5712547	5713128	+	180	protein_coding	- && - && -	-
MGG_05959	730.605	852.253	792.69	1839.02	1781.82	1670.49	791.849	1763.78	-1.15497	2.21446e-48	1.32087e-47	MGG_05959	3	2115591	2118587	+	2932	protein_coding	- && sp|Q4WER3|HAPX_ASPFU bZIP transcription factor hapX OS=Neosartorya fumigata (strain ATCC MYA-4609 / Af293 / CBS 101355 / FGSC A1100) OX=330879 GN=hapX PE=2 SV=1 && PF10297:Minimal binding motif of Hap4 for binding to Hap2/3/5	-
MGG_17953	989.852	1104.9	971.684	2085.31	2112.86	2062.2	1022.15	2086.79	-1.02921	3.56135e-48	2.11928e-47	MGG_17953	7	1302449	1307164	+	4420	protein_coding	- && - && -	-
MGG_16107	24.4744	13.8437	29.2236	267.987	268.828	268.413	22.5139	268.409	-3.58187	3.73093e-48	2.21916e-47	MGG_16107	1	1586407	1587247	-	638	protein_coding	- && - && -	-
MGG_14931	272.844	294.179	316.893	862.55	806.484	855.429	294.639	841.488	-1.51418	5.62441e-48	3.33915e-47	MGG_14931	6	2565721	2568901	+	2822	protein_coding	- && - && -	-
MGG_06898	176.759	198.138	168.949	586.968	652.075	684.125	181.282	641.056	-1.82126	6.94524e-48	4.11946e-47	MGG_06898	1	3175802	3178305	+	2428	protein_coding	- && sp|O13493|MYB1_NEUCR Myb-like DNA-binding protein myb-1 OS=Neurospora crassa (strain ATCC 24698 / 74-OR23-1A / CBS 708.71 / DSM 1257 / FGSC 987) OX=367110 GN=rca-1 PE=3 SV=2 && PF13921:Myb-like DNA-binding domain	-
MGG_01912	237.492	219.769	229.223	682.445	736.5	688.49	228.828	702.478	-1.61844	1.37075e-47	8.11144e-47	MGG_01912	6	664321	667059	+	2605	protein_coding	- && sp|A1D122|BGLM_NEOFI Probable beta-glucosidase M OS=Neosartorya fischeri (strain ATCC 1020 / DSM 3700 / CBS 544.65 / FGSC A1164 / JCM 1740 / NRRL 181 / WB 181) OX=331117 GN=bglM PE=3 SV=1 && PF14310:Fibronectin type III-like domain|PF00933:Glycosyl hydrolase family 3 N terminal domain|PF01915:Glycosyl hydrolase family 3 C-terminal domain	-
MGG_04738	371.648	342.632	411.87	1040.48	994.22	975.451	375.383	1003.39	-1.41919	1.69652e-47	1.00205e-46	MGG_04738	1	6834476	6835757	-	1213	protein_coding	- && sp|P9WEW9|DPFGG_GIBZE Short chain dehydrogenase/reductase dpfgG OS=Gibberella zeae (strain ATCC MYA-4620 / CBS 123657 / FGSC 9075 / NRRL 31084 / PH-1) OX=229533 GN=dpfgG PE=1 SV=1 && PF00106:short chain dehydrogenase	-
MGG_02082	799.496	861.771	836.525	1758.73	1689.62	1683.58	832.597	1710.64	-1.03867	2.17908e-47	1.28468e-46	MGG_02082	1	508618	510148	-	1432	protein_coding	- && - && -	-
MGG_00415	22.6614	17.3046	8.21913	257.138	274.382	232.406	16.0617	254.642	-3.98427	2.21962e-47	1.30798e-46	MGG_00415	5	2954896	2956286	-	1305	protein_coding	- && - && -	-
MGG_01547	106.056	91.7146	126.94	564.184	448.787	531.37	108.237	514.78	-2.25159	2.25365e-47	1.32741e-46	MGG_01547	2	3970822	3972028	+	1057	protein_coding	- && sp|S0EG57|ME178_GIBF5 Methyltransferase FFUJ_09178 OS=Gibberella fujikuroi (strain CBS 195.34 / IMI 58289 / NRRL A-6831) OX=1279085 GN=FFUJ_09178 PE=2 SV=1 && PF13489:Methyltransferase domain	-
MGG_01534	992.571	1036.55	1001.82	1919.31	2151.74	2194.22	1010.31	2088.42	-1.0474	3.07794e-47	1.81041e-46	MGG_01534	2	3924051	3927512	+	3356	protein_coding	- && - && -	-
MGG_12247	126.904	107.289	198.172	1793.45	1826.25	1957.45	144.122	1859.05	-3.69008	3.39097e-47	1.99361e-46	MGG_12247	supercont8.8	501227	501889	-	663	protein_coding	- && - && -	-
MGG_04692	323.605	321.001	275.798	867.975	837.589	892.527	306.801	866.03	-1.49669	3.79644e-47	2.22992e-46	MGG_04692	1	6932066	6935479	+	3345	protein_coding	- && - && -	-
MGG_00743	66.1714	86.5232	93.1502	407.948	424.349	416.804	81.9483	416.367	-2.34467	5.3949e-47	3.16151e-46	MGG_00743	5	1795218	1797154	+	1937	protein_coding	- && sp|P53750|YN93_YEAST Uncharacterized hydrolase YNR064C OS=Saccharomyces cerevisiae (strain ATCC 204508 / S288c) OX=559292 GN=YNR064C PE=3 SV=1 && PF00561:alpha/beta hydrolase fold	-
MGG_02454	525.746	606.528	471.23	1429.99	1459.67	1296.24	534.501	1395.3	-1.38346	8.72636e-47	5.09265e-46	MGG_02454	1	1926772	1928682	-	1911	protein_coding	- && sp|A1CBG9|MUB1_ASPCL MYND-type zinc finger protein samB OS=Aspergillus clavatus (strain ATCC 1007 / CBS 513.65 / DSM 816 / NCTC 3887 / NRRL 1) OX=344612 GN=samB PE=3 SV=1 && PF01753:MYND finger	-
MGG_10271	9.06458	4.32616	2.73971	235.438	253.276	276.051	5.37682	254.922	-5.56948	1.35049e-46	7.85968e-46	MGG_10271	supercont8.8	224423	228487	+	3972	protein_coding	- && - && -	-
MGG_07830	102.43	106.424	105.022	418.798	457.674	503.001	104.625	459.824	-2.13565	1.40666e-46	8.17911e-46	MGG_07830	3	5969936	5971771	+	1517	protein_coding	- && - && PF00172:Fungal Zn(2)-Cys(6) binuclear cluster domain|PF11951:Fungal specific transcription factor domain	-
MGG_04242	6087.77	6798.13	4958.88	25134.4	23358.1	22311	5948.26	23601.1	-1.98828	2.0994e-46	1.21792e-45	MGG_04242	6	1440516	1442026	-	1452	protein_coding	- && - && PF01027:Inhibitor of apoptosis-promoting Bax1	-
MGG_07417	4.53229	4.32616	6.39266	231.098	271.05	261.866	5.0837	254.671	-5.65028	2.74854e-46	1.59305e-45	MGG_07417	3	553006	555019	+	1495	protein_coding	- && sp|L7WU90|NOTO_ASPVE Notoamide biosynthesis cluster protein O' OS=Aspergillus versicolor OX=46472 GN=notO' PE=1 SV=1 && -	-
MGG_06216	707.944	690.455	663.01	1488.58	1485.22	1416.26	687.136	1463.35	-1.09053	3.40908e-46	1.97409e-45	MGG_06216	3	2971795	2974062	-	2268	protein_coding	- && - && -	-
MGG_03731	1071.43	1112.69	990.862	2230.7	2233.94	2024.01	1058.33	2162.88	-1.03084	4.66457e-46	2.69742e-45	MGG_03731	4	892648	894288	+	1563	protein_coding	- && - && PF06966:Protein of unknown function (DUF1295)	-
MGG_11443	381.619	386.759	358.902	918.968	1011.99	955.811	375.76	962.258	-1.35623	5.91651e-46	3.41362e-45	MGG_11443	5	659792	663101	-	3310	protein_coding	- && sp|O74547|BIT61_SCHPO Target of rapamycin complex 2 subunit bit61 OS=Schizosaccharomyces pombe (strain 972 / ATCC 24843) OX=284812 GN=bit61 PE=1 SV=1 && PF08539:HbrB-like	-
MGG_17536	112.401	150.55	78.5384	579.373	619.86	571.741	113.83	590.325	-2.37176	1.13194e-45	6.51903e-45	MGG_17536	5	4124156	4125754	+	1076	protein_coding	- && - && -	-
MGG_12178	129.623	107.289	159.817	560.929	524.326	583.743	132.243	556.333	-2.07472	1.88101e-45	1.08233e-44	MGG_12178	6	1530244	1531762	+	1425	protein_coding	- && - && -	-
MGG_05802	621.83	609.989	678.535	1448.43	1375.24	1605.02	636.785	1476.23	-1.21342	2.05981e-45	1.18467e-44	MGG_05802	3	3016828	3018245	+	1290	protein_coding	- && - && -	-
MGG_05976	271.937	263.896	229.223	749.713	740.944	752.865	255.019	747.841	-1.55173	2.8807e-45	1.65455e-44	MGG_05976	3	2169572	2170789	+	1218	protein_coding	- && sp|Q0C8M0|LOVD_ASPTN Monacolin J acid methylbutanoyltransferase OS=Aspergillus terreus (strain NIH 2624 / FGSC A1156) OX=341663 GN=ATEG_09964 PE=1 SV=1 && PF00144:Beta-lactamase	-
MGG_15773	349.893	289.853	288.583	899.439	888.688	842.336	309.443	876.821	-1.50298	2.93047e-45	1.68237e-44	MGG_15773	2	4897986	4900604	+	2433	protein_coding	- && - && -	-
MGG_08660	142.314	105.558	121.461	499.086	491	513.912	123.111	501.333	-2.02715	3.23421e-45	1.85423e-44	MGG_08660	1	7707560	7708921	-	1311	protein_coding	- && - && -	-
MGG_03131	1192.9	1148.16	1012.78	2251.31	2240.6	2253.14	1117.95	2248.35	-1.00782	3.23741e-45	1.85523e-44	MGG_03131	4	2965270	2968462	-	3105	protein_coding	- && sp|Q12204|YOR22_YEAST Probable phospholipase YOR022C, mitochondrial OS=Saccharomyces cerevisiae (strain ATCC 204508 / S288c) OX=559292 GN=YOR022C PE=1 SV=1 && PF02862:DDHD domain	-
MGG_08874	349.893	347.823	420.089	1023.13	948.675	1058.38	372.602	1010.06	-1.43939	4.54666e-45	2.59964e-44	MGG_08874	2	1946421	1948520	-	2100	protein_coding	- && - && -	-
MGG_01300	508.523	474.147	394.518	1199.98	1210.84	1155.48	459.063	1188.77	-1.37235	5.44055e-45	3.10654e-44	MGG_01300	2	3031763	3033218	+	1359	protein_coding	- && sp|Q0QWS4|LGD1_HYPJE L-galactonate dehydratase OS=Hypocrea jecorina OX=51453 GN=lgd1 PE=1 SV=1 && PF13378:Enolase C-terminal domain-like	-
MGG_03059	688.001	644.598	621.001	1385.5	1387.46	1457.72	651.2	1410.23	-1.11479	8.02162e-45	4.57622e-44	MGG_03059	7	457267	462434	+	4920	protein_coding	- && - && PF10650:Putative zinc-finger domain	-
MGG_13037	9.97104	19.9003	37.4427	300.536	285.491	295.691	22.438	293.906	-3.71425	8.76357e-45	4.99724e-44	MGG_13037	1	5050073	5050502	+	282	protein_coding	- && - && -	-
MGG_08186	815.812	889.458	813.694	1738.12	1728.5	1662.85	839.655	1709.82	-1.02559	9.39625e-45	5.35321e-44	MGG_08186	2	5996237	6002758	-	6385	protein_coding	- && - && -	-
MGG_16131	43.51	74.4099	53.881	368.889	401.02	339.335	57.267	369.748	-2.68738	1.30159e-44	7.40543e-44	MGG_16131	1	2076296	2078323	+	1877	protein_coding	- && - && -	-
MGG_15173	63.452	53.6444	59.3604	351.53	337.701	315.33	58.8189	334.854	-2.51024	1.784e-44	1.0132e-43	MGG_15173	1	6561262	6563591	-	2238	protein_coding	- && sp|Q00808|HETE1_PODAS Vegetative incompatibility protein HET-E-1 OS=Podospora anserina OX=2587412 GN=HET-E1 PE=4 SV=1 && PF06985:Heterokaryon incompatibility protein (HET)	-
MGG_00815	35.3519	51.0487	34.703	275.582	357.697	307.693	40.3679	313.657	-2.95426	2.641e-44	1.49694e-43	MGG_00815	5	1514892	1515896	+	804	protein_coding	- && - && -	-
MGG_12008	44.4164	64.8924	44.7486	412.288	379.914	296.782	51.3525	362.995	-2.81842	3.24848e-44	1.83917e-43	MGG_12008	6	3522438	3522641	-	204	protein_coding	- && - && -	-
MGG_06772	3.62583	11.248	8.21913	218.079	237.724	206.22	7.69766	220.674	-4.833	3.49522e-44	1.97798e-43	MGG_06772	1	2681724	2682676	-	832	protein_coding	- && sp|Q59ZX3|RBE1_CANAL Repressed by EFG1 protein 1 OS=Candida albicans (strain SC5314 / ATCC MYA-2876) OX=237561 GN=RBE1 PE=1 SV=1 && PF00188:Cysteine-rich secretory protein family	-
MGG_00545	92.4587	98.6364	85.8443	392.759	407.686	428.806	92.3131	409.75	-2.14929	3.84069e-44	2.17155e-43	MGG_00545	5	2515275	2517437	-	2163	protein_coding	- && - && -	-
MGG_12630	708.85	730.256	767.119	1542.83	1474.11	1561.38	735.408	1526.1	-1.05338	4.0445e-44	2.28576e-43	MGG_12630	7	2012542	2015340	+	2726	protein_coding	- && sp|O94323|YGK5_SCHPO Uncharacterized pyrophosphatase/phosphodiesterase C725.05c OS=Schizosaccharomyces pombe (strain 972 / ATCC 24843) OX=284812 GN=SPBC725.05c PE=3 SV=1 && PF01663:Type I phosphodiesterase / nucleotide pyrophosphatase	-
MGG_05121	29.9131	15.5742	17.3515	232.183	264.385	246.591	20.9463	247.72	-3.56714	5.03993e-44	2.84454e-43	MGG_05121	3	4665855	4668803	+	2681	protein_coding	- && - && -	-
MGG_10445	56.2004	69.2186	72.1457	345.02	367.695	345.882	65.8549	352.865	-2.42127	5.32736e-44	3.00276e-43	MGG_10445	2	268418	270875	+	2379	protein_coding	- && sp|P29141|SUBV_BACSU Minor extracellular protease vpr OS=Bacillus subtilis (strain 168) OX=224308 GN=vpr PE=1 SV=1 && PF00082:Subtilase family|PF06280:Fn3-like domain	-
MGG_03363	16.3162	10.3828	8.21913	198.549	253.276	217.131	11.6394	222.985	-4.26066	6.296e-44	3.54558e-43	MGG_03363	4	2130119	2131926	-	1808	protein_coding	- && - && -	-
MGG_06355	1029.74	1170.66	963.465	2276.26	2176.17	2148.39	1054.62	2200.28	-1.06045	8.23525e-44	4.63356e-43	MGG_06355	4	4048235	4052937	+	4085	protein_coding	- && sp|A0A0E4AZF8|FSA6_FUSSF Fusarisetin A cluster transcription factor fsa6 OS=Fusarium sp. (strain FN080326) OX=1608308 GN=fsa6 PE=4 SV=1 && PF00172:Fungal Zn(2)-Cys(6) binuclear cluster domain|PF04082:Fungal specific transcription factor domain	-
MGG_10528	720.634	743.234	627.394	1523.3	1502.99	1584.29	697.087	1536.86	-1.14014	8.66256e-44	4.86752e-43	MGG_10528	1	4743458	4747869	-	4147	protein_coding	- && - && PF00172:Fungal Zn(2)-Cys(6) binuclear cluster domain|PF04082:Fungal specific transcription factor domain	-
MGG_11210	274.657	279.47	313.24	846.275	823.147	757.23	289.122	808.884	-1.4846	8.88772e-44	4.99183e-43	MGG_11210	2	3536169	3540188	+	3509	protein_coding	- && sp|B0Y7Q8|BGLF_ASPFC Probable beta-glucosidase F OS=Neosartorya fumigata (strain CEA10 / CBS 144.89 / FGSC A1163) OX=451804 GN=bglF PE=3 SV=2 && PF00933:Glycosyl hydrolase family 3 N terminal domain|PF14310:Fibronectin type III-like domain|PF01915:Glycosyl hydrolase family 3 C-terminal domain	-
MGG_08523	14.5033	10.3828	4.56619	223.504	216.618	210.584	9.81743	216.902	-4.4631	9.31426e-44	5.22677e-43	MGG_08523	4	507637	509792	-	1998	protein_coding	- && sp|E9RBR0|ABR2_ASPFU Laccase abr2 OS=Neosartorya fumigata (strain ATCC MYA-4609 / Af293 / CBS 101355 / FGSC A1100) OX=330879 GN=abr2 PE=1 SV=1 && PF07731:Multicopper oxidase|PF07732:Multicopper oxidase|PF00394:Multicopper oxidase	-
MGG_00072	21.755	25.957	12.7853	260.392	227.726	236.771	20.1658	241.63	-3.57789	1.21752e-43	6.82314e-43	MGG_00072	5	4219528	4221514	+	1800	protein_coding	- && sp|S0DL65|APF9_GIBF5 FAD-linked oxidoreductase apf9 OS=Gibberella fujikuroi (strain CBS 195.34 / IMI 58289 / NRRL A-6831) OX=1279085 GN=apf9 PE=1 SV=1 && PF08031:Berberine and berberine like|PF01565:FAD binding domain	-
MGG_15266	174.946	228.421	136.986	691.125	790.932	712.494	180.118	731.517	-2.01987	1.5569e-43	8.70974e-43	MGG_15266	3	6487953	6488924	+	972	protein_coding	- && - && -	-
MGG_00176	166.788	142.763	229.223	691.125	692.066	716.859	179.591	700.016	-1.96439	1.83069e-43	1.02234e-42	MGG_00176	5	3846234	3847554	+	1168	protein_coding	- && - && -	-
MGG_16364	332.67	349.554	326.026	880.994	824.258	900.165	336.083	868.473	-1.36941	1.86425e-43	1.04062e-42	MGG_16364	1	5266926	5267652	+	537	protein_coding	- && - && -	-
MGG_13772	17.2227	18.1699	21.0045	248.458	196.622	253.137	18.799	232.739	-3.63101	3.73165e-43	2.07297e-42	MGG_13772	1	6885620	6887776	+	2157	protein_coding	- && - && -	-
MGG_12357	474.984	510.487	526.025	1124.03	1210.84	1136.94	503.832	1157.27	-1.19958	4.30663e-43	2.3882e-42	DCL2	2	6606427	6611565	+	4865	protein_coding	- && sp|A4RHU9|DCL2_MAGO7 Dicer-like protein 2 OS=Magnaporthe oryzae (strain 70-15 / ATCC MYA-4617 / FGSC 8958) OX=242507 GN=DCL2 PE=3 SV=3 && PF00271:Helicase conserved C-terminal domain|PF00270:DEAD/DEAH box helicase|PF03368:Dicer dimerisation domain|PF00636:Ribonuclease III domain	-
MGG_09225	163.162	179.968	171.689	550.079	553.208	617.568	171.606	573.618	-1.7406	4.55824e-43	2.52333e-42	MGG_09225	1	3825649	3826998	+	1252	protein_coding	- && sp|Q5B2K4|ACPA_EMENI Acetate permease A OS=Emericella nidulans (strain FGSC A4 / ATCC 38163 / CBS 112.46 / NRRL 194 / M139) OX=227321 GN=acpA PE=2 SV=1 && PF01184:GPR1/FUN34/yaaH family	-
MGG_13255	39.8841	44.1268	37.4427	276.667	308.819	266.231	40.4846	283.906	-2.80853	5.28666e-43	2.92401e-42	MGG_13255	3	1995304	1996995	+	1008	protein_coding	- && - && PF10067:Predicted membrane protein (DUF2306)	-
MGG_01983	9.06458	11.248	7.3059	194.209	223.283	204.037	9.20616	207.177	-4.48746	6.55054e-43	3.6199e-42	MGG_01983	1	130448	132572	+	2057	protein_coding	- && - && -	-
MGG_03624	46.2293	51.9139	42.0089	298.366	299.932	285.871	46.7174	294.723	-2.65574	1.30407e-42	7.17212e-42	MGG_03624	4	1218632	1219337	-	706	protein_coding	- && - && -	-
MGG_06353	393.403	446.46	447.486	1027.47	1007.55	1074.74	429.116	1036.59	-1.27221	1.65267e-42	9.07752e-42	MGG_06353	4	4054379	4056993	-	2518	protein_coding	- && - && -	-
MGG_14792	85.207	88.2537	120.547	506.68	414.351	456.084	98.0027	459.038	-2.22912	2.05352e-42	1.12695e-41	MGG_14792	2	3920482	3922143	+	1662	protein_coding	- && - && -	-
MGG_03367	70.7037	87.3884	78.5384	405.778	438.79	342.608	78.8768	395.725	-2.32559	2.26475e-42	1.24234e-41	MGG_03367	4	2116782	2121190	+	4188	protein_coding	- && - && -	-
MGG_11548	659.901	703.434	664.837	1592.73	1415.24	1398.8	676.057	1468.92	-1.11938	3.58966e-42	1.96572e-41	MGG_11548	5	2339062	2341761	-	2700	protein_coding	- && - && -	-
MGG_00755	735.137	688.725	733.329	1524.38	1437.45	1460.99	719.064	1474.28	-1.03616	4.31189e-42	2.35919e-41	MGG_00755	5	1752133	1754232	-	1828	protein_coding	- && - && PF01231:Indoleamine 2,3-dioxygenase	-
MGG_15989	336.296	327.923	318.72	886.419	803.152	836.881	327.646	842.151	-1.36201	4.67616e-42	2.55629e-41	MGG_15989	1	187063	189925	+	2739	protein_coding	- && - && -	-
MGG_00299	189.45	192.947	175.342	624.942	559.873	588.108	185.913	590.974	-1.66818	4.88755e-42	2.66955e-41	MGG_00299	5	3360431	3363059	-	2629	protein_coding	- && - && -	-
MGG_02377	471.358	443.864	432.874	1037.23	1015.33	1067.1	449.365	1039.89	-1.21055	6.267e-42	3.41859e-41	MGG_02377	1	1609863	1613131	+	3269	protein_coding	- && sp|A1CFL9|PATL_ASPCL Patulin cluster transcription factor patL OS=Aspergillus clavatus (strain ATCC 1007 / CBS 513.65 / DSM 816 / NCTC 3887 / NRRL 1) OX=344612 GN=patL PE=1 SV=1 && PF00172:Fungal Zn(2)-Cys(6) binuclear cluster domain|PF04082:Fungal specific transcription factor domain	-
MGG_08261	476.797	492.317	468.491	1091.48	1047.54	1106.38	479.201	1081.8	-1.17457	6.50411e-42	3.5464e-41	MGG_08261	2	8077239	8080813	-	3259	protein_coding	- && - && -	-
MGG_09076	222.989	176.507	211.871	681.36	637.634	625.205	203.789	648.066	-1.67023	7.24162e-42	3.94684e-41	MGG_09076	3	61361	63448	+	1830	protein_coding	- && sp|I1RV24|BUT84_GIBZE MFS-type transporter OS=Gibberella zeae (strain ATCC MYA-4620 / CBS 123657 / FGSC 9075 / NRRL 31084 / PH-1) OX=229533 GN=FG08084 PE=2 SV=1 && PF07690:Major Facilitator Superfamily	-
MGG_15000	166.788	143.629	169.862	518.615	593.199	546.646	160.093	552.82	-1.78873	7.7971e-42	4.24594e-41	MGG_15000	7	1073978	1079580	-	5603	protein_coding	- && - && -	-
MGG_03213	27.1937	42.3964	41.0957	288.602	264.385	276.051	36.8953	276.346	-2.90341	8.92744e-42	4.85523e-41	MGG_03213	4	2667538	2670128	-	2245	protein_coding	- && - && -	-
MGG_01996	338.109	301.101	340.637	820.236	844.254	867.432	326.616	843.974	-1.37023	9.81098e-42	5.33118e-41	MGG_01996	1	172286	177150	+	4709	protein_coding	- && - && -	-
MGG_17458	66.1714	40.6659	58.4472	311.386	339.923	354.61	55.0948	335.307	-2.60841	1.31451e-41	7.12157e-41	MGG_17458	5	2908880	2909365	+	486	protein_coding	- && - && -	-
MGG_08913	786.805	728.525	716.891	1511.36	1484.11	1594.11	744.074	1529.86	-1.04001	1.42076e-41	7.69393e-41	MGG_08913	2	2091206	2095268	+	3981	protein_coding	- && sp|Q9Y767|DPOG_NEUCR DNA polymerase gamma, mitochondrial OS=Neurospora crassa (strain ATCC 24698 / 74-OR23-1A / CBS 708.71 / DSM 1257 / FGSC 987) OX=367110 GN=mip-1 PE=3 SV=2 && PF18136:DNA mitochondrial polymerase exonuclease domain|PF00476:DNA polymerase family A	-
MGG_07685	45.3229	23.3613	65.7531	365.634	435.457	350.246	44.8124	383.779	-3.1035	1.6091e-41	8.7027e-41	MGG_07685	3	1519403	1519768	-	366	protein_coding	- && - && -	-
MGG_05483	10.8775	10.3828	8.21913	180.105	215.507	202.946	9.82647	199.519	-4.34212	2.92333e-41	1.5757e-40	MGG_05483	1	5369707	5371420	-	1574	protein_coding	- && sp|D4B388|FLA_ARTBC Fasciclin-like arabinogalactan protein ARB_02922 OS=Arthroderma benhamiae (strain ATCC MYA-4681 / CBS 112371) OX=663331 GN=ARB_02922 PE=3 SV=1 && PF02469:Fasciclin domain	-
MGG_00756	658.995	613.449	603.65	1332.34	1311.93	1300.6	625.365	1314.96	-1.07234	3.13018e-41	1.68576e-40	MGG_00756	5	1749308	1751849	-	2440	protein_coding	- && - && -	-
MGG_03887	427.848	432.616	389.039	1018.79	946.453	1043.1	416.501	1002.78	-1.26737	3.32629e-41	1.78909e-40	MGG_03887	6	2707679	2710027	-	1796	protein_coding	- && - && -	-
MGG_06707	598.262	645.463	643.832	1284.6	1337.48	1352.98	629.186	1325.02	-1.07428	3.33742e-41	1.79433e-40	MGG_06707	1	2472156	2475416	-	3032	protein_coding	- && sp|F1RBC8|ABCD1_DANRE ATP-binding cassette sub-family D member 1 OS=Danio rerio OX=7955 GN=abcd1 PE=2 SV=1 && PF06472:ABC transporter transmembrane region 2|PF00005:ABC transporter	-
MGG_03210	368.022	379.837	414.61	894.014	1043.1	1028.92	387.489	988.676	-1.35142	3.43638e-41	1.84597e-40	MGG_03210	4	2679870	2681855	+	1338	protein_coding	- && sp|P33750|DCA13_YEAST Protein SOF1 OS=Saccharomyces cerevisiae (strain ATCC 204508 / S288c) OX=559292 GN=SOF1 PE=1 SV=1 && PF04158:Sof1-like domain|PF00400:WD domain, G-beta repeat	-
MGG_09735	44.4164	70.949	85.8443	418.798	376.582	385.161	67.0699	393.514	-2.55263	3.90224e-41	2.09444e-40	MGG_09735	4	5351587	5352646	-	630	protein_coding	- && sp|F5HN69|CPAT_ASPOZ MFS transporter cpaT OS=Aspergillus oryzae OX=5062 GN=cpaT PE=3 SV=1 && PF07690:Major Facilitator Superfamily	-
MGG_00817	104.243	79.6013	92.237	405.778	383.247	423.35	92.027	404.125	-2.13611	4.38854e-41	2.35347e-40	MGG_00817	5	1510061	1511834	-	1774	protein_coding	- && - && -	-
MGG_05633	18.1292	15.5742	17.3515	201.804	214.396	209.493	17.0183	208.564	-3.61664	4.39394e-41	2.35503e-40	MGG_05633	1	5915923	5917699	-	1777	protein_coding	- && - && -	-
MGG_03407	380.712	490.587	365.295	1202.15	1124.19	1072.56	412.198	1132.97	-1.45762	6.08737e-41	3.25489e-40	MGG_03407	4	1987185	1990272	-	2889	protein_coding	- && - && PF15979:Glycosyl hydrolase family 115|PF17829:Gylcosyl hydrolase family 115 C-terminal domain	-
MGG_09502	508.523	490.587	426.482	1129.45	1220.84	1084.56	475.197	1144.95	-1.26829	8.14595e-41	4.34827e-40	MGG_09502	3	3465941	3468426	+	2318	protein_coding	- && sp|Q59XM0|QDR3_CANAL MFS antiporter QDR3 OS=Candida albicans (strain SC5314 / ATCC MYA-2876) OX=237561 GN=QDR3 PE=2 SV=2 && PF07690:Major Facilitator Superfamily	-
MGG_09165	209.392	189.486	194.52	609.752	576.536	608.839	197.799	598.376	-1.59743	8.9822e-41	4.79265e-40	MGG_09165	supercont8.8	18184	20277	-	1662	protein_coding	- && - && -	-
MGG_02907	172.227	200.734	169.862	554.419	695.398	604.474	180.941	618.097	-1.77117	1.01969e-40	5.42707e-40	MGG_02907	7	1072857	1073610	-	465	protein_coding	- && - && -	-
MGG_13517	129.623	138.437	123.287	463.282	478.781	460.448	130.449	467.503	-1.84077	1.04145e-40	5.54056e-40	MGG_13517	4	1342608	1346517	+	3819	protein_coding	- && - && -	-
MGG_17543	42.6035	24.2265	40.1824	291.857	254.387	285.871	35.6708	277.371	-2.96332	1.07527e-40	5.71812e-40	MGG_17543	5	4232828	4234190	+	363	protein_coding	- && - && -	-
MGG_14145	60.7327	28.5527	27.3971	895.099	889.799	962.358	38.8941	915.752	-4.55851	1.1427e-40	6.07418e-40	MGG_14145	6	106938	108803	-	1866	protein_coding	- && - && -	-
MGG_03806	20.8485	31.1483	27.3971	243.033	268.828	217.131	26.4647	242.997	-3.19633	1.38685e-40	7.36273e-40	MGG_03806	6	2988725	2989831	+	912	protein_coding	- && - && -	-
MGG_17566	9.97104	1.73046	8.21913	227.843	214.396	183.306	6.64021	208.515	-4.98716	1.76956e-40	9.37881e-40	MGG_17566	6	100542	101388	-	381	protein_coding	- && - && -	-
MGG_05106	23.5679	25.0917	6.39266	1106.67	1105.31	1129.3	18.3508	1113.76	-5.92039	3.45809e-40	1.82293e-39	MGG_05106	3	4617176	4619296	-	2055	protein_coding	- && - && -	-
MGG_09268	542.062	431.751	438.354	1169.6	1130.86	1163.12	470.722	1154.52	-1.2948	4.58848e-40	2.40881e-39	MGG_09268	1	3996765	3998348	-	1584	protein_coding	- && - && -	-
MGG_11925	116.933	123.728	136.986	437.242	472.116	473.541	125.882	460.966	-1.87281	5.3046e-40	2.77901e-39	MGG_11925	1	1656973	1661070	-	3773	protein_coding	- && - && -	-
MGG_00816	38.9777	45.8573	42.0089	264.732	292.156	260.775	42.2813	272.555	-2.68726	6.75755e-40	3.53436e-39	MGG_00816	5	1513144	1513974	+	831	protein_coding	- && - && -	-
MGG_15011	32273.5	35208.9	26474.7	107008	102818	94741	31319.1	101522	-1.69668	1.15544e-39	6.02092e-39	MGG_15011	7	1607456	1609705	-	2178	protein_coding	- && sp|P87049|CGP1_SCHPO G1/S-specific cyclin pas1 OS=Schizosaccharomyces pombe (strain 972 / ATCC 24843) OX=284812 GN=pas1 PE=2 SV=3 && PF08613:Cyclin	-
MGG_02273	30.8196	10.3828	27.3971	785.517	794.265	669.941	22.8665	749.908	-5.03947	1.18352e-39	6.16471e-39	MGG_02273	1	1225925	1226720	-	651	protein_coding	- && - && -	-
MGG_18035	4.53229	8.65232	3.65295	176.85	212.174	216.04	5.61252	201.688	-5.1559	1.92126e-39	9.97059e-39	MGG_18035	7	2480650	2481139	-	405	protein_coding	- && - && -	-
MGG_04188	376.18	398.872	323.286	934.158	903.129	930.716	366.113	922.668	-1.33283	2.31492e-39	1.20037e-38	MGG_04188	6	1658453	1662194	-	3673	protein_coding	- && - && PF13915:Domain of unknown function (DUF4210)|PF13889:Chromosome segregation during meiosis	-
MGG_03952	481.329	581.436	552.509	1267.24	1210.84	1191.49	538.424	1223.19	-1.18342	2.70446e-39	1.40122e-38	MGG_03952	6	2457601	2462016	-	4203	protein_coding	- && - && PF15456:Up-regulated During Septation	-
MGG_02158	588.291	663.633	475.797	1521.13	1395.24	1439.17	575.907	1451.85	-1.33324	2.8937e-39	1.49743e-38	MGG_02158	1	756486	757969	+	1119	protein_coding	- && sp|E9QT42|FTRA_ASPFU High affinity iron permease ftrA OS=Neosartorya fumigata (strain ATCC MYA-4609 / Af293 / CBS 101355 / FGSC A1100) OX=330879 GN=ftrA PE=2 SV=1 && PF03239:Iron permease FTR1 family	-
MGG_06900	44.4164	44.1268	37.4427	283.177	269.939	253.137	41.9953	268.751	-2.67715	3.10311e-39	1.6045e-38	MGG_06900	1	3187265	3189954	-	2311	protein_coding	- && - && -	-
MGG_15810	412.438	381.567	392.692	940.668	913.127	909.985	395.566	921.26	-1.21997	4.7331e-39	2.43737e-38	MGG_15810	2	5582176	5587183	-	4692	protein_coding	- && sp|Q6ZFZ4|DEK1_ORYSJ Calpain-type cysteine protease ADL1 OS=Oryza sativa subsp. japonica OX=39947 GN=ADL1 PE=1 SV=1 && PF00648:Calpain family cysteine protease	-
MGG_12275	627.269	615.18	663.01	1356.21	1304.15	1562.47	635.153	1407.61	-1.14836	7.48455e-39	3.84647e-38	MGG_12275	2	5637484	5639428	+	1945	protein_coding	- && - && PF13668:Ferritin-like domain	-
MGG_14330	29.9131	24.2265	39.2692	257.138	227.726	259.684	31.1363	248.183	-2.99825	8.33445e-39	4.28152e-38	MGG_14330	1	6503844	6505707	-	1653	protein_coding	- && - && -	-
MGG_01699	396.122	461.169	425.569	1000.34	968.67	1068.2	427.62	1012.4	-1.24292	1.04099e-38	5.33692e-38	MGG_01699	2	4504029	4507703	+	3585	protein_coding	- && sp|P87235|RHP42_SCHPO DNA repair protein rhp42 OS=Schizosaccharomyces pombe (strain 972 / ATCC 24843) OX=284812 GN=rhp42 PE=3 SV=1 && PF10403:Rad4 beta-hairpin domain 1|PF10405:Rad4 beta-hairpin domain 3|PF10404:Rad4 beta-hairpin domain 2|PF03835:Rad4 transglutaminase-like domain	-
MGG_07703	66.1714	106.424	72.1457	420.968	396.577	386.253	81.5802	401.266	-2.29533	1.11926e-38	5.73355e-38	MGG_07703	3	5467611	5469140	+	892	protein_coding	- && - && -	-
MGG_01663	661.714	622.102	526.025	1374.66	1385.24	1324.61	603.28	1361.5	-1.174	1.30191e-38	6.66117e-38	MGG_01663	2	4382395	4383395	-	933	protein_coding	- && sp|Q5A1E3|CBF1_CANAL Transcriptional regulator CBF1 OS=Candida albicans (strain SC5314 / ATCC MYA-2876) OX=237561 GN=CBF1 PE=1 SV=2 && PF00010:Helix-loop-helix DNA-binding domain	-
MGG_06832	454.135	441.268	453.879	1058.93	1076.42	952.538	449.761	1029.3	-1.19451	1.84566e-38	9.43558e-38	MGG_06832	1	2919178	2921521	-	1920	protein_coding	- && - && -	-
MGG_03962	100.617	110.75	95.8899	416.628	386.579	399.346	102.419	400.851	-1.96776	2.07213e-38	1.05849e-37	MGG_03962	6	2417898	2420120	+	1374	protein_coding	- && sp|Q5AUW8|ORSC_EMENI Tyrosinase-like protein orsC OS=Emericella nidulans (strain FGSC A4 / ATCC 38163 / CBS 112.46 / NRRL 194 / M139) OX=227321 GN=orsC PE=2 SV=1 && PF00264:Common central domain of tyrosinase	-
MGG_00061	32.6325	45.8573	38.356	256.053	271.05	254.228	38.9486	260.444	-2.73903	2.08552e-38	1.06447e-37	MGG_00061	5	4259675	4260722	-	828	protein_coding	- && - && -	-
MGG_09995	174.946	186.89	199.086	563.099	542.1	603.383	186.974	569.527	-1.6071	3.95619e-38	2.0112e-37	MGG_09995	4	5013587	5018414	+	4732	protein_coding	- && sp|D4B0V1|E13B_ARTBC Probable glucan endo-1,3-beta-glucosidase ARB_02077 OS=Arthroderma benhamiae (strain ATCC MYA-4681 / CBS 112371) OX=663331 GN=ARB_02077 PE=1 SV=1 && PF12708:Pectate lyase superfamily protein	-
MGG_04903	142.314	103.828	101.369	461.112	459.896	451.719	115.837	457.576	-1.98264	3.97736e-38	2.02115e-37	MGG_04903	3	3898631	3901671	-	2970	protein_coding	- && - && -	-
MGG_08200	255.621	290.718	285.843	802.877	753.163	693.945	277.394	749.995	-1.43466	4.14419e-38	2.10508e-37	MGG_08200	2	6044691	6047695	-	2930	protein_coding	- && sp|D4AUF4|WSCD2_ARTBC WSC domain-containing protein ARB_07870 OS=Arthroderma benhamiae (strain ATCC MYA-4681 / CBS 112371) OX=663331 GN=ARB_07870 PE=1 SV=1 && PF01822:WSC domain|PF00141:Peroxidase	-
MGG_05239	334.483	233.613	289.496	808.302	850.919	847.792	285.864	835.671	-1.54872	4.18505e-38	2.12499e-37	MGG_05239	3	5095869	5100203	-	4335	protein_coding	- && sp|Q9UR24|RHP26_SCHPO DNA repair protein rhp26 OS=Schizosaccharomyces pombe (strain 972 / ATCC 24843) OX=284812 GN=rhp26 PE=4 SV=1 && PF00271:Helicase conserved C-terminal domain|PF00176:SNF2 family N-terminal domain	-
MGG_07510	38.9777	23.3613	39.2692	257.138	271.05	240.044	33.8694	256.077	-2.92259	4.71086e-38	2.38815e-37	MGG_07510	3	878231	880379	-	2149	protein_coding	- && - && -	-
MGG_01479	65.265	39.8007	64.8398	300.536	345.477	337.153	56.6352	327.722	-2.53592	5.3391e-38	2.7034e-37	MGG_01479	2	3720012	3720993	+	982	protein_coding	- && - && PF06687:SUR7/PalI family	-
MGG_04900	160.443	172.181	161.643	534.889	598.754	489.908	164.756	541.184	-1.71521	6.02951e-38	3.04933e-37	MGG_04900	3	3892262	3895446	-	2813	protein_coding	- && sp|P29523|PPB_BOMMO Membrane-bound alkaline phosphatase OS=Bombyx mori OX=7091 GN=Alp-m PE=1 SV=4 && -	-
MGG_10471	135.969	138.437	136.072	502.34	495.444	427.715	136.826	475.166	-1.79593	9.44851e-38	4.75949e-37	MGG_10471	2	352751	353898	-	1148	protein_coding	- && - && -	-
MGG_08759	261.966	263.031	313.24	745.373	725.392	776.87	279.412	749.212	-1.4236	1.05347e-37	5.30035e-37	MGG_08759	6	228647	229957	+	1233	protein_coding	- && - && -	-
MGG_00076	566.536	585.762	483.102	1374.66	1210.84	1212.22	545.134	1265.9	-1.21508	1.28546e-37	6.46243e-37	SIP5	5	4205127	4207681	+	2460	protein_coding	- && sp|A4RGE6|SIP5_MAGO7 Protein SIP5 OS=Magnaporthe oryzae (strain 70-15 / ATCC MYA-4617 / FGSC 8958) OX=242507 GN=SIP5 PE=3 SV=1 && -	-
MGG_08700	24.4744	19.9003	28.3104	215.909	243.278	200.764	24.2283	219.984	-3.18528	1.40576e-37	7.0644e-37	MGG_08700	6	418519	419752	-	924	protein_coding	- && - && -	-
MGG_01001	622.737	581.436	578.992	1221.67	1230.83	1212.22	594.388	1221.58	-1.03937	1.4906e-37	7.48483e-37	MGG_01001	5	859839	863593	+	2926	protein_coding	- && sp|D4AZ24|ENG1_ARTBC Probable endo-1,3(4)-beta-glucanase ARB_01444 OS=Arthroderma benhamiae (strain ATCC MYA-4681 / CBS 112371) OX=663331 GN=ARB_01444 PE=1 SV=1 && PF03639:Glycosyl hydrolase family 81 N-terminal domain|PF17652:Glycosyl hydrolase family 81 C-terminal domain	-
MGG_14151	8.15812	6.05662	10.0456	193.124	181.07	165.849	8.08678	180.014	-4.48157	1.55705e-37	7.81539e-37	MGG_14151	6	60074	62621	-	2124	protein_coding	- && sp|Q9P7B8|ARB1_SCHPO Argonaute-binding protein 1 OS=Schizosaccharomyces pombe (strain 972 / ATCC 24843) OX=284812 GN=arb1 PE=1 SV=1 && PF09692:Argonaute siRNA chaperone (ARC) complex subunit Arb1	-
MGG_09016	11.784	15.5742	4.56619	198.549	186.624	184.397	10.6414	189.857	-4.14814	1.65411e-37	8.29275e-37	MGG_09016	7	2695108	2698113	+	3006	protein_coding	- && - && PF00271:Helicase conserved C-terminal domain	-
novel.281	7.25166	19.0351	12.7853	226.758	174.405	200.764	13.024	200.643	-3.93847	1.79444e-37	8.98563e-37	-	4	493088	494283	+	1196	-	- && - && -	-
MGG_15238	690.721	714.682	696.8	1365.98	1512.99	1368.25	700.734	1415.74	-1.01437	2.00633e-37	1.00348e-36	MGG_15238	3	2015698	2018337	+	2559	protein_coding	- && - && -	-
MGG_16649	270.124	288.987	287.67	697.635	729.835	734.316	282.261	720.595	-1.35196	2.17338e-37	1.08618e-36	MGG_16649	3	842545	845631	-	2943	protein_coding	- && - && PF14420:Clr5 domain	-
MGG_07411	97.8974	154.011	125.113	508.85	475.448	500.819	125.674	495.039	-1.9761	2.22791e-37	1.11299e-36	MGG_07411	3	526918	528046	-	951	protein_coding	- && - && -	-
MGG_08107	213.924	203.33	235.615	622.772	596.532	632.843	217.623	617.382	-1.50505	2.57743e-37	1.28659e-36	MGG_08107	2	5714938	5716517	-	1463	protein_coding	- && - && -	-
MGG_01044	414.251	429.155	452.966	1017.7	945.342	964.54	432.124	975.861	-1.17541	2.9581e-37	1.47603e-36	MGG_01044	5	698995	701544	-	2471	protein_coding	- && sp|Q7RZA2|GEM1_NEUCR Mitochondrial Rho GTPase 1 OS=Neurospora crassa (strain ATCC 24698 / 74-OR23-1A / CBS 708.71 / DSM 1257 / FGSC 987) OX=367110 GN=gem-1 PE=3 SV=1 && PF08356:EF hand associated|PF00071:Ras family|PF08355:EF hand associated	-
MGG_02461	587.385	557.209	559.814	1232.52	1135.3	1196.95	568.136	1188.26	-1.06474	3.15232e-37	1.57109e-36	MGG_02461	1	1958183	1960733	-	2494	protein_coding	- && - && PF01612:3'-5' exonuclease	-
MGG_07198	200.327	186.025	230.136	631.452	662.073	572.832	205.496	622.119	-1.59887	3.52967e-37	1.75847e-36	MGG_07198	2	6723293	6726948	+	3424	protein_coding	- && - && -	-
MGG_00675	24.4744	44.1268	39.2692	278.837	253.276	247.682	35.9568	259.932	-2.85133	5.97132e-37	2.96906e-36	MGG_00675	5	2045887	2048867	+	2891	protein_coding	- && - && -	-
MGG_13787	1267.23	1225.17	1653.87	2939.18	3005.99	3321.34	1382.09	3088.83	-1.16056	6.38298e-37	3.17002e-36	MGG_13787	1	7007368	7007529	+	162	protein_coding	- && - && -	-
MGG_00459	401.561	471.551	333.332	1103.41	1009.77	1114.02	402.148	1075.74	-1.41857	6.5277e-37	3.24063e-36	MGG_00459	5	2821446	2822831	+	1251	protein_coding	- && - && PF06966:Protein of unknown function (DUF1295)	-
MGG_07214	17.2227	25.0917	23.7442	209.399	195.511	216.04	22.0195	206.983	-3.23096	1.06715e-36	5.27717e-36	MGG_07214	2	6792433	6793812	-	1380	protein_coding	- && - && PF01755:Glycosyltransferase family 25 (LPS biosynthesis protein)	-
MGG_02517	591.011	674.881	666.663	1400.69	1527.43	1290.78	644.185	1406.3	-1.12604	1.09888e-36	5.42983e-36	MGG_02517	1	2174588	2178540	-	3555	protein_coding	- && - && PF10056:Uncharacterized conserved protein (DUF2293)	-
MGG_09392	81.5812	57.9705	81.2781	386.249	361.03	318.604	73.61	355.294	-2.2733	1.22564e-36	6.0515e-36	MGG_09392	6	3434642	3438387	+	3407	protein_coding	- && - && PF11915:Protein of unknown function (DUF3433)	-
MGG_01143	15.4098	29.4179	23.7442	228.928	193.29	245.5	22.8573	222.573	-3.28	1.27571e-36	6.2938e-36	MGG_01143	5	348188	350035	-	1848	protein_coding	- && - && -	-
MGG_17508	102.43	87.3884	131.506	420.968	466.561	613.203	107.108	500.244	-2.2252	1.36352e-36	6.71659e-36	MGG_17508	5	3760390	3762184	+	1795	protein_coding	- && - && -	-
MGG_17378	36.2583	17.3046	28.3104	246.288	221.061	238.953	27.2911	235.434	-3.11367	1.37933e-36	6.79185e-36	MGG_17378	5	1731425	1732913	+	570	protein_coding	- && - && -	-
MGG_14612	2.71937	15.5742	6.39266	188.785	187.735	187.671	8.22874	188.064	-4.49874	1.75778e-36	8.64189e-36	MGG_14612	1	268215	271171	-	2582	protein_coding	- && - && PF12796:Ankyrin repeats (3 copies)	-
MGG_05435	8.15812	9.51755	12.7853	175.765	215.507	158.211	10.1537	183.161	-4.17449	1.82967e-36	8.99184e-36	MGG_05435	1	5211598	5213847	+	2069	protein_coding	- && sp|Q08902|AMF1_YEAST Low affinity ammonium transporter OS=Saccharomyces cerevisiae (strain ATCC 204508 / S288c) OX=559292 GN=AMF1 PE=1 SV=1 && PF07690:Major Facilitator Superfamily	-
MGG_07567	536.623	507.026	501.367	1071.95	1073.09	1155.48	515.005	1100.17	-1.09518	2.28287e-36	1.12061e-35	MGG_07567	3	1053566	1058904	-	5032	protein_coding	- && sp|P32386|YBT1_YEAST ATP-dependent bile acid permease OS=Saccharomyces cerevisiae (strain ATCC 204508 / S288c) OX=559292 GN=YBT1 PE=1 SV=2 && PF00005:ABC transporter|PF00664:ABC transporter transmembrane region	-
MGG_03095	143.22	122.863	141.552	451.347	473.226	448.446	135.878	457.673	-1.75287	2.42407e-36	1.18854e-35	MGG_03095	7	323609	325998	-	2390	protein_coding	- && sp|O60017|DAK_PICAN Dihydroxyacetone kinase OS=Pichia angusta OX=870730 GN=DAK PE=3 SV=1 && PF02734:DAK2 domain|PF02733:Dak1 domain	-
MGG_17155	17.2227	4.32616	9.13237	239.778	177.738	177.851	10.2271	198.455	-4.28743	2.85148e-36	1.39541e-35	MGG_17155	4	3162347	3162887	-	431	protein_coding	- && - && -	-
MGG_10431	26.2873	22.496	18.2647	179.02	225.505	246.591	22.3494	217.038	-3.27903	3.19547e-36	1.56194e-35	MGG_10431	6	1047273	1050516	-	2949	protein_coding	- && sp|Q8J0P4|CRF1_ASPFU Probable glycosidase crf1 OS=Neosartorya fumigata (strain ATCC MYA-4609 / Af293 / CBS 101355 / FGSC A1100) OX=330879 GN=crf1 PE=1 SV=2 && -	-
MGG_06883	596.449	622.102	592.691	1272.67	1170.85	1264.6	603.747	1236.04	-1.0336	3.48327e-36	1.70131e-35	MGG_06883	1	3111611	3113536	-	1843	protein_coding	- && sp|Q9P6P1|TLG2_SCHPO t-SNARE affecting a late Golgi compartment protein 2 OS=Schizosaccharomyces pombe (strain 972 / ATCC 24843) OX=284812 GN=tlg2 PE=3 SV=1 && PF05739:SNARE domain	-
MGG_06089	542.062	514.813	554.335	1209.74	1069.76	1220.95	537.07	1166.82	-1.11982	3.51874e-36	1.71797e-35	MGG_06089	3	2538694	2540039	-	1346	protein_coding	- && sp|O60116|RBSK_SCHPO Ribokinase OS=Schizosaccharomyces pombe (strain 972 / ATCC 24843) OX=284812 GN=rbk1 PE=3 SV=1 && PF00294:pfkB family carbohydrate kinase	-
MGG_15570	140.501	139.302	105.936	541.399	453.231	451.719	128.58	482.116	-1.90594	4.05934e-36	1.98039e-35	MGG_15570	2	1423619	1424046	+	324	protein_coding	- && - && -	-
MGG_18046	76.1425	55.3748	56.6207	296.196	315.484	334.97	62.7127	315.55	-2.33208	5.0648e-36	2.46807e-35	MGG_18046	7	2705682	2708333	-	2451	protein_coding	- && - && -	-
MGG_14602	260.153	269.087	218.264	700.89	738.722	647.028	249.168	695.546	-1.48022	6.94366e-36	3.37845e-35	MGG_14602	1	643270	644736	+	1467	protein_coding	- && sp|Q7M4T0|NEG1_NEUCR Endo-1,6-beta-D-glucanase OS=Neurospora crassa (strain ATCC 24698 / 74-OR23-1A / CBS 708.71 / DSM 1257 / FGSC 987) OX=367110 GN=neg-1 PE=1 SV=2 && PF02055:Glycosyl hydrolase family 30 TIM-barrel domain|PF17189:Glycosyl hydrolase family 30 beta sandwich domain	-
MGG_06520	137.782	125.459	140.639	432.902	442.122	496.455	134.626	457.16	-1.76444	1.0206e-35	4.95434e-35	MGG_06520	4	3432934	3433628	-	695	protein_coding	- && - && PF13302:Acetyltransferase (GNAT) domain	-
MGG_12496	36.2583	31.1483	42.0089	232.183	239.946	244.408	36.4719	238.846	-2.71332	1.38792e-35	6.72462e-35	MGG_12496	2	8177788	8179591	+	1641	protein_coding	- && sp|P16496|CP52C_CANMA Cytochrome P450 52A3-A OS=Candida maltosa OX=5479 GN=CYP52A3-A PE=1 SV=3 && PF00067:Cytochrome P450	-
MGG_11904	420.596	384.163	426.482	929.818	956.451	895.8	410.414	927.356	-1.17648	1.5954e-35	7.72396e-35	MGG_11904	1	1930994	1935611	-	4618	protein_coding	- && - && PF15159:Phosphatidylinositol N-acetylglucosaminyltransferase subunit Y	-
MGG_07208	187.637	201.599	194.52	580.458	563.206	530.279	194.585	557.981	-1.51951	1.68174e-35	8.13888e-35	MGG_07208	2	6775330	6777198	-	1458	protein_coding	- && - && -	-
MGG_00058	77.9554	65.7576	97.7164	346.105	349.921	411.348	80.4765	369.125	-2.19954	1.81278e-35	8.76973e-35	MGG_00058	5	4269742	4271203	-	1041	protein_coding	- && sp|M2YJK1|ADHA_DOTSN 5'-hydroxyaverantin dehydrogenase OS=Dothistroma septosporum (strain NZE10 / CBS 128990) OX=675120 GN=adhA PE=2 SV=1 && PF00106:short chain dehydrogenase	-
MGG_07794	44.4164	29.4179	40.1824	266.902	238.835	240.044	38.0056	248.594	-2.71242	2.44635e-35	1.18033e-34	MGG_07794	3	5780314	5783282	+	2857	protein_coding	- && - && PF06985:Heterokaryon incompatibility protein (HET)	-
MGG_17594	80.6747	96.906	87.6708	355.87	341.034	376.433	88.4172	357.779	-2.01577	2.60459e-35	1.2562e-34	MGG_17594	6	662917	663759	+	762	protein_coding	- && - && -	-
MGG_04880	35.3519	32.0136	36.5295	260.392	216.618	225.86	34.6316	234.29	-2.75936	3.8846e-35	1.87e-34	MGG_04880	3	3813087	3814418	-	1332	protein_coding	- && - && -	-
MGG_05381	99.7104	96.0407	80.3649	375.399	366.584	353.519	92.0387	365.167	-1.98762	3.94103e-35	1.89572e-34	MGG_05381	1	5025475	5027025	-	1443	protein_coding	- && sp|C0HLA0|GH5FP_CHAOB Glycosyl hydrolase 5 family protein OS=Chamaecyparis obtusa OX=13415 PE=1 SV=1 && PF00150:Cellulase (glycosyl hydrolase family 5)	-
MGG_12313	67.0779	75.2752	66.6663	336.34	296.6	310.966	69.6731	314.635	-2.17421	5.25813e-35	2.52164e-34	MGG_12313	2	6048320	6050395	+	2076	protein_coding	- && - && -	-
MGG_00070	597.356	605.662	776.252	1603.58	1408.57	1609.39	659.757	1540.51	-1.22394	9.50195e-35	4.53799e-34	MGG_00070	5	4230327	4232501	-	1870	protein_coding	- && - && -	-
MGG_07053	435.1	524.331	529.678	1150.07	1116.41	1071.47	496.369	1112.65	-1.16426	1.99217e-34	9.48221e-34	MGG_07053	2	6200469	6202535	+	2067	protein_coding	- && sp|Q3V384|AFG1L_MOUSE AFG1-like ATPase OS=Mus musculus OX=10090 GN=Afg1l PE=1 SV=1 && PF03969:AFG1-like ATPase	-
MGG_01214	40.7906	22.496	34.703	240.863	216.618	264.048	32.6632	240.51	-2.88434	2.01581e-34	9.59115e-34	MGG_01214	2	2686862	2687849	+	988	protein_coding	- && - && -	-
MGG_09146	15.4098	9.51755	5.47942	205.059	151.077	180.033	10.1356	178.723	-4.14029	2.05192e-34	9.75929e-34	MGG_09146	3	294127	295792	+	1484	protein_coding	- && sp|P40100|PUG1_YEAST Protoporphyrin uptake protein 1 OS=Saccharomyces cerevisiae (strain ATCC 204508 / S288c) OX=559292 GN=PUG1 PE=1 SV=1 && PF04479:RTA1 like protein	-
MGG_03497	43.51	32.0136	40.1824	222.419	248.833	255.319	38.5687	242.19	-2.65268	2.59471e-34	1.23087e-33	MGG_03497	4	1684086	1685826	+	1717	protein_coding	- && - && -	-
MGG_04406	108.775	106.424	102.283	361.295	411.018	384.07	105.827	385.461	-1.86462	2.80949e-34	1.33175e-33	MGG_04406	1	7454977	7463665	+	8595	protein_coding	- && - && PF12796:Ankyrin repeats (3 copies)	-
MGG_13635	196.701	174.777	197.259	593.478	507.663	573.923	189.579	558.355	-1.55924	3.32819e-34	1.57645e-33	MGG_13635	4	5129960	5132142	-	2110	protein_coding	- && - && -	-
MGG_07014	542.062	472.417	444.747	1069.78	1148.63	1052.92	486.408	1090.44	-1.16468	3.64449e-34	1.72499e-33	MGG_07014	1	3579562	3583717	-	4006	protein_coding	- && sp|P31244|RAD16_YEAST DNA repair protein RAD16 OS=Saccharomyces cerevisiae (strain ATCC 204508 / S288c) OX=559292 GN=RAD16 PE=1 SV=1 && PF00271:Helicase conserved C-terminal domain|PF00097:Zinc finger, C3HC4 type (RING finger)|PF00176:SNF2 family N-terminal domain	-
MGG_02346	489.487	481.934	397.258	1028.55	1028.66	1164.21	456.227	1073.81	-1.23452	4.4335e-34	2.09609e-33	MGG_02346	1	1481368	1483740	+	2003	protein_coding	- && sp|P40885|HXT9_YEAST Hexose transporter HXT9 OS=Saccharomyces cerevisiae (strain ATCC 204508 / S288c) OX=559292 GN=HXT9 PE=1 SV=1 && PF00083:Sugar (and other) transporter	-
MGG_04189	348.08	339.171	357.076	858.21	773.159	801.965	348.109	811.111	-1.22069	4.6202e-34	2.18273e-33	MGG_04189	6	1654075	1658450	+	4376	protein_coding	- && - && -	-
MGG_10047	14.5033	14.7089	18.2647	159.49	177.738	243.317	15.8257	193.515	-3.6135	5.49544e-34	2.59141e-33	MGG_10047	4	4806796	4808118	-	1089	protein_coding	- && - && PF14226:non-haem dioxygenase in morphine synthesis N-terminal|PF03171:2OG-Fe(II) oxygenase superfamily	-
MGG_04675	466.826	447.325	452.052	945.008	976.446	967.814	455.401	963.089	-1.08061	7.89263e-34	3.71492e-33	MGG_04675	2	1237086	1242326	-	4885	protein_coding	- && - && -	-
MGG_17926	92.4587	83.0623	116.894	355.87	398.799	429.897	97.4718	394.855	-2.0198	8.87275e-34	4.17315e-33	MGG_17926	7	1032538	1032917	+	380	protein_coding	- && - && -	-
MGG_07764	364.396	430.02	379.907	1006.85	847.586	976.543	391.441	943.66	-1.26902	1.01702e-33	4.77805e-33	MGG_07764	3	5669748	5671706	-	1442	protein_coding	- && - && PF07690:Major Facilitator Superfamily	-
MGG_04875	48.9487	43.2616	51.1413	288.602	282.158	226.951	47.7839	265.904	-2.47743	2.31246e-33	1.08042e-32	MGG_04875	3	3794466	3795738	-	1163	protein_coding	- && - && -	-
MGG_17714	271.937	280.335	267.578	636.877	722.059	695.036	273.284	684.657	-1.32463	2.91853e-33	1.36259e-32	MGG_17714	6	2324989	2327239	-	2251	protein_coding	- && - && -	-
MGG_11231	95.1781	107.289	109.588	429.648	406.575	342.608	104.018	392.944	-1.91727	3.68699e-33	1.71884e-32	MGG_11231	2	3124899	3128709	+	3581	protein_coding	- && sp|E9ERT9|CHI1_METRA Endochitinase 1 OS=Metarhizium robertsii (strain ARSEF 23 / ATCC MYA-3075) OX=655844 GN=chit1 PE=3 SV=1 && PF00704:Glycosyl hydrolases family 18	-
MGG_05452	1.81292	8.65232	9.13237	163.83	144.412	196.4	6.53254	168.214	-4.68208	3.7728e-33	1.7569e-32	MGG_05452	1	5264205	5264702	+	498	protein_coding	- && - && -	-
MGG_15349	236.585	233.613	190.867	573.948	648.742	635.025	220.355	619.239	-1.48996	5.00744e-33	2.32928e-32	MGG_15349	4	291722	293472	+	1503	protein_coding	- && sp|Q5Z922|S40A1_ORYSJ Solute carrier family 40 member 1 OS=Oryza sativa subsp. japonica OX=39947 GN=Os06g0560000 PE=2 SV=1 && PF06963:Ferroportin1 (FPN1)	-
MGG_02762	30.8196	43.2616	34.703	249.543	279.937	202.946	36.2614	244.142	-2.74873	5.07856e-33	2.3615e-32	MGG_02762	7	1616450	1618460	-	1894	protein_coding	- && sp|A7EJY3|DED1_SCLS1 ATP-dependent RNA helicase ded1 OS=Sclerotinia sclerotiorum (strain ATCC 18683 / 1980 / Ss-1) OX=665079 GN=ded1 PE=3 SV=1 && PF00271:Helicase conserved C-terminal domain|PF00270:DEAD/DEAH box helicase	-
MGG_17593	7.25166	11.248	3.65295	159.49	182.181	145.117	7.38421	162.263	-4.44718	6.4113e-33	2.97795e-32	MGG_17593	6	623650	624238	-	286	protein_coding	- && - && -	-
MGG_14939	76.1425	90.8494	94.9767	329.83	358.808	343.699	87.3228	344.113	-1.9781	6.46901e-33	3.00365e-32	MGG_14939	6	2744223	2745685	-	843	protein_coding	- && - && -	-
MGG_01350	96.991	81.3318	96.8031	342.85	373.249	340.426	91.7086	352.175	-1.94224	7.49276e-33	3.47518e-32	MGG_01350	2	3209195	3212609	+	3415	protein_coding	- && - && -	-
MGG_02371	344.454	293.314	250.227	888.589	778.713	759.412	295.998	808.905	-1.45037	9.21788e-33	4.26596e-32	MGG_02371	1	1576938	1579134	-	2010	protein_coding	- && sp|Q6UPE0|CHDH_RAT Choline dehydrogenase, mitochondrial OS=Rattus norvegicus OX=10116 GN=Chdh PE=1 SV=1 && PF05199:GMC oxidoreductase|PF00732:GMC oxidoreductase	-
MGG_05013	394.309	405.794	362.555	991.661	825.369	907.803	387.553	908.278	-1.22856	9.75325e-33	4.51208e-32	MGG_05013	3	4304231	4305393	-	1110	protein_coding	- && - && -	-
novel.337	65.265	67.4881	33.7898	323.321	326.593	295.691	55.5143	315.201	-2.50268	9.85208e-33	4.55614e-32	-	5	1087303	1088408	+	1106	-	- && - && -	-
MGG_03397	121.465	137.572	136.986	426.393	432.125	413.53	132.008	424.016	-1.68314	1.50435e-32	6.92915e-32	MGG_03397	4	2031802	2033485	-	1684	protein_coding	- && sp|Q1ERH9|CITA_MONPU Esterase mpl1 OS=Monascus purpureus OX=5098 GN=mpl1 PE=1 SV=1 && PF03959:Serine hydrolase (FSH1)	-
MGG_10422	10.8775	15.5742	20.0912	171.425	207.731	158.211	15.5143	179.122	-3.52965	1.79288e-32	8.24323e-32	MGG_10422	6	1019820	1022112	+	1950	protein_coding	- && - && PF11951:Fungal specific transcription factor domain	-
MGG_17535	318.167	350.419	306.848	750.798	787.6	751.774	325.144	763.391	-1.23064	2.11204e-32	9.70011e-32	MGG_17535	5	4120225	4122125	+	1833	protein_coding	- && - && -	-
MGG_12102	108.775	130.65	96.8031	415.543	379.914	412.439	112.076	402.632	-1.84343	2.91484e-32	1.33582e-31	MGG_12102	6	2571637	2573438	+	1392	protein_coding	- && sp|Q09832|TYW2_SCHPO tRNA wybutosine-synthesizing protein 2 OS=Schizosaccharomyces pombe (strain 972 / ATCC 24843) OX=284812 GN=trm12 PE=3 SV=1 && -	-
MGG_00088	251.089	261.3	218.264	710.654	680.957	591.381	243.551	660.998	-1.43979	3.63701e-32	1.66318e-31	MGG_00088	5	4158931	4160807	-	1707	protein_coding	- && - && PF07971:Glycosyl hydrolase family 92|PF17678:Glycosyl hydrolase family 92 N-terminal domain	-
MGG_03414	16.3162	34.6093	21.0045	234.353	185.514	214.948	23.9767	211.605	-3.13613	4.41541e-32	2.01695e-31	MGG_03414	4	1947199	1948565	-	1285	protein_coding	- && sp|A0A084B9Z1|SAT3_STACB Short-chain dehydrogenase/reductase SAT3 OS=Stachybotrys chartarum (strain CBS 109288 / IBT 7711) OX=1280523 GN=SAT3 PE=3 SV=1 && PF13561:Enoyl-(Acyl carrier protein) reductase	-
MGG_16160	147.753	176.507	141.552	530.55	454.342	481.179	155.271	488.69	-1.65307	5.23961e-32	2.39001e-31	MGG_16160	1	2532130	2536390	-	4261	protein_coding	- && - && -	-
MGG_12770	189.45	148.82	173.515	532.72	474.337	543.372	170.595	516.81	-1.60023	6.79325e-32	3.09535e-31	MGG_12770	4	2918913	2922048	+	3077	protein_coding	- && - && -	-
MGG_02702	10.8775	6.05662	15.525	158.405	205.509	145.117	10.8197	169.677	-3.97864	7.8103e-32	3.5575e-31	MGG_02702	7	1810517	1811215	-	501	protein_coding	- && - && -	-
MGG_08686	5.43875	6.92186	13.6986	143.216	169.962	157.12	8.68639	156.766	-4.17846	1.02704e-31	4.65965e-31	MGG_08686	6	462096	464347	+	2166	protein_coding	- && - && -	-
MGG_02000	717.008	745.83	607.303	1421.31	1370.8	1394.44	690.047	1395.52	-1.01555	1.14874e-31	5.20621e-31	MGG_02000	1	188889	190885	-	1997	protein_coding	- && - && PF02458:Transferase family	-
MGG_16121	24.4744	34.6093	36.5295	213.739	208.842	213.857	31.871	212.146	-2.73399	1.28768e-31	5.82969e-31	MGG_16121	1	1743278	1744448	+	349	protein_coding	- && - && -	-
MGG_17023	41.6971	45.8573	48.4016	237.608	234.391	245.5	45.3186	239.166	-2.39986	1.41694e-31	6.41031e-31	MGG_17023	4	365147	366898	+	1560	protein_coding	- && - && -	-
MGG_11116	145.94	166.99	207.305	499.086	563.206	579.379	173.411	547.223	-1.65835	1.73297e-31	7.82887e-31	MGG_11116	2	5201300	5206181	+	4740	protein_coding	- && sp|A0A2U8U2K7|ASR3_SARSH Transcription factor asR3 OS=Sarocladium schorii OX=2203296 GN=asR3 PE=1 SV=1 && -	-
MGG_00671	136.875	122.863	147.944	402.523	472.116	442.99	135.894	439.21	-1.6932	1.8524e-31	8.36249e-31	MGG_00671	5	2066670	2069062	-	1815	protein_coding	- && sp|Q10088|SPEB1_SCHPO Putative agmatinase 1 OS=Schizosaccharomyces pombe (strain 972 / ATCC 24843) OX=284812 GN=SPAC11D3.09 PE=3 SV=1 && PF00491:Arginase family	-
MGG_09575	43.51	37.205	34.703	215.909	219.95	240.044	38.4727	225.301	-2.55017	1.92361e-31	8.67779e-31	MGG_09575	3	3222710	3224468	+	1605	protein_coding	- && - && -	-
MGG_05927	4.53229	9.51755	8.21913	136.706	145.523	174.577	7.42299	152.269	-4.35394	2.32153e-31	1.04543e-30	MGG_05927	3	1992154	1993493	-	1081	protein_coding	- && - && -	-
MGG_03672	43.51	47.5878	46.5751	240.863	264.385	223.677	45.8909	242.975	-2.40398	2.36731e-31	1.06567e-30	MGG_03672	4	1063363	1066254	-	2892	protein_coding	- && - && -	-
MGG_08533	319.073	306.292	326.026	691.125	777.602	750.683	317.13	739.803	-1.22222	3.43092e-31	1.54118e-30	MGG_08533	4	541967	545506	-	3540	protein_coding	- && - && PF12796:Ankyrin repeats (3 copies)	-
MGG_14857	368.928	365.993	329.679	814.811	789.822	780.143	354.867	794.925	-1.16326	5.04621e-31	2.26357e-30	MGG_14857	4	3390223	3391821	+	1502	protein_coding	- && sp|Q4HWB3|YA745_GIBZE Uncharacterized protein FGSG_10745 OS=Gibberella zeae (strain ATCC MYA-4620 / CBS 123657 / FGSC 9075 / NRRL 31084 / PH-1) OX=229533 GN=FGRRES_10745 PE=4 SV=3 && -	-
MGG_01042	338.109	280.335	279.451	721.504	724.281	734.316	299.298	726.7	-1.28015	6.03026e-31	2.70117e-30	MGG_01042	5	705038	706964	-	1689	protein_coding	- && - && PF11789:Zinc-finger of the MIZ type in Nse subunit	-
MGG_03713	45.3229	33.744	44.7486	240.863	226.615	225.86	41.2719	231.113	-2.4877	6.90828e-31	3.0912e-30	MGG_03713	4	938125	939657	-	1533	protein_coding	- && sp|A0A0A2IBP6|CNSO_PENEN MFS-type transporter cnsO OS=Penicillium expansum OX=27334 GN=cnsO PE=3 SV=1 && PF07690:Major Facilitator Superfamily	-
MGG_04623	696.16	608.258	670.316	1219.5	1361.91	1426.08	658.245	1335.83	-1.02139	7.15228e-31	3.19812e-30	MGG_04623	1	7073598	7076813	+	2836	protein_coding	- && sp|O80632|MTP11_ARATH Metal tolerance protein 11 OS=Arabidopsis thaliana OX=3702 GN=MTP11 PE=2 SV=1 && PF16916:Dimerisation domain of Zinc Transporter|PF01545:Cation efflux family	-
MGG_03862	485.861	520.004	387.213	1120.77	1020.88	1105.29	464.359	1082.32	-1.22015	7.83088e-31	3.49664e-30	MGG_03862	6	2794943	2798658	+	3557	protein_coding	- && sp|P50276|MUP1_YEAST High-affinity methionine permease OS=Saccharomyces cerevisiae (strain ATCC 204508 / S288c) OX=559292 GN=MUP1 PE=1 SV=1 && -	-
MGG_06750	64.3585	72.6795	71.2325	315.726	291.045	272.777	69.4235	293.183	-2.07792	8.55359e-31	3.81398e-30	MGG_06750	1	2595874	2599508	-	3543	protein_coding	- && sp|B8NM69|USTP_ASPFN Peptidase S41 family protein ustP OS=Aspergillus flavus (strain ATCC 200026 / FGSC A1120 / NRRL 3357 / JCM 12722 / SRRC 167) OX=332952 GN=ustP PE=1 SV=1 && -	-
MGG_08179	10.8775	19.9003	13.6986	154.066	167.74	170.213	14.8255	164.006	-3.46234	1.12245e-30	4.99438e-30	MGG_08179	2	5961507	5964121	+	2156	protein_coding	- && - && -	-
MGG_09976	27.1937	37.205	52.0545	258.223	214.396	272.777	38.8177	248.465	-2.67947	1.28229e-30	5.6976e-30	MGG_09976	4	5092684	5094865	+	1983	protein_coding	- && - && PF07690:Major Facilitator Superfamily	-
MGG_03358	1.81292	2.5957	0.913237	209.399	265.496	276.051	1.77395	250.315	-7.12896	1.70222e-30	7.54766e-30	MGG_03358	4	2151995	2154876	+	2730	protein_coding	- && - && -	-
MGG_00822	8.15812	2.5957	0.913237	173.595	147.744	154.937	3.88902	158.759	-5.35553	1.81277e-30	8.03223e-30	MGG_00822	5	1495368	1496434	+	912	protein_coding	- && - && PF00089:Trypsin	-
MGG_07831	406.093	368.589	341.551	978.642	799.819	869.614	372.078	882.692	-1.24646	1.94972e-30	8.63302e-30	MGG_07831	3	5972051	5973168	+	1029	protein_coding	- && sp|Q6L732|KANJ_STRKN Kanamycin B dioxygenase OS=Streptomyces kanamyceticus OX=1967 GN=kanJ PE=1 SV=1 && PF05721:Phytanoyl-CoA dioxygenase (PhyH)	-
MGG_10275	53.481	36.3397	42.0089	236.523	225.505	264.048	43.9432	242.025	-2.46338	2.07537e-30	9.18298e-30	MGG_10275	supercont8.8	210964	213055	-	1992	protein_coding	- && sp|Q54C16|SGMB_DICDI Sphingomyelin phosphodiesterase B OS=Dictyostelium discoideum OX=44689 GN=sgmB PE=3 SV=1 && PF00149:Calcineurin-like phosphoesterase	-
MGG_14110	115.12	109.884	90.4105	433.987	329.925	461.539	105.138	408.484	-1.95772	2.11718e-30	9.36469e-30	MGG_14110	2	66931	68397	+	1098	protein_coding	- && - && PF01753:MYND finger	-
MGG_09467	122.372	115.941	110.502	444.837	382.136	360.066	116.272	395.68	-1.76691	2.72184e-30	1.20141e-29	MGG_09467	3	3580925	3582095	+	984	protein_coding	- && - && -	-
MGG_12108	447.79	499.239	457.532	1013.36	955.34	943.809	468.187	970.837	-1.05174	3.51635e-30	1.54995e-29	MGG_12108	6	2473324	2476102	+	2578	protein_coding	- && - && -	-
MGG_08627	92.4587	107.289	79.4516	340.68	348.81	344.79	93.0664	344.76	-1.88759	3.96782e-30	1.74774e-29	MGG_08627	1	7608543	7610429	-	1887	protein_coding	- && - && PF06428:GDP/GTP exchange factor Sec2p	-
MGG_00951	67.0779	75.2752	68.4928	307.046	272.161	290.235	70.2819	289.814	-2.04327	3.98895e-30	1.75644e-29	MGG_00951	5	1020233	1022702	+	2058	protein_coding	- && sp|P36091|DCW1_YEAST Mannan endo-1,6-alpha-mannosidase DCW1 OS=Saccharomyces cerevisiae (strain ATCC 204508 / S288c) OX=559292 GN=DCW1 PE=1 SV=1 && PF03663:Glycosyl hydrolase family 76	-
MGG_14465	73.4231	41.5311	64.8398	325.491	263.274	325.15	59.9314	304.638	-2.34886	4.3947e-30	1.93175e-29	MGG_14465	4	1948879	1951140	-	2186	protein_coding	- && - && -	-
MGG_05768	209.392	205.925	196.346	513.19	549.876	535.734	203.888	532.933	-1.38597	4.89086e-30	2.14687e-29	MGG_05768	1	6451170	6453851	+	2682	protein_coding	- && - && -	-
MGG_00963	25.3808	41.5311	31.0501	197.464	213.285	228.042	32.654	212.93	-2.70171	5.4598e-30	2.39496e-29	MGG_00963	5	983621	987571	-	3344	protein_coding	- && - && -	-
MGG_05632	37.1648	47.5878	11.8721	1706.66	1617.41	1648.67	32.2082	1657.58	-5.68366	5.49934e-30	2.41147e-29	MGG_05632	1	5914460	5915451	-	992	protein_coding	- && - && -	-
novel.27	1982.42	1733.06	2339.71	6156.11	6834.01	7609.39	2018.4	6866.51	-1.76646	5.7724e-30	2.52946e-29	-	1	3829716	3830822	+	796	-	- && - && -	-
MGG_08496	3.62583	4.32616	7.3059	167.085	129.971	138.571	5.08596	145.209	-4.8397	7.58407e-30	3.31418e-29	MGG_08496	4	424016	425386	+	1371	protein_coding	- && sp|Q45071|XYND_BACSU Arabinoxylan arabinofuranohydrolase OS=Bacillus subtilis (strain 168) OX=224308 GN=xynD PE=1 SV=2 && PF04616:Glycosyl hydrolases family 43|PF03422:Carbohydrate binding module (family 6)	-
MGG_07054	52.5746	20.7656	29.2236	236.523	257.72	243.317	34.1879	245.853	-2.85001	1.04917e-29	4.5769e-29	MGG_07054	2	6203533	6205163	+	1125	protein_coding	- && - && -	-
MGG_03233	254.715	240.534	273.058	654.236	622.082	600.11	256.102	625.476	-1.28881	1.47172e-29	6.3917e-29	MGG_03233	4	2605913	2608242	-	2046	protein_coding	- && sp|P54132|BLM_HUMAN Bloom syndrome protein OS=Homo sapiens OX=9606 GN=BLM PE=1 SV=1 && PF00270:DEAD/DEAH box helicase|PF16124:RecQ zinc-binding|PF00271:Helicase conserved C-terminal domain	-
MGG_15809	19.0356	21.6308	18.2647	181.19	151.077	173.486	19.6437	168.584	-3.09999	2.17735e-29	9.43047e-29	MGG_15809	2	5511059	5512184	-	1126	protein_coding	- && - && -	-
MGG_00461	35.3519	72.6795	42.9221	261.477	287.713	346.973	50.3178	298.721	-2.5655	2.37667e-29	1.02833e-28	MGG_00461	5	2817170	2818768	-	1533	protein_coding	- && sp|D4AUF4|WSCD2_ARTBC WSC domain-containing protein ARB_07870 OS=Arthroderma benhamiae (strain ATCC MYA-4681 / CBS 112371) OX=663331 GN=ARB_07870 PE=1 SV=1 && PF00141:Peroxidase	-
MGG_06258	269.218	279.47	244.748	607.582	644.299	713.585	264.478	655.155	-1.30819	3.05362e-29	1.31898e-28	MGG_06258	4	4377917	4381381	-	3286	protein_coding	- && sp|P40466|FKH1_YEAST Fork head protein homolog 1 OS=Saccharomyces cerevisiae (strain ATCC 204508 / S288c) OX=559292 GN=FKH1 PE=1 SV=1 && PF00250:Forkhead domain	-
MGG_08920	369.835	440.403	485.842	955.857	1047.54	947.083	432.027	983.494	-1.18671	3.5982e-29	1.55209e-28	MGG_08920	2	2118620	2123726	-	5107	protein_coding	- && - && -	-
MGG_05816	21.755	20.7656	31.0501	197.464	171.072	182.215	24.5235	183.584	-2.90686	3.83268e-29	1.65267e-28	MGG_05816	3	3065551	3068142	+	2592	protein_coding	- && - && PF00385:Chromo (CHRromatin Organisation MOdifier) domain	-
MGG_14221	15.4098	6.92186	27.3971	166	194.401	198.582	16.5763	186.328	-3.49943	4.01147e-29	1.72859e-28	MGG_14221	7	87500	89406	+	1242	protein_coding	- && sp|A7XRY8|TDID_EMENI Aminotransferase tdiD OS=Emericella nidulans (strain FGSC A4 / ATCC 38163 / CBS 112.46 / NRRL 194 / M139) OX=227321 GN=tdiD PE=1 SV=1 && PF00155:Aminotransferase class I and II	-
MGG_00818	466.826	449.921	567.12	1112.09	1008.66	1132.57	494.622	1084.44	-1.13324	4.59432e-29	1.97908e-28	MGG_00818	5	1507508	1509401	-	1449	protein_coding	- && - && -	-
MGG_14632	17.2227	7.78709	9.13237	146.471	143.301	159.302	11.3807	149.691	-3.72174	5.59695e-29	2.40608e-28	MGG_14632	5	297159	297948	-	506	protein_coding	- && - && -	-
MGG_08254	91.5522	73.5447	48.4016	364.549	324.371	304.419	71.1662	331.113	-2.21741	8.04172e-29	3.45006e-28	MGG_08254	2	8102359	8103386	+	864	protein_coding	- && sp|A1DBS6|EGLD_NEOFI Probable endo-beta-1,4-glucanase D OS=Neosartorya fischeri (strain ATCC 1020 / DSM 3700 / CBS 544.65 / FGSC A1164 / JCM 1740 / NRRL 181 / WB 181) OX=331117 GN=eglD PE=3 SV=1 && PF03443:Glycosyl hydrolase family 61	-
MGG_02234	1.81292	9.51755	4.56619	139.961	143.301	136.389	5.29888	139.884	-4.70766	8.15137e-29	3.49474e-28	MGG_02234	1	1088680	1089434	-	537	protein_coding	- && - && -	-
MGG_08061	544.781	466.36	583.559	1082.8	1089.75	1162.03	531.567	1111.53	-1.06499	9.31044e-29	3.98898e-28	MGG_08061	2	5565763	5568244	+	2482	protein_coding	- && sp|A0A098DT87|ATG28_GIBZE Autophagy-related protein 28 OS=Gibberella zeae (strain ATCC MYA-4620 / CBS 123657 / FGSC 9075 / NRRL 31084 / PH-1) OX=229533 GN=ATG28 PE=3 SV=1 && -	-
MGG_03628	471.358	545.096	502.28	1057.84	1024.21	988.545	506.245	1023.53	-1.01518	9.36734e-29	4.01065e-28	MGG_03628	4	1208016	1210568	+	2182	protein_coding	- && sp|P53154|GUP1_YEAST Membrane-bound O-acyltransferase GUP1 OS=Saccharomyces cerevisiae (strain ATCC 204508 / S288c) OX=559292 GN=GUP1 PE=1 SV=1 && PF03062:MBOAT, membrane-bound O-acyltransferase family	-
MGG_14873	140.501	197.273	217.35	594.563	578.758	532.461	185.041	568.594	-1.6193	1.07546e-28	4.59842e-28	MGG_14873	4	2470362	2473879	-	3093	protein_coding	- && sp|O74957|AGO1_SCHPO Protein argonaute OS=Schizosaccharomyces pombe (strain 972 / ATCC 24843) OX=284812 GN=ago1 PE=1 SV=1 && PF16488:Argonaute linker 2 domain|PF02171:Piwi domain|PF16486:N-terminal domain of argonaute|PF08699:Argonaute linker 1 domain|PF02170:PAZ domain	-
MGG_16362	4.53229	0	6.39266	160.575	162.186	128.751	3.64165	150.504	-5.39078	1.19299e-28	5.09577e-28	MGG_16362	1	5263310	5264041	-	195	protein_coding	- && - && -	-
MGG_06679	49.8552	82.197	63.9266	301.621	292.156	282.597	65.3263	292.125	-2.15838	1.24423e-28	5.3075e-28	MGG_06679	1	2365690	2369562	-	3777	protein_coding	- && sp|A0PJN4|U2QL1_MOUSE Ubiquitin-conjugating enzyme E2Q-like protein 1 OS=Mus musculus OX=10090 GN=Ube2ql1 PE=2 SV=2 && PF00179:Ubiquitin-conjugating enzyme|PF00644:Poly(ADP-ribose) polymerase catalytic domain	-
MGG_08903	920.055	1122.21	839.265	1958.37	1855.14	1961.81	960.508	1925.11	-1.00246	1.55801e-28	6.63932e-28	MGG_08903	2	2053336	2056241	+	2811	protein_coding	- && sp|Q755J9|VPS27_ASHGO Vacuolar protein sorting-associated protein 27 OS=Ashbya gossypii (strain ATCC 10895 / CBS 109.51 / FGSC 9923 / NRRL Y-1056) OX=284811 GN=VPS27 PE=3 SV=1 && -	-
novel.114	53.481	37.205	61.1869	228.928	278.826	269.504	50.6243	259.086	-2.35838	1.56618e-28	6.67191e-28	-	2	2783457	2786324	+	2675	-	- && - && -	-
novel.208	74.3295	48.453	84.0178	294.026	308.819	317.513	68.9335	306.786	-2.15695	1.6637e-28	7.08259e-28	-	2	7166361	7171452	-	4984	-	- && - && -	-
MGG_03588	210.298	238.804	195.433	553.334	585.423	537.917	214.845	558.891	-1.37823	1.67303e-28	7.11752e-28	MGG_03588	4	1364145	1366543	-	1693	protein_coding	- && sp|E3QFA7|CLU5D_COLGM Pathogenicity cluster 5 protein d OS=Colletotrichum graminicola (strain M1.001 / M2 / FGSC 10212) OX=645133 GN=CLU5d PE=2 SV=1 && -	-
MGG_06771	32.6325	39.8007	28.3104	222.419	225.505	177.851	33.5812	208.591	-2.63243	1.84663e-28	7.84817e-28	MGG_06771	1	2679451	2680692	-	675	protein_coding	- && - && PF00187:Chitin recognition protein	-
MGG_10488	9.97104	10.3828	13.6986	148.641	123.305	164.757	11.3508	145.568	-3.68287	2.07712e-28	8.82186e-28	MGG_10488	2	405655	407096	+	1362	protein_coding	- && - && -	-
MGG_10491	223.895	174.777	168.036	552.249	546.543	505.183	188.903	534.659	-1.50137	2.11459e-28	8.97797e-28	MGG_10491	2	413169	416125	+	2418	protein_coding	- && - && PF12657:Transcription factor IIIC subunit delta N-term|PF12660:Putative zinc-finger of transcription factor IIIC complex	-
MGG_14540	29.0067	48.453	49.3148	238.693	218.839	245.5	42.2581	234.344	-2.47015	2.71084e-28	1.14903e-27	MGG_14540	1	6829976	6831205	-	1109	protein_coding	- && - && PF11905:Domain of unknown function (DUF3425)	-
MGG_17965	27.1937	35.4745	19.178	190.954	189.957	190.944	27.2821	190.619	-2.80043	2.89206e-28	1.22421e-27	MGG_17965	7	1548168	1549370	-	793	protein_coding	- && - && -	-
MGG_01330	26.2873	25.957	15.525	194.209	164.407	173.486	22.5898	177.368	-2.9706	2.98357e-28	1.2621e-27	MGG_01330	2	3121524	3124072	+	2398	protein_coding	- && - && PF13489:Methyltransferase domain|PF11899:Protein of unknown function (DUF3419)	-
MGG_11632	17.2227	26.8222	15.525	148.641	182.181	187.671	19.8566	172.831	-3.1165	3.43276e-28	1.45115e-27	MGG_11632	5	3646310	3648422	-	1791	protein_coding	- && - && -	-
MGG_00417	44.4164	36.3397	48.4016	231.098	204.398	237.862	43.0526	224.453	-2.38436	3.46036e-28	1.46233e-27	MGG_00417	5	2950294	2952800	+	2507	protein_coding	- && sp|Q0UI05|ELCR_PHANO Elsinochrome C biosynthesis regulatory protein elcR OS=Phaeosphaeria nodorum (strain SN15 / ATCC MYA-4574 / FGSC 10173) OX=321614 GN=elcR PE=2 SV=2 && PF00172:Fungal Zn(2)-Cys(6) binuclear cluster domain|PF08493:Aflatoxin regulatory protein	-
novel.71	9.06458	22.496	9.13237	135.621	181.07	184.397	13.5643	167.03	-3.61235	4.1227e-28	1.73818e-27	-	1	3078921	3084527	-	5545	-	- && - && -	-
MGG_00944	336.296	341.767	318.72	697.635	728.724	789.963	332.261	738.774	-1.15256	4.56498e-28	1.92338e-27	MGG_00944	5	1038426	1040348	-	1842	protein_coding	- && - && -	-
MGG_10463	69.7973	83.9275	78.5384	297.281	279.937	304.419	77.421	293.879	-1.92371	5.34797e-28	2.2503e-27	MGG_10463	2	324161	326147	-	1707	protein_coding	- && - && -	-
MGG_03603	158.63	102.963	115.981	464.367	422.127	410.257	125.858	432.25	-1.78139	5.63832e-28	2.37011e-27	MGG_03603	4	1300440	1302879	-	2440	protein_coding	- && - && PF12927:Domain of unknown function (DUF3835)|PF13758:Prefoldin subunit	-
MGG_15010	47.1358	53.6444	60.2737	298.366	227.726	243.317	53.6846	256.47	-2.25666	6.3188e-28	2.6544e-27	MGG_15010	7	1604720	1605275	+	556	protein_coding	- && - && -	-
MGG_16709	2.71937	0.865232	4.56619	130.196	174.405	175.669	2.71693	160.09	-5.89658	6.3293e-28	2.65793e-27	MGG_16709	3	1781013	1783805	-	1809	protein_coding	- && - && -	-
MGG_16844	14.5033	14.7089	19.178	139.961	146.634	185.489	16.1301	157.361	-3.28795	6.82903e-28	2.86494e-27	MGG_16844	3	4350243	4350615	-	183	protein_coding	- && - && -	-
MGG_17427	26.2873	35.4745	40.1824	189.869	199.955	221.495	33.9814	203.773	-2.58397	7.36217e-28	3.08555e-27	MGG_17427	5	2473254	2473664	+	228	pseudogene	- && - && -	-
MGG_10514	124.185	111.615	112.328	347.19	364.362	398.255	116.043	369.936	-1.67291	7.82976e-28	3.27936e-27	MGG_10514	1	4678764	4680726	-	1963	protein_coding	- && - && PF09362:Domain of unknown function (DUF1996)	-
MGG_02947	51.6681	56.2401	61.1869	250.628	237.724	250.955	56.365	246.436	-2.12858	9.60864e-28	4.01911e-27	MGG_02947	7	892488	894247	-	1578	protein_coding	- && - && -	-
novel.385	75.236	70.0838	65.7531	251.713	292.156	302.237	70.3576	282.035	-2.00291	1.03647e-27	4.33107e-27	-	5	3805228	3811022	-	5459	-	- && - && -	-
MGG_15586	11.784	8.65232	11.8721	137.791	138.858	132.024	10.7695	136.224	-3.66429	1.14092e-27	4.76438e-27	MGG_15586	2	1676074	1676509	+	195	protein_coding	- && - && -	-
MGG_00952	700.692	674.016	542.463	1331.26	1320.81	1264.6	639.057	1305.55	-1.03027	1.42036e-27	5.91381e-27	MGG_00952	5	1015109	1017424	-	2169	protein_coding	- && - && -	-
MGG_05700	408.812	366.858	460.272	856.04	904.24	999.456	411.981	919.912	-1.15963	1.46587e-27	6.10129e-27	MGG_05700	1	6164366	6170251	-	5795	protein_coding	- && sp|Q09811|HUS2_SCHPO ATP-dependent DNA helicase hus2/rqh1 OS=Schizosaccharomyces pombe (strain 972 / ATCC 24843) OX=284812 GN=rqh1 PE=1 SV=1 && PF09382:RQC domain|PF00270:DEAD/DEAH box helicase|PF16124:RecQ zinc-binding|PF00271:Helicase conserved C-terminal domain	-
MGG_09780	389.777	364.263	348.857	770.328	764.272	818.332	367.632	784.31	-1.0932	1.48925e-27	6.19455e-27	MGG_09780	4	5201790	5204617	+	2432	protein_coding	- && - && PF04082:Fungal specific transcription factor domain|PF00172:Fungal Zn(2)-Cys(6) binuclear cluster domain	-
MGG_13119	135.062	121.132	123.287	409.033	371.027	374.25	126.494	384.77	-1.60537	1.58898e-27	6.60507e-27	MGG_13119	1	5676286	5679499	-	3214	protein_coding	- && - && -	-
MGG_13021	226.614	293.314	243.834	714.994	639.855	606.657	254.587	653.835	-1.35982	1.73847e-27	7.22173e-27	MGG_13021	1	4949894	4952284	-	2391	protein_coding	- && - && PF12796:Ankyrin repeats (3 copies)	-
MGG_16507	150.472	193.812	141.552	480.641	486.557	461.539	161.945	476.246	-1.55454	1.81884e-27	7.5482e-27	MGG_16507	1	6991634	6992821	-	870	protein_coding	- && - && -	-
MGG_09888	387.964	455.112	374.427	873.4	849.808	991.818	405.834	905.009	-1.15635	1.8275e-27	7.58165e-27	MGG_09888	1	4235134	4236997	-	1864	protein_coding	- && - && PF06881:RNA polymerase II transcription factor SIII (Elongin) subunit A	-
MGG_08709	75.236	79.6013	79.4516	312.471	263.274	308.784	78.0963	294.843	-1.91668	2.09611e-27	8.69034e-27	MGG_08709	6	377667	381027	+	2727	protein_coding	- && - && PF07714:Protein tyrosine kinase	-
MGG_05466	102.43	69.2186	115.981	363.464	356.586	366.613	95.8765	362.221	-1.92017	2.48349e-27	1.02796e-26	MGG_05466	1	5312837	5316015	-	3079	protein_coding	- && - && -	-
MGG_16648	10.8775	12.9785	8.21913	131.281	134.414	138.571	10.6917	134.755	-3.65186	3.33745e-27	1.37739e-26	MGG_16648	3	841179	842606	-	1428	protein_coding	- && sp|A0A1X9WEP1|NCMP_SACSY Nocamycin O-methyltransferase OS=Saccharothrix syringae OX=103733 GN=ncmP PE=1 SV=1 && PF08241:Methyltransferase domain	-
MGG_05464	94.2716	87.3884	98.6296	339.595	342.145	292.417	93.4299	324.719	-1.79785	3.82588e-27	1.57589e-26	MGG_05464	1	5309107	5312198	+	3092	protein_coding	- && sp|Q8J1Y4|XYN5_MAGGR Endo-1,4-beta-xylanase 5 OS=Magnaporthe grisea OX=148305 GN=XYL5 PE=3 SV=1 && PF00331:Glycosyl hydrolase family 10	-
MGG_15755	9.97104	4.32616	6.39266	126.941	121.084	137.48	6.89662	128.502	-4.22601	4.65325e-27	1.91545e-26	MGG_15755	2	4497214	4499316	-	1826	protein_coding	- && - && -	-
MGG_08990	28.1002	14.7089	17.3515	193.124	143.301	180.033	20.0535	172.153	-3.10514	5.97592e-27	2.45593e-26	MGG_08990	2	2389274	2391135	+	882	protein_coding	- && - && -	-
MGG_09961	486.768	427.425	446.573	898.354	900.908	936.171	453.588	911.811	-1.00772	6.54794e-27	2.69014e-26	MGG_09961	1	4510827	4514451	-	3551	protein_coding	- && - && -	-
MGG_17730	242.931	233.613	223.743	567.439	655.407	534.643	233.429	585.83	-1.32724	8.48754e-27	3.47576e-26	MGG_17730	6	2645617	2649876	+	4171	protein_coding	- && - && PF12796:Ankyrin repeats (3 copies)	-
MGG_06508	416.064	356.476	315.067	858.21	785.378	839.063	362.536	827.55	-1.19078	9.22552e-27	3.76946e-26	MGG_06508	4	3481829	3483515	-	1572	protein_coding	- && - && PF01323:DSBA-like thioredoxin domain	-
MGG_02089	9.06458	4.32616	6.39266	122.601	115.529	144.026	6.59447	127.386	-4.27774	9.99771e-27	4.07972e-26	MGG_02089	1	525098	527617	-	2303	protein_coding	- && sp|Q59QC7|UPC2_CANAL Sterol uptake control protein 2 OS=Candida albicans (strain SC5314 / ATCC MYA-2876) OX=237561 GN=UPC2 PE=1 SV=1 && PF00172:Fungal Zn(2)-Cys(6) binuclear cluster domain	-
MGG_13007	52.5746	47.5878	39.2692	232.183	208.842	229.133	46.4772	223.386	-2.26454	1.33305e-26	5.4275e-26	MGG_13007	3	3240769	3243434	-	2666	protein_coding	- && - && -	-
MGG_14022	7.25166	10.3828	15.525	138.876	131.081	137.48	11.0532	135.812	-3.62105	1.34256e-26	5.46449e-26	MGG_14022	7	2925413	2926991	+	1233	protein_coding	- && sp|L0MXX3|FC8_PHOAM O-methyltransferase PaMT OS=Phomopsis amygdali OX=1214568 GN=PaMT PE=1 SV=1 && PF00891:O-methyltransferase domain	-
MGG_06956	68.8908	74.4099	77.6252	287.517	254.387	297.873	73.642	279.925	-1.9266	1.54392e-26	6.274e-26	MGG_06956	1	3368260	3368988	-	648	protein_coding	- && - && -	-
MGG_07423	436.006	462.899	476.71	973.217	937.566	860.885	458.538	923.889	-1.01066	1.7264e-26	7.00657e-26	MGG_07423	3	577946	580201	-	2256	protein_coding	- && - && -	-
MGG_01684	23.5679	20.7656	30.1368	151.896	175.516	190.944	24.8234	172.785	-2.80158	2.97494e-26	1.20123e-25	MGG_01684	2	4452411	4454346	-	1936	protein_coding	- && - && -	-
MGG_15630	39.8841	31.1483	30.1368	257.138	185.514	178.942	33.7231	207.198	-2.62009	3.18146e-26	1.28421e-25	MGG_15630	2	2464192	2464829	-	336	protein_coding	- && - && -	-
MGG_12210	0	6.05662	2.73971	136.706	138.858	135.298	2.93211	136.954	-5.52445	3.62515e-26	1.46192e-25	MGG_12210	6	1237229	1239724	-	2376	protein_coding	- && - && PF01794:Ferric reductase like transmembrane component	-
MGG_16664	4.53229	1.73046	2.73971	123.686	132.192	147.3	3.00082	134.393	-5.49309	4.63861e-26	1.86647e-25	MGG_16664	3	1134438	1135340	-	369	protein_coding	- && - && -	-
MGG_03411	84.3006	64.0272	76.7119	284.262	269.939	292.417	75.0132	282.206	-1.91306	4.66921e-26	1.87819e-25	MGG_03411	4	1960286	1962607	-	2322	protein_coding	- && sp|B8N0F1|ASAE_ASPFN MFS transporter asaE OS=Aspergillus flavus (strain ATCC 200026 / FGSC A1120 / NRRL 3357 / JCM 12722 / SRRC 167) OX=332952 GN=asaE PE=2 SV=1 && PF07690:Major Facilitator Superfamily	-
MGG_16503	7.25166	5.19139	15.525	145.386	167.74	111.293	9.3227	141.473	-3.93168	4.86339e-26	1.95567e-25	MGG_16503	1	6850247	6852068	+	631	protein_coding	- && - && -	-
MGG_00722	228.427	219.769	208.218	501.255	537.656	596.837	218.805	545.249	-1.31716	5.72892e-26	2.29935e-25	MGG_00722	5	1876031	1881897	-	4877	protein_coding	- && - && PF06032:Protein of unknown function (DUF917)|PF05378:Hydantoinase/oxoprolinase N-terminal region|PF01968:Hydantoinase/oxoprolinase	-
MGG_09474	72.5166	31.1483	34.703	626.027	642.077	626.297	46.1227	631.467	-3.77637	6.42576e-26	2.57578e-25	MGG_09474	3	3556482	3556985	+	504	protein_coding	- && - && -	-
MGG_11584	8.15812	3.46093	10.0456	115.007	117.751	151.664	7.22155	128.141	-4.15895	6.7211e-26	2.69247e-25	MGG_11584	5	2988187	2989874	-	1590	protein_coding	- && - && PF12770:CHAT domain	-
MGG_08982	43.51	28.5527	16.4383	184.445	241.057	207.311	29.5003	210.937	-2.8374	6.82215e-26	2.73036e-25	MGG_08982	2	2363070	2364071	-	1002	protein_coding	- && - && -	-
MGG_02017	1.81292	1.73046	6.39266	126.941	126.638	136.389	3.31201	129.989	-5.30676	7.24121e-26	2.89625e-25	MGG_02017	1	248547	249729	-	1125	protein_coding	- && - && -	-
MGG_06578	116.933	103.828	138.812	373.229	371.027	369.886	119.858	371.381	-1.63293	8.48778e-26	3.39057e-25	MGG_06578	4	3210746	3212031	+	1200	protein_coding	- && sp|E3QFA7|CLU5D_COLGM Pathogenicity cluster 5 protein d OS=Colletotrichum graminicola (strain M1.001 / M2 / FGSC 10212) OX=645133 GN=CLU5d PE=2 SV=1 && -	-
MGG_04837	394.309	449.921	415.523	872.315	836.478	837.972	419.918	848.921	-1.01508	8.50672e-26	3.39707e-25	MGG_04837	2	1535465	1537933	+	2075	protein_coding	- && - && PF10256:Golgin subfamily A member 7/ERF4 family	-
MGG_00416	1.81292	0	3.65295	180.105	157.742	183.306	1.82195	173.718	-6.59996	1.12954e-25	4.50221e-25	MGG_00416	5	2952849	2954570	-	1479	protein_coding	- && sp|A0ST42|CTB4_CERNC Cercosporin MFS transporter CTB4 OS=Cercospora nicotianae OX=29003 GN=CTB4 PE=2 SV=1 && PF07690:Major Facilitator Superfamily	-
MGG_09197	77.9554	68.3533	68.4928	253.883	281.048	269.504	71.6005	268.145	-1.90524	1.33961e-25	5.32947e-25	MGG_09197	1	3702884	3705451	+	2568	protein_coding	- && - && -	-
MGG_17689	70.7037	76.1404	56.6207	285.347	279.937	244.408	67.8216	269.897	-1.99113	1.34043e-25	5.33106e-25	MGG_17689	6	1969856	1972023	+	2032	protein_coding	- && - && -	-
MGG_08803	30.8196	39.8007	43.8354	184.445	197.733	262.957	38.1519	215.045	-2.49466	1.54819e-25	6.14968e-25	MGG_08803	6	70686	72979	+	2195	protein_coding	- && - && PF11710:G protein-coupled glucose receptor regulating Gpa2|PF11970:G protein-coupled glucose receptor regulating Gpa2 C-term	-
MGG_13793	138.688	148.82	121.461	386.249	406.575	385.161	136.323	392.662	-1.52526	1.84155e-25	7.30124e-25	MGG_13793	1	7107284	7110884	+	3514	protein_coding	- && sp|P22152|CRNA_EMENI Nitrate transporter OS=Emericella nidulans (strain FGSC A4 / ATCC 38163 / CBS 112.46 / NRRL 194 / M139) OX=227321 GN=crnA PE=2 SV=2 && PF07690:Major Facilitator Superfamily	-
MGG_08936	450.51	420.503	373.514	871.23	847.586	841.245	414.842	853.354	-1.04042	1.86597e-25	7.39572e-25	MGG_08936	2	2180053	2184733	+	4286	protein_coding	- && - && -	-
MGG_14071	471.358	430.02	408.217	1025.3	860.917	875.069	436.532	920.427	-1.07638	2.26623e-25	8.97097e-25	MGG_14071	2	424038	425498	-	1373	protein_coding	- && sp|Q9Y818|UBC15_SCHPO Ubiquitin-conjugating enzyme E2 15 OS=Schizosaccharomyces pombe (strain 972 / ATCC 24843) OX=284812 GN=ubc15 PE=1 SV=1 && PF00179:Ubiquitin-conjugating enzyme	-
MGG_02898	229.334	210.251	170.775	602.158	522.104	510.639	203.454	544.967	-1.42118	2.41326e-25	9.54109e-25	MGG_02898	7	1102187	1103530	+	1344	protein_coding	- && sp|P11838|CARP_CRYPA Endothiapepsin OS=Cryphonectria parasitica OX=5116 GN=EAPA PE=1 SV=2 && PF00026:Eukaryotic aspartyl protease	-
MGG_00888	45.3229	34.6093	40.1824	250.628	196.622	186.58	40.0382	211.277	-2.40132	2.74586e-25	1.08493e-24	MGG_00888	5	1236407	1238694	+	2288	protein_coding	- && - && -	-
MGG_06619	19.9421	30.2831	10.9588	177.935	152.188	180.033	20.3947	170.052	-3.05315	3.75015e-25	1.47852e-24	MGG_06619	4	3076616	3078235	+	1620	protein_coding	- && - && -	-
novel.266	21.755	24.2265	36.5295	171.425	166.629	193.126	27.5037	177.06	-2.68864	4.41838e-25	1.73659e-24	-	3	3860668	3862150	-	1391	-	- && - && -	-
MGG_15401	0	0	2.73971	431.817	362.14	357.884	0.913237	383.947	-8.74527	6.15511e-25	2.40726e-24	MGG_15401	2	334404	334876	+	318	protein_coding	- && - && -	-
MGG_00973	16.3162	23.3613	17.3515	156.235	163.296	132.024	19.0097	150.519	-2.98184	6.33029e-25	2.47497e-24	MGG_00973	5	962675	964709	+	1968	protein_coding	- && sp|D4B1P2|A2372_ARTBC Uncharacterized FAD-linked oxidoreductase ARB_02372 OS=Arthroderma benhamiae (strain ATCC MYA-4681 / CBS 112371) OX=663331 GN=ARB_02372 PE=1 SV=1 && PF01565:FAD binding domain	-
MGG_12732	18.1292	15.5742	15.525	135.621	141.079	137.48	16.4095	138.06	-3.07324	8.35383e-25	3.25715e-24	MGG_12732	4	2416817	2417587	-	639	protein_coding	- && - && -	-
MGG_09841	101.523	42.3964	74.8855	813.726	734.279	772.505	72.935	773.503	-3.4081	9.42548e-25	3.67385e-24	MGG_09841	6	3931050	3932455	-	1406	protein_coding	- && - && PF02373:JmjC domain, hydroxylase	-
MGG_08817	88.8329	89.9841	81.2781	291.857	276.604	307.693	86.6984	292.051	-1.75179	1.07335e-24	4.17986e-24	MGG_08817	6	36374	37255	-	725	protein_coding	- && - && -	-
MGG_10467	60.7327	51.9139	51.1413	213.739	238.835	235.68	54.596	229.418	-2.07141	1.07626e-24	4.18991e-24	MGG_10467	2	340277	341103	+	650	protein_coding	- && - && -	-
MGG_05628	86.1135	70.949	61.1869	279.922	263.274	274.959	72.7498	272.718	-1.90646	1.36399e-24	5.29704e-24	MGG_05628	1	5896994	5898818	-	1059	protein_coding	- && - && -	-
MGG_16418	131.436	127.189	140.639	437.242	349.921	381.888	133.088	389.684	-1.55059	1.52552e-24	5.91711e-24	MGG_16418	1	5829713	5830936	-	1224	protein_coding	- && - && -	-
MGG_05813	42.6035	47.5878	52.0545	206.144	221.061	208.402	47.4153	211.869	-2.15979	1.56459e-24	6.06679e-24	MGG_05813	3	3059627	3061132	-	1417	protein_coding	- && - && -	-
MGG_04447	801.309	950.89	655.704	1740.29	1765.16	1557.01	802.634	1687.49	-1.07138	1.61106e-24	6.24507e-24	MGG_04447	2	832781	834050	-	756	protein_coding	- && - && -	-
MGG_13349	11.784	28.5527	25.5706	206.144	152.188	161.484	21.9691	173.272	-2.97655	1.94478e-24	7.52032e-24	MGG_13349	3	245969	247908	-	1668	protein_coding	- && sp|O14019|HAL4_SCHPO Serine/threonine-protein kinase hal4 OS=Schizosaccharomyces pombe (strain 972 / ATCC 24843) OX=284812 GN=hal4 PE=1 SV=1 && PF00069:Protein kinase domain	-
MGG_17459	2.71937	3.46093	6.39266	106.327	127.749	112.384	4.19099	115.487	-4.78885	2.00312e-24	7.74356e-24	MGG_17459	5	2957001	2957712	+	570	protein_coding	- && - && -	-
MGG_07732	78.8618	84.7927	77.6252	263.647	321.039	270.595	80.4266	285.094	-1.82488	2.16983e-24	8.38039e-24	MGG_07732	3	5556058	5557782	+	1725	protein_coding	- && - && -	-
MGG_04098	39.8841	30.2831	31.0501	170.34	199.955	181.124	33.7391	183.806	-2.44654	2.23242e-24	8.61689e-24	MGG_04098	6	1968199	1969437	+	1239	protein_coding	- && - && -	-
MGG_06463	41.6971	43.2616	52.9678	237.608	271.05	178.942	45.9755	229.2	-2.31825	3.05625e-24	1.17646e-23	MGG_06463	4	3648668	3651401	+	2429	protein_coding	- && - && -	-
MGG_05819	43.51	46.7225	58.4472	198.549	244.389	226.951	49.5599	223.296	-2.17239	3.10715e-24	1.19533e-23	MGG_05819	3	1600901	1601921	-	660	protein_coding	- && - && -	-
MGG_14703	57.1068	41.5311	52.9678	226.758	206.62	233.497	50.5352	222.292	-2.13914	3.16869e-24	1.21826e-23	MGG_14703	5	3383773	3385084	-	1158	protein_coding	- && - && -	-
MGG_13573	129.623	141.033	192.693	496.916	439.901	438.626	154.45	458.481	-1.57067	4.28749e-24	1.64343e-23	MGG_13573	4	4583187	4585918	-	2573	protein_coding	- && sp|A0A2V5HCN7|PYVE_ASPV1 FAD-linked oxidoreductase pyvE OS=Aspergillus violaceofuscus (strain CBS 115571) OX=1450538 GN=pyvE PE=3 SV=1 && PF08031:Berberine and berberine like|PF01565:FAD binding domain	-
MGG_10728	2.71937	0	0.913237	224.588	243.278	210.584	1.21087	226.15	-7.56615	4.55093e-24	1.74231e-23	MGG_10728	2	121311	123678	-	2212	protein_coding	- && - && -	-
MGG_17426	56.2004	75.2752	75.7987	281.007	235.502	289.144	69.0914	268.551	-1.95815	5.21227e-24	1.99369e-23	MGG_17426	5	2471400	2472473	+	1074	protein_coding	- && - && -	-
MGG_02913	170.414	146.224	154.337	479.556	395.466	413.53	156.992	429.518	-1.45273	5.7468e-24	2.19617e-23	MGG_02913	7	1053126	1057923	-	4724	protein_coding	- && - && PF01764:Lipase (class 3)	-
MGG_08974	173.133	246.591	189.953	544.654	522.104	537.917	203.226	534.892	-1.39474	6.32383e-24	2.41596e-23	MGG_08974	2	2340141	2342477	-	2337	protein_coding	- && sp|A0A067XMT7|PTAR3_PESFW Pestheic acid cluster transcriptional regulator 3 OS=Pestalotiopsis fici (strain W106-1 / CGMCC3.15140) OX=1229662 GN=ptaR3 PE=3 SV=2 && PF11951:Fungal specific transcription factor domain|PF00172:Fungal Zn(2)-Cys(6) binuclear cluster domain	-
MGG_12939	14.5033	22.496	15.525	163.83	145.523	124.386	17.5081	144.58	-3.04186	6.33796e-24	2.42062e-23	MGG_12939	3	4631971	4634152	+	1862	protein_coding	- && sp|A0A1L3THR9|CDA_PESTX Chitin deacetylase OS=Pestalotiopsis sp. OX=36460 GN=CDA PE=1 SV=1 && PF01522:Polysaccharide deacetylase|PF00187:Chitin recognition protein	-
MGG_17346	348.08	220.634	362.555	1443.01	1812.92	1821.06	310.423	1692.33	-2.44715	6.71437e-24	2.56284e-23	MGG_17346	5	1191084	1191501	+	252	protein_coding	- && - && -	-
MGG_10797	2.71937	5.19139	0	119.347	124.416	125.478	2.63692	123.08	-5.52243	8.93834e-24	3.40252e-23	MGG_10797	5	246928	248322	+	1125	protein_coding	- && sp|A0A0B5LB55|MPAH2_PENBR Type I acyl-CoA thioesterase mpaH' OS=Penicillium brevicompactum OX=5074 GN=mpaH' PE=1 SV=2 && PF12697:Alpha/beta hydrolase family	-
MGG_08111	19.9421	18.1699	18.2647	170.34	127.749	136.389	18.7922	144.826	-2.94675	9.47141e-24	3.60328e-23	MGG_08111	2	5723471	5725389	-	1815	protein_coding	- && - && PF11951:Fungal specific transcription factor domain	-
MGG_09758	364.396	333.98	292.236	681.36	778.713	715.767	330.204	725.28	-1.13486	9.79536e-24	3.72429e-23	MGG_09758	4	5288280	5292705	-	4246	protein_coding	- && sp|O74923|YJ7D_SCHPO Uncharacterized transporter C757.13 OS=Schizosaccharomyces pombe (strain 972 / ATCC 24843) OX=284812 GN=SPCC757.13 PE=3 SV=1 && PF07690:Major Facilitator Superfamily	-
MGG_12691	36.2583	44.1268	63.9266	220.249	224.394	230.224	48.1039	224.955	-2.22673	1.32711e-23	5.02176e-23	MGG_12691	7	2657552	2658584	+	432	protein_coding	- && - && -	-
MGG_02863	397.029	365.993	312.327	783.347	764.272	741.954	358.45	763.191	-1.09003	1.33313e-23	5.04174e-23	MGG_02863	7	1243711	1244982	-	1206	protein_coding	- && sp|Q00208|ORYZ_EMENI Alkaline protease 1 OS=Emericella nidulans (strain FGSC A4 / ATCC 38163 / CBS 112.46 / NRRL 194 / M139) OX=227321 GN=alp1 PE=2 SV=1 && PF00082:Subtilase family|PF05922:Peptidase inhibitor I9	-
MGG_09757	180.385	212.847	214.611	476.301	487.668	565.194	202.614	509.721	-1.33072	1.39481e-23	5.27163e-23	MGG_09757	4	5291171	5294305	+	3135	protein_coding	- && sp|Q14697|GANAB_HUMAN Neutral alpha-glucosidase AB OS=Homo sapiens OX=9606 GN=GANAB PE=1 SV=3 && PF01055:Glycosyl hydrolases family 31|PF13802:Galactose mutarotase-like	-
MGG_06635	77.0489	77.8709	68.4928	258.223	276.604	252.046	74.4709	262.291	-1.81574	1.41094e-23	5.32941e-23	MGG_06635	4	3037444	3039305	+	1764	protein_coding	- && - && -	-
MGG_17224	38.9777	27.6874	41.0957	177.935	179.959	206.22	35.9203	188.038	-2.39098	1.43673e-23	5.42521e-23	MGG_17224	4	4636649	4637668	-	1020	protein_coding	- && - && -	-
MGG_12469	39.8841	51.0487	48.4016	189.869	231.059	209.493	46.4448	210.14	-2.17658	1.49814e-23	5.65544e-23	MGG_12469	2	7890708	7891469	+	762	protein_coding	- && - && -	-
MGG_17512	20.8485	15.5742	10.9588	121.516	139.968	152.755	15.7939	138.08	-3.12753	1.60719e-23	6.05809e-23	MGG_17512	5	3794267	3794546	+	162	protein_coding	- && - && -	-
MGG_06630	9.06458	6.05662	11.8721	122.601	117.751	106.929	8.99776	115.76	-3.69133	2.09634e-23	7.87615e-23	MGG_06630	4	3046667	3048144	-	1396	protein_coding	- && - && PF14420:Clr5 domain	-
MGG_16905	51.6681	39.8007	61.1869	210.484	251.054	216.04	50.8852	225.859	-2.15237	2.24318e-23	8.42537e-23	MGG_16905	3	5368385	5370998	+	2563	protein_coding	- && - && -	-
MGG_07788	34.4454	40.6659	31.9633	185.53	176.627	178.942	35.6915	180.366	-2.33555	2.43243e-23	9.12807e-23	MGG_07788	3	5762932	5764161	+	1182	protein_coding	- && - && -	-
MGG_03496	36.2583	36.3397	40.1824	179.02	184.403	184.397	37.5935	182.607	-2.28066	2.51769e-23	9.44247e-23	MGG_03496	4	1685796	1687450	-	1655	protein_coding	- && - && -	-
MGG_07404	0	3.46093	6.39266	119.347	105.532	118.931	3.28453	114.603	-5.12674	3.25469e-23	1.21813e-22	MGG_07404	3	488032	490015	+	1806	protein_coding	- && sp|Q70J59|SED2_ASPFU Tripeptidyl-peptidase sed2 OS=Neosartorya fumigata (strain ATCC MYA-4609 / Af293 / CBS 101355 / FGSC A1100) OX=330879 GN=sed2 PE=1 SV=1 && PF00082:Subtilase family|PF09286:Pro-kumamolisin, activation domain	-
MGG_06464	6.3452	12.9785	9.13237	112.837	112.197	124.386	9.48535	116.473	-3.61248	3.64268e-23	1.36174e-22	MGG_06464	4	3640169	3641817	+	1401	protein_coding	- && - && -	-
MGG_01357	69.7973	51.9139	59.3604	239.778	227.726	238.953	60.3572	235.486	-1.96547	3.69181e-23	1.3797e-22	MGG_01357	2	3236973	3239440	+	2134	protein_coding	- && - && PF09362:Domain of unknown function (DUF1996)	-
MGG_00427	112.401	98.6364	58.4472	340.68	384.358	317.513	89.8281	347.517	-1.95062	3.90129e-23	1.4567e-22	MGG_00427	5	2921876	2930511	+	8566	protein_coding	- && sp|A0A2G5IC96|CTB1_CERBT Non-reducing polyketide synthase CTB1 OS=Cercospora beticola OX=122368 GN=CTB1 PE=3 SV=1 && PF00891:O-methyltransferase domain|PF01494:FAD binding domain	-
MGG_17280	113.307	127.189	178.994	398.183	446.566	445.172	139.83	429.974	-1.62141	3.99953e-23	1.49251e-22	MGG_17280	4	5439747	5441477	-	1731	protein_coding	- && - && -	-
MGG_09525	68.8908	50.1835	59.3604	227.843	229.948	246.591	59.4782	234.794	-1.98252	4.07335e-23	1.51961e-22	MGG_09525	3	3373930	3376831	+	2815	protein_coding	- && sp|P25637|YIH1_YEAST Protein IMPACT homolog OS=Saccharomyces cerevisiae (strain ATCC 204508 / S288c) OX=559292 GN=YIH1 PE=1 SV=1 && PF01205:Uncharacterized protein family UPF0029|PF05773:RWD domain	-
MGG_00495	279.189	337.44	268.492	661.831	656.518	643.754	295.04	654.034	-1.14742	4.24329e-23	1.58254e-22	MGG_00495	5	2710686	2712666	-	1981	protein_coding	- && - && -	-
MGG_16710	71.6102	43.2616	76.7119	290.772	233.281	303.328	63.8612	275.793	-2.11373	4.29897e-23	1.60237e-22	MGG_16710	3	1784936	1787158	-	1983	protein_coding	- && - && PF11338:Protein of unknown function (DUF3140)|PF11160:Hypervirulence associated proteins TUDOR domain	-
MGG_17024	34.4454	38.9354	33.7898	211.569	191.068	156.029	35.7235	186.222	-2.38103	4.34912e-23	1.62058e-22	MGG_17024	4	369872	371239	+	1368	protein_coding	- && - && -	-
MGG_08550	75.236	95.1755	73.9722	287.517	291.045	262.957	81.4612	280.506	-1.78213	4.41584e-23	1.64448e-22	MGG_08550	4	609563	611307	+	1676	protein_coding	- && - && PF17996:Carbohydrate esterase 2 N-terminal|PF13472:GDSL-like Lipase/Acylhydrolase family	-
MGG_08548	131.436	121.998	89.4972	372.144	343.256	352.428	114.31	355.943	-1.63796	4.66862e-23	1.7381e-22	MGG_08548	4	603516	605279	+	1764	protein_coding	- && sp|P18696|PUTX_EMENI Proline-specific permease OS=Emericella nidulans (strain FGSC A4 / ATCC 38163 / CBS 112.46 / NRRL 194 / M139) OX=227321 GN=prnB PE=2 SV=2 && PF00324:Amino acid permease	-
MGG_01036	443.258	428.29	562.554	997.086	943.12	1114.02	478.034	1018.08	-1.09134	5.45065e-23	2.02451e-22	MGG_01036	5	726622	728654	+	2033	protein_coding	- && - && -	-
MGG_01355	224.802	240.534	300.455	621.687	614.306	577.197	255.264	604.396	-1.24404	6.03664e-23	2.2415e-22	MGG_01355	2	3227999	3230418	-	2121	protein_coding	- && - && -	-
MGG_07762	409.719	436.942	284.017	895.099	939.788	866.341	376.893	900.409	-1.25553	6.24534e-23	2.31628e-22	MGG_07762	3	5661127	5661600	-	474	protein_coding	- && - && -	-
MGG_04070	686.189	635.08	950.68	3223.44	4205.72	4808.52	757.316	4079.23	-2.42944	6.5565e-23	2.43027e-22	MGG_04070	6	2053773	2056391	-	2408	protein_coding	- && sp|Q5PQQ1|GTPB3_RAT tRNA modification GTPase GTPBP3, mitochondrial OS=Rattus norvegicus OX=10116 GN=Gtpbp3 PE=2 SV=1 && PF01926:50S ribosome-binding GTPase|PF12631:MnmE helical domain|PF10396:GTP-binding protein TrmE N-terminus	-
MGG_16391	7.25166	10.3828	15.525	118.262	108.864	140.753	11.0532	122.626	-3.47369	6.65759e-23	2.46702e-22	MGG_16391	1	5511316	5511995	+	680	protein_coding	- && - && -	-
MGG_14783	7.25166	5.19139	8.21913	112.837	117.751	94.9265	6.8874	108.505	-3.98211	6.76292e-23	2.50532e-22	MGG_14783	2	3713705	3714509	+	736	protein_coding	- && - && -	-
MGG_01297	256.528	208.521	157.99	598.903	602.086	527.006	207.679	575.998	-1.47143	6.92235e-23	2.56289e-22	MGG_01297	2	3015140	3016543	-	1315	protein_coding	- && - && PF12900:Pyridoxamine 5'-phosphate oxidase	-
MGG_06539	51.6681	56.2401	55.7075	215.909	218.839	213.857	54.5385	216.202	-1.98672	7.57923e-23	2.80425e-22	MGG_06539	4	3351864	3352961	+	1019	protein_coding	- && - && PF13460:NAD(P)H-binding	-
MGG_05972	4.53229	14.7089	10.0456	113.922	122.195	122.204	9.76228	119.44	-3.60545	8.86777e-23	3.27741e-22	MGG_05972	3	2157373	2158053	+	681	protein_coding	- && - && -	-
MGG_07568	23.5679	35.4745	19.178	179.02	158.853	156.029	26.0735	164.634	-2.65406	9.29439e-23	3.43408e-22	MGG_07568	3	1060244	1061965	-	1722	protein_coding	- && - && -	-
MGG_03381	8.15812	10.3828	4.56619	128.026	116.64	93.8354	7.70236	112.834	-3.86629	1.07066e-22	3.95241e-22	MGG_03381	4	2081794	2082594	-	613	protein_coding	- && - && -	-
MGG_12864	257.434	249.187	330.592	710.654	617.638	641.572	279.071	656.622	-1.23535	1.13728e-22	4.19471e-22	MGG_12864	4	4274461	4276327	-	1751	protein_coding	- && - && -	-
MGG_02756	19.0356	11.248	17.3515	151.896	126.638	121.113	15.8784	133.216	-3.07285	1.25436e-22	4.62386e-22	MGG_02756	7	1637524	1638451	+	828	protein_coding	- && - && -	-
MGG_06146	429.661	381.567	374.427	897.269	819.815	738.681	395.219	818.588	-1.05068	1.31964e-22	4.85885e-22	MGG_06146	3	2732302	2734805	-	2504	protein_coding	- && - && -	-
MGG_15571	184.011	220.634	141.552	566.354	482.113	487.726	182.066	512.064	-1.49048	1.32665e-22	4.88323e-22	MGG_15571	2	1425636	1426150	+	447	protein_coding	- && - && -	-
MGG_16333	517.587	353.88	568.034	1743.54	1852.91	2009.82	479.834	1868.76	-1.96188	1.4813e-22	5.44932e-22	MGG_16333	1	4923270	4925686	-	2417	protein_coding	- && - && -	-
MGG_18043	10.8775	19.9003	14.6118	143.216	126.638	121.113	15.1299	130.322	-3.10238	1.58367e-22	5.82085e-22	MGG_18043	7	2555357	2556721	+	1233	protein_coding	- && sp|O74537|YCQ4_SCHPO Uncharacterized amino-acid permease C74.04 OS=Schizosaccharomyces pombe (strain 972 / ATCC 24843) OX=284812 GN=SPCC74.04 PE=3 SV=1 && PF13520:Amino acid permease	-
MGG_02014	5.43875	0.865232	3.65295	94.3923	116.64	116.749	3.31898	109.26	-5.05508	1.77568e-22	6.52093e-22	MGG_02014	1	236721	238273	+	1553	protein_coding	- && - && -	-
MGG_01943	26.2873	13.8437	23.7442	156.235	129.971	168.031	21.2917	151.412	-2.83478	1.85869e-22	6.82378e-22	CUT1	6	586171	587108	-	687	protein_coding	- && sp|P30272|CUTI_MAGO7 Cutinase OS=Magnaporthe oryzae (strain 70-15 / ATCC MYA-4617 / FGSC 8958) OX=242507 GN=CUT1 PE=3 SV=3 && PF01083:Cutinase	-
MGG_17108	0	4.32616	6.39266	107.412	132.192	94.9265	3.57294	111.51	-4.96208	1.87907e-22	6.89662e-22	MGG_17108	4	2147955	2148208	+	216	protein_coding	- && - && -	-
MGG_05769	200.327	218.904	160.73	519.7	479.892	474.632	193.32	491.408	-1.34489	1.92353e-22	7.05777e-22	MGG_05769	1	6454122	6456251	-	2130	protein_coding	- && - && PF14479:Prion-inhibition and propagation	-
MGG_05109	5.43875	12.9785	10.0456	110.667	114.419	116.749	9.48761	113.945	-3.58071	1.93113e-22	7.08359e-22	MGG_05109	3	4625334	4626582	-	1164	protein_coding	- && - && -	-
MGG_01211	9.97104	7.78709	15.525	126.941	129.971	102.564	11.0944	119.825	-3.43816	2.19525e-22	8.04079e-22	MGG_01211	2	2678004	2679659	-	1434	protein_coding	- && - && -	-
MGG_03399	190.356	152.281	160.73	426.393	422.127	435.352	167.789	427.957	-1.35151	2.61291e-22	9.5541e-22	MGG_03399	4	2029262	2030709	+	1363	protein_coding	- && sp|Q8NQC8|ACR3_CORGL Arsenical-resistance protein Acr3 OS=Corynebacterium glutamicum (strain ATCC 13032 / DSM 20300 / BCRC 11384 / JCM 1318 / LMG 3730 / NCIMB 10025) OX=196627 GN=acr3 PE=1 SV=2 && PF01758:Sodium Bile acid symporter family	-
novel.236	96.991	83.9275	113.241	281.007	319.928	346.973	98.0533	315.969	-1.68946	3.35249e-22	1.22302e-21	-	3	4311139	4317009	+	5789	-	- && - && -	-
MGG_05860	259.247	254.378	338.811	618.432	662.073	698.31	284.145	659.605	-1.21573	3.64558e-22	1.32918e-21	MGG_05860	3	1759499	1761768	+	2270	protein_coding	- && - && -	-
MGG_06519	83.3941	71.8143	73.9722	270.157	237.724	274.959	76.3935	260.947	-1.77293	3.79048e-22	1.38161e-21	MGG_06519	4	3434534	3437516	+	2776	protein_coding	- && sp|O94411|MFR2_SCHPO Meiotic fizzy-related protein 2 OS=Schizosaccharomyces pombe (strain 972 / ATCC 24843) OX=284812 GN=mfr2 PE=1 SV=1 && -	-
MGG_14548	12.6904	44.9921	19.178	200.719	219.95	177.851	25.6202	199.507	-2.95345	3.80809e-22	1.38763e-21	MGG_14548	1	4430623	4432823	-	1784	protein_coding	- && sp|G4N2A8|MFS1_MAGO7 MFS-type transporter 1 OS=Magnaporthe oryzae (strain 70-15 / ATCC MYA-4617 / FGSC 8958) OX=242507 GN=MFS1 PE=3 SV=1 && PF07690:Major Facilitator Superfamily	-
MGG_05803	120.559	91.7146	122.374	334.17	322.149	341.517	111.549	332.612	-1.57782	5.77964e-22	2.10002e-21	MGG_05803	3	3018150	3021261	-	2902	protein_coding	- && sp|P29139|ISP_PAEPO Intracellular serine protease OS=Paenibacillus polymyxa OX=1406 GN=isp PE=1 SV=1 && -	-
MGG_07992	13.5969	13.8437	5.47942	110.667	118.862	124.386	10.9733	117.972	-3.42143	5.81686e-22	2.11294e-21	MGG_07992	2	5354433	5355823	+	1317	protein_coding	- && sp|F1DBB3|MPAG_PENBR O-methyltransferase mpaG OS=Penicillium brevicompactum OX=5074 GN=mpaG PE=1 SV=1 && PF00891:O-methyltransferase domain	-
MGG_17461	19.9421	6.92186	7.3059	119.347	134.414	123.295	11.3899	125.685	-3.46849	6.46386e-22	2.34527e-21	MGG_17461	5	2963330	2963565	+	153	protein_coding	- && - && -	-
MGG_09333	33.5389	31.1483	24.6574	175.765	143.301	173.486	29.7816	164.184	-2.46223	6.58692e-22	2.38924e-21	MGG_09333	6	3650193	3651420	-	1228	protein_coding	- && sp|G0LEU4|BOA16_BOTFB Botcinic acid biosynthesis cluster B protein 16 OS=Botryotinia fuckeliana (strain B05.10) OX=332648 GN=BOA16 PE=4 SV=1 && -	-
MGG_17729	82.4877	53.6444	117.808	626.027	734.279	691.763	84.6465	684.023	-3.01583	9.45374e-22	3.41351e-21	MGG_17729	6	2607629	2608432	-	804	protein_coding	- && - && -	-
MGG_03755	33.5389	42.3964	38.356	156.235	198.844	197.491	38.0971	184.19	-2.27205	1.01381e-21	3.65957e-21	MGG_03755	6	3167804	3169672	-	1772	protein_coding	- && sp|Q9ZNS4|PRB1_ARATH Pathogenesis-related protein 1 OS=Arabidopsis thaliana OX=3702 GN=PRB1 PE=2 SV=1 && PF00188:Cysteine-rich secretory protein family	-
MGG_04166	165.882	163.529	241.095	530.55	477.67	535.734	190.168	514.651	-1.43752	1.05963e-21	3.82173e-21	MGG_04166	6	1741150	1743120	-	1833	protein_coding	- && sp|Q9F131|3HBH1_PSEAC 3-hydroxybenzoate 6-hydroxylase 1 OS=Pseudomonas alcaligenes OX=43263 GN=xlnD PE=1 SV=1 && PF01494:FAD binding domain	-
MGG_16363	3.62583	2.5957	0.913237	105.242	117.751	109.111	2.37825	110.701	-5.53676	1.09348e-21	3.94156e-21	MGG_16363	1	5265563	5266204	-	341	protein_coding	- && - && -	-
MGG_09759	51.6681	33.744	53.881	201.804	198.844	214.948	46.431	205.199	-2.14688	1.23447e-21	4.44221e-21	MGG_09759	4	5285640	5286498	+	660	protein_coding	- && - && -	-
MGG_09569	29.0067	24.2265	17.3515	142.131	137.747	166.94	23.5282	148.939	-2.6615	1.65331e-21	5.93425e-21	MGG_09569	3	3238883	3239339	-	375	protein_coding	- && - && -	-
MGG_12315	44.4164	49.3182	44.7486	199.634	197.733	182.215	46.1611	193.194	-2.0645	1.84548e-21	6.61652e-21	MGG_12315	2	6061341	6062524	+	1094	protein_coding	- && - && -	-
MGG_00792	14.5033	15.5742	28.3104	129.111	147.744	145.117	19.4626	140.658	-2.85663	2.68693e-21	9.60621e-21	MGG_00792	5	1608125	1610855	+	2356	protein_coding	- && sp|B0Y565|AFUMA_ASPFC Squalene hopane cyclase afumA OS=Neosartorya fumigata (strain CEA10 / CBS 144.89 / FGSC A1163) OX=451804 GN=afumA PE=1 SV=1 && PF13249:Squalene-hopene cyclase N-terminal domain|PF13243:Squalene-hopene cyclase C-terminal domain	-
MGG_09708	19.9421	12.9785	12.7853	126.941	113.308	130.933	15.2353	123.727	-3.02346	2.71212e-21	9.69084e-21	MGG_09708	4	5424885	5425649	+	765	protein_coding	- && - && PF12937:F-box-like	-
MGG_00428	288.254	216.308	244.748	576.118	550.987	588.108	249.77	571.738	-1.19566	2.86934e-21	1.02439e-20	MGG_00428	5	2920505	2929876	-	9097	protein_coding	- && sp|A0A2G5IC96|CTB1_CERBT Non-reducing polyketide synthase CTB1 OS=Cercospora beticola OX=122368 GN=CTB1 PE=3 SV=1 && -	-
MGG_10331	7.25166	7.78709	10.0456	105.242	106.643	97.1087	8.36145	102.998	-3.62424	3.09404e-21	1.10307e-20	MGG_10331	7	74965	75582	+	618	protein_coding	- && - && -	-
MGG_11697	82.4877	71.8143	92.237	285.347	272.161	249.864	82.1796	269.124	-1.71274	3.1348e-21	1.11697e-20	MGG_11697	5	4426467	4428237	-	1771	protein_coding	- && - && -	-
MGG_02128	6.3452	12.9785	9.13237	109.582	109.975	103.655	9.48535	107.737	-3.50005	3.29142e-21	1.17146e-20	MGG_02128	1	651582	653651	-	1695	protein_coding	- && sp|A0A1L9WQQ1|ACRE_ASPA1 FAD-binding monooxygenase acrE OS=Aspergillus aculeatus (strain ATCC 16872 / CBS 172.66 / WB 5094) OX=690307 GN=acrE PE=2 SV=1 && PF07992:Pyridine nucleotide-disulphide oxidoreductase	-
MGG_02748	74.3295	133.246	93.1502	330.915	339.923	354.61	100.242	341.816	-1.76732	3.32208e-21	1.18171e-20	MGG_02748	7	1668866	1673192	-	4224	protein_coding	- && sp|O14227|RDP1_SCHPO RNA-dependent RNA polymerase 1 OS=Schizosaccharomyces pombe (strain 972 / ATCC 24843) OX=284812 GN=rdp1 PE=1 SV=1 && PF05183:RNA dependent RNA polymerase	-
MGG_16225	11.784	11.248	26.4839	131.281	133.303	142.935	16.5053	135.84	-3.04608	3.84052e-21	1.3646e-20	MGG_16225	1	3372504	3373101	-	240	protein_coding	- && - && -	-
MGG_02394	320.886	357.341	250.227	746.458	688.733	674.305	309.485	703.166	-1.18305	4.05119e-21	1.43905e-20	MGG_02394	1	1680770	1682287	+	1458	protein_coding	- && sp|P50537|MAE1_SCHPO Malic acid transport protein OS=Schizosaccharomyces pombe (strain 972 / ATCC 24843) OX=284812 GN=mae1 PE=1 SV=1 && PF03595:Voltage-dependent anion channel	-
novel.136	38.0712	28.5527	70.3193	224.588	228.837	253.137	45.6477	235.521	-2.37107	4.50318e-21	1.59782e-20	-	2	5966588	5968205	+	1518	-	- && - && -	-
MGG_04609	239.305	185.16	242.921	565.269	522.104	501.91	222.462	529.761	-1.25303	4.79296e-21	1.69921e-20	MGG_04609	1	7099385	7102305	+	2921	protein_coding	- && - && -	-
MGG_00181	60.7327	68.3533	43.8354	219.164	219.95	240.044	57.6405	226.386	-1.97156	4.88707e-21	1.73209e-20	MGG_00181	5	3828785	3830359	-	1503	protein_coding	- && - && -	-
MGG_03821	106.962	102.097	102.283	309.216	276.604	322.968	103.781	302.929	-1.54574	5.24769e-21	1.85835e-20	MGG_03821	6	2924482	2926598	-	1656	protein_coding	- && sp|A0A2Z5TMB8|HIMC_ASPJA Cytochrome P450 monooxygenase himC OS=Aspergillus japonicus OX=34381 GN=himC PE=3 SV=1 && PF00067:Cytochrome P450	-
MGG_03032	29.9131	25.0917	12.7853	184.445	165.518	125.478	22.5967	158.48	-2.80815	5.91656e-21	2.0923e-20	MGG_03032	7	583076	584077	+	1002	protein_coding	- && - && -	-
MGG_17460	61.6391	64.8924	48.4016	264.732	219.95	201.855	58.311	228.846	-1.97138	6.72601e-21	2.37458e-20	MGG_17460	5	2961915	2963203	-	737	protein_coding	- && - && -	-
MGG_16373	47.1358	46.7225	35.6163	220.249	179.959	176.76	43.1582	192.323	-2.15487	6.75615e-21	2.38389e-20	MGG_16373	1	5374564	5378100	-	3136	protein_coding	- && sp|P23623|OXLA_NEUCR L-amino-acid oxidase OS=Neurospora crassa (strain ATCC 24698 / 74-OR23-1A / CBS 708.71 / DSM 1257 / FGSC 987) OX=367110 GN=lox PE=1 SV=2 && PF01593:Flavin containing amine oxidoreductase	-
MGG_11156	191.263	168.72	102.283	518.615	495.444	435.352	154.088	483.137	-1.64787	6.85799e-21	2.41916e-20	MGG_11156	2	4627065	4629437	+	519	protein_coding	- && - && -	-
MGG_05501	279.189	242.265	246.574	622.772	536.545	539.008	256.009	566.108	-1.14534	8.40766e-21	2.95923e-20	MGG_05501	1	5447689	5450158	+	2271	protein_coding	- && - && -	-
MGG_14859	136.875	109.019	115.068	371.059	317.706	330.606	120.321	339.79	-1.49862	9.40135e-21	3.30714e-20	MGG_14859	4	3305343	3307253	+	1911	protein_coding	- && sp|F1SY73|CY074_POSPM Cytochrome P450 monooxygenase 74 OS=Postia placenta (strain ATCC 44394 / Madison 698-R) OX=561896 GN=CYP074 PE=1 SV=1 && PF00067:Cytochrome P450	-
MGG_00243	116.933	122.863	79.4516	397.098	345.477	300.055	106.416	347.544	-1.70617	9.86504e-21	3.46833e-20	MGG_00243	5	3541990	3544311	+	1989	protein_coding	- && - && -	-
MGG_01439	103.336	59.701	79.4516	312.471	257.72	302.237	80.8296	290.809	-1.8493	1.10887e-20	3.89529e-20	MGG_01439	2	3530503	3533368	+	2417	protein_coding	- && sp|Q7RVX9|PHO5_NEUCR Repressible high-affinity phosphate permease OS=Neurospora crassa (strain ATCC 24698 / 74-OR23-1A / CBS 708.71 / DSM 1257 / FGSC 987) OX=367110 GN=pho-5 PE=1 SV=2 && PF00083:Sugar (and other) transporter	-
MGG_06554	152.285	212.847	200.912	462.197	476.559	472.45	188.681	470.402	-1.31712	1.11783e-20	3.9257e-20	MGG_06554	4	3311595	3314173	+	2579	protein_coding	- && - && -	-
MGG_16166	20.8485	11.248	10.0456	146.471	113.308	112.384	14.0474	124.054	-3.1448	1.46375e-20	5.12492e-20	MGG_16166	1	2682894	2683163	+	180	protein_coding	- && - && -	-
MGG_17933	9.06458	2.5957	3.65295	105.242	91.0905	94.9265	5.10441	97.0863	-4.25716	1.61933e-20	5.66655e-20	MGG_17933	7	1079494	1082739	+	2974	protein_coding	- && sp|Q6IDB6|TAD2_ARATH tRNA-specific adenosine deaminase TAD2 OS=Arabidopsis thaliana OX=3702 GN=TAD2 PE=1 SV=1 && PF00383:Cytidine and deoxycytidylate deaminase zinc-binding region	-
MGG_16519	5.43875	5.19139	3.65295	85.7125	103.31	91.6532	4.76103	93.5586	-4.29411	1.71018e-20	5.97293e-20	MGG_16519	1	7261981	7262427	+	355	protein_coding	- && - && -	-
MGG_09738	457.761	555.479	428.308	1114.26	960.894	896.892	480.516	990.683	-1.04316	1.74634e-20	6.09753e-20	MGG_09738	4	5344120	5345979	-	1860	protein_coding	- && sp|Q5Z9Z0|BGL24_ORYSJ Beta-glucosidase 24 OS=Oryza sativa subsp. japonica OX=39947 GN=BGLU24 PE=2 SV=1 && PF00232:Glycosyl hydrolase family 1	-
MGG_15351	35.3519	21.6308	36.5295	170.34	151.077	170.213	31.1707	163.877	-2.39811	1.95803e-20	6.82354e-20	MGG_15351	4	354194	355447	+	1117	protein_coding	- && sp|P0CT11|GPD_MAGO7 Glycerol-3-phosphate dehydrogenase [NAD(+)] OS=Magnaporthe oryzae (strain 70-15 / ATCC MYA-4617 / FGSC 8958) OX=242507 GN=MGG_00067 PE=3 SV=1 && PF07479:NAD-dependent glycerol-3-phosphate dehydrogenase C-terminus	-
MGG_14299	32.6325	72.6795	56.6207	206.144	273.272	272.777	53.9776	250.731	-2.21291	2.05287e-20	7.15208e-20	MGG_14299	1	6580402	6581900	-	1429	protein_coding	- && - && -	-
MGG_00388	178.572	185.16	205.478	484.981	452.12	413.53	189.737	450.21	-1.24691	2.08581e-20	7.26286e-20	MGG_00388	5	3034142	3038589	+	4022	protein_coding	- && - && PF12796:Ankyrin repeats (3 copies)|PF05729:NACHT domain	-
MGG_10727	5.43875	4.32616	2.73971	85.7125	103.31	90.562	4.16821	93.1948	-4.48091	2.24709e-20	7.81801e-20	MGG_10727	2	123955	126473	+	2141	protein_coding	- && - && -	-
MGG_03248	216.643	276.874	210.958	559.844	508.774	569.559	234.825	546.059	-1.21635	2.86452e-20	9.94708e-20	MGG_03248	4	2552982	2556640	-	3659	protein_coding	- && sp|Q9USY4|ABP2_SCHPO ARS-binding protein 2 OS=Schizosaccharomyces pombe (strain 972 / ATCC 24843) OX=284812 GN=abp2 PE=1 SV=1 && PF09441:ARS binding protein 2	-
MGG_16190	38.9777	49.3182	44.7486	195.294	182.181	176.76	44.3482	184.745	-2.05749	3.51169e-20	1.21645e-19	MGG_16190	1	2989106	2990948	+	1018	protein_coding	- && - && -	-
MGG_07656	279.189	266.491	251.14	525.125	573.204	576.106	265.607	558.145	-1.07117	3.76952e-20	1.30505e-19	MGG_07656	3	1385603	1389174	-	3387	protein_coding	- && sp|Q2U3M5|CSN_ASPOR Endo-chitosanase OS=Aspergillus oryzae (strain ATCC 42149 / RIB 40) OX=510516 GN=csn PE=3 SV=1 && PF07335:Fungal chitosanase of glycosyl hydrolase group 75	-
MGG_05900	10.8775	44.9921	22.8309	183.36	214.396	175.669	26.2335	191.141	-2.85841	4.36415e-20	1.50968e-19	MGG_05900	3	1876820	1881706	+	4527	protein_coding	- && sp|P51979|HFM1_YEAST ATP-dependent DNA helicase MER3 OS=Saccharomyces cerevisiae (strain ATCC 204508 / S288c) OX=559292 GN=HFM1 PE=1 SV=3 && PF00270:DEAD/DEAH box helicase|PF00271:Helicase conserved C-terminal domain|PF02889:Sec63 Brl domain	-
MGG_12748	17.2227	9.51755	7.3059	103.072	114.419	113.475	11.3487	110.322	-3.28249	5.93288e-20	2.04677e-19	MGG_12748	4	2598528	2599516	-	854	protein_coding	- && - && -	-
MGG_06886	55.2939	81.3318	68.4928	210.484	258.83	276.051	68.3728	248.455	-1.85975	8.3058e-20	2.85609e-19	MGG_06886	1	3122917	3126489	-	2796	protein_coding	- && - && PF13632:Glycosyl transferase family group 2	-
MGG_10158	102.43	98.6364	132.419	323.321	339.923	298.964	111.162	320.736	-1.52977	8.31187e-20	2.8574e-19	MGG_10158	2	1642032	1644193	+	2093	protein_coding	- && sp|O14041|YEY8_SCHPO Uncharacterized nucleolar protein C2C4.08 OS=Schizosaccharomyces pombe (strain 972 / ATCC 24843) OX=284812 GN=SPAC2C4.08 PE=4 SV=1 && -	-
MGG_03306	21.755	14.7089	6.39266	151.896	123.305	109.111	14.2855	128.104	-3.16336	8.56266e-20	2.94202e-19	MGG_03306	4	2326394	2327176	-	783	protein_coding	- && - && -	-
MGG_11606	193.982	199.869	212.784	483.896	416.573	552.101	202.212	484.19	-1.26005	8.92165e-20	3.06123e-19	MGG_11606	5	3379743	3381351	-	1609	protein_coding	- && - && -	-
MGG_00751	302.757	355.61	393.605	763.818	662.073	777.961	350.657	734.617	-1.06711	1.01747e-19	3.48739e-19	MGG_00751	5	1766570	1768366	+	1797	protein_coding	- && - && -	-
MGG_12551	94.2716	49.3182	52.9678	251.713	258.83	277.142	65.5192	262.562	-2.00433	1.02286e-19	3.50493e-19	MGG_12551	7	845985	847103	-	987	protein_coding	- && - && -	-
MGG_02501	251.995	231.882	286.756	613.007	519.883	560.83	256.878	564.573	-1.13699	1.04043e-19	3.56321e-19	MGG_02501	1	2120061	2123021	-	2961	protein_coding	- && sp|O60140|YNS9_SCHPO Uncharacterized protein C18H10.09 OS=Schizosaccharomyces pombe (strain 972 / ATCC 24843) OX=284812 GN=SPBC18H10.09 PE=4 SV=2 && PF05495:CHY zinc finger	-
MGG_06846	331.764	321.001	344.29	613.007	658.74	740.863	332.352	670.87	-1.01356	1.07258e-19	3.67233e-19	MGG_06846	1	2967228	2968518	-	1291	protein_coding	- && - && -	-
MGG_06277	135.969	142.763	174.428	384.079	364.362	409.166	151.053	385.869	-1.35375	1.12249e-19	3.8422e-19	MGG_06277	4	4318996	4322513	-	3327	protein_coding	- && - && -	-
MGG_17029	48.0423	18.1699	36.5295	227.843	159.964	198.582	34.2472	195.463	-2.51737	1.12805e-19	3.86017e-19	MGG_17029	4	512294	512821	-	192	protein_coding	- && - && -	-
MGG_11091	3.62583	1.73046	0.913237	95.4772	101.088	103.655	2.08984	100.074	-5.58316	1.27652e-19	4.36119e-19	MGG_11091	1	6828232	6829068	-	702	protein_coding	- && sp|Q99034|AXE1_HYPJE Acetylxylan esterase OS=Hypocrea jecorina OX=51453 GN=axe1 PE=1 SV=1 && PF01083:Cutinase	-
MGG_06595	58.0133	67.4881	57.5339	244.118	234.391	188.762	61.0118	222.424	-1.86505	1.35668e-19	4.6338e-19	MGG_06595	4	3152199	3154199	+	1694	protein_coding	- && - && -	-
MGG_07634	128.717	138.437	127.853	337.425	348.81	326.242	131.669	337.492	-1.3574	1.35941e-19	4.64187e-19	MGG_07634	3	1276302	1278968	-	2515	protein_coding	- && sp|B8NMR5|BGLG_ASPFN Probable beta-glucosidase G OS=Aspergillus flavus (strain ATCC 200026 / FGSC A1120 / NRRL 3357 / JCM 12722 / SRRC 167) OX=332952 GN=bglG PE=3 SV=1 && PF01915:Glycosyl hydrolase family 3 C-terminal domain|PF14310:Fibronectin type III-like domain|PF00933:Glycosyl hydrolase family 3 N terminal domain	-
MGG_05821	116.933	171.316	161.643	402.523	381.025	417.895	149.964	400.481	-1.4163	1.39277e-19	4.7545e-19	MGG_05821	3	1606046	1606501	-	357	protein_coding	- && - && -	-
MGG_09224	57.1068	86.5232	84.0178	271.242	263.274	240.044	75.8826	258.187	-1.76553	1.40725e-19	4.80136e-19	MGG_09224	1	3821678	3823690	+	2013	protein_coding	- && sp|Q00808|HETE1_PODAS Vegetative incompatibility protein HET-E-1 OS=Podospora anserina OX=2587412 GN=HET-E1 PE=4 SV=1 && PF06985:Heterokaryon incompatibility protein (HET)	-
MGG_03712	13.5969	26.8222	8.21913	155.151	119.973	130.933	16.2127	135.352	-3.05319	1.4623e-19	4.98517e-19	MGG_03712	4	940163	941465	+	1143	protein_coding	- && - && PF04199:Putative cyclase	-
MGG_17927	19.0356	19.9003	16.4383	121.516	127.749	115.658	18.4581	121.641	-2.719	1.53721e-19	5.23492e-19	MGG_17927	7	1060773	1061091	+	240	protein_coding	- && - && -	-
MGG_00204	179.479	201.599	134.246	486.066	418.794	441.899	171.775	448.92	-1.38474	1.53947e-19	5.23982e-19	MGG_00204	5	3705327	3708317	+	2796	protein_coding	- && sp|A0A089FNE5|PRLL_FUNXX MFS transporter prlL OS=Fungal sp. (strain NRRL 50135) OX=1547289 GN=prlL PE=3 SV=1 && PF07690:Major Facilitator Superfamily	-
MGG_17565	1.81292	11.248	1.82647	93.3073	95.534	108.02	4.96247	98.9537	-4.29566	1.68378e-19	5.72484e-19	MGG_17565	6	99224	99661	-	345	protein_coding	- && - && -	-
MGG_00618	67.0779	77.8709	99.5429	241.948	317.706	267.322	81.4972	275.659	-1.75842	1.85738e-19	6.30832e-19	MGG_00618	5	2254506	2256003	+	1408	protein_coding	- && sp|Q12535|PME_ASPAC Pectinesterase OS=Aspergillus aculeatus OX=5053 GN=pme1 PE=2 SV=1 && PF01095:Pectinesterase	-
MGG_07062	41.6971	56.2401	34.703	180.105	193.29	192.035	44.2134	188.477	-2.08875	1.8647e-19	6.33149e-19	MGG_07062	2	6227641	6230333	-	2512	protein_coding	- && sp|I1RV24|BUT84_GIBZE MFS-type transporter OS=Gibberella zeae (strain ATCC MYA-4620 / CBS 123657 / FGSC 9075 / NRRL 31084 / PH-1) OX=229533 GN=FG08084 PE=2 SV=1 && PF07690:Major Facilitator Superfamily	-
MGG_08526	1.81292	6.05662	17.3515	117.177	114.419	108.02	8.40702	113.205	-3.7574	2.09798e-19	7.11787e-19	MGG_08526	4	520409	522133	+	1725	protein_coding	- && sp|P25806|TPR_PORGI Thiol protease OS=Porphyromonas gingivalis (strain ATCC BAA-308 / W83) OX=242619 GN=tpr PE=3 SV=2 && PF00648:Calpain family cysteine protease	-
MGG_09185	77.0489	76.1404	81.2781	230.013	241.057	266.231	78.1558	245.767	-1.65316	2.11305e-19	7.16712e-19	MGG_09185	1	3653426	3657204	-	3684	protein_coding	- && - && -	-
MGG_14736	23.5679	31.1483	24.6574	136.706	156.631	134.206	26.4579	142.515	-2.42698	2.38008e-19	8.05776e-19	MGG_14736	2	577881	581091	-	1134	protein_coding	- && - && -	-
MGG_07388	20.8485	21.6308	22.8309	119.347	142.19	126.569	21.7701	129.368	-2.57103	2.62682e-19	8.87632e-19	MGG_07388	3	413168	415715	+	2376	protein_coding	- && - && PF04172:LrgB-like family	-
MGG_07724	87.9264	126.324	73.059	311.386	291.045	349.155	95.7697	317.195	-1.72531	2.70055e-19	9.11597e-19	MGG_07724	3	5533784	5536419	-	2564	protein_coding	- && - && -	-
MGG_04248	8.15812	6.92186	19.178	100.902	109.975	125.478	11.4193	112.118	-3.30215	3.65858e-19	1.23106e-18	MGG_04248	6	1422890	1425832	+	2474	protein_coding	- && sp|Q9LUN2|YSL5_ARATH Probable metal-nicotianamine transporter YSL5 OS=Arabidopsis thaliana OX=3702 GN=YSL5 PE=1 SV=1 && PF03169:OPT oligopeptide transporter protein	-
MGG_01400	293.692	347.823	322.373	687.87	597.643	663.394	321.296	649.636	-1.01537	3.83826e-19	1.29084e-18	MGG_01400	2	3405583	3407020	+	1242	protein_coding	- && - && -	-
MGG_03416	2419.34	2213.26	3179.89	6975.26	7256.14	7539.56	2604.16	7256.99	-1.47862	3.96307e-19	1.33105e-18	MGG_03416	4	1942770	1943494	+	603	protein_coding	- && - && PF13302:Acetyltransferase (GNAT) domain	-
MGG_15859	9.06458	4.32616	2.73971	98.7321	88.8688	84.0154	5.37682	90.5388	-4.07572	4.01498e-19	1.34813e-18	MGG_15859	2	6487784	6488072	-	228	protein_coding	- && - && -	-
MGG_03380	6.3452	4.32616	0	112.837	65.5407	111.293	3.55712	96.5569	-4.75656	5.43725e-19	1.82184e-18	MGG_03380	4	2082930	2083778	+	849	protein_coding	- && - && -	-
MGG_01289	100.617	126.324	94.9767	276.667	338.812	318.604	107.306	311.361	-1.53514	6.06284e-19	2.02931e-18	MGG_01289	2	2990890	2993200	-	1961	protein_coding	- && - && -	-
MGG_03088	170.414	186.025	141.552	399.268	388.801	426.624	165.997	404.898	-1.28541	7.78942e-19	2.59763e-18	MGG_03088	7	342259	344893	-	2571	protein_coding	- && sp|Q7SG97|HSV2_NEUCR SVP1-like protein 2 OS=Neurospora crassa (strain ATCC 24698 / 74-OR23-1A / CBS 708.71 / DSM 1257 / FGSC 987) OX=367110 GN=apg-14 PE=3 SV=2 && -	-
MGG_17750	153.191	121.998	131.506	324.406	373.249	353.519	135.565	350.391	-1.37057	8.30424e-19	2.76786e-18	MGG_17750	6	3010028	3011999	-	1656	protein_coding	- && - && PF00856:SET domain	-
MGG_05105	8.15812	4.32616	7.3059	96.5622	82.2036	89.4709	6.59673	89.4123	-3.76657	8.41614e-19	2.80442e-18	MGG_05105	3	4615793	4617152	+	954	protein_coding	- && - && -	-
MGG_06219	29.9131	57.1053	21.0045	453.517	382.136	380.797	36.0076	405.483	-3.49037	9.39585e-19	3.12514e-18	MGG_06219	3	2986585	2988033	+	1372	protein_coding	- && - && -	-
MGG_09763	19.0356	8.65232	14.6118	110.667	115.529	106.929	14.0999	111.042	-2.9824	1.27408e-18	4.2178e-18	MGG_09763	4	5271503	5272798	+	1203	protein_coding	- && - && -	-
MGG_04231	58.9198	47.5878	46.5751	196.379	175.516	200.764	51.0275	190.886	-1.90405	2.05828e-18	6.77857e-18	MGG_04231	6	1480708	1484067	-	2918	protein_coding	- && - && PF12796:Ankyrin repeats (3 copies)	-
MGG_17937	32.6325	30.2831	27.3971	134.536	138.858	165.849	30.1042	146.414	-2.28184	2.1209e-18	6.98115e-18	MGG_17937	7	1113717	1114611	-	744	protein_coding	- && - && -	-
MGG_09468	19.9421	6.92186	14.6118	121.516	105.532	112.384	13.8252	113.144	-3.03938	2.37421e-18	7.80811e-18	MGG_09468	3	3577094	3578558	-	1465	protein_coding	- && sp|D4AV38|LIP4_ARTBC Probable secreted lipase ARB_00047 OS=Arthroderma benhamiae (strain ATCC MYA-4681 / CBS 112371) OX=663331 GN=ARB_00047 PE=1 SV=1 && PF12697:Alpha/beta hydrolase family	-
MGG_00470	24.4744	40.6659	33.7898	143.216	157.742	172.395	32.9767	157.784	-2.256	2.37459e-18	7.80811e-18	MGG_00470	5	2781843	2784712	+	2198	protein_coding	- && sp|P08965|MEI2_SCHPO Meiosis protein mei2 OS=Schizosaccharomyces pombe (strain 972 / ATCC 24843) OX=284812 GN=mei2 PE=1 SV=1 && PF04059:RNA recognition motif 2	-
MGG_15232	2.71937	6.05662	9.13237	113.922	101.088	66.5576	5.96946	93.8559	-3.97583	2.39082e-18	7.85943e-18	MGG_15232	3	2155215	2155714	-	324	protein_coding	- && - && -	-
MGG_15555	6.3452	5.19139	4.56619	94.3923	112.197	63.2843	5.36759	89.9578	-4.06674	2.40445e-18	7.9022e-18	MGG_15555	2	1225087	1226112	+	258	protein_coding	- && - && -	-
MGG_03304	117.84	134.111	115.068	339.595	285.491	354.61	122.339	326.566	-1.4159	2.63325e-18	8.64072e-18	MGG_03304	4	2333990	2335968	+	1769	protein_coding	- && - && -	-
MGG_07016	30.8196	18.1699	21.9177	145.386	113.308	153.846	23.6357	137.513	-2.54326	2.91922e-18	9.55937e-18	MGG_07016	1	3586895	3588288	-	1394	protein_coding	- && sp|P61870|MDLA_PENCA Mono- and diacylglycerol lipase OS=Penicillium camembertii OX=5075 GN=mdlA PE=1 SV=1 && PF01764:Lipase (class 3)	-
MGG_11674	0	0	4.56619	120.432	94.4231	105.838	1.52206	106.897	-6.16157	3.41909e-18	1.11905e-17	MGG_11674	5	4170304	4171256	-	327	protein_coding	- && - && -	-
novel.54	37.1648	22.496	18.2647	159.49	134.414	141.844	25.9752	145.25	-2.4844	3.63332e-18	1.18886e-17	-	1	838475	840229	-	1719	-	- && - && -	-
novel.347	156.817	112.48	213.698	464.367	443.233	472.45	160.998	460.017	-1.51654	4.08704e-18	1.33491e-17	-	5	2561991	2565341	+	3254	-	- && - && -	-
MGG_04259	0	0	0	224.588	202.177	216.04	0	214.268	-10.3465	4.80567e-18	1.56681e-17	MGG_04259	6	1393139	1393471	+	333	protein_coding	- && - && -	-
MGG_06973	70.7037	83.0623	66.6663	208.314	254.387	243.317	73.4774	235.339	-1.67789	5.02779e-18	1.63881e-17	MGG_06973	1	3423441	3425404	-	1569	protein_coding	- && sp|P10615|CP52A_CANTR Cytochrome P450 52A1 OS=Candida tropicalis OX=5482 GN=CYP52A1 PE=1 SV=3 && PF00067:Cytochrome P450	-
MGG_06556	38.9777	32.8788	21.9177	166	132.192	169.122	31.2581	155.771	-2.31636	5.04982e-18	1.64556e-17	MGG_06556	4	3307415	3308536	-	921	protein_coding	- && sp|Q7Z5P4|DHB13_HUMAN 17-beta-hydroxysteroid dehydrogenase 13 OS=Homo sapiens OX=9606 GN=HSD17B13 PE=1 SV=1 && PF00106:short chain dehydrogenase	-
MGG_08576	0	1.73046	1.82647	116.092	119.973	121.113	1.18565	119.059	-6.64187	5.43946e-18	1.77162e-17	MGG_08576	4	732041	732367	-	327	protein_coding	- && - && -	-
MGG_17507	129.623	93.445	73.9722	321.151	328.815	282.597	99.0136	310.854	-1.65058	6.05254e-18	1.96929e-17	MGG_17507	5	3754016	3756818	+	814	protein_coding	- && - && -	-
MGG_04239	17.2227	11.248	10.9588	88.9674	114.419	111.293	13.1432	104.893	-2.99787	6.46742e-18	2.10266e-17	MGG_04239	6	1447822	1449013	-	1089	protein_coding	- && sp|Q5ATH1|APDC_EMENI Trans-enoyl reductase apdC OS=Emericella nidulans (strain FGSC A4 / ATCC 38163 / CBS 112.46 / NRRL 194 / M139) OX=227321 GN=apdC PE=1 SV=1 && -	-
MGG_16869	156.817	154.011	210.958	409.033	406.575	480.088	173.929	431.899	-1.3132	6.63468e-18	2.15483e-17	MGG_16869	3	4612071	4613389	+	1319	protein_coding	- && - && -	-
MGG_06326	119.652	158.337	157.077	394.929	355.475	349.155	145.022	366.52	-1.33714	7.47079e-18	2.4239e-17	MGG_06326	4	4147885	4149195	+	958	protein_coding	- && sp|P63082|VATL_MOUSE V-type proton ATPase 16 kDa proteolipid subunit OS=Mus musculus OX=10090 GN=Atp6v0c PE=1 SV=1 && PF00137:ATP synthase subunit C	-
MGG_03299	122.372	138.437	104.109	325.491	313.263	316.422	121.639	318.392	-1.38696	8.01381e-18	2.59809e-17	MGG_03299	4	2346420	2348778	+	2130	protein_coding	- && sp|Q7RVX9|PHO5_NEUCR Repressible high-affinity phosphate permease OS=Neurospora crassa (strain ATCC 24698 / 74-OR23-1A / CBS 708.71 / DSM 1257 / FGSC 987) OX=367110 GN=pho-5 PE=1 SV=2 && PF00083:Sugar (and other) transporter	-
MGG_03030	104.243	91.7146	107.762	294.026	289.934	255.319	101.24	279.76	-1.46726	8.08481e-18	2.61977e-17	MGG_03030	7	585154	587099	+	1859	protein_coding	- && - && PF12171:Zinc-finger double-stranded RNA-binding	-
MGG_02693	3.62583	1.73046	1.82647	94.3923	79.9819	77.4687	2.39426	83.9476	-5.13659	8.91199e-18	2.8856e-17	MGG_02693	7	1857626	1858639	-	1014	protein_coding	- && - && -	-
MGG_03722	33.5389	32.0136	14.6118	167.085	145.523	135.298	26.7214	149.302	-2.47948	9.27364e-18	3.00041e-17	MGG_03722	4	915927	918929	+	2349	protein_coding	- && sp|Q13242|SRSF9_HUMAN Serine/arginine-rich splicing factor 9 OS=Homo sapiens OX=9606 GN=SRSF9 PE=1 SV=1 && PF00076:RNA recognition motif. (a.k.a. RRM, RBD, or RNP domain)	-
novel.148	88.8329	69.2186	88.584	257.138	221.061	297.873	82.2118	258.69	-1.65541	1.00575e-17	3.25155e-17	-	2	7031388	7033620	+	2134	-	- && - && -	-
MGG_16982	289.16	222.365	242.008	575.033	499.887	547.737	251.178	540.886	-1.10744	1.04662e-17	3.38195e-17	MGG_16982	3	6523063	6524287	+	1225	protein_coding	- && - && PF04828:Glutathione-dependent formaldehyde-activating enzyme	-
MGG_01710	210.298	179.968	156.164	399.268	424.349	475.723	182.143	433.113	-1.24959	1.06955e-17	3.45517e-17	MGG_01710	2	4537542	4539195	-	1438	protein_coding	- && sp|A0A0S0FTT9|CHMU_TRIPA Chorismate mutase OS=Trichoderma parareesei OX=858221 GN=ARO7 PE=1 SV=1 && -	-
MGG_08933	4.53229	0	2.73971	94.3923	94.4231	69.831	2.424	86.2154	-5.17192	1.10553e-17	3.56867e-17	MGG_08933	2	2164748	2167087	-	2264	protein_coding	- && - && -	-
MGG_04631	12.6904	12.9785	10.9588	104.157	92.2014	97.1087	12.2092	97.8224	-3.00123	1.13848e-17	3.6741e-17	MGG_04631	1	7044757	7046453	+	1068	protein_coding	- && sp|S0DX56|EREMS_GIBF5 (+)-eremophilene synthase OS=Gibberella fujikuroi (strain CBS 195.34 / IMI 58289 / NRRL A-6831) OX=1279085 GN=STC3 PE=1 SV=1 && -	-
MGG_10519	9.06458	11.248	7.3059	93.3073	81.0928	98.1998	9.20616	90.8666	-3.29958	1.40049e-17	4.50591e-17	MGG_10519	1	4692713	4694613	+	1703	protein_coding	- && sp|P38156|MAL31_YEAST Maltose permease MAL31 OS=Saccharomyces cerevisiae (strain ATCC 204508 / S288c) OX=559292 GN=MAL31 PE=1 SV=1 && PF00083:Sugar (and other) transporter	-
MGG_17967	17.2227	22.496	23.7442	105.242	125.527	139.662	21.1543	123.477	-2.54461	1.5191e-17	4.88258e-17	MGG_17967	7	1553984	1555781	-	537	protein_coding	- && - && -	-
MGG_08542	50.7616	64.0272	57.5339	216.994	174.405	213.857	57.4409	201.752	-1.81165	1.69743e-17	5.44749e-17	MGG_08542	4	579118	582900	+	3716	protein_coding	- && - && PF05729:NACHT domain	-
MGG_12974	76.1425	46.7225	62.1001	247.373	207.731	204.037	61.655	219.714	-1.83554	1.79243e-17	5.74798e-17	MGG_12974	3	3792922	3793487	-	566	protein_coding	- && - && -	-
MGG_07614	18.1292	29.4179	27.3971	143.216	141.079	116.749	24.9814	133.681	-2.41802	1.97913e-17	6.3419e-17	MGG_07614	3	1216533	1219604	+	2806	protein_coding	- && - && PF00924:Mechanosensitive ion channel	-
MGG_16033	120.559	146.224	120.547	301.621	335.48	346.973	129.11	328.025	-1.34401	2.29134e-17	7.32755e-17	MGG_16033	1	582149	584032	+	1805	protein_coding	- && sp|A4R017|M28P2_MAGO7 Probable zinc metalloprotease MGG_02107 OS=Magnaporthe oryzae (strain 70-15 / ATCC MYA-4617 / FGSC 8958) OX=242507 GN=MGG_02107 PE=3 SV=1 && PF04389:Peptidase family M28	-
MGG_02709	245.65	239.669	330.592	567.439	573.204	662.303	271.97	600.982	-1.14472	2.3518e-17	7.51902e-17	MGG_02709	7	1786999	1788153	+	947	protein_coding	- && - && PF07080:Protein of unknown function (DUF1348)	-
MGG_00304	3.62583	6.05662	0	70.523	81.0928	94.9265	3.22748	82.1807	-4.65205	2.40437e-17	7.68515e-17	MGG_00304	5	3336425	3339526	+	2430	protein_coding	- && sp|O23482|OPT3_ARATH Oligopeptide transporter 3 OS=Arabidopsis thaliana OX=3702 GN=OPT3 PE=2 SV=3 && PF03169:OPT oligopeptide transporter protein	-
MGG_10640	4.53229	2.5957	7.3059	83.5426	77.7602	77.4687	4.81129	79.5905	-4.05724	2.52736e-17	8.07217e-17	MGG_10640	1	6593837	6596176	-	2229	protein_coding	- && sp|Q7T2P0|MX1_ICTPU Interferon-induced GTP-binding protein Mx1 OS=Ictalurus punctatus OX=7998 GN=mx1 PE=2 SV=1 && PF01031:Dynamin central region|PF00350:Dynamin family	-
MGG_11658	274.657	227.556	248.401	496.916	506.552	537.917	250.204	513.795	-1.0387	3.1477e-17	1.00107e-16	MGG_11658	5	4003231	4004607	+	1377	protein_coding	- && sp|D4GWH7|Y2328_HALVD Uncharacterized isochorismatase family protein HVO_2328 OS=Haloferax volcanii (strain ATCC 29605 / DSM 3757 / JCM 8879 / NBRC 14742 / NCIMB 2012 / VKM B-1768 / DS2) OX=309800 GN=HVO_2328 PE=1 SV=1 && PF00857:Isochorismatase family	-
MGG_06307	49.8552	45.8573	59.3604	196.379	212.174	162.575	51.691	190.376	-1.88197	3.17023e-17	1.00798e-16	MGG_06307	4	4215662	4220112	+	4258	protein_coding	- && - && PF10373:Est1 DNA/RNA binding domain|PF10374:Telomerase activating protein Est1	-
MGG_17271	41.6971	46.7225	56.6207	190.954	175.516	171.304	48.3468	179.258	-1.89122	3.25838e-17	1.03549e-16	MGG_17271	4	5286746	5288009	-	1017	protein_coding	- && - && -	-
MGG_15710	9.97104	2.5957	5.47942	77.0328	74.4276	109.111	6.01539	86.8571	-3.86054	3.89898e-17	1.2369e-16	MGG_15710	2	3714581	3714956	-	215	pseudogene	- && - && -	-
MGG_00566	17.2227	19.9003	10.9588	109.582	143.301	91.6532	16.0273	114.845	-2.83726	3.99731e-17	1.26746e-16	MGG_00566	5	2467253	2468443	-	1092	protein_coding	- && - && PF12796:Ankyrin repeats (3 copies)	-
MGG_05434	99.7104	125.459	118.721	313.556	299.932	283.688	114.63	299.059	-1.38275	4.16042e-17	1.31852e-16	MGG_05434	1	5208781	5211044	-	1779	protein_coding	- && sp|P78704|ACR2_NEUCR Acriflavine sensitivity control protein acr-2 OS=Neurospora crassa (strain ATCC 24698 / 74-OR23-1A / CBS 708.71 / DSM 1257 / FGSC 987) OX=367110 GN=acr-2 PE=3 SV=3 && PF11951:Fungal specific transcription factor domain	-
novel.119	7.25166	7.78709	20.0912	107.412	103.31	99.2909	11.71	103.338	-3.14734	4.2828e-17	1.35697e-16	-	2	3667985	3668800	+	745	-	- && - && -	-
MGG_01147	32.6325	23.3613	9.13237	130.196	138.858	151.664	21.7087	140.239	-2.68981	4.37987e-17	1.38668e-16	MGG_01147	5	337237	340028	-	2482	protein_coding	- && sp|U6A629|ABFA_PENCN Alpha-L-arabinofuranosidase A OS=Penicillium canescens OX=5083 GN=abfA PE=1 SV=1 && PF06964:Alpha-L-arabinofuranosidase C-terminal domain	-
MGG_05530	84.3006	51.9139	77.6252	236.523	233.281	229.133	71.2799	232.979	-1.711	5.30421e-17	1.67308e-16	MGG_05530	1	5520791	5522181	-	1197	protein_coding	- && - && PF09362:Domain of unknown function (DUF1996)	-
MGG_13607	0	1.73046	0.913237	164.915	122.195	135.298	0.881234	140.802	-7.29957	5.36664e-17	1.69235e-16	MGG_13607	4	4902136	4914092	-	11784	protein_coding	- && - && -	-
MGG_00861	78.8618	115.076	94.9767	278.837	255.498	297.873	96.3048	277.402	-1.5249	5.74512e-17	1.80991e-16	MGG_00861	5	1345970	1350801	-	4105	protein_coding	- && sp|Q9FME8|OPT4_ARATH Oligopeptide transporter 4 OS=Arabidopsis thaliana OX=3702 GN=OPT4 PE=1 SV=1 && PF03169:OPT oligopeptide transporter protein	-
MGG_12484	52.5746	70.0838	54.7942	206.144	218.839	182.215	59.1509	202.4	-1.77282	5.82837e-17	1.83557e-16	MGG_12484	2	8037315	8038960	+	1572	protein_coding	- && - && -	-
MGG_13924	38.9777	51.9139	48.4016	171.425	163.296	185.489	46.4311	173.403	-1.89997	7.10076e-17	2.23144e-16	MGG_13924	3	6372961	6375210	+	2250	protein_coding	- && sp|B0KC20|BIOF_THEP3 8-amino-7-oxononanoate synthase OS=Thermoanaerobacter pseudethanolicus (strain ATCC 33223 / 39E) OX=340099 GN=Teth39_0287 PE=3 SV=1 && PF00155:Aminotransferase class I and II	-
MGG_04846	4.53229	0.865232	0	86.7975	78.8711	92.7443	1.79917	86.1376	-5.58858	7.24177e-17	2.27519e-16	MGG_04846	3	3695055	3695907	+	617	protein_coding	- && - && -	-
MGG_17190	159.537	117.672	126.94	359.125	369.916	306.602	134.716	345.214	-1.35831	9.22178e-17	2.88655e-16	MGG_17190	4	4058788	4059345	+	413	protein_coding	- && - && -	-
MGG_11638	49.8552	94.3103	79.4516	243.033	236.613	285.871	74.539	255.172	-1.77363	1.03482e-16	3.23436e-16	MGG_11638	5	3744645	3752641	-	7997	protein_coding	- && sp|A0A2Z5TM64|HIMA_ASPJA Polyketide synthase-nonribosomal peptide synthetase hybrid himA OS=Aspergillus japonicus OX=34381 GN=himA PE=3 SV=1 && PF14765:Polyketide synthase dehydratase|PF00698:Acyl transferase domain|PF02801:Beta-ketoacyl synthase, C-terminal domain|PF00109:Beta-ketoacyl synthase, N-terminal domain|PF08659:KR domain	-
MGG_05419	4.53229	19.0351	14.6118	107.412	94.4231	124.386	12.7264	108.74	-3.08946	1.05024e-16	3.28094e-16	MGG_05419	1	5152660	5156009	-	2902	protein_coding	- && - && -	-
MGG_06966	16.3162	39.8007	24.6574	139.961	135.525	162.575	26.9248	146.02	-2.43439	1.07758e-16	3.36553e-16	MGG_06966	1	3397545	3401150	-	3516	protein_coding	- && - && -	-
MGG_07751	176.759	218.904	189.953	403.608	464.34	426.624	195.205	431.524	-1.14341	1.08735e-16	3.3952e-16	MGG_07751	3	5625081	5629052	-	3524	protein_coding	- && - && -	-
MGG_15037	211.205	169.585	144.291	471.961	405.464	398.255	175.027	425.227	-1.28078	1.09692e-16	3.42425e-16	MGG_15037	7	314286	316429	+	1638	protein_coding	- && - && -	-
MGG_05987	114.214	126.324	101.369	278.837	313.263	290.235	113.969	294.111	-1.36656	1.33091e-16	4.14959e-16	MGG_05987	3	2197713	2198324	+	612	protein_coding	- && - && -	-
MGG_05108	45.3229	77.8709	38.356	210.484	234.391	197.491	53.8499	214.122	-1.98745	1.33329e-16	4.15597e-16	MGG_05108	3	4623670	4624305	+	636	protein_coding	- && - && -	-
MGG_11770	8.15812	9.51755	5.47942	84.6275	76.6493	86.1976	7.71836	82.4915	-3.41385	1.38831e-16	4.32431e-16	MGG_11770	1	3731429	3732115	+	483	protein_coding	- && - && -	-
MGG_17480	9.06458	3.46093	1.82647	94.3923	77.7602	68.7399	4.78399	80.2974	-4.07206	1.52319e-16	4.74094e-16	MGG_17480	5	3312552	3313656	-	669	protein_coding	- && - && -	-
novel.296	135.969	98.6364	181.734	372.144	407.686	381.888	138.78	387.239	-1.4823	1.56593e-16	4.87276e-16	-	4	4542200	4542935	+	653	-	- && - && -	-
MGG_05939	53.481	47.5878	38.356	174.68	159.964	182.215	46.4749	172.286	-1.88991	1.71817e-16	5.33996e-16	MGG_05939	3	2043286	2045841	-	2178	protein_coding	- && - && PF04082:Fungal specific transcription factor domain	-
MGG_01445	3.62583	2.5957	6.39266	66.1831	72.2059	87.2887	4.20473	75.2259	-4.16902	2.0163e-16	6.25579e-16	MGG_01445	2	3551195	3552450	-	1122	protein_coding	- && - && PF11735:Cryptococcal mannosyltransferase 1	-
MGG_11495	11.784	15.5742	6.39266	108.497	79.9819	100.382	11.2503	96.2869	-3.09177	2.02345e-16	6.27644e-16	MGG_11495	5	1650777	1652923	+	2147	protein_coding	- && - && -	-
MGG_09362	16.3162	19.0351	16.4383	108.497	106.643	99.2909	17.2632	104.81	-2.60062	2.37418e-16	7.35539e-16	MGG_09362	6	3551985	3552308	-	324	protein_coding	- && - && -	-
MGG_15933	30.8196	18.1699	30.1368	149.726	126.638	122.204	26.3754	132.856	-2.33629	2.44064e-16	7.55759e-16	MGG_15933	2	7691402	7694452	+	2066	protein_coding	- && - && -	-
MGG_04225	29.9131	25.957	16.4383	105.242	135.525	157.12	24.1028	132.629	-2.45866	2.44316e-16	7.56355e-16	MGG_04225	6	1495366	1498010	-	2117	protein_coding	- && sp|A2QQV6|QUTD_ASPNC Probable quinate permease OS=Aspergillus niger (strain CBS 513.88 / FGSC A1513) OX=425011 GN=qutD PE=3 SV=1 && PF00083:Sugar (and other) transporter	-
MGG_10648	6.3452	12.1132	16.4383	90.0524	87.7579	113.475	11.6322	97.0952	-3.06169	2.51421e-16	7.78162e-16	MGG_10648	1	4530873	4533285	-	2303	protein_coding	- && - && -	-
MGG_15205	81.5812	92.5798	88.584	249.543	232.17	243.317	87.5817	241.677	-1.46399	2.69114e-16	8.31504e-16	MGG_15205	3	791304	792836	-	1033	protein_coding	- && - && -	-
MGG_16722	14.5033	15.5742	29.2236	119.347	116.64	117.84	19.767	117.942	-2.5802	2.82712e-16	8.72668e-16	MGG_16722	3	2104344	2104934	-	273	protein_coding	- && - && -	-
MGG_13012	26.2873	39.8007	31.9633	146.471	135.525	146.209	32.6837	142.735	-2.12448	2.89106e-16	8.91539e-16	MGG_13012	3	3218751	3220107	+	1116	protein_coding	- && sp|C5JX80|LAP1_BLAGS Leucine aminopeptidase 1 OS=Blastomyces gilchristii (strain SLH14081) OX=559298 GN=LAP1 PE=3 SV=1 && PF04389:Peptidase family M28	-
MGG_05110	29.9131	49.3182	41.0957	138.876	171.072	198.582	40.109	169.51	-2.07722	3.06228e-16	9.42964e-16	MGG_05110	3	4628275	4629661	+	1220	protein_coding	- && - && -	-
EFMOG00000000298	22.6614	25.0917	28.3104	123.686	115.529	132.024	25.3545	123.747	-2.28752	3.15579e-16	9.71289e-16	tRNA-Pseudo	6	523848	523919	+	72	tRNA_pseudogene	- && - && -	-
novel.1	11.784	11.248	14.6118	92.2223	92.2014	92.7443	12.5479	92.3893	-2.88202	3.40532e-16	1.04707e-15	-	1	221042	222226	+	1090	-	- && - && -	-
MGG_18137	13.5969	7.78709	13.6986	78.1177	141.079	87.2887	11.6942	102.162	-3.13089	3.46351e-16	1.06419e-15	MGG_18137	supercont8.8	505225	507741	+	2517	protein_coding	- && sp|Q0CAF5|BGLI_ASPTN Probable beta-glucosidase I OS=Aspergillus terreus (strain NIH 2624 / FGSC A1156) OX=341663 GN=bglI PE=3 SV=1 && PF14310:Fibronectin type III-like domain|PF01915:Glycosyl hydrolase family 3 C-terminal domain|PF07691:PA14 domain|PF00933:Glycosyl hydrolase family 3 N terminal domain	-
novel.346	100.617	61.4315	155.25	360.21	355.475	378.615	105.766	364.767	-1.7886	4.26674e-16	1.30878e-15	-	5	2372445	2375948	+	3395	-	- && - && -	-
MGG_10494	324.512	274.279	219.177	554.419	580.98	611.021	272.656	582.14	-1.09407	4.656e-16	1.42577e-15	MGG_10494	2	421742	424314	+	2495	protein_coding	- && sp|D4AZD1|ALG1_ARTBC Chitobiosyldiphosphodolichol beta-mannosyltransferase OS=Arthroderma benhamiae (strain ATCC MYA-4681 / CBS 112371) OX=663331 GN=ARB_01551 PE=3 SV=1 && PF13692:Glycosyl transferases group 1	-
MGG_16216	9.06458	17.3046	27.3971	103.072	126.638	126.569	17.9221	118.76	-2.7294	4.68998e-16	1.43548e-15	MGG_16216	1	3309941	3310846	-	318	protein_coding	- && - && -	-
MGG_17348	102.43	118.537	89.4972	286.432	273.272	262.957	103.488	274.22	-1.40456	4.80397e-16	1.46966e-15	MGG_17348	5	1201783	1203719	-	1442	protein_coding	- && - && -	-
MGG_02063	19.9421	14.7089	15.525	101.987	102.199	102.564	16.7253	102.25	-2.61335	5.69676e-16	1.74027e-15	MGG_02063	1	444783	445572	+	790	protein_coding	- && - && -	-
MGG_17370	9.06458	25.0917	9.13237	94.3923	113.308	132.024	14.4296	113.241	-2.96329	5.72909e-16	1.74973e-15	MGG_17370	5	1679137	1680836	+	249	protein_coding	- && - && -	-
MGG_01212	75.236	71.8143	70.3193	196.379	226.615	219.313	72.4565	214.103	-1.56299	6.05019e-16	1.84646e-15	MGG_01212	2	2680434	2682373	-	1347	protein_coding	- && sp|P40389|RRG1_SCHPO Protein-lysine N-methyltransferase rrg1 OS=Schizosaccharomyces pombe (strain 972 / ATCC 24843) OX=284812 GN=rrg1 PE=2 SV=1 && PF10294:Lysine methyltransferase	-
MGG_07627	159.537	215.443	200.912	493.661	379.914	469.177	191.964	447.584	-1.2209	6.59137e-16	2.01115e-15	MGG_07627	3	1253378	1255099	+	1550	protein_coding	- && sp|Q2RIW8|METXA_MOOTA Homoserine O-acetyltransferase OS=Moorella thermoacetica (strain ATCC 39073 / JCM 9320) OX=264732 GN=metXA PE=3 SV=1 && -	-
MGG_00607	132.343	115.941	115.068	299.451	289.934	295.691	121.117	295.025	-1.28476	6.99885e-16	2.13138e-15	MGG_00607	5	2301230	2302610	+	1347	protein_coding	- && - && PF01636:Phosphotransferase enzyme family	-
MGG_16923	48.9487	49.3182	29.2236	207.229	151.077	163.666	42.4968	173.991	-2.032	8.3175e-16	2.53113e-15	MGG_16923	3	5672582	5673247	-	343	protein_coding	- && - && -	-
MGG_03098	95.1781	62.2967	97.7164	258.223	272.161	233.497	85.0637	254.627	-1.58388	8.88358e-16	2.69951e-15	MGG_03098	7	317562	318679	+	984	protein_coding	- && sp|Q0UQJ9|THI4_PHANO Thiamine thiazole synthase OS=Phaeosphaeria nodorum (strain SN15 / ATCC MYA-4574 / FGSC 10173) OX=321614 GN=SNOG_05965 PE=3 SV=1 && PF01946:Thi4 family	-
MGG_13449	11.784	15.5742	14.6118	79.2027	108.864	103.655	13.99	97.2408	-2.79555	9.50505e-16	2.88698e-15	MGG_13449	3	1443724	1445858	+	2114	protein_coding	- && - && PF11374:Protein of unknown function (DUF3176)	-
MGG_04208	14.5033	8.65232	6.39266	93.3073	79.9819	86.1976	9.84943	86.4956	-3.13556	1.21285e-15	3.67589e-15	MGG_04208	6	1578057	1579059	+	891	protein_coding	- && - && -	-
MGG_00673	2.71937	1.73046	3.65295	69.438	71.095	67.6488	2.70093	69.3939	-4.69092	1.24528e-15	3.77149e-15	MGG_00673	5	2061225	2062709	+	1311	protein_coding	- && - && PF00856:SET domain	-
MGG_12091	1.81292	2.5957	0.913237	80.2877	77.7602	67.6488	1.77395	75.2322	-5.39568	1.31547e-15	3.98027e-15	MGG_12091	6	2682356	2683618	+	1161	protein_coding	- && - && -	-
MGG_04172	38.9777	45.8573	30.1368	185.53	135.525	151.664	38.3239	157.573	-2.03782	1.32681e-15	4.01361e-15	MGG_04172	6	1718408	1720780	+	2373	protein_coding	- && sp|Q6DWK3|CDA_COLLN Chitin deacetylase OS=Colletotrichum lindemuthianum OX=290576 GN=CDA PE=1 SV=1 && PF01522:Polysaccharide deacetylase	-
novel.468	104.243	124.593	107.762	269.072	314.373	271.686	112.199	285.044	-1.34398	1.44543e-15	4.36827e-15	-	7	1217447	1219579	-	2049	-	- && - && -	-
MGG_11214	22.6614	19.0351	14.6118	147.556	98.8665	96.0176	18.7694	114.147	-2.6042	1.57218e-15	4.7457e-15	MGG_11214	2	3432797	3434162	+	1011	protein_coding	- && - && PF00144:Beta-lactamase	-
MGG_00591	281.002	307.157	235.615	607.582	556.541	510.639	274.591	558.254	-1.02286	1.59623e-15	4.81713e-15	MGG_00591	5	2380446	2382630	-	1713	protein_coding	- && - && -	-
MGG_15834	11.784	7.78709	19.178	92.2223	87.7579	111.293	12.9163	97.0911	-2.91616	1.60102e-15	4.83046e-15	MGG_15834	2	5968249	5969554	-	1070	protein_coding	- && - && -	-
MGG_17960	206.672	213.712	216.437	402.523	478.781	430.988	212.274	437.431	-1.04288	2.02357e-15	6.08654e-15	MGG_17960	7	1471769	1476171	+	4310	protein_coding	- && - && -	-
MGG_07017	5.43875	4.32616	5.47942	81.3726	56.6539	78.5598	5.08144	72.1955	-3.83155	2.02674e-15	6.09461e-15	MGG_07017	1	3588732	3589838	+	507	protein_coding	- && - && -	-
MGG_01213	37.1648	44.1268	30.1368	144.301	144.412	151.664	37.1428	146.792	-1.98044	2.36422e-15	7.09938e-15	MGG_01213	2	2683658	2684770	-	1113	protein_coding	- && - && -	-
MGG_03413	219.363	205.06	199.086	463.282	407.686	412.439	207.836	427.802	-1.04168	2.69099e-15	8.07297e-15	MGG_03413	4	1952701	1955430	+	2433	protein_coding	- && - && -	-
MGG_07793	56.2004	57.1053	66.6663	208.314	178.848	181.124	59.9907	189.429	-1.65961	3.00087e-15	8.99412e-15	MGG_07793	3	5778116	5779344	+	1038	protein_coding	- && sp|A0A1B7YCL6|DPCHH_COLHI Short chain dehydrogenase/reductase dpchH OS=Colletotrichum higginsianum (strain IMI 349063) OX=759273 GN=dpchH PE=1 SV=1 && PF00106:short chain dehydrogenase	-
MGG_05192	10.8775	17.3046	17.3515	94.3923	87.7579	112.384	15.1779	98.1781	-2.69215	3.21092e-15	9.61232e-15	MGG_05192	3	4905917	4906258	-	342	protein_coding	- && - && -	-
novel.351	39.8841	21.6308	45.6619	155.151	161.075	145.117	35.7256	153.781	-2.10983	3.89466e-15	1.16372e-14	-	5	2961268	2961855	+	505	-	- && - && -	-
MGG_01984	97.8974	79.6013	82.1913	281.007	228.837	220.404	86.5634	243.416	-1.49235	3.90547e-15	1.16668e-14	MGG_01984	1	133191	134723	+	1455	protein_coding	- && - && -	-
MGG_14955	7.25166	9.51755	7.3059	86.7975	66.6516	78.5598	8.02504	77.3363	-3.26597	4.40976e-15	1.31547e-14	MGG_14955	6	3656898	3657938	-	732	protein_coding	- && - && -	-
MGG_17457	36.2583	23.3613	52.9678	159.49	148.855	177.851	37.5291	162.065	-2.11448	4.65394e-15	1.38766e-14	MGG_17457	5	2907599	2908080	-	381	protein_coding	- && - && -	-
MGG_12963	73.4231	64.8924	81.2781	230.013	206.62	200.764	73.1979	212.466	-1.5386	4.74105e-15	1.41297e-14	MGG_12963	3	4111280	4113076	+	1677	protein_coding	- && - && -	-
MGG_13163	213.018	218.038	183.561	425.308	424.349	412.439	204.872	420.698	-1.03747	4.81414e-15	1.43441e-14	MGG_13163	1	6284821	6289013	+	4001	protein_coding	- && sp|Q6IQE9|ALKB6_DANRE Alpha-ketoglutarate-dependent dioxygenase alkB homolog 6 OS=Danio rerio OX=7955 GN=alkbh6 PE=2 SV=1 && PF02544:3-oxo-5-alpha-steroid 4-dehydrogenase	-
MGG_14940	4.53229	4.32616	4.56619	62.9282	73.3168	65.4665	4.47488	67.2372	-3.90976	5.49781e-15	1.63467e-14	MGG_14940	6	2751303	2752589	+	1287	protein_coding	- && - && PF00141:Peroxidase	-
MGG_16059	0	0	0	136.706	107.753	102.564	0	115.675	-9.45726	5.69788e-15	1.69376e-14	MGG_16059	1	947385	947936	+	552	protein_coding	- && - && -	-
MGG_09762	22.6614	23.3613	21.0045	129.111	95.534	114.566	22.3424	113.071	-2.33909	5.79936e-15	1.72352e-14	MGG_09762	4	5273515	5275848	-	2334	protein_coding	- && - && PF13519:von Willebrand factor type A domain|PF14623:Hint-domain|PF14624:VWA / Hh protein intein-like	-
MGG_10860	155.911	150.55	130.593	326.576	313.263	357.884	145.685	332.574	-1.19055	5.83685e-15	1.73385e-14	MGG_10860	3	6489031	6491316	+	2077	protein_coding	- && sp|P0CT10|ERG6_MAGO7 Sterol 24-C-methyltransferase OS=Magnaporthe oryzae (strain 70-15 / ATCC MYA-4617 / FGSC 8958) OX=242507 GN=ERG6 PE=3 SV=1 && PF08498:Sterol methyltransferase C-terminal|PF08241:Methyltransferase domain	-
MGG_00374	31.726	41.5311	31.0501	141.046	175.516	121.113	34.7691	145.892	-2.06665	6.31565e-15	1.87433e-14	MGG_00374	5	3082640	3084106	-	1353	protein_coding	- && - && PF00722:Glycosyl hydrolases family 16	-
MGG_05366	57.1068	59.701	68.4928	220.249	174.405	185.489	61.7669	193.381	-1.64724	6.61857e-15	1.96377e-14	MGG_05366	1	4965481	4968320	+	2840	protein_coding	- && sp|Q2UP89|FAEB1_ASPOR Probable feruloyl esterase B-1 OS=Aspergillus oryzae (strain ATCC 42149 / RIB 40) OX=510516 GN=faeB-1 PE=1 SV=1 && PF07519:Tannase and feruloyl esterase	-
MGG_03555	201.234	148.82	219.177	461.112	408.797	416.804	189.743	428.904	-1.17815	7.00661e-15	2.07842e-14	MGG_03555	4	1480866	1483339	+	2474	protein_coding	- && - && -	-
MGG_08295	139.595	186.89	140.639	473.046	339.923	355.702	155.708	389.557	-1.322	7.06231e-15	2.09445e-14	MGG_08295	2	7974071	7977471	-	2760	protein_coding	- && sp|Q5B4H2|ATRR_EMENI ABC-transporter-regulating transcription factor OS=Emericella nidulans (strain FGSC A4 / ATCC 38163 / CBS 112.46 / NRRL 194 / M139) OX=227321 GN=atrR PE=3 SV=1 && -	-
MGG_00400	92.4587	52.7791	104.109	249.543	282.158	254.228	83.1156	261.977	-1.65884	7.21941e-15	2.14004e-14	MGG_00400	5	3002901	3003981	-	991	protein_coding	- && - && -	-
novel.40	261.06	228.421	243.834	577.203	522.104	425.532	244.438	508.28	-1.05655	7.48252e-15	2.21596e-14	-	1	6673418	6678791	+	5212	-	- && sp|Q9UR07|TF211_SCHPO Transposon Tf2-11 polyprotein OS=Schizosaccharomyces pombe (strain 972 / ATCC 24843) OX=284812 GN=Tf2-11 PE=3 SV=1 && -	-
MGG_00669	47.1358	47.5878	41.0957	156.235	145.523	174.577	45.2731	158.779	-1.80979	7.86801e-15	2.32796e-14	MGG_00669	5	2078546	2081022	+	2356	protein_coding	- && - && -	-
MGG_17733	146.846	129.785	143.378	330.915	286.602	366.613	140.003	328.043	-1.22921	8.73378e-15	2.58231e-14	MGG_17733	6	2714377	2715831	-	1455	protein_coding	- && - && PF02096:60Kd inner membrane protein	-
MGG_04252	126.904	114.211	102.283	273.412	266.606	303.328	114.466	281.116	-1.29621	1.01152e-14	2.98587e-14	MGG_04252	6	1408165	1410462	+	2112	protein_coding	- && - && -	-
MGG_04126	117.84	103.828	94.9767	252.798	259.941	283.688	105.548	265.476	-1.33069	1.03413e-14	3.0491e-14	MGG_04126	6	1863248	1866151	+	2572	protein_coding	- && sp|P23622|CYS14_NEUCR Sulfate permease 2 OS=Neurospora crassa (strain ATCC 24698 / 74-OR23-1A / CBS 708.71 / DSM 1257 / FGSC 987) OX=367110 GN=cys-14 PE=2 SV=3 && PF01740:STAS domain|PF00916:Sulfate permease family	-
MGG_06739	101.523	79.6013	89.4972	223.504	236.613	269.504	90.2073	243.207	-1.43181	1.05644e-14	3.11413e-14	MGG_06739	1	2566635	2568760	-	2010	protein_coding	- && - && -	-
MGG_14146	0.906458	9.51755	7.3059	74.8628	71.095	79.651	5.90997	75.2029	-3.66124	1.09984e-14	3.24133e-14	MGG_14146	6	105871	106392	-	522	protein_coding	- && - && -	-
MGG_03753	24.4744	9.51755	31.0501	117.177	124.416	130.933	21.6807	124.175	-2.52415	1.13175e-14	3.33459e-14	MGG_03753	6	3172966	3174790	+	1031	protein_coding	- && sp|A0A1L5BU05|LINX_SPHIB 2,5-dichloro-2,5-cyclohexadiene-1,4-diol dehydrogenase LinX OS=Sphingobium indicum (strain DSM 16412 / CCM 7286 / MTCC 6364 / B90A) OX=861109 GN=linX PE=3 SV=2 && PF00106:short chain dehydrogenase	-
MGG_00510	11.784	27.6874	20.0912	136.706	95.534	113.475	19.8542	115.238	-2.53329	1.18734e-14	3.49515e-14	MGG_00510	5	2635539	2636588	+	1050	protein_coding	- && - && -	-
MGG_17705	22.6614	13.8437	6.39266	91.1374	118.862	97.1087	14.2993	102.369	-2.83888	1.32827e-14	3.90095e-14	MGG_17705	6	2164909	2165427	+	381	protein_coding	- && - && -	-
[truncated: 1,636 more rows]
