# Supplementary material for: Genome Sequencing and Comparative Transcriptomic Analysis of Rice Brown Spot Pathogen Bipolaris oryzae Adaptation to Osmotic Stress
Source: J Fungi (Basel). 2025 Mar 17;11(3):227. doi: 10.3390/jof11030227 (PMC11943334; doi:10.3390/jof11030227)
Supplement: Supplementary file 1 [file jof-11-00227-s001.zip › Supplementary/Table S2.xlsx]

## Sheet: Table S2
Table S2 Coding gene prediction results statistics table																	Table S2 Predicted coding genes in RBD1
Features	RBD1																Features	RBD1
Gene number(#)	7605																Gene number(#)	7605
Gene total length(bp)	10843442																Gene total length(bp)	10843442
Gene average length(bp)	1426																Gene average length(bp)	1426
Gene length/Genome(%)	28.89																Gene length/Genome(%)	28.89
