# Supplementary material for: Genome Sequencing and Comparative Transcriptomic Analysis of Rice Brown Spot Pathogen Bipolaris oryzae Adaptation to Osmotic Stress
Source: J Fungi (Basel). 2025 Mar 17;11(3):227. doi: 10.3390/jof11030227 (PMC11943334; doi:10.3390/jof11030227)
Supplement: Supplementary file 1 [file jof-11-00227-s001.zip › Supplementary/Table S4.xlsx]

## Sheet: Table S4
Table S4 genes identified as proteins with transmembrane structures of RBD1
Gene ID	Number of predicted TMHs
A2518	0
A2519	9
A2520	0
A2521	0
A2522	0
A2523	0
A2524	0
A2525	0
A2526	0
A2527	9
A2528	0
A2529	0
A2530	0
A2531	0
A2532	0
A2533	0
A2534	11
A2535	0
A2536	0
A2537	0
A2538	0
A2539	0
A2540	12
A2541	0
A2542	0
A2543	0
A2544	0
A2545	0
A2546	0
A2547	0
A2548	0
A2549	0
A2550	0
A2551	5
A2552	0
A2553	0
A2554	0
A2555	0
A2556	0
A2557	0
A2558	0
A2559	0
A2560	5
A2561	0
A2562	0
A2563	0
A2564	0
A2565	0
A2566	1
A2567	0
A2568	1
A2569	0
A2570	0
A2571	0
A2572	0
A2573	0
A2574	2
A2575	4
A2576	0
A2577	0
A2578	8
A2579	0
A2580	0
A2581	0
A2582	0
A2583	0
A2584	0
A2585	0
A2586	0
A2587	0
A2588	0
A2589	2
A2590	0
A2591	0
A2592	12
A2593	0
A2594	0
A2595	0
A2596	0
A2597	0
A2598	0
A2599	0
A2600	0
A2601	0
A2602	0
A2603	0
A2604	0
A2605	0
A2606	0
A2607	9
A2608	0
A2609	0
A2610	0
A2611	0
A2612	0
A2613	0
A2614	10
A2615	0
A2616	0
A2617	0
A2618	0
A2619	0
A2620	0
A2621	0
A2622	0
A2623	0
A2624	0
A2625	0
A2626	0
A2627	0
A2628	0
A2629	0
A2630	0
A2631	0
A2632	0
A2633	0
A2634	0
A2635	0
A2636	0
A2637	0
A2638	0
A2639	0
A2640	0
A2641	9
A2642	0
A2643	0
A2644	0
A2645	0
A2646	0
A2647	2
A2648	0
A2649	0
A2650	0
A2651	0
A2652	0
A2653	0
A2654	0
A2655	5
A2656	0
A2657	0
A2658	0
A2659	0
A2660	0
A2661	0
A2662	0
A2663	4
A2664	4
A2665	9
A2666	0
A2667	0
A2668	0
A2669	0
A2670	0
A2671	0
A2672	6
A2673	0
A2674	10
A2675	0
A2676	0
A2677	0
A2678	0
A2679	0
A2680	0
A2681	0
A2682	0
A2683	2
A2684	0
A2685	3
A2686	1
A2687	0
A2688	0
A2689	0
A2690	0
A2691	0
A2692	0
A2693	0
A2694	4
A2695	0
A2696	6
A2697	1
A2698	1
A2699	0
A2700	0
A2701	0
A2702	0
A2703	10
A2704	1
A2705	0
A2706	0
A2707	0
A2708	0
A2709	0
A2710	0
A2711	0
A2712	0
A2713	0
A2714	0
A2715	0
A2716	0
A2717	0
A2718	0
A2719	0
A2720	0
A2721	0
A2722	0
A2723	0
A2724	0
A2725	0
A2726	0
A2727	0
A2728	0
A2729	14
A2730	0
A2731	0
A2732	0
A2733	0
A2734	0
A2735	0
A2736	0
A2737	0
A2738	0
A2739	0
A2740	0
A2741	0
A2742	0
A2743	0
A2744	0
A2745	8
A2746	0
A2747	0
A2748	0
A2749	0
A2750	0
A2751	0
A2752	0
A2753	0
A2754	5
A2755	0
A2756	0
A2757	10
A2758	0
A2759	6
A2760	10
A2761	0
A2762	0
A2763	0
A2764	0
A2765	2
A2766	0
A2767	1
A2768	0
A2769	0
A2770	0
A2771	0
A2772	0
A2773	0
A2774	0
A2775	0
A2776	0
A2777	0
A2778	0
A2779	11
A2780	0
A2781	1
A2782	0
A2783	1
A2784	7
A2785	0
A2786	0
A2787	0
A2788	0
A2789	5
A2790	0
A2791	0
A2792	0
A2793	0
A2794	0
A2795	0
A2796	0
A2797	0
A2798	0
A2799	0
A2800	0
A2801	10
A2802	0
A2803	0
A2804	0
A2805	0
A2806	0
A2807	0
A2808	0
A2809	0
A2810	0
A2811	0
A2812	1
A2813	0
A2814	0
A2815	0
A2816	0
A2817	0
A2818	0
A2819	0
A2820	0
A2821	1
A2822	0
A2823	0
A2824	1
A2825	0
A2826	0
A2827	0
A2828	9
A2829	0
A2830	0
A2831	0
A2832	2
A2833	1
A2834	0
A2835	0
A2836	2
A2837	0
A2838	0
A2839	0
A2840	0
A2841	0
A2842	0
A2843	0
A2844	0
A2845	0
A2846	0
A2847	0
A2848	6
A2849	0
A2850	0
A2851	0
A2852	0
A2853	0
A2854	0
A2855	0
A2856	0
A2857	0
A2858	0
A2859	2
A2860	0
A2861	6
A2862	0
A2863	0
A2864	0
A2865	0
A2866	7
A2867	0
A2868	0
A2869	0
A2870	0
A2871	0
A2872	0
A2873	0
A2874	0
A2875	1
A2876	0
A2877	11
A2878	0
A2879	0
A2880	0
A2881	0
A2882	0
A2883	0
A2884	0
A2885	1
A2886	0
A2887	0
A2888	0
A2889	0
A2890	0
A2891	0
A2892	1
A2893	0
A2894	0
A2895	0
A2896	0
A2897	0
A2898	0
A2899	0
A2900	0
A2901	0
A2902	0
A2903	10
A2904	0
A2905	0
A2906	0
A2907	0
A2908	0
A2909	4
A2910	0
A2911	0
A2912	0
A2913	0
A2914	0
A2915	0
A2916	8
A2917	0
A2918	0
A2919	0
A2920	0
A2921	0
A2922	0
A2923	6
A2924	2
A2925	2
A2926	0
A2927	0
A2928	0
A2929	0
A2930	0
A2931	0
A2932	0
A2933	0
A2934	0
A2935	0
A2936	0
A2937	0
A2938	0
A2939	0
A2940	0
A2941	0
A2942	0
A2943	0
A2944	0
A2945	0
A2946	0
A2947	0
A2948	12
A2949	0
A2950	0
A2951	0
A2952	0
A2953	4
A2954	1
A2955	0
A2956	0
A2957	0
A2958	0
A2959	1
A2960	3
A2961	0
A2962	0
A2963	0
A2964	0
A2965	0
A2966	0
A2967	0
A2968	0
A2969	0
A2970	0
A2971	0
A2972	5
A2973	0
A2974	0
A2975	0
A2976	0
A2977	0
A2978	0
A2979	10
A2980	12
A2981	0
A2982	0
A2983	1
A2984	0
A2985	0
A2986	0
A2987	0
A2988	0
A2989	0
A2990	0
A2991	0
A2992	0
A2993	0
A2994	0
A2995	2
A2996	0
A2997	0
A2998	0
A2999	0
A3000	0
A3001	0
A3002	0
A3003	0
A3004	0
A3005	1
A3006	0
A3007	0
A3008	0
A3009	0
A3010	0
A3011	0
A3012	0
A3013	0
A3014	0
A3015	6
A3016	0
A3017	2
A3018	0
A3019	0
A3020	0
A3021	0
A3022	4
A3023	0
A3024	0
A3025	0
A3026	0
A3027	0
A3028	0
A3029	0
A3030	0
A3031	0
A3032	0
A3033	0
A3034	0
A3035	0
A3036	0
A3037	0
A3038	0
A3039	0
A3040	0
A3041	0
A3042	0
A3043	0
A3044	0
A3045	0
A3046	0
A3047	0
A3048	10
A3049	0
A3050	0
A3051	0
A3052	0
A3053	1
A3054	0
A3055	6
A3056	0
A3057	0
A3058	0
A3059	0
A3060	0
A3061	0
A3062	0
A3063	0
A3064	4
A3065	0
A3066	10
A3067	0
A3068	0
A3069	0
A3070	0
A3071	0
A3072	0
A3073	1
A3074	2
A3075	0
A3076	0
A3077	0
A3078	0
A3079	4
A3080	0
A3081	0
A3082	7
A3083	0
A3084	1
A3085	1
A3086	0
A3087	0
A3088	6
A3089	0
A3090	5
A3091	0
A3092	5
A3093	0
A3094	0
A3095	3
A3096	1
A3097	0
A3098	0
A3099	5
A3100	0
A3101	0
A3102	5
A3103	0
A3104	0
A3105	10
A3106	0
A3107	5
A3108	0
A3109	0
A3110	1
A3111	0
A3112	0
A3113	0
A3114	5
A3115	4
A3116	0
A3117	0
A3118	0
A3119	2
A3120	0
A3121	0
A3122	0
A3123	0
A3124	0
A3125	0
A3126	0
A3127	0
A3128	1
A3129	0
A3130	0
A3131	0
A3132	0
A3133	0
A3134	2
A3135	0
A3136	0
A3137	0
A3138	0
A3139	0
A3140	0
A3141	13
A3142	0
A3143	0
A3144	0
A3145	0
A3146	0
A3147	0
A3148	0
A3149	0
A3150	0
A3151	1
A3152	0
A3153	0
A3154	0
A3155	0
A3156	0
A3157	0
A3158	0
A3159	15
A3160	1
A3161	0
A3162	0
A3163	0
A3164	0
A3165	0
A3166	0
A3167	0
A3168	0
A3169	0
A3170	0
A3171	8
A3172	0
A3173	0
A3174	0
A3522	0
A3523	0
A3524	0
A3525	0
A3526	0
A3527	0
A3528	0
A3529	0
A3530	0
A3531	0
A3532	0
A3533	0
A3534	0
A3535	0
A3536	0
A3537	11
A3538	0
A3539	0
A3540	10
A3541	0
A3542	0
A3543	1
A3544	0
A3545	6
A3546	0
A3547	0
A3548	7
A3549	0
A3550	0
A3551	0
A3552	0
A3553	23
A3554	0
A3555	0
A3556	0
A3557	0
A3558	0
A3559	0
A3560	0
A3561	1
A3562	0
A3563	0
A3564	0
A3565	0
A3566	1
A3567	0
A3568	1
A3569	0
A3570	0
A3571	0
A3572	0
A3573	0
A3574	0
A3575	0
A3576	0
A3577	0
A3578	0
A3579	0
A3580	0
A3581	0
A3582	0
A3583	0
A3584	0
A3585	0
A3586	0
A3587	0
A3588	0
A3589	0
A3590	0
A3591	0
A3592	5
A3593	0
A3594	0
A3595	0
A3596	0
A3597	0
A3598	0
A3599	0
A3600	13
A3601	0
A3602	1
A3603	0
A3604	2
A3605	0
A3606	0
A3607	0
A3608	0
A3609	0
A3610	0
A3611	0
A3612	0
A3613	0
A3614	0
A3615	0
A3616	0
A3617	0
A3618	0
A3619	0
A3620	0
A3621	0
A3622	0
A3623	0
A3624	0
A3625	0
A3626	0
A3627	0
A3628	0
A3629	0
A3630	0
A3631	1
A3632	0
A3633	0
A3634	0
A3635	0
A3636	0
A3637	8
A3638	0
A3639	7
A3640	0
A3641	0
A3642	0
A3643	0
A3644	0
A3645	0
A3646	0
A3647	0
A3648	0
A3649	0
A3650	0
A3651	0
A3652	12
A3653	0
A3654	0
A3655	0
A3656	0
A3657	0
A3658	0
A3659	0
A3660	0
A3661	0
A3662	0
A3663	0
A3664	0
A3665	0
A3666	0
A3667	8
A3668	2
A3669	0
A3670	0
A3671	0
A3672	0
A3673	0
A3674	0
A3675	0
A3676	0
A3677	0
A3678	0
A3679	0
A3680	4
A3681	0
A3682	0
A3683	2
A3684	12
A3685	0
A3686	1
A3687	0
A3688	0
A3689	0
A3690	0
A3691	0
A3692	0
A3693	0
A3694	0
A3695	0
A3696	0
A3697	6
A3698	0
A3699	0
A3700	0
A3701	9
A3702	0
A3703	0
A3704	0
A3705	0
A3706	0
A3707	0
A3708	0
A3709	0
A3710	0
A3711	0
A3712	0
A3713	0
A3714	0
A3715	0
A3716	0
A3717	0
A3718	0
A3719	0
A3720	0
A3721	0
A3722	0
A3723	0
A3724	0
A3725	0
A3726	0
A3727	8
A3728	0
A3729	0
A3730	0
A3731	0
A3732	0
A3733	0
A3734	0
A3735	2
A3736	1
A3737	0
A3738	0
A3739	0
A3740	0
A3741	0
A3742	0
A3743	0
A3744	0
A3745	0
A3746	0
A3747	0
A3748	6
A3749	0
A3750	0
A3751	0
A3752	0
A3753	0
A3754	0
A3755	0
A3756	0
A3757	0
A3758	0
A3759	0
A3760	0
A3761	0
A3762	7
A3763	0
A3764	0
A3765	0
A3766	0
A3767	0
A3768	0
A3769	0
A3770	0
A3771	0
A3772	10
A3773	0
A3774	0
A3775	0
A3776	0
A3777	4
A3778	1
A3779	0
A3780	0
A3781	0
A3782	0
A3783	0
A3784	1
A3785	0
A3786	0
A3787	0
A3788	0
A3789	11
A3790	0
A3791	0
A3792	0
A3793	0
A3794	11
A3795	0
A3796	0
A3797	8
A3798	0
A3799	0
A3800	1
A3801	0
A3802	0
A3803	0
A3804	0
A3805	0
A3806	0
A3807	0
A3808	1
A3809	0
A3810	0
A3811	0
A3812	0
A3813	0
A3814	0
A3815	0
A3816	0
A3817	0
A3818	0
A3819	1
A3820	0
A3821	0
A3822	0
A3823	0
A3824	0
A3825	0
A3826	0
A3827	0
A3828	6
A3829	0
A3830	0
A3831	0
A3832	0
A3833	0
A3834	0
A3835	0
A3836	0
A3837	5
A3838	0
A3839	0
A3840	0
A3841	0
A3842	0
A3843	0
A3844	0
A3845	1
A3846	0
A3847	0
A3848	0
A3849	1
A3850	1
A3851	0
A3852	11
A3853	0
A3854	0
A3855	0
A3856	2
A3857	0
A3858	0
A3859	0
A3860	0
A3861	3
A3862	0
A3863	0
A3864	0
A3865	0
A3866	0
A3867	0
A3868	0
A3869	0
A3870	0
A3871	0
A3872	0
A3873	0
A3874	0
A3875	0
A3876	3
A3877	0
A3878	0
A3879	0
A3880	12
A3881	0
A3882	0
A3883	0
A3884	0
A3885	11
A3886	6
A3887	0
A3888	12
A3889	0
A3890	0
A3891	12
A3892	0
A3893	0
A3894	1
A3895	0
A3896	1
A3897	0
A3898	0
A3899	0
A3900	1
A3901	1
A3902	0
A3903	0
A3904	0
A3905	0
A3906	0
A3907	0
A3908	0
A3909	0
A3910	0
A3911	0
A3912	0
A3913	0
A3914	0
A3915	2
A3916	5
A3917	0
A3918	9
A3919	0
A3920	0
A3921	0
A3922	4
A3923	0
A3924	1
A3925	0
A3926	0
A3927	0
A3928	0
A3929	0
A3930	0
A3931	2
A3932	0
A3933	0
A3934	0
A3935	3
A3936	0
A3937	0
A3938	0
A3939	0
A3940	0
A3941	0
A3942	1
A3943	5
A3944	0
A3945	0
A3946	0
A3947	0
A3948	0
A3949	0
A3950	0
A3951	1
A3952	0
A3953	0
A3954	0
A3955	0
A3956	0
A3957	1
A3958	0
A3959	0
A3960	7
A3961	0
A3962	1
A3963	0
A3964	0
A3965	3
A3966	0
A3967	0
A3968	0
A3969	0
A3970	0
A3971	1
A3972	0
A3973	0
A3974	0
A3975	0
A3976	0
A3977	0
A3978	0
A3979	2
A3980	0
A3981	0
A3982	6
A3983	6
A3984	0
A3985	0
A3986	0
A3987	6
A3988	0
A3989	0
A3990	0
A3991	9
A3992	12
A3993	0
A3994	0
A3995	0
A3996	0
A3997	5
A3998	0
A3999	0
A4000	0
A4001	17
A4002	0
A4003	0
A4004	0
A4005	0
A4006	0
A4007	0
A4008	11
A4009	0
A4010	0
A4011	0
A4012	0
A4013	0
A4014	0
A4015	0
A4016	0
A4017	0
A4018	0
A4019	0
A4020	0
A4021	2
A4022	1
A4023	3
A4024	0
A4025	0
A4026	5
A4027	0
A4028	0
A4029	0
A4030	0
A4031	0
A4032	0
A4033	0
A4034	0
A4035	0
A4036	0
A4037	11
A4038	8
A4039	0
A4040	0
A4041	0
A4042	2
A4043	0
A4044	0
A4045	0
A4046	12
A4047	0
A4048	0
A4049	0
A4050	0
A4051	0
A4052	0
A4053	2
A4054	0
A4055	0
A4056	0
A4057	0
A4058	0
A4059	0
A4060	0
A4061	0
A4062	0
A4063	9
A4064	0
A4065	0
A4066	0
A4067	0
A4068	0
A4069	0
A4070	0
A4071	2
A4072	0
A4073	0
A4074	0
A4075	0
A4076	0
A4077	0
A4078	0
A4079	1
A4080	0
A4081	0
A4082	0
A4083	0
A4084	0
A4085	0
A4086	0
A4087	0
A4088	0
A4089	0
A4090	0
A4091	0
A4092	0
A4093	0
A4094	0
A4095	0
A4096	0
A4097	0
A4098	10
A4099	4
A4100	6
A4101	0
A4102	2
A4103	0
A4104	0
A4105	2
A4106	0
A4107	0
A4108	0
A4109	0
A4110	0
A4111	7
A4112	0
A4113	0
A4114	0
A4115	0
A4116	0
A4117	11
A4118	0
A4119	1
A4120	0
A4121	0
A4122	0
A4123	0
A4124	0
A4125	0
A4126	0
A4127	11
A4128	0
A4164	0
A4165	0
A4166	9
A4167	0
A4168	0
A4169	0
A4170	0
A4171	0
A4172	0
A4173	0
A4174	0
A4175	0
A4176	0
A4177	10
A4178	0
A4179	0
A4180	0
A4181	7
A4182	0
A4183	0
A4184	0
A4185	0
A4186	0
A4187	0
A4188	0
A4189	0
A4190	0
A4191	0
A4192	0
A4193	12
A4194	10
A4195	0
A4196	0
A4197	0
A4198	0
A4199	0
A4200	7
A4201	0
A4202	0
A4203	0
A4204	0
A4205	0
A4206	0
A4207	1
A4208	0
A4209	0
A4210	1
A4211	0
A4212	5
A4213	0
A4214	10
A4215	0
A4216	0
A4217	0
A4218	0
A4219	0
A4220	0
A4221	1
A4222	0
A4223	0
A4224	10
A4225	0
A4226	0
A4227	5
A4228	0
A4229	0
A4230	0
A4231	0
A4232	0
A4233	0
A4234	0
A4235	0
A4236	4
A4237	12
A4238	0
A4239	0
A4240	0
A4241	0
A4242	0
A4243	1
A4244	0
A4245	0
A4246	0
A4247	0
A4248	0
A4249	0
A4250	0
A4251	0
A4252	0
A4253	1
A4254	0
A4255	0
A4256	0
A4257	0
A4258	0
A4259	0
A4260	0
A4261	0
A4262	0
A4263	14
A4264	0
A4265	10
A4266	0
A4267	0
A4268	9
A4269	0
A4270	0
A4271	0
A4272	0
A4273	0
A4274	0
A4275	5
A4276	11
A4277	0
A4278	13
A4279	0
A4280	11
A4281	0
A4282	0
A4283	0
A4284	0
A4285	0
A4286	0
A4287	0
A4288	0
A4289	0
A4290	0
A4291	0
A4292	0
A4293	0
A4294	0
A4295	0
A4296	4
A4297	0
A4298	0
A4299	0
A4300	8
A4301	0
A4302	0
A4303	0
A4304	0
A4305	0
A4306	0
A4307	0
A4308	0
A4309	1
A4310	0
A4311	0
A4312	0
A4313	0
A4314	0
A4315	6
A4316	0
A4317	1
A4318	2
A4319	0
A4320	0
A4321	0
A4322	0
A4323	0
A4324	0
A4325	0
A4326	0
A4327	0
A4328	1
A4329	0
A4330	0
A4331	1
A4332	0
A4333	1
A4334	0
A4335	0
A4336	0
A4337	0
A4338	0
A4339	0
A4340	0
A4341	0
A4342	0
A4343	0
A4344	0
A4345	0
A4346	0
A4347	0
A4348	0
A4349	0
A4350	0
A4351	0
A4352	0
A4353	0
A4354	0
A4355	2
A4356	12
A4357	0
A4358	0
A4359	0
A4360	0
A4361	0
A4362	0
A4363	0
A4364	0
A4365	0
A4366	0
A4367	0
A4368	4
A4369	0
A4370	0
A4371	0
A4372	4
A4373	0
A4374	0
A4375	1
A4376	0
A4377	0
A4378	0
A4379	0
A4380	0
A4381	0
A4382	0
A4383	8
A4384	0
A4385	1
A4386	0
A4387	0
A4388	0
A4389	1
A4390	0
A4391	0
A4392	0
A4393	0
A4394	0
A4395	0
A4396	0
A4397	0
A4398	0
A4399	0
A4400	1
A4401	6
A4402	11
A4403	0
A4404	0
A4405	0
A4406	0
A4407	0
A4408	0
A4409	0
A4410	0
A4411	0
A4412	0
A4413	0
A4414	0
A4415	0
A4416	0
A4417	0
A4418	0
A4419	1
A4420	0
A4421	5
A4422	0
A4423	10
A4424	0
A4425	0
A4426	0
A4427	0
A4428	0
A4429	0
A4430	0
A4431	0
A4432	0
A4433	0
A4434	0
A4435	0
A4436	0
A4437	0
A4438	0
A4439	6
A4440	0
A4441	0
A4442	0
A4443	0
A4444	0
A4445	1
A4446	0
A4447	0
A4448	0
A4449	0
A4450	0
A4451	0
A4452	0
A4453	0
A4454	0
A4455	0
A4456	0
A4457	0
A4458	0
A4459	4
A4460	0
A4461	0
A4462	0
A4463	0
A4464	0
A4465	0
A4466	0
A4467	1
A4468	0
A4469	0
A4470	0
A4471	0
A4472	0
A4473	0
A4474	0
A4475	0
A4476	0
A4477	1
A4478	1
A4479	0
A4480	0
A4481	0
A4482	0
A4483	0
A4484	0
A4485	0
A4486	0
A4487	1
A4488	0
A4489	0
A4490	0
A4491	0
A4492	0
A4493	4
A4494	0
A4495	0
A4496	0
A4497	0
A4498	0
A4499	0
A4500	0
A4501	0
A4502	1
A4503	0
A4504	0
A4505	0
A4506	0
A4507	0
A4508	0
A4509	0
A4510	0
A4511	1
A4512	1
A4513	0
A4514	1
A4515	1
A4516	2
A4517	0
A4518	0
A4519	0
A4520	0
A4521	0
A4522	0
A4523	0
A4524	0
A4525	0
A4526	2
A4527	0
A4528	0
A4529	0
A4530	0
A4531	3
A4532	0
A4533	3
A4534	0
A4535	0
A4536	1
A4537	0
A4538	0
A4539	0
A4540	0
A4541	0
A4542	0
A4543	4
A4544	0
A4545	0
A4546	0
A4547	1
A4548	0
A4549	0
A4550	0
A4551	0
A4552	0
A4553	0
A4554	0
A4555	0
A4556	0
A4557	0
A4558	0
A4559	0
A4560	0
A4561	0
A4562	0
A4563	0
A4564	0
A4565	0
A4566	0
A4567	0
A4568	0
A4569	0
A4570	0
A4571	0
A4572	3
A4573	12
A4574	0
A4575	0
A4576	0
A4577	0
A4578	1
A4579	0
A4580	0
A4581	0
A4582	0
A4583	0
A4584	0
A4585	0
A4586	0
A4587	2
A4588	0
A4589	1
A4590	0
A4591	9
A4592	0
A4593	0
A4594	0
A4595	0
A4596	0
A4597	0
A4598	0
A4599	0
A4600	0
A4601	0
A4602	9
A4603	0
A4604	0
A4605	0
A4606	0
A4607	0
A4608	10
A4609	0
A4610	0
A4611	0
A4612	0
A4613	0
A4614	0
A4615	2
A4616	0
A4617	0
A4618	0
A4619	0
A4620	0
A4621	0
A4622	0
A4623	0
A4624	10
A4625	0
A4626	4
A4627	0
A4628	0
A4629	0
A4630	0
A4631	0
A4632	0
A4633	0
A4634	5
A4635	0
A4636	2
A4637	0
A4638	0
A4639	0
A4640	0
A4641	0
A4642	0
A4643	0
A4644	0
A4645	0
A4646	0
A4647	0
A4648	0
A4649	0
A4650	1
A4651	0
A4652	0
A4653	0
A4654	0
A4655	0
A4656	0
A4657	1
A4658	1
A4659	0
A4660	0
A4661	0
A4662	0
A4663	1
A4664	0
A4665	0
A4666	0
A4667	2
A4668	0
A4669	1
A4670	0
A4671	0
A4672	0
A4673	0
A4674	13
A4675	0
A4676	10
A4677	0
A4678	0
A4679	0
A4680	6
A4681	0
A4682	3
A4683	12
A4684	0
A4685	0
A4686	0
A4687	0
A4688	0
A4689	0
A4690	0
A4691	0
A4692	0
A4693	0
A4694	4
A4695	12
A4696	0
A4697	0
A4698	0
A4699	0
A4700	9
A4701	0
A4702	4
A4703	0
A4704	0
A4705	0
A4706	0
A4707	0
A4708	0
A4709	0
A4710	0
A4711	0
A4712	0
A4713	0
A4714	1
A4715	0
A4716	0
A4717	0
A4718	0
A4719	0
A4720	0
A4721	0
A4722	0
A4723	0
A4724	0
A4725	0
A4726	0
A4727	0
A4728	0
A4729	0
A4730	0
A4731	0
A4732	1
A4733	0
A4734	1
A4735	0
A4736	0
A4737	0
A4738	6
A4739	4
A4740	0
A4741	0
A4742	0
A4743	0
A4744	0
A4745	0
A4746	0
A4747	8
A4748	0
A4749	0
A4750	0
A4751	0
A4752	1
A4753	4
A4754	0
A4755	3
A4756	0
A4757	0
A4758	0
A4759	0
A4760	0
A4761	2
A4762	0
A4763	0
A4764	6
A4765	2
A4766	0
A4774	0
A4775	0
A4776	0
A4777	0
A4778	0
A4779	0
A4780	0
A4781	0
A4782	0
A4783	11
A4784	0
A4785	0
A4786	0
A4787	2
A4788	0
A4789	0
A4790	0
A4791	0
A4792	0
A4793	0
A4794	0
A4795	0
A4796	0
A4797	0
A4798	0
A4799	0
A4800	0
A4801	0
A4802	6
A4803	0
A4804	0
A4805	0
A4806	0
A4807	0
A4808	0
A4809	0
A4810	0
A4811	0
A4812	0
A4813	0
A4814	0
A4815	0
A4816	0
A4817	0
A4818	0
A4819	0
A4820	0
A4821	1
A4822	0
A4823	0
A4824	6
A4825	0
A4826	0
A4827	1
A4828	0
A4829	0
A4830	0
A4831	0
A4832	1
A4833	12
A4834	0
A4835	7
A4836	0
A4837	0
A4838	0
A4839	0
A4840	0
A4841	0
A4842	12
A4843	0
A4844	0
A4845	0
A4846	0
A4847	0
A4848	0
A4849	0
A4850	0
A4851	0
A4852	0
A4853	0
A4854	4
A4855	0
A4856	0
A4857	0
A4858	1
A4859	0
A4860	0
A4861	0
A4862	0
A4863	0
A4864	0
A4865	0
A4866	0
A4867	0
A4868	0
A4869	0
A4870	0
A4871	0
A4872	0
A4873	2
A4874	0
A4875	14
A4876	0
A4877	0
A4878	0
A4879	0
A4880	7
A4881	1
A4882	1
A4883	0
A4884	0
A4885	0
A4886	0
A4887	0
A4888	9
A4889	0
A4890	0
A4891	0
A4892	0
A4893	0
A4894	0
A4895	0
A4896	0
A4897	0
A4898	0
A4899	0
A4900	0
A4901	0
A4902	0
A4903	1
A4904	0
[truncated: 5,607 more rows]
