# Supplementary material for: Genome Sequencing and Comparative Transcriptomic Analysis of Rice Brown Spot Pathogen Bipolaris oryzae Adaptation to Osmotic Stress
Source: J Fungi (Basel). 2025 Mar 17;11(3):227. doi: 10.3390/jof11030227 (PMC11943334; doi:10.3390/jof11030227)
Supplement: Supplementary file 1 [file jof-11-00227-s001.zip › Supplementary/Table S5.xlsx]

## Sheet: Table S5
Table S5 genes predicted to be secreted proteins of RBD1
Gene ID	source	feature	start	end	score	N/A ?
A2528	SignalP-4.1	SIGNAL	1	18	0.474	YES
A2536	SignalP-4.1	SIGNAL	1	20	0.74	YES
A2541	SignalP-4.1	SIGNAL	1	18	0.76	YES
A2555	SignalP-4.1	SIGNAL	1	15	0.599	YES
A2565	SignalP-4.1	SIGNAL	1	17	0.609	YES
A2591	SignalP-4.1	SIGNAL	1	18	0.764	YES
A2630	SignalP-4.1	SIGNAL	1	18	0.58	YES
A2642	SignalP-4.1	SIGNAL	1	16	0.586	YES
A2652	SignalP-4.1	SIGNAL	1	17	0.681	YES
A2661	SignalP-4.1	SIGNAL	1	18	0.652	YES
A2680	SignalP-4.1	SIGNAL	1	19	0.692	YES
A2689	SignalP-4.1	SIGNAL	1	19	0.838	YES
A2723	SignalP-4.1	SIGNAL	1	16	0.743	YES
A2739	SignalP-4.1	SIGNAL	1	25	0.641	YES
A2790	SignalP-4.1	SIGNAL	1	17	0.633	YES
A2797	SignalP-4.1	SIGNAL	1	24	0.825	YES
A2809	SignalP-4.1	SIGNAL	1	19	0.834	YES
A2843	SignalP-4.1	SIGNAL	1	16	0.82	YES
A2844	SignalP-4.1	SIGNAL	1	19	0.736	YES
A2850	SignalP-4.1	SIGNAL	1	19	0.88	YES
A2884	SignalP-4.1	SIGNAL	1	22	0.773	YES
A2887	SignalP-4.1	SIGNAL	1	19	0.874	YES
A2898	SignalP-4.1	SIGNAL	1	16	0.679	YES
A2900	SignalP-4.1	SIGNAL	1	16	0.655	YES
A2905	SignalP-4.1	SIGNAL	1	22	0.622	YES
A2906	SignalP-4.1	SIGNAL	1	16	0.527	YES
A2920	SignalP-4.1	SIGNAL	1	18	0.551	YES
A2922	SignalP-4.1	SIGNAL	1	21	0.864	YES
A2928	SignalP-4.1	SIGNAL	1	19	0.918	YES
A2931	SignalP-4.1	SIGNAL	1	17	0.675	YES
A2932	SignalP-4.1	SIGNAL	1	17	0.663	YES
A2942	SignalP-4.1	SIGNAL	1	19	0.569	YES
A2949	SignalP-4.1	SIGNAL	1	24	0.776	YES
A2977	SignalP-4.1	SIGNAL	1	18	0.481	YES
A2986	SignalP-4.1	SIGNAL	1	16	0.54	YES
A2989	SignalP-4.1	SIGNAL	1	15	0.495	YES
A2991	SignalP-4.1	SIGNAL	1	17	0.54	YES
A3003	SignalP-4.1	SIGNAL	1	19	0.63	YES
A3006	SignalP-4.1	SIGNAL	1	20	0.756	YES
A3010	SignalP-4.1	SIGNAL	1	19	0.655	YES
A3019	SignalP-4.1	SIGNAL	1	18	0.776	YES
A3038	SignalP-4.1	SIGNAL	1	17	0.88	YES
A3041	SignalP-4.1	SIGNAL	1	19	0.849	YES
A3042	SignalP-4.1	SIGNAL	1	16	0.731	YES
A3044	SignalP-4.1	SIGNAL	1	21	0.808	YES
A3052	SignalP-4.1	SIGNAL	1	16	0.877	YES
A3061	SignalP-4.1	SIGNAL	1	17	0.646	YES
A3071	SignalP-4.1	SIGNAL	1	19	0.743	YES
A3075	SignalP-4.1	SIGNAL	1	16	0.533	YES
A3081	SignalP-4.1	SIGNAL	1	17	0.852	YES
A3087	SignalP-4.1	SIGNAL	1	17	0.681	YES
A3106	SignalP-4.1	SIGNAL	1	19	0.736	YES
A3111	SignalP-4.1	SIGNAL	1	19	0.667	YES
A3112	SignalP-4.1	SIGNAL	1	24	0.83	YES
A3120	SignalP-4.1	SIGNAL	1	20	0.6	YES
A3139	SignalP-4.1	SIGNAL	1	22	0.656	YES
A3140	SignalP-4.1	SIGNAL	1	16	0.588	YES
A3142	SignalP-4.1	SIGNAL	1	20	0.806	YES
A3148	SignalP-4.1	SIGNAL	1	24	0.68	YES
A3173	SignalP-4.1	SIGNAL	1	18	0.802	YES
A3534	SignalP-4.1	SIGNAL	1	17	0.743	YES
A3544	SignalP-4.1	SIGNAL	1	17	0.712	YES
A3546	SignalP-4.1	SIGNAL	1	17	0.785	YES
A3564	SignalP-4.1	SIGNAL	1	15	0.848	YES
A3605	SignalP-4.1	SIGNAL	1	19	0.747	YES
A3607	SignalP-4.1	SIGNAL	1	20	0.573	YES
A3616	SignalP-4.1	SIGNAL	1	16	0.778	YES
A3617	SignalP-4.1	SIGNAL	1	17	0.645	YES
A3632	SignalP-4.1	SIGNAL	1	18	0.752	YES
A3638	SignalP-4.1	SIGNAL	1	17	0.903	YES
A3640	SignalP-4.1	SIGNAL	1	21	0.555	YES
A3641	SignalP-4.1	SIGNAL	1	17	0.533	YES
A3653	SignalP-4.1	SIGNAL	1	21	0.626	YES
A3666	SignalP-4.1	SIGNAL	1	21	0.729	YES
A3685	SignalP-4.1	SIGNAL	1	17	0.834	YES
A3707	SignalP-4.1	SIGNAL	1	19	0.852	YES
A3711	SignalP-4.1	SIGNAL	1	20	0.695	YES
A3720	SignalP-4.1	SIGNAL	1	22	0.728	YES
A3745	SignalP-4.1	SIGNAL	1	23	0.728	YES
A3746	SignalP-4.1	SIGNAL	1	20	0.704	YES
A3756	SignalP-4.1	SIGNAL	1	20	0.705	YES
A3757	SignalP-4.1	SIGNAL	1	17	0.631	YES
A3776	SignalP-4.1	SIGNAL	1	16	0.627	YES
A3816	SignalP-4.1	SIGNAL	1	19	0.842	YES
A3821	SignalP-4.1	SIGNAL	1	20	0.814	YES
A3826	SignalP-4.1	SIGNAL	1	20	0.516	YES
A3854	SignalP-4.1	SIGNAL	1	14	0.808	YES
A3864	SignalP-4.1	SIGNAL	1	18	0.796	YES
A3867	SignalP-4.1	SIGNAL	1	23	0.644	YES
A3889	SignalP-4.1	SIGNAL	1	20	0.912	YES
A3893	SignalP-4.1	SIGNAL	1	17	0.675	YES
A3917	SignalP-4.1	SIGNAL	1	19	0.707	YES
A3925	SignalP-4.1	SIGNAL	1	19	0.705	YES
A3980	SignalP-4.1	SIGNAL	1	18	0.604	YES
A3998	SignalP-4.1	SIGNAL	1	17	0.721	YES
A4002	SignalP-4.1	SIGNAL	1	16	0.731	YES
A4003	SignalP-4.1	SIGNAL	1	20	0.88	YES
A4020	SignalP-4.1	SIGNAL	1	18	0.479	YES
A4028	SignalP-4.1	SIGNAL	1	20	0.857	YES
A4030	SignalP-4.1	SIGNAL	1	18	0.833	YES
A4031	SignalP-4.1	SIGNAL	1	15	0.703	YES
A4048	SignalP-4.1	SIGNAL	1	18	0.545	YES
A4065	SignalP-4.1	SIGNAL	1	26	0.668	YES
A4073	SignalP-4.1	SIGNAL	1	20	0.901	YES
A4080	SignalP-4.1	SIGNAL	1	20	0.85	YES
A4167	SignalP-4.1	SIGNAL	1	19	0.657	YES
A4178	SignalP-4.1	SIGNAL	1	20	0.679	YES
A4179	SignalP-4.1	SIGNAL	1	17	0.513	YES
A4191	SignalP-4.1	SIGNAL	1	24	0.674	YES
A4192	SignalP-4.1	SIGNAL	1	16	0.658	YES
A4195	SignalP-4.1	SIGNAL	1	15	0.594	YES
A4196	SignalP-4.1	SIGNAL	1	16	0.724	YES
A4203	SignalP-4.1	SIGNAL	1	18	0.46	YES
A4225	SignalP-4.1	SIGNAL	1	20	0.517	YES
A4235	SignalP-4.1	SIGNAL	1	16	0.815	YES
A4272	SignalP-4.1	SIGNAL	1	19	0.524	YES
A4288	SignalP-4.1	SIGNAL	1	18	0.457	YES
A4291	SignalP-4.1	SIGNAL	1	21	0.675	YES
A4298	SignalP-4.1	SIGNAL	1	17	0.627	YES
A4301	SignalP-4.1	SIGNAL	1	18	0.494	YES
A4302	SignalP-4.1	SIGNAL	1	17	0.842	YES
A4321	SignalP-4.1	SIGNAL	1	15	0.785	YES
A4339	SignalP-4.1	SIGNAL	1	19	0.694	YES
A4358	SignalP-4.1	SIGNAL	1	19	0.756	YES
A4377	SignalP-4.1	SIGNAL	1	13	0.74	YES
A4384	SignalP-4.1	SIGNAL	1	20	0.875	YES
A4407	SignalP-4.1	SIGNAL	1	19	0.463	YES
A4414	SignalP-4.1	SIGNAL	1	19	0.898	YES
A4417	SignalP-4.1	SIGNAL	1	19	0.74	YES
A4424	SignalP-4.1	SIGNAL	1	19	0.653	YES
A4438	SignalP-4.1	SIGNAL	1	19	0.626	YES
A4446	SignalP-4.1	SIGNAL	1	16	0.783	YES
A4450	SignalP-4.1	SIGNAL	1	16	0.807	YES
A4455	SignalP-4.1	SIGNAL	1	20	0.942	YES
A4462	SignalP-4.1	SIGNAL	1	17	0.58	YES
A4466	SignalP-4.1	SIGNAL	1	23	0.517	YES
A4468	SignalP-4.1	SIGNAL	1	16	0.606	YES
A4489	SignalP-4.1	SIGNAL	1	17	0.723	YES
A4500	SignalP-4.1	SIGNAL	1	17	0.626	YES
A4503	SignalP-4.1	SIGNAL	1	17	0.646	YES
A4506	SignalP-4.1	SIGNAL	1	19	0.467	YES
A4525	SignalP-4.1	SIGNAL	1	17	0.823	YES
A4530	SignalP-4.1	SIGNAL	1	21	0.672	YES
A4553	SignalP-4.1	SIGNAL	1	18	0.625	YES
A4570	SignalP-4.1	SIGNAL	1	16	0.642	YES
A4603	SignalP-4.1	SIGNAL	1	19	0.829	YES
A4607	SignalP-4.1	SIGNAL	1	19	0.861	YES
A4614	SignalP-4.1	SIGNAL	1	26	0.726	YES
A4639	SignalP-4.1	SIGNAL	1	23	0.66	YES
A4646	SignalP-4.1	SIGNAL	1	18	0.761	YES
A4655	SignalP-4.1	SIGNAL	1	17	0.756	YES
A4672	SignalP-4.1	SIGNAL	1	21	0.812	YES
A4709	SignalP-4.1	SIGNAL	1	20	0.738	YES
A4711	SignalP-4.1	SIGNAL	1	16	0.884	YES
A4712	SignalP-4.1	SIGNAL	1	16	0.818	YES
A4719	SignalP-4.1	SIGNAL	1	18	0.831	YES
A4723	SignalP-4.1	SIGNAL	1	19	0.822	YES
A4725	SignalP-4.1	SIGNAL	1	21	0.666	YES
A4728	SignalP-4.1	SIGNAL	1	16	0.75	YES
A4746	SignalP-4.1	SIGNAL	1	18	0.73	YES
A4756	SignalP-4.1	SIGNAL	1	15	0.559	YES
A4763	SignalP-4.1	SIGNAL	1	23	0.833	YES
A4799	SignalP-4.1	SIGNAL	1	17	0.482	YES
A4801	SignalP-4.1	SIGNAL	1	20	0.72	YES
A4847	SignalP-4.1	SIGNAL	1	17	0.567	YES
A4861	SignalP-4.1	SIGNAL	1	17	0.706	YES
A4869	SignalP-4.1	SIGNAL	1	18	0.829	YES
A4883	SignalP-4.1	SIGNAL	1	19	0.743	YES
A4907	SignalP-4.1	SIGNAL	1	20	0.654	YES
A4922	SignalP-4.1	SIGNAL	1	17	0.759	YES
A4923	SignalP-4.1	SIGNAL	1	21	0.714	YES
A4979	SignalP-4.1	SIGNAL	1	17	0.78	YES
A4983	SignalP-4.1	SIGNAL	1	16	0.538	YES
A4988	SignalP-4.1	SIGNAL	1	18	0.817	YES
A5002	SignalP-4.1	SIGNAL	1	18	0.657	YES
A5011	SignalP-4.1	SIGNAL	1	16	0.766	YES
A5012	SignalP-4.1	SIGNAL	1	25	0.872	YES
A5021	SignalP-4.1	SIGNAL	1	20	0.889	YES
A5023	SignalP-4.1	SIGNAL	1	19	0.827	YES
A5039	SignalP-4.1	SIGNAL	1	20	0.591	YES
A5059	SignalP-4.1	SIGNAL	1	20	0.698	YES
A5061	SignalP-4.1	SIGNAL	1	18	0.687	YES
A5062	SignalP-4.1	SIGNAL	1	17	0.801	YES
A5066	SignalP-4.1	SIGNAL	1	16	0.92	YES
A5067	SignalP-4.1	SIGNAL	1	20	0.743	YES
A5069	SignalP-4.1	SIGNAL	1	19	0.797	YES
A5091	SignalP-4.1	SIGNAL	1	20	0.862	YES
A5094	SignalP-4.1	SIGNAL	1	19	0.783	YES
A5116	SignalP-4.1	SIGNAL	1	20	0.815	YES
A5119	SignalP-4.1	SIGNAL	1	28	0.504	YES
A5128	SignalP-4.1	SIGNAL	1	16	0.608	YES
A5132	SignalP-4.1	SIGNAL	1	18	0.844	YES
A5152	SignalP-4.1	SIGNAL	1	17	0.751	YES
A5153	SignalP-4.1	SIGNAL	1	19	0.663	YES
A5160	SignalP-4.1	SIGNAL	1	18	0.754	YES
A5179	SignalP-4.1	SIGNAL	1	16	0.762	YES
A5185	SignalP-4.1	SIGNAL	1	16	0.63	YES
A5190	SignalP-4.1	SIGNAL	1	18	0.604	YES
A5245	SignalP-4.1	SIGNAL	1	17	0.689	YES
A5256	SignalP-4.1	SIGNAL	1	17	0.87	YES
A5283	SignalP-4.1	SIGNAL	1	21	0.818	YES
A5293	SignalP-4.1	SIGNAL	1	19	0.509	YES
A5296	SignalP-4.1	SIGNAL	1	23	0.684	YES
A5298	SignalP-4.1	SIGNAL	1	17	0.812	YES
A5321	SignalP-4.1	SIGNAL	1	18	0.575	YES
A5337	SignalP-4.1	SIGNAL	1	18	0.574	YES
A5360	SignalP-4.1	SIGNAL	1	19	0.631	YES
A5362	SignalP-4.1	SIGNAL	1	39	0.491	YES
A5383	SignalP-4.1	SIGNAL	1	19	0.782	YES
A5422	SignalP-4.1	SIGNAL	1	22	0.535	YES
A5429	SignalP-4.1	SIGNAL	1	20	0.806	YES
A5437	SignalP-4.1	SIGNAL	1	26	0.848	YES
A5454	SignalP-4.1	SIGNAL	1	21	0.79	YES
A5468	SignalP-4.1	SIGNAL	1	20	0.672	YES
A5471	SignalP-4.1	SIGNAL	1	18	0.828	YES
A5473	SignalP-4.1	SIGNAL	1	30	0.759	YES
A5474	SignalP-4.1	SIGNAL	1	17	0.745	YES
A5479	SignalP-4.1	SIGNAL	1	20	0.845	YES
A5480	SignalP-4.1	SIGNAL	1	26	0.745	YES
A5504	SignalP-4.1	SIGNAL	1	17	0.765	YES
A5515	SignalP-4.1	SIGNAL	1	19	0.699	YES
A5531	SignalP-4.1	SIGNAL	1	17	0.701	YES
A5565	SignalP-4.1	SIGNAL	1	16	0.634	YES
A5593	SignalP-4.1	SIGNAL	1	20	0.755	YES
A5650	SignalP-4.1	SIGNAL	1	18	0.661	YES
A5662	SignalP-4.1	SIGNAL	1	19	0.636	YES
A5671	SignalP-4.1	SIGNAL	1	18	0.596	YES
A5681	SignalP-4.1	SIGNAL	1	19	0.86	YES
A5682	SignalP-4.1	SIGNAL	1	19	0.666	YES
A5776	SignalP-4.1	SIGNAL	1	15	0.553	YES
A5784	SignalP-4.1	SIGNAL	1	20	0.553	YES
A5838	SignalP-4.1	SIGNAL	1	20	0.509	YES
A5861	SignalP-4.1	SIGNAL	1	18	0.896	YES
A5864	SignalP-4.1	SIGNAL	1	17	0.639	YES
A5902	SignalP-4.1	SIGNAL	1	18	0.731	YES
A5957	SignalP-4.1	SIGNAL	1	21	0.571	YES
A5963	SignalP-4.1	SIGNAL	1	18	0.706	YES
A5966	SignalP-4.1	SIGNAL	1	16	0.805	YES
A6008	SignalP-4.1	SIGNAL	1	18	0.556	YES
A6014	SignalP-4.1	SIGNAL	1	16	0.705	YES
A6056	SignalP-4.1	SIGNAL	1	19	0.849	YES
A6058	SignalP-4.1	SIGNAL	1	15	0.508	YES
A6073	SignalP-4.1	SIGNAL	1	17	0.788	YES
A6076	SignalP-4.1	SIGNAL	1	19	0.775	YES
A6087	SignalP-4.1	SIGNAL	1	18	0.718	YES
A6091	SignalP-4.1	SIGNAL	1	19	0.765	YES
A6110	SignalP-4.1	SIGNAL	1	19	0.696	YES
A6125	SignalP-4.1	SIGNAL	1	22	0.637	YES
A6148	SignalP-4.1	SIGNAL	1	20	0.654	YES
A6173	SignalP-4.1	SIGNAL	1	17	0.697	YES
A6175	SignalP-4.1	SIGNAL	1	20	0.506	YES
A6178	SignalP-4.1	SIGNAL	1	19	0.872	YES
A6182	SignalP-4.1	SIGNAL	1	18	0.85	YES
A6183	SignalP-4.1	SIGNAL	1	20	0.794	YES
A6201	SignalP-4.1	SIGNAL	1	18	0.846	YES
A6209	SignalP-4.1	SIGNAL	1	18	0.496	YES
A6210	SignalP-4.1	SIGNAL	1	16	0.751	YES
A6211	SignalP-4.1	SIGNAL	1	21	0.462	YES
A6226	SignalP-4.1	SIGNAL	1	18	0.789	YES
A6227	SignalP-4.1	SIGNAL	1	18	0.646	YES
A6232	SignalP-4.1	SIGNAL	1	22	0.661	YES
A6245	SignalP-4.1	SIGNAL	1	17	0.732	YES
A6257	SignalP-4.1	SIGNAL	1	20	0.707	YES
A6261	SignalP-4.1	SIGNAL	1	20	0.499	YES
A6296	SignalP-4.1	SIGNAL	1	19	0.883	YES
A6298	SignalP-4.1	SIGNAL	1	20	0.89	YES
A6307	SignalP-4.1	SIGNAL	1	23	0.668	YES
A6313	SignalP-4.1	SIGNAL	1	16	0.824	YES
A6317	SignalP-4.1	SIGNAL	1	26	0.92	YES
A6326	SignalP-4.1	SIGNAL	1	17	0.732	YES
A6347	SignalP-4.1	SIGNAL	1	22	0.826	YES
A6357	SignalP-4.1	SIGNAL	1	17	0.536	YES
A6372	SignalP-4.1	SIGNAL	1	17	0.733	YES
A6376	SignalP-4.1	SIGNAL	1	19	0.835	YES
A6393	SignalP-4.1	SIGNAL	1	22	0.701	YES
A6394	SignalP-4.1	SIGNAL	1	22	0.706	YES
A6442	SignalP-4.1	SIGNAL	1	19	0.733	YES
A6478	SignalP-4.1	SIGNAL	1	18	0.709	YES
A6495	SignalP-4.1	SIGNAL	1	16	0.523	YES
A6511	SignalP-4.1	SIGNAL	1	19	0.529	YES
A6526	SignalP-4.1	SIGNAL	1	17	0.735	YES
A6540	SignalP-4.1	SIGNAL	1	17	0.566	YES
A6543	SignalP-4.1	SIGNAL	1	30	0.464	YES
A6553	SignalP-4.1	SIGNAL	1	18	0.675	YES
A6590	SignalP-4.1	SIGNAL	1	22	0.671	YES
A6604	SignalP-4.1	SIGNAL	1	21	0.787	YES
A6605	SignalP-4.1	SIGNAL	1	18	0.607	YES
A6633	SignalP-4.1	SIGNAL	1	19	0.819	YES
A6649	SignalP-4.1	SIGNAL	1	17	0.842	YES
A6655	SignalP-4.1	SIGNAL	1	20	0.677	YES
A6664	SignalP-4.1	SIGNAL	1	16	0.752	YES
A6669	SignalP-4.1	SIGNAL	1	19	0.603	YES
A6672	SignalP-4.1	SIGNAL	1	26	0.555	YES
A6680	SignalP-4.1	SIGNAL	1	19	0.537	YES
A6708	SignalP-4.1	SIGNAL	1	18	0.902	YES
A6714	SignalP-4.1	SIGNAL	1	22	0.878	YES
A6716	SignalP-4.1	SIGNAL	1	19	0.826	YES
A6759	SignalP-4.1	SIGNAL	1	18	0.827	YES
A6763	SignalP-4.1	SIGNAL	1	18	0.681	YES
A6788	SignalP-4.1	SIGNAL	1	18	0.682	YES
A6798	SignalP-4.1	SIGNAL	1	17	0.664	YES
A6802	SignalP-4.1	SIGNAL	1	21	0.65	YES
A6811	SignalP-4.1	SIGNAL	1	17	0.85	YES
A6812	SignalP-4.1	SIGNAL	1	16	0.876	YES
A6827	SignalP-4.1	SIGNAL	1	17	0.569	YES
A6841	SignalP-4.1	SIGNAL	1	20	0.778	YES
A6842	SignalP-4.1	SIGNAL	1	19	0.514	YES
A6843	SignalP-4.1	SIGNAL	1	15	0.75	YES
A6857	SignalP-4.1	SIGNAL	1	18	0.708	YES
A6866	SignalP-4.1	SIGNAL	1	17	0.607	YES
A6871	SignalP-4.1	SIGNAL	1	18	0.719	YES
A6878	SignalP-4.1	SIGNAL	1	20	0.702	YES
A6917	SignalP-4.1	SIGNAL	1	17	0.577	YES
A6939	SignalP-4.1	SIGNAL	1	22	0.747	YES
A6960	SignalP-4.1	SIGNAL	1	20	0.756	YES
A6963	SignalP-4.1	SIGNAL	1	17	0.909	YES
A6974	SignalP-4.1	SIGNAL	1	20	0.758	YES
A6996	SignalP-4.1	SIGNAL	1	24	0.821	YES
A7009	SignalP-4.1	SIGNAL	1	25	0.814	YES
A7012	SignalP-4.1	SIGNAL	1	18	0.48	YES
A7016	SignalP-4.1	SIGNAL	1	17	0.524	YES
A7018	SignalP-4.1	SIGNAL	1	16	0.516	YES
A7033	SignalP-4.1	SIGNAL	1	17	0.903	YES
A7042	SignalP-4.1	SIGNAL	1	18	0.528	YES
A7043	SignalP-4.1	SIGNAL	1	18	0.533	YES
A7061	SignalP-4.1	SIGNAL	1	21	0.617	YES
A7065	SignalP-4.1	SIGNAL	1	16	0.523	YES
A7066	SignalP-4.1	SIGNAL	1	15	0.906	YES
A7080	SignalP-4.1	SIGNAL	1	18	0.673	YES
A7126	SignalP-4.1	SIGNAL	1	19	0.798	YES
A7129	SignalP-4.1	SIGNAL	1	20	0.708	YES
A7136	SignalP-4.1	SIGNAL	1	18	0.666	YES
A7138	SignalP-4.1	SIGNAL	1	18	0.797	YES
A7148	SignalP-4.1	SIGNAL	1	15	0.602	YES
A7157	SignalP-4.1	SIGNAL	1	15	0.67	YES
A7178	SignalP-4.1	SIGNAL	1	21	0.759	YES
A7184	SignalP-4.1	SIGNAL	1	21	0.662	YES
A7186	SignalP-4.1	SIGNAL	1	17	0.786	YES
A7216	SignalP-4.1	SIGNAL	1	17	0.454	YES
A7239	SignalP-4.1	SIGNAL	1	15	0.781	YES
A7243	SignalP-4.1	SIGNAL	1	28	0.472	YES
A7246	SignalP-4.1	SIGNAL	1	18	0.816	YES
A7248	SignalP-4.1	SIGNAL	1	22	0.749	YES
A7265	SignalP-4.1	SIGNAL	1	22	0.686	YES
A7275	SignalP-4.1	SIGNAL	1	19	0.661	YES
A7285	SignalP-4.1	SIGNAL	1	20	0.803	YES
A7330	SignalP-4.1	SIGNAL	1	15	0.718	YES
A7332	SignalP-4.1	SIGNAL	1	19	0.702	YES
A7340	SignalP-4.1	SIGNAL	1	16	0.512	YES
A7358	SignalP-4.1	SIGNAL	1	16	0.712	YES
A7394	SignalP-4.1	SIGNAL	1	22	0.653	YES
A7442	SignalP-4.1	SIGNAL	1	18	0.784	YES
A7458	SignalP-4.1	SIGNAL	1	19	0.701	YES
A7467	SignalP-4.1	SIGNAL	1	15	0.695	YES
A7474	SignalP-4.1	SIGNAL	1	19	0.638	YES
A7478	SignalP-4.1	SIGNAL	1	28	0.544	YES
A7488	SignalP-4.1	SIGNAL	1	19	0.851	YES
A7505	SignalP-4.1	SIGNAL	1	21	0.841	YES
A7509	SignalP-4.1	SIGNAL	1	19	0.677	YES
A7529	SignalP-4.1	SIGNAL	1	23	0.583	YES
A7534	SignalP-4.1	SIGNAL	1	19	0.858	YES
A7535	SignalP-4.1	SIGNAL	1	18	0.629	YES
A7539	SignalP-4.1	SIGNAL	1	19	0.648	YES
A7543	SignalP-4.1	SIGNAL	1	22	0.627	YES
A7570	SignalP-4.1	SIGNAL	1	15	0.756	YES
A0012	SignalP-4.1	SIGNAL	1	20	0.653	YES
A0021	SignalP-4.1	SIGNAL	1	17	0.8	YES
A0024	SignalP-4.1	SIGNAL	1	19	0.699	YES
A0029	SignalP-4.1	SIGNAL	1	20	0.587	YES
A0031	SignalP-4.1	SIGNAL	1	18	0.618	YES
A0044	SignalP-4.1	SIGNAL	1	19	0.798	YES
A0057	SignalP-4.1	SIGNAL	1	17	0.556	YES
A0079	SignalP-4.1	SIGNAL	1	17	0.605	YES
A0127	SignalP-4.1	SIGNAL	1	18	0.611	YES
A0133	SignalP-4.1	SIGNAL	1	18	0.68	YES
A0142	SignalP-4.1	SIGNAL	1	21	0.779	YES
A0159	SignalP-4.1	SIGNAL	1	19	0.791	YES
A0169	SignalP-4.1	SIGNAL	1	19	0.775	YES
A0171	SignalP-4.1	SIGNAL	1	18	0.7	YES
A0173	SignalP-4.1	SIGNAL	1	21	0.89	YES
A0185	SignalP-4.1	SIGNAL	1	20	0.716	YES
A0186	SignalP-4.1	SIGNAL	1	18	0.649	YES
A0209	SignalP-4.1	SIGNAL	1	21	0.884	YES
A0229	SignalP-4.1	SIGNAL	1	16	0.765	YES
A0260	SignalP-4.1	SIGNAL	1	18	0.482	YES
A0268	SignalP-4.1	SIGNAL	1	16	0.712	YES
A0285	SignalP-4.1	SIGNAL	1	17	0.595	YES
A0296	SignalP-4.1	SIGNAL	1	22	0.743	YES
A0301	SignalP-4.1	SIGNAL	1	21	0.648	YES
A0317	SignalP-4.1	SIGNAL	1	20	0.618	YES
A0348	SignalP-4.1	SIGNAL	1	27	0.622	YES
A0365	SignalP-4.1	SIGNAL	1	18	0.892	YES
A0374	SignalP-4.1	SIGNAL	1	20	0.528	YES
A0384	SignalP-4.1	SIGNAL	1	23	0.787	YES
A0463	SignalP-4.1	SIGNAL	1	17	0.488	YES
A0507	SignalP-4.1	SIGNAL	1	19	0.725	YES
A0512	SignalP-4.1	SIGNAL	1	19	0.69	YES
A0513	SignalP-4.1	SIGNAL	1	19	0.715	YES
A0514	SignalP-4.1	SIGNAL	1	18	0.582	YES
A0516	SignalP-4.1	SIGNAL	1	21	0.591	YES
A0517	SignalP-4.1	SIGNAL	1	18	0.61	YES
A0527	SignalP-4.1	SIGNAL	1	19	0.83	YES
A0535	SignalP-4.1	SIGNAL	1	19	0.482	YES
A0542	SignalP-4.1	SIGNAL	1	15	0.625	YES
A0553	SignalP-4.1	SIGNAL	1	14	0.572	YES
A0570	SignalP-4.1	SIGNAL	1	16	0.623	YES
A0602	SignalP-4.1	SIGNAL	1	17	0.644	YES
A0623	SignalP-4.1	SIGNAL	1	17	0.614	YES
A0626	SignalP-4.1	SIGNAL	1	19	0.452	YES
A0643	SignalP-4.1	SIGNAL	1	16	0.838	YES
A0644	SignalP-4.1	SIGNAL	1	20	0.838	YES
A0648	SignalP-4.1	SIGNAL	1	24	0.774	YES
A0652	SignalP-4.1	SIGNAL	1	18	0.755	YES
A0667	SignalP-4.1	SIGNAL	1	16	0.721	YES
A0685	SignalP-4.1	SIGNAL	1	17	0.819	YES
A0699	SignalP-4.1	SIGNAL	1	18	0.614	YES
A0704	SignalP-4.1	SIGNAL	1	19	0.666	YES
A0705	SignalP-4.1	SIGNAL	1	16	0.606	YES
A0707	SignalP-4.1	SIGNAL	1	21	0.743	YES
A0718	SignalP-4.1	SIGNAL	1	16	0.852	YES
A0736	SignalP-4.1	SIGNAL	1	16	0.785	YES
A0743	SignalP-4.1	SIGNAL	1	18	0.625	YES
A0748	SignalP-4.1	SIGNAL	1	20	0.724	YES
A0750	SignalP-4.1	SIGNAL	1	18	0.749	YES
A0755	SignalP-4.1	SIGNAL	1	18	0.546	YES
A0764	SignalP-4.1	SIGNAL	1	19	0.75	YES
A0767	SignalP-4.1	SIGNAL	1	17	0.674	YES
A0810	SignalP-4.1	SIGNAL	1	18	0.707	YES
A0822	SignalP-4.1	SIGNAL	1	17	0.715	YES
A0831	SignalP-4.1	SIGNAL	1	15	0.521	YES
A0857	SignalP-4.1	SIGNAL	1	17	0.472	YES
A0901	SignalP-4.1	SIGNAL	1	19	0.82	YES
A0930	SignalP-4.1	SIGNAL	1	19	0.65	YES
A0964	SignalP-4.1	SIGNAL	1	23	0.58	YES
A0967	SignalP-4.1	SIGNAL	1	20	0.535	YES
A1003	SignalP-4.1	SIGNAL	1	20	0.694	YES
A1046	SignalP-4.1	SIGNAL	1	18	0.75	YES
A1069	SignalP-4.1	SIGNAL	1	24	0.648	YES
A1092	SignalP-4.1	SIGNAL	1	28	0.901	YES
A1098	SignalP-4.1	SIGNAL	1	14	0.628	YES
A1099	SignalP-4.1	SIGNAL	1	18	0.764	YES
A1107	SignalP-4.1	SIGNAL	1	17	0.663	YES
A1110	SignalP-4.1	SIGNAL	1	17	0.846	YES
A1112	SignalP-4.1	SIGNAL	1	16	0.841	YES
A1132	SignalP-4.1	SIGNAL	1	18	0.732	YES
A1161	SignalP-4.1	SIGNAL	1	21	0.706	YES
A1172	SignalP-4.1	SIGNAL	1	19	0.6	YES
A1179	SignalP-4.1	SIGNAL	1	20	0.466	YES
A1180	SignalP-4.1	SIGNAL	1	16	0.716	YES
A1226	SignalP-4.1	SIGNAL	1	15	0.921	YES
A1321	SignalP-4.1	SIGNAL	1	21	0.781	YES
A1344	SignalP-4.1	SIGNAL	1	21	0.824	YES
A1358	SignalP-4.1	SIGNAL	1	14	0.597	YES
A1359	SignalP-4.1	SIGNAL	1	18	0.5	YES
A1362	SignalP-4.1	SIGNAL	1	20	0.556	YES
A1376	SignalP-4.1	SIGNAL	1	18	0.652	YES
A1379	SignalP-4.1	SIGNAL	1	17	0.791	YES
A1388	SignalP-4.1	SIGNAL	1	18	0.72	YES
A1407	SignalP-4.1	SIGNAL	1	20	0.86	YES
A1408	SignalP-4.1	SIGNAL	1	20	0.744	YES
A1410	SignalP-4.1	SIGNAL	1	19	0.462	YES
A1425	SignalP-4.1	SIGNAL	1	22	0.705	YES
A1426	SignalP-4.1	SIGNAL	1	23	0.886	YES
A1428	SignalP-4.1	SIGNAL	1	19	0.81	YES
A1435	SignalP-4.1	SIGNAL	1	22	0.669	YES
A1437	SignalP-4.1	SIGNAL	1	16	0.791	YES
A1469	SignalP-4.1	SIGNAL	1	16	0.691	YES
A1500	SignalP-4.1	SIGNAL	1	18	0.835	YES
A1508	SignalP-4.1	SIGNAL	1	16	0.518	YES
A1517	SignalP-4.1	SIGNAL	1	15	0.818	YES
A1526	SignalP-4.1	SIGNAL	1	21	0.756	YES
A1528	SignalP-4.1	SIGNAL	1	15	0.678	YES
A1560	SignalP-4.1	SIGNAL	1	19	0.751	YES
A1569	SignalP-4.1	SIGNAL	1	20	0.784	YES
A1571	SignalP-4.1	SIGNAL	1	20	0.666	YES
A1572	SignalP-4.1	SIGNAL	1	26	0.565	YES
A1578	SignalP-4.1	SIGNAL	1	24	0.871	YES
A1590	SignalP-4.1	SIGNAL	1	20	0.63	YES
A1601	SignalP-4.1	SIGNAL	1	18	0.718	YES
A1612	SignalP-4.1	SIGNAL	1	24	0.729	YES
A1616	SignalP-4.1	SIGNAL	1	27	0.662	YES
A1619	SignalP-4.1	SIGNAL	1	18	0.513	YES
A1643	SignalP-4.1	SIGNAL	1	20	0.714	YES
A1644	SignalP-4.1	SIGNAL	1	20	0.524	YES
A1655	SignalP-4.1	SIGNAL	1	20	0.788	YES
A1662	SignalP-4.1	SIGNAL	1	18	0.726	YES
A1664	SignalP-4.1	SIGNAL	1	17	0.777	YES
A1699	SignalP-4.1	SIGNAL	1	30	0.549	YES
A1700	SignalP-4.1	SIGNAL	1	23	0.705	YES
A1712	SignalP-4.1	SIGNAL	1	15	0.752	YES
A1723	SignalP-4.1	SIGNAL	1	21	0.727	YES
A1728	SignalP-4.1	SIGNAL	1	18	0.554	YES
A1743	SignalP-4.1	SIGNAL	1	17	0.728	YES
A1749	SignalP-4.1	SIGNAL	1	19	0.522	YES
A1788	SignalP-4.1	SIGNAL	1	22	0.842	YES
A1814	SignalP-4.1	SIGNAL	1	18	0.719	YES
A1820	SignalP-4.1	SIGNAL	1	15	0.837	YES
A1821	SignalP-4.1	SIGNAL	1	21	0.469	YES
A1844	SignalP-4.1	SIGNAL	1	19	0.765	YES
A1862	SignalP-4.1	SIGNAL	1	21	0.69	YES
A1866	SignalP-4.1	SIGNAL	1	16	0.69	YES
A1874	SignalP-4.1	SIGNAL	1	19	0.785	YES
A1921	SignalP-4.1	SIGNAL	1	19	0.828	YES
A1924	SignalP-4.1	SIGNAL	1	16	0.451	YES
A1930	SignalP-4.1	SIGNAL	1	17	0.584	YES
A1931	SignalP-4.1	SIGNAL	1	28	0.864	YES
A1945	SignalP-4.1	SIGNAL	1	19	0.85	YES
A1947	SignalP-4.1	SIGNAL	1	17	0.678	YES
A1971	SignalP-4.1	SIGNAL	1	19	0.692	YES
A1973	SignalP-4.1	SIGNAL	1	18	0.728	YES
A1974	SignalP-4.1	SIGNAL	1	23	0.734	YES
A1992	SignalP-4.1	SIGNAL	1	19	0.851	YES
A1993	SignalP-4.1	SIGNAL	1	19	0.826	YES
A2022	SignalP-4.1	SIGNAL	1	19	0.921	YES
A2031	SignalP-4.1	SIGNAL	1	19	0.547	YES
A2037	SignalP-4.1	SIGNAL	1	20	0.858	YES
A2060	SignalP-4.1	SIGNAL	1	17	0.792	YES
A2061	SignalP-4.1	SIGNAL	1	21	0.677	YES
A2071	SignalP-4.1	SIGNAL	1	24	0.705	YES
A2085	SignalP-4.1	SIGNAL	1	20	0.749	YES
A2089	SignalP-4.1	SIGNAL	1	20	0.777	YES
A2095	SignalP-4.1	SIGNAL	1	17	0.88	YES
A2098	SignalP-4.1	SIGNAL	1	24	0.938	YES
A2099	SignalP-4.1	SIGNAL	1	20	0.641	YES
A2124	SignalP-4.1	SIGNAL	1	23	0.524	YES
A2144	SignalP-4.1	SIGNAL	1	15	0.647	YES
A2159	SignalP-4.1	SIGNAL	1	24	0.697	YES
A2164	SignalP-4.1	SIGNAL	1	21	0.66	YES
A2165	SignalP-4.1	SIGNAL	1	20	0.752	YES
A2172	SignalP-4.1	SIGNAL	1	17	0.651	YES
A2176	SignalP-4.1	SIGNAL	1	20	0.642	YES
A2183	SignalP-4.1	SIGNAL	1	20	0.637	YES
A2187	SignalP-4.1	SIGNAL	1	25	0.595	YES
A2204	SignalP-4.1	SIGNAL	1	18	0.804	YES
A2211	SignalP-4.1	SIGNAL	1	25	0.632	YES
A2225	SignalP-4.1	SIGNAL	1	19	0.604	YES
A2227	SignalP-4.1	SIGNAL	1	15	0.758	YES
A2255	SignalP-4.1	SIGNAL	1	21	0.534	YES
A2273	SignalP-4.1	SIGNAL	1	17	0.813	YES
A2276	SignalP-4.1	SIGNAL	1	22	0.812	YES
A2283	SignalP-4.1	SIGNAL	1	25	0.903	YES
A2312	SignalP-4.1	SIGNAL	1	18	0.7	YES
A2313	SignalP-4.1	SIGNAL	1	18	0.728	YES
A2335	SignalP-4.1	SIGNAL	1	19	0.806	YES
A2389	SignalP-4.1	SIGNAL	1	18	0.775	YES
A2395	SignalP-4.1	SIGNAL	1	20	0.846	YES
A2399	SignalP-4.1	SIGNAL	1	20	0.795	YES
A2411	SignalP-4.1	SIGNAL	1	26	0.842	YES
A2456	SignalP-4.1	SIGNAL	1	20	0.458	YES
A2462	SignalP-4.1	SIGNAL	1	18	0.679	YES
A2480	SignalP-4.1	SIGNAL	1	17	0.769	YES
A2481	SignalP-4.1	SIGNAL	1	16	0.622	YES
A2485	SignalP-4.1	SIGNAL	1	22	0.465	YES
A3200	SignalP-4.1	SIGNAL	1	18	0.764	YES
A3206	SignalP-4.1	SIGNAL	1	17	0.703	YES
A3219	SignalP-4.1	SIGNAL	1	18	0.771	YES
A3231	SignalP-4.1	SIGNAL	1	19	0.728	YES
A3233	SignalP-4.1	SIGNAL	1	17	0.85	YES
A3246	SignalP-4.1	SIGNAL	1	20	0.83	YES
A3265	SignalP-4.1	SIGNAL	1	18	0.828	YES
A3270	SignalP-4.1	SIGNAL	1	15	0.661	YES
A3292	SignalP-4.1	SIGNAL	1	19	0.719	YES
A3298	SignalP-4.1	SIGNAL	1	16	0.811	YES
A3305	SignalP-4.1	SIGNAL	1	18	0.747	YES
A3307	SignalP-4.1	SIGNAL	1	17	0.733	YES
A3310	SignalP-4.1	SIGNAL	1	33	0.603	YES
A3319	SignalP-4.1	SIGNAL	1	17	0.767	YES
A3326	SignalP-4.1	SIGNAL	1	17	0.793	YES
A3339	SignalP-4.1	SIGNAL	1	19	0.626	YES
A3372	SignalP-4.1	SIGNAL	1	22	0.656	YES
A3395	SignalP-4.1	SIGNAL	1	18	0.793	YES
A3418	SignalP-4.1	SIGNAL	1	22	0.798	YES
A3419	SignalP-4.1	SIGNAL	1	19	0.892	YES
A3420	SignalP-4.1	SIGNAL	1	20	0.868	YES
A3427	SignalP-4.1	SIGNAL	1	19	0.786	YES
A3429	SignalP-4.1	SIGNAL	1	19	0.501	YES
A3448	SignalP-4.1	SIGNAL	1	17	0.687	YES
A3495	SignalP-4.1	SIGNAL	1	17	0.689	YES
A3503	SignalP-4.1	SIGNAL	1	18	0.794	YES
A3504	SignalP-4.1	SIGNAL	1	19	0.752	YES
