# Supplementary material for: Genome Sequencing and Comparative Transcriptomic Analysis of Rice Brown Spot Pathogen Bipolaris oryzae Adaptation to Osmotic Stress
Source: J Fungi (Basel). 2025 Mar 17;11(3):227. doi: 10.3390/jof11030227 (PMC11943334; doi:10.3390/jof11030227)
Supplement: Supplementary file 1 [file jof-11-00227-s001.zip › Supplementary/Table S6.xlsx]

## Sheet: Table S6
Table S6 PHI database annotation of RBD1
Gene_id	Identity	E_value	PHI-base accession	Protein ID	Gene Name	Pathogen ID	Pathogen species	Disease Name	Host species	Gene Function	Experimental evidence	Mutant Phenotype
A2519	41	4.41e-67	PHI:4891	Q5A5P7	orf19.5352	5476	Candida albicans	Disseminated Candidiasis	Mus musculus (related: house mouse)	Involved in cell wall integrity	gene mutation	unaffected pathogenicity
A2523	43.4	7.32e-40	PHI:6927	G4MVC5	MoRAD6	318829	Magnaporthe oryzae	Rice Blast	Hordeum vulgare (related: barley)	Ubiquitin ligase	Gene deletion: full; gene complementation	reduced virulence
A2525	46.4	6.98e-259	PHI:242	G1UAE0	CaTPS2	5476	Candida albicans	Candidiasis	Mus musculus (related: house mouse)	Trehalose-6-phosphate phosphatase	gene deletion; gene complementation	reduced virulence
A2530	59.3	6.34e-302	PHI:7878	G2XR75	BcAtg7	40559	Botrytis cinerea	Grey Mold Fungus	Solanum lycopersicum (related: Tomato)	Ubiquitin-like (UBL) protein-activating enzyme	Gene deletion: full; gene complementation	reduced virulence
A2536	41	5.7e-37	PHI:3216	G4MVX4	MoCDIP4	318829	Magnaporthe oryzae	Rice Blast	Nicotiana benthamiana (no common name found)	Effector (plant avirulence determinant)	functional test in host: transient expression	effector (plant avirulence determinant)
A2539	46.6	1.56e-53	PHI:2835	C3JXE8	RED2	5016	Bipolaris maydis	Southern Corn Leaf Blight	Zea mays (related: maize)	Putative short chain dehydrogenase	gene deletion: full	reduced virulence
A2540	58.4	8.42e-189	PHI:511	Q59RG0	CaNAG4	5476	Candida albicans	Candidiasis	Mus musculus (related: house mouse)	Unknown	gene disruption	reduced virulence
A2551	43.6	1.02e-47	PHI:6912	A0A086VCI7	ybtP	562	Escherichia coli	urinary tract infection	Mus musculus (related: house mouse)	ATP Binding Cassette Protein	Gene mutation	reduced virulence
A2555	68.6	2.83e-241	PHI:9903	A0A384JPY4	Bcser2 (Bcin08g02990)	40559	Botrytis cinerea	grey mold and rot disease	Solanum lycopersicum (related: Tomato)	Subtilisin-like protease	Gene deletion: full; gene complementation	reduced virulence
A2557	56.7	1.95e-227	PHI:2543	Q4WLS1	GCD6	746128	Aspergillus fumigatus	Invasive Pulmonary Aspergillosis	Mus musculus (related: house mouse)	Translation initiation factor eIF2B	altered gene expression / gene regulation	loss of pathogenicity
A2558	93.3	1.85e-301	PHI:3931	Q6SLC2	Skn7	5016	Bipolaris maydis	Southern Corn Leaf Blight	Zea mays (related: maize)	stress response factors	gene deletion	reduced virulence
A2581	66.7	4.91e-88	PHI:6147	G2X869	VdNRS/ER	27337	Verticillium dahliae	vascular wilt	Solanum lycopersicum (related: Tomato)	Nucleotide-rhamnose synthase/epimerase-reductase	gene deletion: full; gene complementation	loss of pathogenicity
A2586	47.7	0	PHI:6929	G4MPW7	MoUBR1	318829	Magnaporthe oryzae	Rice Blast	Hordeum vulgare (related: barley)	Ubiquitin ligase	Gene deletion: full; gene complementation	reduced virulence
A2591	50.5	6.89e-21	PHI:458	O94196	MHP1	318829	Magnaporthe oryzae	Rice Blast	Oryza sativa (related: rice)	Hydrophobin	gene disruption; gene complementation	reduced virulence
A2599	71.5	3.93e-258	PHI:4491	G4MRB4	SHM	318829	Magnaporthe oryzae	Rice Blast	Oryza sativa (related: rice)	Serine hydroxymethyltransferase	gene deletion: full	reduced virulence
A2604	68.8	5.71e-187	PHI:9055	G5EHZ3	MoIVD (MGG_02540)	318829	Magnaporthe oryzae	Rice Blast	Hordeum vulgare (related: barley)	Isovaleryl CoA dehydrogenase	Gene deletion: full; gene complementation	reduced virulence
A2608	65.3	5.87e-156	PHI:2590__PHI:2611	NA
A2611	48.6	1.21e-163	PHI:4042	I1RGE1	spt8	5518	Fusarium graminearum	Fusarium Head Blight	Triticum aestivum (related: bread wheat)	Transcription factor	gene mutation; gene complementation	reduced virulence
A2615	58.1	3.41e-110	PHI:4041	I1RMA5	spt3	5518	Fusarium graminearum	Fusarium Head Blight	Triticum aestivum (related: bread wheat)	Transcription factor	gene mutation; gene complementation	reduced virulence
A2619	45.4	2.86e-311	PHI:1273	I1RCM6	FGSG_01347	5518	Fusarium graminearum	Fusarium Ear Blight	Triticum (related: wheat)	protein kinase	gene deletion: full	unaffected pathogenicity
A2621	41.9	7.68e-182	PHI:815	G4MRB0	MGG_04685	318829	Magnaporthe oryzae	Rice Blast	Oryza sativa (related: rice)	Hypothetical protein	gene disruption	reduced virulence
A2623	43.1	3.58e-13	PHI:8937	Q9I0J4	nuoI (PA2644)	287	Pseudomonas aeruginosa	nosocomial infections	Lactuca sativa (related: garden lettuce)	NADH-quinone oxidoreductase	Gene deletion: full; gene complementation	reduced virulence
A2624	50	3.8e-11	PHI:8556	O52658	Acp1 (PA1869)	287	Pseudomonas aeruginosa	nosocomial infections	Mus musculus (related: house mouse)	Acyl carrier protein	Gene deletion: full; gene complementation	increased virulence (hypervirulence)
A2628	61.3	8.34e-236	PHI:1595	I1RX22	GzOB035	5518	Fusarium graminearum	Fusarium Ear Blight	Triticum (related: wheat)	transcription factor	gene deletion	unaffected pathogenicity
A2633	42.3	1.96e-108	PHI:6520	Q5ZVD8	LpdA	446	Legionella pneumophila	legionellosis or Legionnaires’ disease	Mus musculus (related: house mouse)	Effector (plant avirulence determinant)	gene deletion: full	effector (plant avirulence determinant)
A2637	65.8	1.96e-98	PHI:7058	J5JBK6	PilB	176275	Beauveria bassiana	white muscardine disease	Galleria mellonella (related: Greater wax moth)	Core eisosome protein	Gene deletion: full; gene complementation	reduced virulence
A2638	63.6	2.99e-313	PHI:1034	O60038	Cpcat1	5111	Claviceps purpurea	Ergot	Secale cereale (related: rye)	Secreted catalase	gene disruption	unaffected pathogenicity
A2647	45.7	4.55e-124	PHI:2066__PHI:2077__PHI:8264	NA
A2650	72.5	0	PHI:1574	I1RFX8	GzOB014	5518	Fusarium graminearum	Fusarium Ear Blight	Triticum (related: wheat)	transcription factor	gene deletion	lethal
A2668	63.9	1.52e-50	PHI:6892	A0A0L9JQ40	iscU	28901	Salmonella enterica	Salmonellosis	Mus musculus (related: house mouse)	Fe-S cluster sensor	Gene mutation	reduced virulence
A2672	48.2	7.47e-229	PHI:6396	G4MR33	MoMNR2	318829	Magnaporthe oryzae	Rice Blast	Oryza sativa (related: rice)	CorA transporter	Gene mutation	reduced virulence
A2683	51.4	1.28e-280	PHI:440	Q9P872	PMR1	5476	Candida albicans	Candidiasis	Mus musculus (related: house mouse)	P-type ATPase transporter	gene deletion; gene complementation	reduced virulence
A2688	63.6	3.87e-91	PHI:5190	G4MXC5	MoPRX1	318829	Magnaporthe oryzae	Rice Blast	Oryza sativa (related: rice)	Peroxiredoxin peroxidase	gene deletion: full	reduced virulence
A2692	53.6	4.79e-200	PHI:1603	I1S0A1	GzOB044	5518	Fusarium graminearum	Fusarium Ear Blight	Triticum (related: wheat)	transcription factor	gene deletion	unaffected pathogenicity
A2707	42	6.7e-226	PHI:3161	G4MKP6	Mohik5	318829	Magnaporthe oryzae	Rice Blast	Oryza sativa (related: rice)	Histidine Kinase	gene deletion: full	loss of pathogenicity
A2708	43.1	9.69e-69	PHI:6510__PHI:7620	NA
A2709	99.7	8.8e-264	PHI:142__PHI:2366__PHI:2398	NA
A2712	61.8	1.27e-250	PHI:1959	I1RM85	GzZC274	5518	Fusarium graminearum	Fusarium Ear Blight	Triticum (related: wheat)	transcription factor	gene deletion	unaffected pathogenicity
A2715	46.9	2.61e-196	PHI:1579	I1RM25	GzOB019	5518	Fusarium graminearum	Fusarium Ear Blight	Triticum (related: wheat)	transcription factor	gene deletion	unaffected pathogenicity
A2720	44.9	0	PHI:2087	G4N8A1	Moatg26	318829	Magnaporthe oryzae	Rice Blast	Oryza sativa (related: rice)	no data found	gene deletion: full	unaffected pathogenicity
A2721	84	1.89e-247	PHI:697	Q8NJS2	ugt51E1	5022	Leptosphaeria maculans	Phoma Stem Canker	Brassica napus (related: rape)	UDP-glucose: sterol glucosyltransferase	gene disruption	unaffected pathogenicity
A2728	70.4	3.82e-112	PHI:3279	N4UYN1	CoRAS2	5465	Colletotrichum orbiculare	Anthracnose of Cucurbits	Cucumis sativus (related: cucumber)	Ras genes	gene deletion: full; gene complementation	reduced virulence
A2729	46.4	8.98e-16	PHI:548__PHI:2305	NA
A2735	44.1	4.58e-104	PHI:726	Q6RKH3	PKS7	5518	Fusarium graminearum	Fusarium Ear Blight	Triticum (related: wheat)	Polyketide synthase	gene disruption	unaffected pathogenicity
A2748	56.3	3.9e-99	PHI:2155	B8Q8Z5	MoPEX7	318829	Magnaporthe oryzae	Rice Blast	Oryza sativa (related: rice)	PTS2 receptor; Lipid mobilization; Fatty acid utilization	gene deletion: full; gene complementation	loss of pathogenicity
A2752	41	1.04e-65	PHI:1192	I1RLX6	(Sc Cak1)	5518	Fusarium graminearum	Fusarium Ear Blight	Triticum (related: wheat)	protein kinase	gene deletion: full	reduced virulence
A2754	43.8	4.32e-162	PHI:5554	Q4Q4W3	LmABCB3	5664	Leishmania major	Leishmaniasis	Mus musculus (related: house mouse)	Mitochondrial ABC transporter	gene deletion: full	reduced virulence
A2757	40.1	1.79e-128	PHI:9425	J9VXU6	itr4 (CNAG_05662)	5207	Cryptococcus neoformans	cryptococcal meningitis	Mus musculus (related: house mouse)	Inositol transporter	gene deletion: full; gene complementation	reduced virulence
A2758	41.7	4.73e-116	PHI:552	Q96WM9	BcLCC2	40559	Botrytis cinerea	Grey Mold	Arachis hypogaea (related: peanut)	Laccase2	gene deletion	unaffected pathogenicity
A2766	54.3	1.45e-90	PHI:3098	J9VJS8	URA4	5207	Cryptococcus neoformans	Cryptococcal Meningoencephalitis	Mus musculus (related: house mouse)	dihydroorotase (DHOase)	gene disruption; gene complementation	reduced virulence
A2768	50.4	0	PHI:6227	E3QHX9	KRE5	31870	Colletotrichum graminicola	Stalk rot and leaf blight of maize	Zea mays (related: maize)	beta-1,6-glucan synthesis	altered gene expression / gene regulation: silencing	reduced virulence
A2771	82.5	2.68e-304	PHI:9835	A0A384JMC8	bcpgd	40559	Botrytis cinerea	grey mould	Vitis vinifera (related: wine grape)	6-phosphogluconate dehydrogenase	Gene deletion: full; Gene complementation	reduced virulence
A2778	92.4	7.46e-96	PHI:9145	Q4ICG5	FgAP2mu (FGSG_05093)	5518	Fusarium graminearum	Fusarium head blight	Triticum aestivum (related: bread wheat)	AP-2 complex subunit sigma	Gene deletion: full; gene complementation	reduced virulence
A2779	69.1	2.42e-246	PHI:9531	E9EVY3	mepC (MAA_04182)	568076	Metarhizium robertsii	no data found	Hordeum vulgare (related: Barley)	Ammonium permease	Gene mutation	unaffected pathogenicity
A2784	54.5	2.22e-244	PHI:7694	Q4WHA4	FlcC	746128	Aspergillus fumigatus	invasive pulmonary aspergillosis	Mus musculus (related: house mouse)	Putative avin transporter	Gene deletion: full; Gene complementation	loss of pathogenicity
A2788	70.9	1.74e-85	PHI:2400	I1S215	Fgp2	5518	Fusarium graminearum	Fusarium Head Blight	Solanum lycopersicum (related: tomato)	Toxin Synthesis. pathogenicity and Reproduction	gene disruption; gene complementation	unaffected pathogenicity
A2798	42.4	3.76e-85	PHI:3793	Q6FM27	ANP1	5478	Candida glabrata	Disseminated Candidiasis	Mus musculus (related: house mouse)	encode alpha -(1-6)-mannosyl-transferases	gene disruption; gene complementation	increased virulence (hypervirulence)
A2813	74.3	2.67e-101	PHI:9551	G4MTV1	Moarl8	318829	Magnaporthe oryzae	Rice Blast	Hordeum vulgare (related: barley)	ADP-ribosylation factor	gene deletion: full; gene complementation	unaffected pathogenicity
A2816	58.9	1.65e-152	PHI:1233	I1RUG2	FGSG_07855	5518	Fusarium graminearum	Fusarium Ear Blight	Triticum (related: wheat)	protein kinase	gene deletion: full	lethal
A2820	59.3	2.13e-26	PHI:1600	I1RZK5	GzOB041	5518	Fusarium graminearum	Fusarium Ear Blight	Triticum (related: wheat)	transcription factor	gene deletion	unaffected pathogenicity
A2826	50.3	0	PHI:240__PHI:2368	NA
A2835	82	0	PHI:199	Q9P304	AOX1	5499	Passalora fulva	Leaf Mold	Solanum lycopersicum (related: tomato)	Alcohol oxidase	gene deletion	reduced virulence
A2836	63.5	1.01e-145	PHI:2292	B0XVF7	aoxA	746128	Aspergillus fumigatus	Aspergillosis	Mus musculus (related: house mouse)	Mitochondrial respiration	gene disruption	unaffected pathogenicity
A2838	47.2	3.26e-153	PHI:7125	I1RAM0	FgKar9	5518	Fusarium graminearum	Fusarium head blight	Triticum aestivum (related: bread wheat)	Cortical protein	Gene deletion: partial	unaffected pathogenicity
A2840	84.2	0	PHI:4519	E5AD52	LmStuA	5022	Leptosphaeria maculans	Stem Canker Of Oilseed Rape	Brassica napus (related: rape)	APSES transcription factor	altered gene expression / gene regulation: silencing	loss of pathogenicity
A2842	49.9	2.04e-105	PHI:1667	I1RZP2	GzCCHC007	5518	Fusarium graminearum	Fusarium Ear Blight	Triticum (related: wheat)	transcription factor	gene deletion	unaffected pathogenicity
A2843	56.7	2.86e-94	PHI:1575	I1RIQ3	GzOB015	5518	Fusarium graminearum	Fusarium Ear Blight	Triticum (related: wheat)	transcription factor	gene deletion	unaffected pathogenicity
A2844	41.3	1.09e-136	PHI:785	G4NIS9	MGG_04128	318829	Magnaporthe oryzae	Rice Blast	Oryza sativa (related: rice)	Hypothetical protein	gene disruption	reduced virulence
A2848	71	2.7e-118	PHI:4891	Q5A5P7	orf19.5352	5476	Candida albicans	Disseminated Candidiasis	Mus musculus (related: house mouse)	Involved in cell wall integrity	gene mutation	unaffected pathogenicity
A2849	85.8	1.64e-162	PHI:1584	I1RS24	GzOB024	5518	Fusarium graminearum	Fusarium Ear Blight	Triticum (related: wheat)	transcription factor	gene deletion	unaffected pathogenicity
A2850	95.5	3.42e-153	PHI:573	Q00351	XYL3	5017	Bipolaris zeicola	Leaf Spot	Zea mays (related: maize)	Endo-beta-1,4-xylanase	gene disruption	unaffected pathogenicity
A2852	77.7	0	PHI:3996	I1RZL3	FgFim	5518	Fusarium graminearum	Fusarium Head Blight	Triticum aestivum (related: bread wheat)	Fimbrin is a cytoskeletal protein associated with microfilament core bundles in microvilli, microspikes, stereocilia, membrane ruffles, and cell-substratum attachment sites.	gene deletion; gene complementation	reduced virulence
A2854	78	6.22e-96	PHI:9550	A0A2L1CF02	Mocin4	318829	Magnaporthe oryzae	Rice Blast	Hordeum vulgare (related: barley)	Arf family GTPase	gene deletion: full; gene complementation	reduced virulence
A2860	42.1	8.56e-146	PHI:552	Q96WM9	BcLCC2	40559	Botrytis cinerea	Grey Mold	Arachis hypogaea (related: peanut)	Laccase2	gene deletion	unaffected pathogenicity
A2863	70.1	1.8e-67	PHI:356	Q9UW16	HEX1	318829	Magnaporthe oryzae	Rice Blast	Oryza sativa (related: rice)	Woronin body assembly	gene deletion; gene complementation	reduced virulence
A2865	92.8	0	PHI:293	Q9C3Z2	CPS1	5016	Bipolaris maydis	Leaf Blight	Zea mays (related: maize)	Adenylate forming enzymes	gene disruption	reduced virulence
A2866	42.6	8.95e-151	PHI:7741	G2X8Y4	FreB	27337	Verticillium dahliae	vascular wilt	Nicotiana benthamiana (no common name found)	Transmembrane ferric reductase	Gene deletion: full; gene complementation	reduced virulence
A2877	49.8	1.33e-162	PHI:2266	F5HHD5	Ptr2	13684	Parastagonospora nodorum	Glume Blotch	Triticum (related: wheat)	Di/tripeptide transport	gene deletion: full	unaffected pathogenicity
A2899	40.7	5.75e-52	PHI:10178	A0A0K0GQW7	rocF (PXO_RS22625)	347	Xanthomonas oryzae	leaf blight	Oryza sativa (related: rice)	Arginase	Gene deletion: full; gene complementation	reduced virulence
A2910	66.5	0	PHI:2334	E2GL14	BcNma	40559	Botrytis cinerea	Grey Mold	Phaseolus vulgaris (related: kidney bean)	Apoptosis	altered gene expression / gene regulation: overexpression	reduced virulence
A2914	81.2	1.68e-176	PHI:2038	G4MQZ2	Mir1	318829	Magnaporthe oryzae	Rice Blast	Hordeum vulgare (related: barley)	no data found	gene deletion: full	unaffected pathogenicity
A2922	62.7	1.65e-241	PHI:2920__PHI:9074	NA
A2923	90.2	2.97e-224	PHI:4233	N4X9G3	ftr1	5016	Bipolaris maydis	Southern Corn Leaf Blight	Zea mays (related: maize)	encoding the permease component	gene deletion: full	reduced virulence
A2931	55.6	1.22e-86	PHI:6868	G4ZHR2	PsXEG1	67593	Phytophthora sojae	soybean stem and root rot	Glycine max (related: soybean)	Effector protein	Gene mutation	effector (plant avirulence determinant)
A2932	56.3	4.16e-241	PHI:6122__PHI:5741	NA
A2954	47.7	1.38e-247	PHI:2058	A7U5U4	LHS1	318829	Magnaporthe oryzae	Rice Blast	Oryza sativa (related: rice)	Endoplasmic Reticulum Chaperone	gene deletion: full; gene complementation	reduced virulence
A2957	42.6	8.15e-96	PHI:5652	G4MPR7	FZC55	318829	Magnaporthe oryzae	Rice Blast	Hordeum vulgare (related: barley)	Zn2Cys6 transcription factor	gene deletion: full	unaffected pathogenicity
A2992	94.2	7.99e-253	PHI:415	F5HCK8	IPMDH	13684	Parastagonospora nodorum	Glume Blotch	Triticum (related: wheat)	3-isopropylmalate dehydrogenase	gene deletion; gene complementation	loss of pathogenicity
A3013	44.5	1.72e-124	PHI:1229	I1RRB9	FGSG_06637	5518	Fusarium graminearum	Fusarium Ear Blight	Triticum (related: wheat)	protein kinase	gene deletion: full	lethal
A3016	52.8	4.22e-183	PHI:1190	I1RWL6	(Sc Pbs2)	5518	Fusarium graminearum	Fusarium Ear Blight	Triticum (related: wheat)	protein kinase	gene deletion: full	reduced virulence
A3020	44.9	9.49e-245	PHI:9919	P9WPD1	clpB	1773	Mycobacterium tuberculosis	tuberculosis	Homo sapiens (related: human)	Chaperone protein	Gene deletion: full; gene complementation	reduced virulence
A3026	92.5	4.15e-112	PHI:2109	G4MNE6	CNB	318829	Magnaporthe oryzae	Rice Blast	Triticum (related: wheat)	no data found	altered gene expression / gene regulation: silencing	loss of pathogenicity
A3029	61	1.33e-21	PHI:1617	I1S0G0	GzssDB002	5518	Fusarium graminearum	Fusarium Ear Blight	Triticum (related: wheat)	transcription factor	gene deletion	unaffected pathogenicity
A3041	92.6	9.68e-155	PHI:572	Q00350	XYL2	5017	Bipolaris zeicola	Leaf Spot	Zea mays (related: maize)	Endo-beta-1,4-xylanase	gene disruption	unaffected pathogenicity
A3068	73.9	0	PHI:9565	B0XN47	LeuC (AFUB_014560)	746128	Aspergillus fumigatus	pulmonary aspergillosis	Mus musculus (related: house mouse)	2-Isopropylmalate synthase	gene deletion: full; gene complementation	loss of pathogenicity
A3073	62	9.3e-206	PHI:2027	G4NJL1	TGL1-1	318829	Magnaporthe oryzae	Rice Blast	Oryza sativa (related: rice)	intracellular triacylglycerol lipases	gene deletion: full	unaffected pathogenicity
A3120	56.3	5.23e-106	PHI:2451	I1S3N8	FAEB1	5518	Fusarium graminearum	Fusarium Head Blight	Triticum (related: wheat)	Feruloyl esterase gene family	gene disruption	unaffected pathogenicity
A3126	57.8	1.51e-12	PHI:7319	G4MQ14	CON6	318829	Magnaporthe oryzae	Rice blast	Oryza sativa (related: rice)	Hypothetical protein	gene deletion: full	unaffected pathogenicity
A3131	42.9	4.87e-37	PHI:2147	G5EH97	Erl1	318829	Magnaporthe oryzae	Rice Blast	Oryza sativa (related: rice)	GTPase	gene deletion: full; gene complementation	reduced virulence
A3155	48.6	6.93e-77	PHI:2321	Q4WR83	SidI	746128	Aspergillus fumigatus	Aspergillosis	Mus musculus (related: house mouse)	Acyl-CoA ligase	gene deletion: full; gene complementation	reduced virulence
A3161	63.7	0	PHI:1562	I1RAH4	GzOB002	5518	Fusarium graminearum	Fusarium Ear Blight	Triticum (related: wheat)	transcription factor	gene deletion	lethal
A3171	61.7	6.4e-179	PHI:2538	Q4WXL8	AUR1	746128	Aspergillus fumigatus	Invasive Pulmonary Aspergillosis	Mus musculus (related: house mouse)	Phosphatidyl-inositol:ceramide phosphoinositol transferase	altered gene expression / gene regulation	unaffected pathogenicity
A3172	43.5	2.17e-160	PHI:9142	V6RQ48	FgAP2α (FGSG_09735)	5518	Fusarium graminearum	Fusarium head blight	Triticum aestivum (related: bread wheat)	AP-2 complex subunit alpha	Gene deletion: full; gene complementation	reduced virulence
A3526	46.1	3.31e-43	PHI:6206	F5B5Y4	BbCypC	176275	Beauveria bassiana	white muscardine disease	Galleria mellonella (related: Greater wax moth)	Cyclophilin	gene deletion: full; gene complementation	unaffected pathogenicity
A3527	68.7	6.89e-203	PHI:6607	G4N9W2	ARRDC1	318829	Magnaporthe oryzae	Rice Blast	Oryza sativa (related: rice)	Autophagy-associated alphaarrestin	Gene deletion: full; gene complementation	reduced virulence
A3529	60.7	8.81e-307	PHI:1267	I1RKK7	FGSG_04418	5518	Fusarium graminearum	Fusarium Ear Blight	Triticum (related: wheat)	protein kinase	gene deletion: full	unaffected pathogenicity
A3533	45.7	5.06e-113	PHI:2031	Q0PND3	TGL3-2	318829	Magnaporthe oryzae	Rice Blast	Oryza sativa (related: rice)	intracellular triacylglycerol lipases	gene deletion: full	unaffected pathogenicity
A3541	83.6	2.25e-298	PHI:2387	I1RPR1	ACL2	5518	Fusarium graminearum	Fusarium Head Blight	Triticum (related: wheat)	Adenosine triphosphate (ATP) citrate lyase	gene deletion: full; gene complementation	loss of pathogenicity
A3542	73.2	0	PHI:2386	I1S7N4	ACL1	5518	Fusarium graminearum	Fusarium Head Blight	Triticum (related: wheat)	Adenosine triphosphate (ATP) citrate lyase	gene deletion: full; gene complementation	loss of pathogenicity
A3549	51.1	2.36e-84	PHI:338	Q6X269	CLB2	5270	Ustilago maydis	Corn Smut	Zea mays (related: maize)	B-type Cyclin	altered gene expression / gene regulation	reduced virulence
A3550	67.7	4.47e-153	PHI:1569	I1RCH5	GzOB009	5518	Fusarium graminearum	Fusarium Ear Blight	Triticum (related: wheat)	transcription factor	gene deletion	lethal
A3553	56.6	0	PHI:3206	B0XQN0	Cch1	746128	Aspergillus fumigatus	Invasive Pulmonary Aspergillosis	Mus musculus (related: house mouse)	Calcium homeostasis and signaling	gene deletion: full; gene complementation	reduced virulence
A3555	55.9	5.49e-248	PHI:1551	I1RZG7	GzMyb015	5518	Fusarium graminearum	Fusarium Ear Blight	Triticum (related: wheat)	transcription factor	gene deletion	unaffected pathogenicity
A3557	50.4	1.09e-209	PHI:1579	I1RM25	GzOB019	5518	Fusarium graminearum	Fusarium Ear Blight	Triticum (related: wheat)	transcription factor	gene deletion	unaffected pathogenicity
A3577	70.6	7.55e-304	PHI:1177	I1RKH9	nrc-2	5518	Fusarium graminearum	Fusarium Ear Blight	Triticum (related: wheat)	protein kinase	gene deletion: full	reduced virulence
A3578	51.3	4.84e-149	PHI:280	Q9HF03	CCN1	5207	Cryptococcus neoformans	Cryptococcosis	Mus musculus (related: house mouse)	Cell cycle checkpoint	gene complementation	reduced virulence
A3587	64.5	7.35e-78	PHI:8914	I1S248	FgVPS24 (FGSG_10832)	5518	Fusarium graminearum	Fusarium head blight	Triticum aestivum (related: bread wheat)	ESCRT (Endosomal sorting complexes required for transport) protein	gene deletion: full	lethal
A3599	67.6	3.93e-139	PHI:1659	I1S245	GzCCCH003	5518	Fusarium graminearum	Fusarium Ear Blight	Triticum (related: wheat)	transcription factor	gene deletion	unaffected pathogenicity
A3600	46.8	2.36e-156	PHI:544	Q9P8L8	BCMFS1	40559	Botrytis cinerea	Grey Mold	Solanum lycopersicum (related: tomato)	MFS transporters	gene deletion	unaffected pathogenicity
A3608	65.6	0	PHI:9183	B0XQR1	ssdA (AFUB_010850)	746128	Aspergillus fumigatus	pulmonary aspergillosis	Mus musculus (related: house mouse)	Cell wall biogenesis protein phosphatase	Gene deletion: full; gene complementation	increased virulence (hypervirulence)
A3611	73.7	4.64e-159	PHI:2548	Q4X132	KRR1	746128	Aspergillus fumigatus	Invasive Pulmonary Aspergillosis	Lethal pathogen phenotype	Component of 90S preribosomal particles	altered gene expression / gene regulation	lethal
A3621	44	1.08e-130	PHI:7787	Q88BC5	AldA (PSPTO_0092)	317	Pseudomonas syringae	bacterial speck of tomato	Arabidopsis thaliana (related: thale cress)	Indole-3-acetaldehyde dehydrogenase	Gene disruption	reduced virulence
A3622	78	2.19e-205	PHI:143	P32964	CHT	1682391	Microdochium sorghi	Leaf Spot/Blight	Sorghum bicolor (related: sorghum)	Cyanide hydratase	gene disruption	unaffected pathogenicity
A3630	40.8	2.98e-53	PHI:9150	P60651	speB	562	Escherichia coli	colibacillosis	Gallus gallus (related: chicken)	Agmatinase	gene mutation	unaffected pathogenicity
A3631	49.5	0	PHI:7681	Q4WTJ9	RgsC	746128	Aspergillus fumigatus	invasive pulmonary aspergillosis	Galleria mellonella (related: Greater wax moth)	Regulator of G-protein signaling	Gene deletion: full; Gene complementation	reduced virulence
A3632	54.7	1.16e-25	PHI:4016	Q4WMA6	CfmB	746128	Aspergillus fumigatus	Invasive Pulmonary Aspergillosis	Mus musculus (related: house mouse)	cell-wall proteins	gene deletion: full; gene complementation	unaffected pathogenicity
A3639	50.3	2.18e-102	PHI:5870	I1RJX5	Fgsg04159	5518	Fusarium graminearum	Fusarium Ear Blight	Triticum (related: wheat)	GPCR gene	gene deletion	unaffected pathogenicity
A3646	46.8	2.45e-66	PHI:1649	I1RZ94	GzWing021	5518	Fusarium graminearum	Fusarium Ear Blight	Triticum (related: wheat)	transcription factor	gene deletion	unaffected pathogenicity
A3649	40.5	5.44e-53	PHI:4992	Q5A7M9	rhr2	5476	Candida albicans	Disseminated Candidiasis	Mus musculus (related: house mouse)	Phosphoglycerol Phosphatase	gene mutation	reduced virulence
A3652	50.7	1.42e-180	PHI:3381	W7N2B4	FVEG_12533	117187	Fusarium verticillioides	Ear And Stalk Rot Of Maize	Zea mays (related: maize)	fusaric acid biosynthesis	gene deletion: full	unaffected pathogenicity
A3665	41.3	7.74e-114	PHI:1552	I1S0N5	GzMyb016	5518	Fusarium graminearum	Fusarium Ear Blight	Triticum (related: wheat)	transcription factor	gene deletion	unaffected pathogenicity
A3670	61.9	0	PHI:8521	Q4WSZ7	Kin1	746128	Aspergillus fumigatus	Invasive aspergillosis	Galleria mellonella (related: Greater wax moth)	Serine/threonine protein kinase	gene deletion: full	unaffected pathogenicity
A3678	62.2	0	PHI:296	Q7Z9J3	CZK3	135779	Cercospora zeae-maydis	Maize Grey Leaf Spot	Zea mays (related: maize)	MAP kinase kinase kinase	gene disruption; gene complementation	reduced virulence
A3681	46.2	1.1e-74	PHI:1343	I1RAF0	GzC2H003	5518	Fusarium graminearum	Fusarium Ear Blight	Triticum (related: wheat)	transcription factor	gene deletion	reduced virulence
A3685	49.9	0	PHI:7993	G4MYY5	PoVrl1	318829	Magnaporthe oryzae	Rice Blast	Oryza sativa (related: rice)	Uncharacterized protein	gene deletion: full	unaffected pathogenicity
A3695	55.2	1.56e-257	PHI:9919	P9WPD1	clpB	1773	Mycobacterium tuberculosis	tuberculosis	Homo sapiens (related: human)	Chaperone protein	Gene deletion: full; gene complementation	reduced virulence
A3707	51.3	3.11e-105	PHI:4916	A0A059SVJ2	MfPG1	38448	Monilinia fructicola	Blossom Blight And Fruit Rot	Rosa odorata (related: tea rose)	Endopolygalacturonase	altered gene expression / gene regulation: overexpression	reduced virulence
A3709	66.5	7.09e-239	PHI:9476	N4VLC7	CoTHR4 (Cob_04177)	5465	Colletotrichum orbiculare	anthracnose disease	Cucumis sativus (related: cucumber)	Threonine synthase	Gene deletion: full; gene complementation	reduced virulence
A3713	88.9	2.13e-118	PHI:7009	Q5AND9	arf2	5476	Candida albicans	disseminated candidiasis	Mus musculus (related: house mouse)	Small GTPases of the Arf (ADP-ribosylation factor) family which regulate membrane/protein trafficking	Gene deletion: full; gene complementation	reduced virulence
A3716	51.6	9.53e-141	PHI:5042	Q9X4G0	hmgA	287	Pseudomonas aeruginosa	Opportunistic Infections	Caenorhabditis elegans (related: roundworm)	Homogentisate 1-2-Dioxygenase	gene mutation; gene complementation	reduced virulence
A3732	56	1.32e-178	PHI:6875	J4KQD8	BbVmaH	176275	Beauveria bassiana	white muscardine disease	Galleria mellonella (related: Greater wax moth)	VacuolarATPasesubunitH	Gene mutation; gene complementation	reduced virulence
A3743	51.7	1.14e-42	PHI:1581	I1RPX8	GzOB021	5518	Fusarium graminearum	Fusarium Ear Blight	Triticum (related: wheat)	transcription factor	gene deletion	unaffected pathogenicity
A3745	42.4	7.37e-131	PHI:552	Q96WM9	BcLCC2	40559	Botrytis cinerea	Grey Mold	Arachis hypogaea (related: peanut)	Laccase2	gene deletion	unaffected pathogenicity
A3760	58.8	6.36e-72	PHI:1388	I1RT91	GzC2H051	5518	Fusarium graminearum	Fusarium Ear Blight	Triticum (related: wheat)	transcription factor	gene deletion	unaffected pathogenicity
A3761	63.3	0	PHI:5065	Q4WVG0	pkcA	746128	Aspergillus fumigatus	Invasive Pulmonary Aspergillosis	Mus musculus (related: house mouse)	protein kinase C; cell wall integrity	gene mutation: characterised; gene complementation	unaffected pathogenicity
A3767	47.3	2.55e-129	PHI:2006__PHI:2008	NA
A3776	48.3	5.07e-108	PHI:3226	T2C7K6	pnl1	36651	Penicillium digitatum	Green Mold Rot	Citrus sinensis (related: sweet orange)	pectin lyase	gene deletion: full	reduced virulence
A3778	50.8	2.86e-63	PHI:180	Q00845	PELD	169388	Fusarium solani	Root Rot	Pisum sativum (related: pea)	Pectate lyase	gene disruption; gene complementation	reduced virulence
A3779	47.7	1.12e-108	PHI:9266	V9TM92	FUM6	948311	Fusarium proliferatum	root rot disease	Oryza sativa (related: rice)	Fumonisin C-14,C15-hydroxylase	Gene deletion: full	reduced virulence
A3781	40.5	1.1e-82	PHI:1304	I1RCJ0	GzbHLH005	5518	Fusarium graminearum	Fusarium Ear Blight	Triticum (related: wheat)	transcription factor	gene deletion	reduced virulence
A3782	41.6	2.03e-85	PHI:5042	Q9X4G0	hmgA	287	Pseudomonas aeruginosa	Opportunistic Infections	Caenorhabditis elegans (related: roundworm)	Homogentisate 1-2-Dioxygenase	gene mutation; gene complementation	reduced virulence
A3789	54.5	0	PHI:4230__PHI:8901	NA
A3795	50.7	9.09e-16	PHI:6701	A0A0H6FRN3	gntK	666	Vibrio cholerae	cholera	Oryctolagus cuniculus (related: rabbit)	Thermo-resistant gluconate kinase	Gene mutation; gene complementation	reduced virulence
A3796	93.2	5.58e-207	PHI:6092	I1RC52	FgVps26	5518	Fusarium graminearum	Fusarium Head Blight	Triticum aestivum (related: bread wheat)	Components of retromer	gene deletion: full; gene complementation	reduced virulence
A3818	65.6	1.83e-189	PHI:8588	G4NH84	Moppe1	318829	Magnaporthe oryzae	Rice Blast	Hordeum vulgare (related: barley)	Serine/threonine-protein phosphatase	Gene deletion: full; gene complementation	reduced virulence
A3820	56	3.73e-107	PHI:6391	A0A151V4F3	CDA2	318829	Magnaporthe oryzae	Rice Blast	Oryza sativa (related: rice)	Chitin deacetylase	Gene mutation	unaffected pathogenicity
A3837	68	0	PHI:7154	J5JJ15	spf1	176275	Beauveria bassiana	white muscardine disease	Galleria mellonella (related: Greater wax moth)	Cation-transporting P-type ATPase	Gene deletion: full; gene complementation	reduced virulence
A3839	65.5	1.13e-112	PHI:8590	Q4WGN8	met8 (AFUA_7G05680)	746128	Aspergillus fumigatus	Aspergillosis	Mus musculus (related: house mouse)	Siroheme synthase	Gene deletion: full; gene complementation	unaffected pathogenicity
A3840	49.1	1.84e-205	PHI:1683	I1RK33	GzRad001	5518	Fusarium graminearum	Fusarium Ear Blight	Triticum (related: wheat)	transcription factor	gene deletion	lethal
A3841	74.3	0	PHI:2911	A7F6V9	Ss-pth2	5180	Sclerotinia sclerotiorum	No Data Found	Glycine max (related: soybean)	Peroxysomal Carnitine Acetyl Transferase	gene disruption; gene complementation	reduced virulence
A3842	50.8	1.35e-91	PHI:2959	C5BF98	mdh	67780	Edwardsiella ictaluri	Enteric Septicemia	Ictalurus punctatus (related: channel catfish)	Malate dehydrogenase	gene deletion: partial	reduced virulence
A3848	53.5	6.49e-117	PHI:1288__PHI:6300	NA
A3853	65.3	6.48e-60	PHI:7181	J4W023	cypB	176275	Beauveria bassiana	white muscardine disease	Galleria mellonella (related: Greater wax moth)	Peptidyl-prolyl cis-trans isomerase - putative secretory protein	Gene deletion: full; gene complementation	reduced virulence
A3859	49.9	6.3e-155	PHI:1293__PHI:3853	NA
A3864	99.4	8.57e-247	PHI:4989	W6ZBM1	Ppt1	101162	Bipolaris oryzae	Brown Spot Disease	Oryza sativa (related: rice)	sfp-type 4’-phosphopantetheinyl transferase	gene deletion: full; gene complementation	reduced virulence
A3869	83	2.4e-94	PHI:1571	I1RE76	GzOB011	5518	Fusarium graminearum	Fusarium Ear Blight	Triticum (related: wheat)	transcription factor	gene deletion	unaffected pathogenicity
A3877	46.9	1.36e-157	PHI:1542	I1RE51	GzMyb006	5518	Fusarium graminearum	Fusarium Ear Blight	Triticum (related: wheat)	transcription factor	gene deletion	unaffected pathogenicity
A3879	49	4.94e-87	PHI:7212	A0A0F6AZ26	STM14_1003	28901	Salmonella enterica	Salmonellosis	Mus musculus (related: house mouse)	Putative electron transfer protein alpha subunit	gene deletion: full	reduced virulence
A3880	41.3	0	PHI:1018__PHI:2042	NA
A3889	49.1	8.67e-122	PHI:6124__PHI:5750	NA
A3891	40.7	6.73e-46	PHI:6912	A0A086VCI7	ybtP	562	Escherichia coli	urinary tract infection	Mus musculus (related: house mouse)	ATP Binding Cassette Protein	Gene mutation	reduced virulence
A3898	45.6	1.74e-121	PHI:9064	B8N6C9	cap (AFLA_018930)	5059	Aspergillus flavus	Ear rot in corn and yellow mold in peanuts	Zea mays (related: maize)	Adenylate cyclase-associated protein	Gene mutation	reduced virulence
A3908	71.2	1.4e-62	PHI:5047__PHI:6635	NA
A3910	43.1	3.11e-83	PHI:2661	Q4X0J5	MedA	746128	Aspergillus fumigatus	Invasive Pulmonary Aspergillosis	Galleria mellonella (related: greater wax moth)	Developmental Regulator	gene mutation: characterised; gene complementation	reduced virulence
A3924	45.5	4.18e-97	PHI:5898	I1RHQ4	FGSG_03315	5518	Fusarium graminearum	Fusarium ear blight	Triticum aestivum (related: bread wheat)	protease	Gene deletion: full	unaffected pathogenicity
A3926	49.8	2.3e-113	PHI:3688	Q5AJ90	Fox3p	5476	Candida albicans	Disseminated Candidiasis	Gallus gallus (related: chicken)	3-ketoacyl-CoA thiolases	gene deletion: full	unaffected pathogenicity
A3932	74.9	0	PHI:2062__PHI:3815	NA
A3936	82.4	1.1e-242	PHI:4893	Q4WGK7	aspB	746128	Aspergillus fumigatus	Invasive Pulmonary Aspergillosis	Galleria mellonella (related: greater wax moth)	septin	gene deletion: full; gene complementation	increased virulence (hypervirulence)
A3937	49.3	3.73e-202	PHI:9297	A0A384JDU6	Bcexo70	40559	Botrytis cinerea	grey mould fungus	Solanum lycopersicum (related: Tomato)	Exocyst complex protein	Gene deletion: full; gene complementation	reduced virulence
A3947	82.6	9.48e-215	PHI:4678	B0XR79	AfgpaB	746128	Aspergillus fumigatus	Invasive Pulmonary Aspergillosis	Mus musculus (related: house mouse)	Governs growth and development	gene deletion: full; gene complementation	reduced virulence
A3948	99.7	8.78e-263	PHI:4779	M2SJ60	Cshog1	45130	Bipolaris sorokiniana	Spot Blotch; Common Root Rot	Hordeum vulgare (related: barley)	Mitogen-activated protein kinases	gene deletion: full; gene complementation	unaffected pathogenicity
A3950	43.6	5.44e-125	PHI:9144	I1REC8	FgAP2σ (FGSG_02015)	5518	Fusarium graminearum	Fusarium head blight	Triticum aestivum (related: bread wheat)	Carboxylic ester hydrolase	Gene deletion: full; gene complementation	reduced virulence
A3956	41	3.46e-117	PHI:1552	I1S0N5	GzMyb016	5518	Fusarium graminearum	Fusarium Ear Blight	Triticum (related: wheat)	transcription factor	gene deletion	unaffected pathogenicity
A3960	60.2	3.99e-255	PHI:2094	G4NII5	Yvc1	318829	Magnaporthe oryzae	Rice Blast	Triticum (related: wheat)	Ca2+-permeable channel	altered gene expression / gene regulation: silencing	loss of pathogenicity
A3961	80.3	7.03e-176	PHI:1582	I1RQ81	GzOB022	5518	Fusarium graminearum	Fusarium Ear Blight	Triticum (related: wheat)	transcription factor	gene deletion	unaffected pathogenicity
A3977	77.2	2.64e-24	PHI:3292	A0A077D1S9	AREB	474922	Colletotrichum gloeosporioides	Anthracnose	Solanum lycopersicum (related: tomato)	Regulation of PACC-Dependent Acid-Expressed-Genes and pathogenicity.	gene mutation: characterised; gene complementation	reduced virulence
A3982	62.5	0	PHI:390	Q8TGV2	WdCHS5	5970	Exophiala dermatitidis	Phaeohyphomycosis	Mus musculus (related: house mouse)	Chitin Synthase	gene disruption	reduced virulence
A3983	56.4	0	PHI:2302	G4XVC0	CHS5	318829	Magnaporthe oryzae	Rice Blast	Oryza sativa (related: rice)	Chitin Synthase	gene deletion: full	loss of pathogenicity
A3984	63	1.78e-158	PHI:7223	P0CT09	Moend3	318829	Magnaporthe oryzae	Rice Blast	Hordeum vulgare (related: barley)	Actin cytoskeleton-regulatory complex protein	Gene deletion: full; gene complementation	reduced virulence
A3987	72	0	PHI:2116__PHI:2301	NA
A3988	60.5	1.25e-187	PHI:6126__PHI:5751	NA
A3991	68.4	6.36e-194	PHI:2539	Q4WJ71	CDS1	746128	Aspergillus fumigatus	Invasive Pulmonary Aspergillosis	Lethal pathogen phenotype	CDP-diacyl glycerol synthase	altered gene expression / gene regulation	lethal
A3994	53.5	1.97e-189	PHI:2325__PHI:2502__PHI:5724	NA
A3996	43.5	1.84e-150	PHI:1712	I1RMV9	GzZC027	5518	Fusarium graminearum	Fusarium Ear Blight	Triticum (related: wheat)	transcription factor	gene deletion	unaffected pathogenicity
A3998	92.3	4.06e-162	PHI:566	Q9C1F9	cel2	5017	Bipolaris zeicola	Leaf Spot	Zea mays (related: maize)	Endo-beta-1,4-glucanase	gene disruption	unaffected pathogenicity
A4000	50.3	3.54e-104	PHI:2418__PHI:2419	NA
A4011	43.1	1.79e-164	PHI:6612	G4NCI6	Mocapn9	318829	Magnaporthe oryzae	Rice Blast	Hordeum vulgare (related: barley)	Calpain	Gene mutation; gene complementation	reduced virulence
A4014	69.4	5.41e-258	PHI:3037	I1RE80	FgERG5A	5518	Fusarium graminearum	Fusarium Head Blight	Triticum aestivum (related: bread wheat)	cytochrome P450 61	gene disruption; gene complementation	reduced virulence
A4015	40.1	1.61e-156	PHI:1616	I1RE55	GzssDB001	5518	Fusarium graminearum	Fusarium Ear Blight	Triticum (related: wheat)	transcription factor	gene deletion	unaffected pathogenicity
A4018	63.1	2.08e-88	PHI:1097	I1RE92	FGSG_01974	5518	Fusarium graminearum	Fusarium Ear Blight	Triticum (related: wheat)	Similar to HET-C2 glycolipid transfer protein	gene disruption; gene complementation	reduced virulence
A4022	43.9	6.17e-47	PHI:5366	G4N6P2	MoSyn8	318829	Magnaporthe oryzae	Rice Blast	Hordeum vulgare (related: barley)	Qc-SNARE protein homolog, also plays important roles in growth, conidiation, and pathogenicity.	gene disruption; gene complementation	reduced virulence
A4023	60.6	1.34e-137	PHI:3036	I1RM19	FgERG3B	5518	Fusarium graminearum	Fusarium Head Blight	Triticum aestivum (related: bread wheat)	C-5 sterol desaturase	gene disruption; gene complementation	reduced virulence
A4045	43.5	7.25e-34	PHI:5440	G4N1P8	ABA4	318829	Magnaporthe oryzae	Rice Blast	Oryza sativa (related: rice)	Abscisic Acid production	gene deletion: full	reduced virulence
A4053	44.1	3.03e-84	PHI:9048	I1RM32	FgSpo7 (FGSG_05009)	5518	Fusarium graminearum	Ear rot in corn and yellow mold in peanuts	Zea mays (related: maize)	Protein phosphatase	Gene deletion: full; gene complementation	reduced virulence
A4059	57.9	0	PHI:8925	I1RE91	FgPLD2 (FGSG_01973)	5518	Fusarium graminearum	Fusarium head blight	Zea mays (related: maize)	Phospholipase	gene deletion: full	unaffected pathogenicity
A4061	65.1	0	PHI:1570	I1RE46	GzOB010	5518	Fusarium graminearum	Fusarium Ear Blight	Triticum (related: wheat)	transcription factor	gene deletion	unaffected pathogenicity
A4071	60.3	3.76e-100	PHI:5395	G4N008	MoSec62	318829	Magnaporthe oryzae	Rice Blast	Oryza sativa (related: rice)	Endoplasmic reticulum (ER) membrane transporter for precursors of secretory proteins.	gene disruption	reduced virulence
A4076	74.1	8.36e-318	PHI:2336	O00101	NIA1	13684	Parastagonospora nodorum	Wheat Glume Blotch Disease	Triticum (related: wheat)	Nitrate reductase	gene deletion: partial	unaffected pathogenicity
A4077	59.5	2.65e-243	PHI:393	Q5K2R7	CpCOT1	5111	Claviceps purpurea	Ergot	Secale cereale (related: rye)	Serine/threonine protein kinase	gene deletion; gene complementation	loss of pathogenicity
A4078	41.3	7.78e-28	PHI:3706__PHI:3707	NA
A4081	41.9	1.55e-68	PHI:7520	A0A076ZMY5	VK055_1952	573	Klebsiella pneumoniae	pneumonia	Mus musculus (related: house mouse)	Betaine aldehyde dehydrogenase	gene deletion: full	unaffected pathogenicity
A4087	78.1	4.76e-138	PHI:9200	G4MNM6	MoCKb2 (MGG_05651)	318829	Magnaporthe oryzae	Rice Blast	Oryza sativa (related: rice)	Serine/threonine kinase regulatory subunit	altered gene expression / gene regulation: overexpression	unaffected pathogenicity
A4093	98.6	0	PHI:820	P41388	beta-tubulin	5025	Venturia inaequalis	Apple Scab	No host tests done	beta-tubulin	sequence analysis of sensitive and resistant strains	chemistry target: resistance to chemical
A4095	73.1	1.07e-219	PHI:9360	I1RYQ4	Fgbat1/2 (FGSG_09512)	5518	Fusarium graminearum	Fusarium head blight	Triticum aestivum (related: bread wheat)	Branched-chain-amino-acid aminotransferase	Gene deletion: full; gene complementation	unaffected pathogenicity
A4097	66.2	0	PHI:1246	I1RYQ5	FGSG_09513	5518	Fusarium graminearum	Fusarium Ear Blight	Triticum (related: wheat)	protein kinase	gene deletion: full	unaffected pathogenicity
A4099	56.8	5.36e-70	PHI:8896	A0A1D8PKM5	Pem2 (C3_06570C_A)	5476	Candida albicans	disseminated candidiasis	Mus musculus (related: house mouse)	Phosphatidyl-N-methylethanolamine N-methyltransferase	Gene deletion: full; gene complementation	increased virulence (hypervirulence)
A4109	56	2.85e-147	PHI:1797	I1RSR1	GzZC112	5518	Fusarium graminearum	Fusarium Ear Blight	Triticum (related: wheat)	transcription factor	gene deletion	unaffected pathogenicity
A4116	62.4	3.11e-128	PHI:9199	G4NC35	MoCKb1 (MGG_00446)	318829	Magnaporthe oryzae	Rice Blast	Oryza sativa (related: rice)	Serine/threonine kinase regulatory subunit	altered gene expression / gene regulation: overexpression	unaffected pathogenicity
A4117	60.6	3.08e-194	PHI:9532	E9EYA3	mep2 (MAA_05002)	568076	Metarhizium robertsii	no data found	Hordeum vulgare (related: Barley)	Ammonium permease	Gene mutation	unaffected pathogenicity
A4121	58.5	4.26e-214	PHI:8040__PHI:8047	NA
A4166	47.3	4.33e-228	PHI:803	G4MRP7	MGG_04629	318829	Magnaporthe oryzae	Rice Blast	Oryza sativa (related: rice)	Hypothetical protein	gene disruption	reduced virulence
A4169	40.5	7.68e-84	PHI:2357	E2EAF6	CYP52X1	176275	Beauveria bassiana	No Data Found	Galleria mellonella (related: greater wax moth)	Fatty Acid Hydroxylase Activity; Cytochrome P450 Subfamily	gene deletion: full; gene complementation	reduced virulence
A4172	59.9	1.4e-137	PHI:744	I1RFM6	ADE5	5518	Fusarium graminearum	Fusarium Ear Blight	Hordeum vulgare (related: barley)	Phosphoribosylamine-glycine ligase	gene deletion; gene complementation	reduced virulence
A4177	72.9	1.29e-314	PHI:9425	J9VXU6	itr4 (CNAG_05662)	5207	Cryptococcus neoformans	cryptococcal meningitis	Mus musculus (related: house mouse)	Inositol transporter	gene deletion: full; gene complementation	reduced virulence
A4178	45.2	1.5e-109	PHI:3859	B2W4L0	GLU1	45151	Pyrenophora tritici-repentis	Tan Spot	Triticum aestivum (related: bread wheat)	glucanase gene	altered gene expression / gene regulation: silencing	reduced virulence
A4182	40.5	4.66e-39	PHI:1515	I1RG67	GzHOMEL009	5518	Fusarium graminearum	Fusarium Ear Blight	Triticum (related: wheat)	transcription factor	gene deletion	unaffected pathogenicity
A4184	78.6	2.51e-63	PHI:1543	I1RFQ3	GzMyb007	5518	Fusarium graminearum	Fusarium Ear Blight	Triticum (related: wheat)	transcription factor	gene deletion	unaffected pathogenicity
A4220	53.8	2.08e-48	PHI:1577	I1RK79	GzOB017	5518	Fusarium graminearum	Fusarium Ear Blight	Triticum (related: wheat)	transcription factor	gene deletion	unaffected pathogenicity
A4230	40.9	1.14e-33	PHI:2553	Q5AG40	VPS4	5476	Candida albicans	Candidiasis	Mus musculus (related: house mouse)	Pre-vacuolar protein sorting gene	gene deletion: full; gene complementation	loss of pathogenicity
A4232	72.1	7.06e-66	PHI:8912	I1S297	FgVPS20 (FGSG_10883)	5518	Fusarium graminearum	Fusarium head blight	Triticum aestivum (related: bread wheat)	ESCRT (Endosomal sorting complexes required for transport) protein	Gene deletion: full; gene complementation	reduced virulence
A4263	41.6	1.05e-132	PHI:2377	D2E9W8	DEP3	29001	Alternaria brassicicola	Black Spot	Arabidopsis thaliana (related: thale cress)	Histone Deacetylase Inhibitor	gene disruption; gene complementation	unaffected pathogenicity
A4268	51	5.81e-255	PHI:286	Q874K8	CLC-A	5207	Cryptococcus neoformans	Cryptococcosis	Mus musculus (related: house mouse)	Chloride Channel	gene deletion; gene complementation	reduced virulence
A4271	58.9	8.57e-36	PHI:1464__PHI:8923	NA
A4274	41.3	3.33e-46	PHI:7511	A0A076ZHT9	VK055_1961	573	Klebsiella pneumoniae	pneumonia	Mus musculus (related: house mouse)	Serine 3-dehydrogenase	gene deletion: full	unaffected pathogenicity
A4276	60.3	0	PHI:7152	J4KMX0	pmcB	176275	Beauveria bassiana	white muscardine disease	Galleria mellonella (related: Greater wax moth)	Calcium transporting ATPase	Gene deletion: full; gene complementation	reduced virulence
A4280	40.4	1.34e-190	PHI:6554	Q4WJR9	sB	746128	Aspergillus fumigatus	Invasive pulmonary aspergillosis	Mus musculus (related: house mouse)	Sulfate transporter	gene deletion: full	unaffected pathogenicity
A4283	43.9	4.47e-149	PHI:1988	I1RAP1	GzZC303	5518	Fusarium graminearum	Fusarium Ear Blight	Triticum (related: wheat)	transcription factor	gene deletion	unaffected pathogenicity
A4291	59	5.72e-233	PHI:785	G4NIS9	MGG_04128	318829	Magnaporthe oryzae	Rice Blast	Oryza sativa (related: rice)	Hypothetical protein	gene disruption	reduced virulence
A4294	44.4	7.25e-82	PHI:419	Q7Z8E8	CSH1	5476	Candida albicans	Candidiasis	Mus musculus (related: house mouse)	Cell surface protein	gene disruption; gene complementation	reduced virulence
A4303	42.7	2.01e-111	PHI:7788	Q882F5	AldB (PSPTO_2673)	317	Pseudomonas syringae	bacterial speck of tomato	Arabidopsis thaliana (related: thale cress)	Indole-3-acetaldehyde dehydrogenase	Gene disruption	reduced virulence
A4305	55.5	6.12e-190	PHI:9744	A0A0J9U8I9	FolVPS9 (FOXG_00470)	5507	Fusarium oxysporum	Fusarium wilt	Solanum lycopersicum (related: Tomato)	Hypothetical protein	Gene deletion: full; gene complementation	reduced virulence
A4308	51.1	8.35e-146	PHI:2084	Q524W4	Moatg18	318829	Magnaporthe oryzae	Rice Blast	Oryza sativa (related: rice)	no data found	gene deletion: full	reduced virulence
A4310	58.3	7.76e-205	PHI:2552	Q4WNM3	NOP4	746128	Aspergillus fumigatus	Invasive Pulmonary Aspergillosis	Lethal pathogen phenotype	Nucleolar protein required for ribosome biogenesis	altered gene expression / gene regulation	lethal
A4314	82.1	6.82e-43	PHI:8038__PHI:8045	NA
A4315	46.1	5.02e-238	PHI:9111	E3QQT6	Cgtrpf3	31870	Colletotrichum graminicola	Stalk rot and leaf blight of maize	Zea mays (related: maize)	Transient receptor potential (TRP) channel family protein	Gene deletion: full	unaffected pathogenicity
A4316	40.1	3.77e-71	PHI:6594	Q87WP3	carA	317	Pseudomonas syringae	bacterial speck of tomato	Arabidopsis thaliana (related: thale cress)	Encodes the predicted small chain of carbamoylphosphate synthetase	Gene disruption; gene complementation	reduced virulence
A4326	50.1	3.37e-102	PHI:7975	M7TSY2	Nop53	40559	Botrytis cinerea	Grey Mold Fungus	Brassica rapa (related: field mustard)	Pre-rRNA processing factor	Gene deletion: full; gene complementation	reduced virulence
A4327	41.1	1.06e-37	PHI:7134	G4MWX1	MoRab5B	318829	Magnaporthe oryzae	Rice Blast	Hordeum vulgare (related: barley)	GTP-binding protein	Gene mutation; Altered gene expression/ gene regulation: silencing; gene complementation	reduced virulence
A4331	59.9	3.25e-186	PHI:3095	J5JDI1	Ktr1	176275	Beauveria bassiana	White Muscardine Disease	Galleria mellonella (related: greater wax moth)	glycolipid 2-alpha-mannosyltransferase	gene disruption; gene complementation	unaffected pathogenicity
A4339	99.5	2.07e-160	PHI:571	Q06562	XYL1	5017	Bipolaris zeicola	Leaf Spot	Zea mays (related: maize)	Endo-beta-1,4-xylanase	gene disruption	unaffected pathogenicity
A4350	44.8	4.99e-167	PHI:5624	G4MWP4	FZC30	318829	Magnaporthe oryzae	Rice Blast	Hordeum vulgare (related: barley)	Zn2Cys6 transcription factor	gene deletion: full	unaffected pathogenicity
A4351	74.1	2.48e-199	PHI:5034	G4NHC2	MoADH1	318829	Magnaporthe oryzae	Rice Blast	Oryza sativa (related: rice)	alcohol dehydrogenase	gene mutation	unaffected pathogenicity
A4352	50	4.87e-59	PHI:806	G4NIR9	MGG_04137	318829	Magnaporthe oryzae	Rice Blast	Oryza sativa (related: rice)	Hypothetical protein	gene disruption	reduced virulence
A4353	67.9	0	PHI:1579	I1RM25	GzOB019	5518	Fusarium graminearum	Fusarium Ear Blight	Triticum (related: wheat)	transcription factor	gene deletion	unaffected pathogenicity
A4354	57	2.58e-122	PHI:2382	Q6QIY0	Upa2	5270	Ustilago maydis	Maize Smut Disease	Zea mays (related: maize)	Protein phosphatase	gene disruption	unaffected pathogenicity
A4356	52.9	5.3e-137	PHI:2104	G4NIP8	MGG_04159.5	318829	Magnaporthe oryzae	Rice Blast	Triticum (related: wheat)	Ca2+ exchanger	altered gene expression / gene regulation: silencing	unaffected pathogenicity
A4357	58.3	1.35e-171	PHI:5591	G4MT25	MoNIT4	318829	Magnaporthe oryzae	Rice Blast	Hordeum vulgare (related: barley)	Zn2Cys6 transcription factor	gene deletion: full	unaffected pathogenicity
A4362	75.3	1.29e-171	PHI:2257	Q0UHM8	Pbl1	13684	Parastagonospora nodorum	Glume Blotch	Triticum (related: wheat)	Pantothenate- beta -alanine ligase	gene deletion: full	unaffected pathogenicity
A4364	63.7	0	PHI:1573	I1RFJ2	GzOB013	5518	Fusarium graminearum	Fusarium Ear Blight	Triticum (related: wheat)	transcription factor	gene deletion	lethal
A4366	64.8	9.34e-140	PHI:6259	A0A0E0SEE4	DOHH	5518	Fusarium graminearum	Fusarium head blight	Triticum aestivum (related: bread wheat)	Deoxyhypusine hydroxylase	altered gene expression / gene regulation: overexpression	unaffected pathogenicity
A4375	84.5	5.89e-230	PHI:1133	B9DR51	Lmepi	5022	Leptosphaeria maculans	Phoma Stem Canker	Brassica napus (related: rape)	UDP-4-Galactose epimerase	gene disruption; gene complementation	loss of pathogenicity
A4381	76.7	3.99e-295	PHI:8695	G4N6P6	MoImd4 (MGG_03699)	318829	Magnaporthe oryzae	Rice Blast	Oryza sativa (related: rice)	Inosine-5'-monophosphate dehydrogenase	Gene mutation: characterised	reduced virulence
A4398	56.3	3.38e-132	PHI:1580	I1RM35	GzOB020	5518	Fusarium graminearum	Fusarium Ear Blight	Triticum (related: wheat)	transcription factor	gene deletion	unaffected pathogenicity
A4404	57.6	4.81e-301	PHI:1526	I1S0J3	GzHOMEL036	5518	Fusarium graminearum	Fusarium Ear Blight	Triticum (related: wheat)	transcription factor	gene deletion	unaffected pathogenicity
A4407	92.6	3.25e-300	PHI:115	Q00359	PGX1	5017	Bipolaris zeicola	Leaf Spot	Zea mays (related: maize)	Exopolygalacturonase	gene disruption	unaffected pathogenicity
A4413	40.7	8.62e-114	PHI:8028	Q8MPM3	Tkt	5665	Leishmania mexicana	leishmaniasis	Homo sapiens (related: human)	Transketolase	Gene deletion: full; gene complementation	loss of pathogenicity
A4432	46	1.3e-70	PHI:1369	I1RLS1	GzC2H031	5518	Fusarium graminearum	Fusarium Ear Blight	Triticum (related: wheat)	transcription factor	gene deletion	unaffected pathogenicity
A4438	55.8	1.55e-248	PHI:4973	Q6WIH1	MEP4	523103	Trichophyton mentagrophytes	Ringworm	Cavia porcellus (related: domestic guinea pig)	Metalloprotease	gene disruption	reduced virulence
A4439	55.3	1.16e-98	PHI:7113	G4N6R6	MoERR2	318829	Magnaporthe oryzae	Rice Blast	Oryza sativa (related: rice)	Endoplasmic reticulum retention receptor required for function and integrity of ER	gene deletion: full	unaffected pathogenicity
A4443	63.9	4.42e-113	PHI:3213	G4N8Y3	MoCDIP1	318829	Magnaporthe oryzae	Rice Blast	Nicotiana benthamiana (no common name found)	Effector (plant avirulence determinant)	functional test in host: transient expression	effector (plant avirulence determinant)
A4450	44.1	5.37e-71	PHI:2451	I1S3N8	FAEB1	5518	Fusarium graminearum	Fusarium Head Blight	Triticum (related: wheat)	Feruloyl esterase gene family	gene disruption	unaffected pathogenicity
A4458	48.7	9.24e-307	PHI:7123	A0A098DK45	Fgvps39	5518	Fusarium graminearum	Fusarium head blight	Zea mays (related: maize)	Involved in vesicle trafficking from early or late endosomes to vacuoles	Gene deletion: full; gene complementation	reduced virulence
A4462	41.3	5.57e-47	PHI:2849	Q99174	cutA	169388	Fusarium solani	Storage Rots	Cucurbita moschata (related: crookneck pumpkin)	Cutinase	gene deletion: full	unaffected pathogenicity
A4464	72.3	8.16e-60	PHI:1599	I1RZ39	GzOB039	5518	Fusarium graminearum	Fusarium Ear Blight	Triticum (related: wheat)	transcription factor	gene deletion	unaffected pathogenicity
A4469	52	2.1e-39	PHI:4885	G4MTK9	MoYpd1p	318829	Magnaporthe oryzae	Rice Blast	Oryza sativa (related: rice)	Mediator of osmotic stress and in the mode of action of the phenylpyrrole fludioxonil.	gene deletion: full; gene complementation	loss of pathogenicity
A4470	55.5	1.4e-163	PHI:6261	G4YQK3	PsAAT3	67593	Phytophthora sojae	soybean stem and root rot	Glycine max (related: soybean)	Aspartate aminotransferase	altered gene expression / gene regulation: silencing	reduced virulence
A4477	71	1.35e-55	PHI:2016	G4NCA2	PTH2	318829	Magnaporthe oryzae	Rice Blast	Hordeum vulgare (related: barley)	Peroxisomal carnitine acetyl transferase; lipid reserve mobilization	gene disruption	loss of pathogenicity
A4490	66.5	3.29e-240	PHI:7653	Q4WLR6	trpA	746128	Aspergillus fumigatus	Invasive pulmonary aspergillosis	Mus musculus (related: house mouse)	Anthranilate synthase component I	Gene deletion: full; Gene complementation	reduced virulence
A4492	50	4.64e-13	PHI:3348	Q2FID9	nfu	1280	Staphylococcus aureus	Skin Infections; Food Poisoning; Respiratory Diseases	Mus musculus (related: house mouse)	aids in the maturation of Iron-Sulphur proteins	gene deletion: full; gene complementation	reduced virulence
A4510	59.9	0	PHI:2969	Q4WCZ1	argEF	746128	Aspergillus fumigatus	Invasive Pulmonary Aspergillosis	Galleria mellonella (related: greater wax moth)	Acetylglutamate kinase and acetylglutamyl-phosphate-reductase	gene disruption; gene complementation	reduced virulence
A4515	97.7	0	PHI:2259	G8DNT1	AAR1	45130	Bipolaris sorokiniana	Spot Blotch Disease	Hordeum vulgare (related: barley)	Alpha-aminoadipate reductase	gene deletion: full	reduced virulence
A4526	49.1	5.49e-46	PHI:3237	B0YDG4	ctrA2	746128	Aspergillus fumigatus	Pulmonary Aspergillosis	Mus musculus (related: house mouse)	copper transporters	gene deletion: full	unaffected pathogenicity
A4527	44.8	7.14e-168	PHI:1236	I1RYF8	FGSG_09408	5518	Fusarium graminearum	Fusarium Ear Blight	Triticum (related: wheat)	protein kinase	gene deletion: full	lethal
A4532	51	2.12e-233	PHI:9227	P27550	acs	562	Escherichia coli	avian colisepticemia	Mus musculus (related: house mouse)	Acetyl-coenzyme A synthetase	gene mutation; gene complementation	unaffected pathogenicity
A4534	46	6.48e-158	PHI:477	Q59RB8	ICL1	5476	Candida albicans	Candidiasis	Mus musculus (related: house mouse)	Isocitrate lyase	gene deletion	reduced virulence
A4536	40.7	8.9e-184	PHI:191	Q99324	TOM1	39703	Septoria lycopersici	Leaf Spot	Solanum lycopersicum (related: tomato)	Tomatinase	gene disruption	unaffected pathogenicity
A4544	56.9	1.41e-186	PHI:502	P04046	ADE4	4932	Saccharomyces cerevisiae	No Data Found	Mus musculus (related: house mouse)	Amidophosphoribosyltransferase	gene deletion	reduced virulence
A4545	40.3	3.74e-95	PHI:8863	B5F8I0	ArgD	28901	Salmonella enterica	Infections	Mus musculus (related: house mouse)	Acetylornithine/succinyldiaminopimelate aminotransferase	Gene mutation	reduced virulence
A4547	59.1	3.86e-178	PHI:6228	E3QNW8	KRE6	31870	Colletotrichum graminicola	Stalk rot and leaf blight of maize	Zea mays (related: maize)	beta-1,6-glucan synthesis	altered gene expression / gene regulation: silencing	reduced virulence
A4560	42	2.86e-80	PHI:4732	Q5NH02	FTT0673p/prsAp	263	Francisella tularensis	Tularemia	Mus musculus (related: house mouse)	ribose phosphate pyrophosphokinase	gene mutation	unaffected pathogenicity
A4575	41.5	2.73e-81	PHI:8538	G4NFA2	MoSNF7 (MGG_04174)	318829	Magnaporthe oryzae	Rice blast	Hordeum vulgare (related: barley)	SNF7 family protein involved in endocytosis and autophagy	Gene deletion: full; gene complementation	reduced virulence
A4583	41.5	2.01e-78	PHI:9524	A0A1D8PP43	ADH1	5476	Candida albicans	disseminated candidiasis	Galleria mellonella (related: Greater wax moth)	Alcohol dehydrogenase	Gene deletion: full; gene complementation	reduced virulence
A4584	99.4	0	PHI:4778	M2TIY7	Csste11	45130	Bipolaris sorokiniana	Spot Blotch; Common Root Rot	Hordeum vulgare (related: barley)	MAPK kinase kinase	gene deletion: full; gene complementation	loss of pathogenicity
A4594	77.1	9.11e-253	PHI:1289	I1RKK5	FGSG_04416	5518	Fusarium graminearum	Fusarium Ear Blight	Triticum (related: wheat)	protein kinase	gene deletion: full	unaffected pathogenicity
A4595	74.2	8.97e-53	PHI:2293	B0XTA5	cycA	746128	Aspergillus fumigatus	Aspergillosis	Mus musculus (related: house mouse)	Mitochondrial respiration	gene disruption	reduced virulence
A4596	92.4	0	PHI:365__PHI:2267	NA
A4609	52.5	3.36e-52	PHI:3936	A7EB00	Ss-caf1	5180	Sclerotinia sclerotiorum	White Mold or Stem Rot	Glycine max (related: soybean)	encodes a secretory protein with a putative Ca2+ binding EF-hand motif	gene disruption; gene complementation	loss of pathogenicity
A4620	41.9	3.17e-132	PHI:1579	I1RM25	GzOB019	5518	Fusarium graminearum	Fusarium Ear Blight	Triticum (related: wheat)	transcription factor	gene deletion	unaffected pathogenicity
A4622	63	4.76e-214	PHI:200	Q9C1T0	ARG1	5507	Fusarium oxysporum	Vascular Wilt	Solanum lycopersicum (related: tomato)	Argininosuccinate lyase	gene disruption; gene complementation	reduced virulence
A4626	48.7	2.52e-74	PHI:429	Q8J0E2	ClPLS1	290576	Colletotrichum lindemuthianum	Anthracnose	Phaseolus vulgaris (related: kidney bean)	Tetraspanin	gene deletion; gene complementation	loss of pathogenicity
A4627	64.1	4.52e-66	PHI:2188	G4NJ14	MoMCM1	318829	Magnaporthe oryzae	Rice Blast	Hordeum vulgare (related: barley)	no data found	gene deletion: full	loss of pathogenicity
A4629	44	1.51e-29	PHI:174	O93806	GNA1	5476	Candida albicans	Candidiasis	Mus musculus (related: house mouse)	Glucosamine-6-phosphate acetyltransferase	gene disruption; gene complementation	reduced virulence
A4638	52	5.75e-71	PHI:9703	O94072	VMA4	5476	Candida albicans	disseminated candidiasis	Mus musculus (related: house mouse)	Vacuolar H -ATPase complex	Gene deletion: full; gene complementation	loss of pathogenicity
A4663	40.8	1.69e-105	PHI:8971	Q59TZ8	Caglk1	5476	Candida albicans	disseminated candidiasis	Mus musculus (related: house mouse)	Hypothetical glucokinase	Gene deletion: full	unaffected pathogenicity
A4667	40.2	1.57e-71	PHI:7812	J9VJ31	Mgt1 (CNAG_03901)	5207	Cryptococcus neoformans	fungal meningitis	Mus musculus (related: house mouse)	Mg transporter	gene deletion: full	unaffected pathogenicity
A4674	63.9	0	PHI:4230__PHI:8901	NA
A4693	53.2	3.65e-177	PHI:4966	F9WWR1	sdi1	1047171	Zymoseptoria tritici	Septoria Tritici Blotch	Triticum aestivum (related: bread wheat)	Succinate dehydrogenase	gene disruption	unaffected pathogenicity
A4695	56.2	3.65e-290	PHI:7123	A0A098DK45	Fgvps39	5518	Fusarium graminearum	Fusarium head blight	Zea mays (related: maize)	Involved in vesicle trafficking from early or late endosomes to vacuoles	Gene deletion: full; gene complementation	reduced virulence
A4696	71.8	0	PHI:2517	Q4X0J6	TRPS	746128	Aspergillus fumigatus	Invasive Pulmonary Aspergillosis	Lethal pathogen phenotype	Tryptophan synthase	altered gene expression / gene regulation	lethal
A4703	42	2.44e-119	PHI:890	G4MPA8	MGG_07015	318829	Magnaporthe oryzae	Rice Blast	Oryza sativa (related: rice)	Hypothetical protein	gene disruption	reduced virulence
A4713	51.5	0	PHI:494	Q4WPX2	PPOA	746128	Aspergillus fumigatus	Aspergillosis	Mus musculus (related: house mouse)	Fatty acid oxygenase	altered gene expression / gene regulation: silencing	increased virulence (hypervirulence)
A4725	51.9	1.27e-152	PHI:434	P0C954	GEL2	746128	Aspergillus fumigatus	Aspergillosis	Mus musculus (related: house mouse)	Beta-1,3-glucanosyltransferase	gene deletion; gene complementation	reduced virulence
A4729	89	1.45e-213	PHI:2382	Q6QIY0	Upa2	5270	Ustilago maydis	Maize Smut Disease	Zea mays (related: maize)	Protein phosphatase	gene disruption	unaffected pathogenicity
A4734	54	6.03e-157	PHI:2441	F9XJV5	MgAlg2	1047171	Zymoseptoria tritici	Leaf Blotch	Triticum (related: wheat)	Alpha-1,2-mannosyltransferase	gene deletion: full; gene complementation	loss of pathogenicity
A4737	63.9	3.18e-110	PHI:3835	V6QUU6	Fgrho4	5518	Fusarium graminearum	Fusarium Head Blight	Triticum aestivum (related: bread wheat)	Rho GTPases	gene deletion; gene complementation	reduced virulence
A4739	67.6	1.43e-76	PHI:5819	I1RYC5	Fgsg09370	5518	Fusarium graminearum	Fusarium Ear Blight	Triticum (related: wheat)	GPCR gene	gene deletion	unaffected pathogenicity
A4742	68.1	0	PHI:6555	Q4WZV9	sF	746128	Aspergillus fumigatus	Invasive pulmonary aspergillosis	Mus musculus (related: house mouse)	Sulfite reductase	gene deletion: full	unaffected pathogenicity
A4759	58.1	2.08e-163	PHI:9740	Q4ICI6	FgSvf1 (FGSG_05072)	5518	Fusarium graminearum	Fusarium head blight	Triticum aestivum (related: bread wheat)	Survival factor 1	altered gene expression / gene regulation: overexpression	unaffected pathogenicity
A4776	44	6.09e-127	PHI:2182	B6VCT6	MoAtg4	318829	Magnaporthe oryzae	Rice Blast	Hordeum vulgare (related: barley)	Cysteine protease	gene deletion: full; gene complementation	loss of pathogenicity
A4778	92.4	6.99e-78	PHI:1468	Q4HTT1	GzCCAAT008	5518	Fusarium graminearum	Fusarium Ear Blight	Triticum (related: wheat)	transcription factor	gene deletion	unaffected pathogenicity
A4794	54.8	1.08e-127	PHI:6898	Q4I6S5	FgMon1	5518	Fusarium graminearum	Fusarium head blight	Triticum aestivum (related: bread wheat)	Trafficking protein	Gene mutation; gene complementation	reduced virulence
A4799	48.3	1.82e-144	PHI:9867	A0A0D1E191	Pdi (UMAG_10156)	5270	Ustilago maydis	smut disease	Zea mays (related: maize)	Protein disulfide-isomerase	Gene mutation; gene complementation	reduced virulence
A4835	51.4	1.05e-187	PHI:9110	E3QXS6	Cgtrpf2	31870	Colletotrichum graminicola	Stalk rot and leaf blight of maize	Zea mays (related: maize)	Transient receptor potential (TRP) channel family protein	Gene deletion: full	unaffected pathogenicity
A4844	57.1	1.2e-72	PHI:6609	Q5ZUD9	ClpP	446	Legionella pneumophila	Legionnaires’ disease	Mus musculus (related: house mouse)	Involved in various cellular processes as well as virulence in bacteria	Gene mutation; gene complementation	reduced virulence
A4867	41.3	0	PHI:2167	G4N1A3	EXP5	318829	Magnaporthe oryzae	Rice Blast	Hordeum vulgare (related: barley)	no data found	gene disruption; gene complementation	reduced virulence
A4869	51.4	1.52e-154	PHI:5236	A0A0D2XVZ5	Dnj1	5507	Fusarium oxysporum	Fusarium Wilt	Solanum lycopersicum (related: tomato)	no data found	gene deletion: full; gene complementation	reduced virulence
A4881	41	1.11e-52	PHI:7214	A0A0F6AZ27	STM14_1005	28901	Salmonella enterica	Salmonellosis	Mus musculus (related: house mouse)	Putative acyl-CoA dehydrogenase	gene deletion: full	reduced virulence
A4883	56.4	5.33e-136	PHI:3226	T2C7K6	pnl1	36651	Penicillium digitatum	Green Mold Rot	Citrus sinensis (related: sweet orange)	pectin lyase	gene deletion: full	reduced virulence
A4910	51.4	9.63e-180	PHI:3457	J9VMW8	PHO84	5207	Cryptococcus neoformans	Cryptococcosis	Mus musculus (related: house mouse)	Phosphate Acquisition and Storage	gene deletion: full	reduced virulence
A4916	60.4	1e-54	PHI:4084__PHI:9785	NA
A4917	75.8	8.66e-99	PHI:8041__PHI:8048	NA
A4923	49	1.73e-110	PHI:9902	A0A384JVF6	Bcser1 (Bcin10g02530)	40559	Botrytis cinerea	grey mold and rot disease	Solanum lycopersicum (related: Tomato)	Subtilisin-like protease	Gene deletion: full; gene complementation	reduced virulence
A4934	90.8	2.62e-127	PHI:6703	T0LLS6	CgRhoB	474922	Colletotrichum gloeosporioides	poplar anthracnose	Populus x beijingensis (no common name found)	Rho GTPase protein	Gene disruption; gene complementation	reduced virulence
A4941	41.1	1.03e-109	PHI:1579	I1RM25	GzOB019	5518	Fusarium graminearum	Fusarium Ear Blight	Triticum (related: wheat)	transcription factor	gene deletion	unaffected pathogenicity
A4946	49.6	7.56e-236	PHI:1247	I1S0G8	FGSG_10196	5518	Fusarium graminearum	Fusarium Ear Blight	Triticum (related: wheat)	protein kinase	gene deletion: full	unaffected pathogenicity
A4953	40.7	3.04e-56	PHI:9444	J4VZT4	Bbakr1 (XP_008600433.1)	176275	Beauveria bassiana	white muscardine disease	Galleria mellonella (related: Greater wax moth)	Aldo/keto reductase	altered gene expression / gene regulation: overexpression	unaffected pathogenicity
A4974	72.3	6.19e-239	PHI:413	Q5GFD3	MPD1	13684	Parastagonospora nodorum	Glume Blotch	Triticum (related: wheat)	Mannitol 1-phosphate dehydrogenase	gene disruption	unaffected pathogenicity
A4975	51.8	1.12e-170	PHI:7706	A0A290WI18	VEDA_05196	27337	Verticillium dahliae	vascular wilt	Lactuca sativa (related: garden lettuce)	Major facilitator superfamily	Other evidence: Transgenes	unaffected pathogenicity
A4980	50.7	0	PHI:2161	G4NGK7	2024-09-01	318829	Magnaporthe oryzae	Rice Blast	Oryza sativa (related: rice)	Cytokinesis	gene mutation: characterised	loss of pathogenicity
A4988	53.2	1.46e-122	PHI:547	Q6IVV6	CEL5A	40559	Botrytis cinerea	Grey Mold	Gerbera (no common name found)	endo-beta-1,4-xylanase	gene disruption	unaffected pathogenicity
A4990	56.5	1.05e-199	PHI:7173	G2XIG8	HiC-15	27337	Verticillium dahliae	vascular wilt	Gossypium hirsutum (related: cotton)	Isotrichodermin C-15 hydroxylase	Gene mutation	reduced virulence
A4994	66.7	4.66e-138	PHI:7756	E9EJG5	Mrpct (MAA_00035)	568076	Metarhizium robertsii	no data found	Bombyx mori (related: domestic silkworm)	Putative phosphocholine cytidylyltransferase	Gene deletion: full; gene complementation	reduced virulence
A4997	93.1	1.08e-268	PHI:1083__PHI:2272	NA
A5012	44.4	1.49e-262	PHI:5393	A0A016PTV5	GLX	5518	Fusarium graminearum	Maize Ear Rot	Triticum aestivum (related: bread wheat)	CWP2 antigen	gene disruption; gene complementation	reduced virulence
A5018	77.3	0	PHI:442	I1S241	MSY1	5518	Fusarium graminearum	Fusarium Ear Blight	Triticum aestivum (related: bread wheat)	Methionine synthase	gene deletion; gene complementation	reduced virulence
A5031	82.4	1.16e-207	PHI:6411	I1RPQ7	FgCdc10	5518	Fusarium graminearum	Fusarium head blight	Triticum aestivum (related: bread wheat)	cell division control protein	gene deletion: full; gene complementation	unaffected pathogenicity
A5048	43.7	1.35e-146	PHI:3708	G2XBR1	VdSSP1	27337	Verticillium dahliae	Wilt Disease	Gossypium hirsutum (related: cotton)	secreted protein gene	gene deletion: full; gene complementation	reduced virulence
A5049	53.7	1.87e-194	PHI:1624	I1SAP7	GzJUM006	5518	Fusarium graminearum	Fusarium Ear Blight	Triticum (related: wheat)	transcription factor	gene deletion	unaffected pathogenicity
A5051	64.2	1.05e-82	PHI:6093	I1RD63	FgVps29	5518	Fusarium graminearum	Fusarium Head Blight	Triticum aestivum (related: bread wheat)	Components of retromer	gene deletion: full; gene complementation	reduced virulence
A5058	61.8	6.63e-63	PHI:5191	G4N1N6	TPX1	318829	Magnaporthe oryzae	Rice Blast	Oryza sativa (related: rice)	Peroxiredoxin peroxidase	gene deletion: full	reduced virulence
A5070	54.3	1.86e-112	PHI:9039	I1S2J6	fgm2 (FGSG_10992)	5518	Fusarium graminearum	Fusarium head blight	Triticum aestivum (related: bread wheat)	Deacetylase	Gene deletion: full	reduced virulence
A5072	65.4	1.81e-118	PHI:5765__PHI:9049	NA
A5076	91.7	6.3e-93	PHI:1604	I1S1V9	GzOB045	5518	Fusarium graminearum	Fusarium Ear Blight	Triticum (related: wheat)	transcription factor	gene deletion	unaffected pathogenicity
A5080	65.4	4.2e-161	PHI:5187	A4QVH4	MoCCP1	318829	Magnaporthe oryzae	Rice Blast	Oryza sativa (related: rice)	Class I peroxidase	gene deletion: full	reduced virulence
A5084	48.3	8.33e-186	PHI:1689	I1S018	GzZC004	5518	Fusarium graminearum	Fusarium Ear Blight	Triticum (related: wheat)	transcription factor	gene deletion	unaffected pathogenicity
A5086	55.8	2.25e-168	PHI:4904	C4YR40	Glr1	5476	Candida albicans	Disseminated Candidiasis	Galleria mellonella (related: greater wax moth)	Glutathione recycling enzymes/ glutathione reductase	gene disruption; gene complementation	reduced virulence
A5092	51.8	2.07e-159	PHI:343	Q6B971	CPRGS-1	5116	Cryphonectria parasitica	Chestnut Blight	Castanea dentata (related: american chestnut)	G-protein signalling molecule	gene deletion	loss of pathogenicity
A5095	58.3	1.72e-120	PHI:1251	I1RD19	FGSG_01506	5518	Fusarium graminearum	Fusarium Ear Blight	Triticum (related: wheat)	protein kinase	gene deletion: full	unaffected pathogenicity
A5100	47.6	8.58e-131	PHI:2145__PHI:9180	NA
A5107	54.8	1.29e-211	PHI:1447	I1RUP1	GzGATA005	5518	Fusarium graminearum	Fusarium Ear Blight	Triticum (related: wheat)	transcription factor	gene deletion	unaffected pathogenicity
A5112	42.9	1.38e-87	PHI:9360	I1RYQ4	Fgbat1/2 (FGSG_09512)	5518	Fusarium graminearum	Fusarium head blight	Triticum aestivum (related: bread wheat)	Branched-chain-amino-acid aminotransferase	Gene deletion: full; gene complementation	unaffected pathogenicity
A5124	41.4	1.01e-92	PHI:1651	I1S0U2	GzWing023	5518	Fusarium graminearum	Fusarium Ear Blight	Triticum (related: wheat)	transcription factor	gene deletion	unaffected pathogenicity
A5130	56.7	3.33e-103	PHI:5800	I1S3J8	Fgsg11385	5518	Fusarium graminearum	Fusarium Ear Blight	Triticum (related: wheat)	GPCR gene	gene deletion	unaffected pathogenicity
A5135	72.9	3.7e-225	PHI:1203	I1S050	(Sc Yck1/2/3)	5518	Fusarium graminearum	Fusarium Ear Blight	Triticum (related: wheat)	protein kinase	gene deletion: full	reduced virulence
A5140	50.9	3.36e-57	PHI:1419	I1S0X7	GzC2H086	5518	Fusarium graminearum	Fusarium Ear Blight	Triticum (related: wheat)	transcription factor	gene deletion	unaffected pathogenicity
A5143	50.1	1.31e-186	PHI:2964	G7TM01	AsnB	347	Xanthomonas oryzae	Leaf Blight	Oryza sativa (related: rice)	Asparagine synthetase	gene mutation	reduced virulence
A5144	50.9	1.06e-98	PHI:5783	I1RW42	Fgsg08496	5518	Fusarium graminearum	Fusarium Ear Blight	Triticum (related: wheat)	GPCR gene	gene deletion	unaffected pathogenicity
A5149	73.8	4.93e-146	PHI:3976	G4NC97	MoIlv6	318829	Magnaporthe oryzae	Rice Blast	Hordeum vulgare (related: barley)	Acetolactate synthases	gene disruption; gene complementation	loss of pathogenicity
A5152	40.3	1.91e-38	PHI:3378	G9JLA8	Plegl1	285811	Pseudopyrenochaeta lycopersici	Corky Root Rot Of Tomato	Solanum lycopersicum (related: tomato)	lytic polysaccharide monooxygenase	gene deletion: full	unaffected pathogenicity
A5162	41.1	1.59e-50	PHI:6223	G4NAJ8	MoYvh1	318829	Magnaporthe oryzae	Rice Blast	Oryza sativa (related: rice)	Protein Phosphatase	gene deletion: full; gene complementation	reduced virulence
A5166	44.3	4.03e-28	PHI:10068	A0A0F6B5R1	STM14_RS15275	28901	Salmonella enterica	Infections	Lactuca sativa (related: garden lettuce)	Formate hydrogenlyase complex iron-sulfur subunit	Gene deletion: full	unaffected pathogenicity
A5169	70.6	9.52e-168	PHI:2970	Q4WNW5	argB	746128	Aspergillus fumigatus	Invasive Pulmonary Aspergillosis	Galleria mellonella (related: greater wax moth)	Ornithine transcarbamoyl transferase	gene disruption; gene complementation	unaffected pathogenicity
A5172	42.3	3.47e-34	PHI:2432	I1RKA4	FgRgsA	5518	Fusarium graminearum	Fusarium Head Blight	Triticum (related: wheat)	Regulators of G protein	gene deletion: full; gene complementation	reduced virulence
A5181	71.4	1.18e-195	PHI:4471	Q4WTH5	PtcB	746128	Aspergillus fumigatus	Invasive Pulmonary Aspergillosis	Mus musculus (related: house mouse)	phosphatase	gene deletion: full; gene complementation	loss of pathogenicity
A5183	48.1	2.05e-223	PHI:4495	G4MPB7	Bud6p	318829	Magnaporthe oryzae	Rice Blast	Oryza sativa (related: rice)	Bud site selection or actin interacting protein	gene deletion: full	unaffected pathogenicity
A5185	53.3	3.45e-154	PHI:6713	G4MWC3	gel3	318829	Magnaporthe oryzae	Blast disease	Hordeum vulgare (related: barley)	beta‐1,3‐glucanosyltransferase	Gene mutation	unaffected pathogenicity
A5194	74.2	3.64e-193	PHI:7654	Q4WJ77	aroB	746128	Aspergillus fumigatus	Invasive pulmonary aspergillosis	Mus musculus (related: house mouse)	Chorismate synthase	Gene deletion: full; Gene complementation	reduced virulence
A5196	79.3	0	PHI:2533	Q4WLT4	FKS1	746128	Aspergillus fumigatus	Invasive Pulmonary Aspergillosis	Lethal pathogen phenotype	Beta 1,3 Glucan synthase	altered gene expression / gene regulation	lethal
A5199	48.4	1.36e-317	PHI:8876	Q4WNQ3	gefB (Afu4g06570)	746128	Aspergillus fumigatus	pulmonary aspergillosis	Mus musculus (related: house mouse)	Ras guanine-nucleotide exchange protein, putative	Promoter mutation	loss of pathogenicity
A5202	41.6	3.11e-36	PHI:1325	I1RMI1	GzbZIP007	5518	Fusarium graminearum	Fusarium Ear Blight	Triticum (related: wheat)	transcription factor	gene deletion	reduced virulence
A5208	43.4	4.68e-93	PHI:5078	G2WYW6	VdCrz1	27337	Verticillium dahliae	Vascular Wilt	Cotinus coggygria (related: smokebush)	Transcriptional regulator	gene deletion: full; gene complementation	reduced virulence
A5237	56.2	1.49e-138	PHI:8867	Q59QB4	vcx1	5476	Candida albicans	disseminated candidiasis	Mus musculus (related: house mouse)	H+/Ca2+ exchanger	Gene deletion: full; gene complementation	unaffected pathogenicity
A5248	43.8	1.06e-63	PHI:469	Q9UW18	TOXG	5017	Bipolaris zeicola	Leaf Spot	Zea mays (related: maize)	Alanine racemase	gene disruption; gene complementation	reduced virulence
A5256	40.2	1.29e-68	PHI:432__PHI:4212__PHI:4242	NA
A5258	68.1	0	PHI:1552	I1S0N5	GzMyb016	5518	Fusarium graminearum	Fusarium Ear Blight	Triticum (related: wheat)	transcription factor	gene deletion	unaffected pathogenicity
A5261	88.6	0	PHI:412__PHI:3838__PHI:3930	NA
A5271	56	6.08e-117	PHI:6795	Q5ANA8	CaMCA1	5476	Candida albicans	disseminated candidiasis	Mus musculus (related: house mouse)	Metacaspase-1	Gene mutation	reduced virulence
A5275	68.2	0	PHI:9540	Q4WXH8	cysB	746128	Aspergillus fumigatus	pulmonary aspergillosis	Galleria mellonella (related: Greater wax moth)	Cysteine synthase	Gene deletion: full; gene complementation	unaffected pathogenicity
A5286	97.6	0	PHI:2260	G8DNT0	PKS1	45130	Bipolaris sorokiniana	Spot Blotch Disease	Hordeum vulgare (related: barley)	Polyketide synthase	gene deletion: full	unaffected pathogenicity
A5287	91.7	0	PHI:2506	G3F820	Amr1	29001	Alternaria brassicicola	Black Spot	Brassica oleracea (no common name found)	Putative transcription factor	gene deletion: full	increased virulence (hypervirulence)
A5288	96.4	2.06e-177	PHI:2312__PHI:2844	NA
A5290	56.4	7.8e-193	PHI:9552	G4NE07	Mogga1	318829	Magnaporthe oryzae	Rice Blast	Hordeum vulgare (related: barley)	ADP-ribosylation factor-binding protein	gene deletion: full; gene complementation	reduced virulence
A5294	48.9	1.13e-167	PHI:2357	E2EAF6	CYP52X1	176275	Beauveria bassiana	No Data Found	Galleria mellonella (related: greater wax moth)	Fatty Acid Hydroxylase Activity; Cytochrome P450 Subfamily	gene deletion: full; gene complementation	reduced virulence
A5298	54.6	7.13e-44	PHI:2978	G4N5V2	MoCel12A	318829	Magnaporthe oryzae	Rice Blast	Oryza sativa (related: rice)	Endo-1,3-1,4- beta -glucanases in GH family 12	gene deletion: partial	unaffected pathogenicity
A5305	46.2	4.38e-67	PHI:2841	F6K8L6	CnSEC14-2	5207	Cryptococcus neoformans	No Data Found	Mus musculus (related: house mouse)	Secretion of phospholipase B1	gene disruption; gene complementation	unaffected pathogenicity
A5313	51.5	2e-259	PHI:1451	I1RQL1	GzGH	5518	Fusarium graminearum	Fusarium Ear Blight	Triticum (related: wheat)	transcription factor	gene deletion	unaffected pathogenicity
A5329	63	8.88e-109	PHI:59	P87025	THR1	5462	Colletotrichum lagenaria	Anthracnose	Cucumis sativus (related: cucumber)	Reductase	gene disruption	reduced virulence
A5331	70.4	2.07e-181	PHI:2306	Q6Q487	clxA	746128	Aspergillus fumigatus	Aspergillosis	Mus musculus (related: house mouse)	Lectin chaperone	gene deletion: full; gene complementation	unaffected pathogenicity
A5337	53.7	9.43e-113	PHI:6265	C0NFK7	Eng1	5037	Histoplasma capsulatum	histoplasmosis	Mus musculus (related: house mouse)	Secreted -(1,3)-glucanase	altered gene expression / gene regulation: silencing	reduced virulence
A5338	73.4	1.25e-208	PHI:2529	Q4WCL5	ERG10	746128	Aspergillus fumigatus	Invasive Pulmonary Aspergillosis	Lethal pathogen phenotype	Acetyl-CoA acetyl-transferase	altered gene expression / gene regulation	lethal
A5343	55.3	5.45e-299	PHI:4603	Q4WQI8	KexB	746128	Aspergillus fumigatus	Invasive Pulmonary Aspergillosis	Mus musculus (related: house mouse)	Kexin-like endoprotease	gene deletion: full; gene complementation	reduced virulence
A5350	79.5	8.72e-60	PHI:6443	Q4WK36	hapC	746128	Aspergillus fumigatus	invasive pulmonary aspergillosis	Mus musculus (related: house mouse)	CCAAT-binding factor complex subunit	Gene disruption; Gene complementation	reduced virulence
A5356	61.2	5.99e-165	PHI:1248	I1RRU2	FGSG_06832	5518	Fusarium graminearum	Fusarium Ear Blight	Triticum (related: wheat)	protein kinase	gene deletion: full	unaffected pathogenicity
A5375	54.2	4.35e-173	PHI:1692	I1RYR6	GzZC007	5518	Fusarium graminearum	Fusarium Ear Blight	Triticum (related: wheat)	transcription factor	gene deletion	unaffected pathogenicity
A5388	51.7	3.39e-96	PHI:9100	G4NE57	Mopex13 (MGG_00157)	318829	Magnaporthe oryzae	Rice blast disease	Hordeum vulgare (related: barley)	Peroxisomal membrane protein	Gene deletion: full; gene complementation	loss of pathogenicity
A5398	42.6	1.87e-46	PHI:1567	I1RCB7	GzOB007	5518	Fusarium graminearum	Fusarium Ear Blight	Triticum (related: wheat)	transcription factor	gene deletion	unaffected pathogenicity
A5404	40.8	2e-87	PHI:9560	K3VKP6	FpAda1 (FPSE_04421)	101028	Fusarium pseudograminearum	Fusarium crown rot; Fusarium head blight	Hordeum vulgare (related: barley)	bZIP transcription factor	gene deletion: full; gene complementation	reduced virulence
A5411	52.1	1.61e-268	PHI:1348__PHI:9602	NA
A5415	62.5	0	PHI:6554	Q4WJR9	sB	746128	Aspergillus fumigatus	Invasive pulmonary aspergillosis	Mus musculus (related: house mouse)	Sulfate transporter	gene deletion: full	unaffected pathogenicity
A5433	43	1.59e-162	PHI:3528	J9VNZ8	PHO89	5207	Cryptococcus neoformans	Cryptococcosis	Mus musculus (related: house mouse)	Phosphate Acquisition and Storage	gene deletion: full	reduced virulence
A5438	44.1	1.13e-187	PHI:1554	I1RC64	GzMyb018	5518	Fusarium graminearum	Fusarium Ear Blight	Triticum (related: wheat)	transcription factor	gene deletion	unaffected pathogenicity
A5441	47	7.28e-102	PHI:1566	I1RC95	GzOB006	5518	Fusarium graminearum	Fusarium Ear Blight	Triticum (related: wheat)	transcription factor	gene deletion	lethal
A5447	55.4	5.66e-194	PHI:2714	I1RC71	PEX5	5518	Fusarium graminearum	Fusarium Head Blight	Triticum aestivum (related: bread wheat)	Peroxisomal targeting signal receptor	gene deletion: full; gene complementation	reduced virulence
A5448	66.1	0	PHI:9590	A0A0D2X980	pmt4 (FOXG_00440)	5507	Fusarium oxysporum	Fusarium wilt	Cucumis sativus (related: cucumber)	Dolichyl-phosphate-mannose-protein mannosyltransferase	Gene deletion: full	reduced virulence
A5449	50.4	1.4e-69	PHI:5470	G4MNK1	MoNgt1	318829	Magnaporthe oryzae	Rice Blast	Oryza sativa (related: rice)	GlcNAc transporter	gene deletion: full; gene complementation	reduced virulence
A5453	86.3	0	PHI:4966	F9WWR1	sdi1	1047171	Zymoseptoria tritici	Septoria Tritici Blotch	Triticum aestivum (related: bread wheat)	Succinate dehydrogenase	gene disruption	unaffected pathogenicity
A5454	41.3	2.34e-49	PHI:4615	P29138	Pr1	5530	Metarhizium anisopliae	Fungal Keratitis	Rhipicephalus microplus (related: southern cattle tick)	subtilisin-like protease	altered gene expression / gene regulation: overexpression	unaffected pathogenicity
A5461	91.3	1.65e-224	PHI:9201	G4N6P9	MoCKa1 (MGG_03696)	318829	Magnaporthe oryzae	Rice Blast	Oryza sativa (related: rice)	CMGC/CK2 protein kinase catalytic subunit	altered gene expression / gene regulation: overexpression	unaffected pathogenicity
A5470	55.7	1.52e-148	PHI:9903	A0A384JPY4	Bcser2 (Bcin08g02990)	40559	Botrytis cinerea	grey mold and rot disease	Solanum lycopersicum (related: Tomato)	Subtilisin-like protease	Gene deletion: full; gene complementation	reduced virulence
A5476	46.9	1.01e-165	PHI:8911	I1RMR7	FgVPS36 (FGSG_05263)	5518	Fusarium graminearum	Fusarium head blight	Triticum aestivum (related: bread wheat)	ESCRT (Endosomal sorting complexes required for transport) protein	Gene deletion: full; gene complementation	reduced virulence
A5483	49.8	1.33e-67	PHI:6444	Q4X1B0	Complex I NADH oxidoredutase	746128	Aspergillus fumigatus	invasive pulmonary aspergillosis	Mus musculus (related: house mouse)	NADH-ubiquinone oxidoreductase 299 kDa subunit	Gene mutation; gene complementation	reduced virulence
A5487	70.6	1.47e-243	PHI:1800	I1RE61	GzZC115	5518	Fusarium graminearum	Fusarium Ear Blight	Triticum (related: wheat)	transcription factor	gene deletion	unaffected pathogenicity
A5490	69.4	6.28e-252	PHI:6556	Q4X256	mecA	746128	Aspergillus fumigatus	Invasive pulmonary aspergillosis	Mus musculus (related: house mouse)	Cystathionine-beta -synthase	gene deletion: full	reduced virulence
A5494	74.1	3.99e-91	PHI:7735	A0A0G4J7R2	PbCYP3	318829	Magnaporthe oryzae	Rice blast disease	Oryza sativa (related: rice)	Cyclophilin	Heterologous expression; Altered gene expression/ gene regulation: overexpression	reduced virulence
A5510	58	9.65e-123	PHI:4672	Q4WBL9	AmcA	746128	Aspergillus fumigatus	Invasive Pulmonary Aspergillosis	Galleria mellonella (related: greater wax moth)	Putative mitochondrial ornithine transporter	gene mutation; gene complementation	unaffected pathogenicity
A5511	52.3	6.45e-26	PHI:335	Q9HEQ8	CGRA	746128	Aspergillus fumigatus	Aspergillosis	Mus musculus (related: house mouse)	Ribosome synthesis	gene disruption; gene complementation	reduced virulence
A5524	71.4	2.07e-103	PHI:4917	J5JYY9	BbbqrA	176275	Beauveria bassiana	White Muscardine Disease	Sitophilus oryzae (related: rice weevil)	1,4-benzoquinone oxidoreductase	altered gene expression / gene regulation: overexpression	unaffected pathogenicity
A5526	43	5.67e-121	PHI:2074	G4N6Q1	Moatg6	318829	Magnaporthe oryzae	Rice Blast	Oryza sativa (related: rice)	no data found	gene deletion: full	loss of pathogenicity
A5532	41.2	2.87e-188	PHI:2976	C6ZRH8	CgOPT1	474922	Colletotrichum gloeosporioides	Anthracnose	Aeschynomene virginica (no common name found)	Oligopeptide transporters of the OPT family	altered gene expression / gene regulation: silencing	reduced virulence
A5538	45.4	1.14e-235	PHI:1572	I1RE94	GzOB012	5518	Fusarium graminearum	Fusarium Ear Blight	Triticum (related: wheat)	transcription factor	gene deletion	unaffected pathogenicity
A5548	66.3	0	PHI:9489	E9ECB5	MaChsIV (XP_007813853.1)	92637	Metarhizium acridum	infection	Locusta migratoria (related: migratory locust)	Class IV chitin synthase	Gene deletion: full; gene complementation	unaffected pathogenicity
A5554	71.9	6.48e-66	PHI:1384	I1RSD5	GzC2H047	5518	Fusarium graminearum	Fusarium Ear Blight	Triticum (related: wheat)	transcription factor	gene deletion	reduced virulence
A5556	45.8	5.25e-73	PHI:1626	V6QWX8	GzTF2S001	5518	Fusarium graminearum	Fusarium Ear Blight	Triticum (related: wheat)	transcription factor	gene deletion	unaffected pathogenicity
A5557	82.5	1.55e-276	PHI:445	I1RA52	NOS1	5518	Fusarium graminearum	Fusarium Ear Blight	Zea mays (related: maize)	Ubiquinone oxidoreductase	gene disruption	reduced virulence
A5560	60.3	3.65e-299	PHI:1291	I1RRX4	TOP1	5518	Fusarium graminearum	Fusarium Ear Blight	Triticum (related: wheat)	Topoisomerase I required to relac supercoilded DNA	gene deletion: full	reduced virulence
A5566	55.2	1.79e-225	PHI:3527	J9W1N5	PHO840	5207	Cryptococcus neoformans	Cryptococcosis	Mus musculus (related: house mouse)	Phosphate Acquisition and Storage	gene deletion: full	reduced virulence
A5568	50.3	2.95e-113	PHI:6214	Q59UR2	MNN10	5476	Candida albicans	disseminated candidiasis	Mus musculus (related: house mouse)	alpha-1,6-mannosyltransferase	Gene mutation	unaffected pathogenicity
A5573	82.9	2.15e-182	PHI:2540	Q4WX65	IPP1	746128	Aspergillus fumigatus	Invasive Pulmonary Aspergillosis	Lethal pathogen phenotype	Inorganic pyrophosphatase	altered gene expression / gene regulation	lethal
A5578	44.5	5.65e-101	PHI:2107	G4N402	MGG_05905.5	318829	Magnaporthe oryzae	Rice Blast	Triticum (related: wheat)	Phospholipase C	altered gene expression / gene regulation: silencing	reduced virulence
A5583	60.1	4.37e-65	PHI:6199	Q86ZF8	BbCypA	176275	Beauveria bassiana	white muscardine disease	Galleria mellonella (related: Greater wax moth)	Cyclophilin	gene deletion: full; gene complementation	unaffected pathogenicity
A5590	58.8	9.01e-48	PHI:1461	I1RA31	GzCCAAT001	5518	Fusarium graminearum	Fusarium Ear Blight	Triticum (related: wheat)	transcription factor	gene deletion	unaffected pathogenicity
A5600	77.1	0	PHI:2266	F5HHD5	Ptr2	13684	Parastagonospora nodorum	Glume Blotch	Triticum (related: wheat)	Di/tripeptide transport	gene deletion: full	unaffected pathogenicity
A5606	51.2	4.75e-116	PHI:9986	A0A0K0GQB7	metB (PXO_03157)	347	Xanthomonas oryzae	bacterial leaf blight	Oryza sativa (related: rice)	Cystathionine gamma-synthase (CGS) (O-succinylhomoserine(Thiol)-lyase)	Gene deletion: full; gene complementation	reduced virulence
A5608	60.1	1.28e-165	PHI:7672	I1RXT3	FgLetm1	5518	Fusarium graminearum	Fusarium head blight	Triticum aestivum (related: bread wheat)	Mitochondrial membrane protein	Gene deletion: full; Gene complementation	reduced virulence
A5609	55.6	1.25e-153	PHI:2086__PHI:9303	NA
A5615	71.9	1.07e-241	PHI:2530	Q4WKG5	TUB1	746128	Aspergillus fumigatus	Invasive Pulmonary Aspergillosis	Mus musculus (related: house mouse)	Tubulin alpha-1 chain	altered gene expression / gene regulation	loss of pathogenicity
A5616	52	0	PHI:226	Q9C1E9	PEX6	5462	Colletotrichum lagenaria	Anthracnose	Cucumis sativus (related: cucumber)	Peroxisome biogenesis	gene deletion	loss of pathogenicity
A5628	66.9	1.61e-155	PHI:8883	A7EKQ2	SsTrr1 (SS1G_05899)	5180	Sclerotinia sclerotiorum	White Mold	Nicotiana benthamiana (no common name found)	Thioredoxin reductase	altered gene expression / gene regulation: silencing	reduced virulence
A5632	45.4	3.33e-90	PHI:5860	I1RER0	GCD8	5518	Fusarium graminearum	Fusarium Ear Blight	Triticum (related: wheat)	GPCR gene	gene deletion	unaffected pathogenicity
A5637	54.4	8.76e-187	PHI:4024	G4N740	MoST1	318829	Magnaporthe oryzae	Rice Blast	Oryza sativa (related: rice)	hexose transporter-like protein	gene disruption; gene complementation	unaffected pathogenicity
A5643	64.5	0	PHI:202__PHI:1160__PHI:2309	NA
A5644	62.7	4.11e-106	PHI:685__PHI:2022	NA
A5647	41.7	0	PHI:4776	Q0TX07	SnPKS19	13684	Parastagonospora nodorum	Septoria Nodorum Blotch	Triticum aestivum (related: bread wheat)	Polyketide synthase for alternariol mycotoxin biosynthesis	gene deletion: full	unaffected pathogenicity
A5650	60.6	1.66e-200	PHI:4509	A7EZM9	Ss-odc2	5180	Sclerotinia sclerotiorum	White Mold	Apium graveolens (no common name found)	oxalate decarboxylase	gene deletion: full; gene complementation	reduced virulence
A5654	47.7	0	PHI:2407	G4NCR0	MoRIM15	318829	Magnaporthe oryzae	Rice Blast	Oryza sativa (related: rice)	Response regulator homolog gene	gene disruption	reduced virulence
A5661	78	0	PHI:7329	G2WYZ0	STT3	27337	Verticillium dahliae	Verticillium wilt	Nicotiana benthamiana (no common name found)	Catalytic subunit of the multi-subunit oligosaccharyl transferase	Other evidence: transgenic plants	reduced virulence
A5666	66.3	2.96e-80	PHI:6615	G4MU60	Mocapn4	318829	Magnaporthe oryzae	Rice Blast	Hordeum vulgare (related: barley)	Calpain	Gene mutation; gene complementation	reduced virulence
A5675	69.5	0	PHI:6634__PHI:9301	NA
A5684	64.8	5.56e-142	PHI:9082	Q4X022	tptA (AFUA_2G14980)	746128	Aspergillus fumigatus	invasive pulmonary aspergillosis	Mus musculus (related: house mouse)	Thiamine pyrophosphate transporter	Gene deletion: full; gene complementation	reduced virulence
A5686	57.4	5.94e-252	PHI:8629	G4N7U7	MoAbp1 (MGG_06358)	318829	Magnaporthe oryzae	Rice Blast	Hordeum vulgare (related: barley)	Actin-binding protein	Gene deletion: full; gene complementation	reduced virulence
A5692	44.4	3.07e-28	PHI:2838	D2SZX8	TOX9	5016	Bipolaris maydis	Southern Corn Leaf Blight	Zea mays (related: maize)	no data found	gene deletion: full	reduced virulence
A5693	46.3	2.39e-107	PHI:469	Q9UW18	TOXG	5017	Bipolaris zeicola	Leaf Spot	Zea mays (related: maize)	Alanine racemase	gene disruption; gene complementation	reduced virulence
A5707	43.7	5.95e-96	PHI:5042	Q9X4G0	hmgA	287	Pseudomonas aeruginosa	Opportunistic Infections	Caenorhabditis elegans (related: roundworm)	Homogentisate 1-2-Dioxygenase	gene mutation; gene complementation	reduced virulence
A5718	42.9	2.96e-167	PHI:2018__PHI:2106	NA
A5721	42.3	9.57e-123	PHI:552	Q96WM9	BcLCC2	40559	Botrytis cinerea	Grey Mold	Arachis hypogaea (related: peanut)	Laccase2	gene deletion	unaffected pathogenicity
A5737	41.4	5.93e-111	PHI:106__PHI:7209	NA
A5739	64.8	0	PHI:9929	W7MR09	Myo1	117187	Fusarium verticillioides	ear rot	Zea mays (related: maize)	Myosin-1	Gene mutation	reduced virulence
A5744	42.9	7.5e-55	PHI:2835	C3JXE8	RED2	5016	Bipolaris maydis	Southern Corn Leaf Blight	Zea mays (related: maize)	Putative short chain dehydrogenase	gene deletion: full	reduced virulence
A5745	46.8	5.32e-97	PHI:2731	G2XD29	VdSge1	27337	Verticillium dahliae	Vascular Wilt	Solanum lycopersicum (related: tomato)	Transcriptional regulator	gene deletion: full; gene complementation	loss of pathogenicity
A5760	40.7	3.72e-50	PHI:7874	G2WRU5	VdSso1	27337	Verticillium dahliae	vascular wilt	Gossypium hirsutum (related: cotton)	SNARE protein	Gene deletion: full; gene complementation	reduced virulence
A5763	46.1	8.48e-75	PHI:6639	G4NJH9	Modnm3	318829	Magnaporthe oryzae	Rice Blast	Oryza sativa (related: rice)	Dynamin	Gene mutation	unaffected pathogenicity
A5775	47.8	0	PHI:2453	D9J222	Snt2	5507	Fusarium oxysporum	Muskmelon Wilt Disease	Cucumis melo (related: muskmelon)	BAH/PHD-containing transcription factor	gene mutation	reduced virulence
A5782	62.3	6.4e-115	PHI:7188	G4MR53	MoCAPB	318829	Magnaporthe oryzae	Rice Blast	Hordeum vulgare (related: barley)	F-actin capping protein homolog	Gene deletion: full; gene complementation	reduced virulence
A5790	48.7	6.11e-261	PHI:1579	I1RM25	GzOB019	5518	Fusarium graminearum	Fusarium Ear Blight	Triticum (related: wheat)	transcription factor	gene deletion	unaffected pathogenicity
A5800	42.2	4.17e-60	PHI:816	G4MRS8	MGG_04582	318829	Magnaporthe oryzae	Rice Blast	Oryza sativa (related: rice)	Hypothetical protein	gene disruption	reduced virulence
A5802	89.5	6.5e-258	PHI:1082__PHI:2271	NA
A5804	56.9	7.32e-127	PHI:8879	G4MRC5	MoBUB2 (XP_003710862)	318829	Magnaporthe oryzae	Rice Blast	Hordeum vulgare (related: barley)	Mitotic check point protein	Gene deletion: full; gene complementation	reduced virulence
A5805	53	1.98e-171	PHI:1622	I1RRU8	GzJUM004	5518	Fusarium graminearum	Fusarium Ear Blight	Triticum (related: wheat)	transcription factor	gene deletion	unaffected pathogenicity
A5806	42.9	2.07e-92	PHI:423	Q58Z64	VAD1	5207	Cryptococcus neoformans	Cryptococcosis	Mus musculus (related: house mouse)	RNA helicase	gene deletion; gene complementation	reduced virulence
A5808	42.9	5.18e-68	PHI:7358	Q86ZB5	KLP7	40559	Botrytis cinerea	Grey Mold Fungus	Cicer arietinum (related: Chickpea)	Kinesin-like protein	Gene disruption; Gene complementation	reduced virulence
A5828	42.5	1.35e-29	PHI:1588	I1RSY2	GzOB028	5518	Fusarium graminearum	Fusarium Ear Blight	Triticum (related: wheat)	transcription factor	gene deletion	lethal
A5830	88	0	PHI:9944	A0A2U8ZT94	Ste12	5599	Alternaria alternata	brown spot disease	Citrus reticulata (related: tangerine)	Transcription factor	Gene deletion: full; gene complementation	reduced virulence
A5836	78.3	5.33e-199	PHI:6258	I1RA06	DHS	5518	Fusarium graminearum	Fusarium head blight	Triticum aestivum (related: bread wheat)	Deoxyhypusine synthase	altered gene expression / gene regulation: overexpression	unaffected pathogenicity
A5840	44.6	6.22e-207	PHI:1628	I1RDG9	FgFSR1	5518	Fusarium graminearum	Fusarium Ear Blight	Triticum (related: wheat)	transcription factor	gene deletion	reduced virulence
A5841	55.7	1.55e-32	PHI:1468	Q4HTT1	GzCCAAT008	5518	Fusarium graminearum	Fusarium Ear Blight	Triticum (related: wheat)	transcription factor	gene deletion	unaffected pathogenicity
A5842	55.5	6.19e-123	PHI:3490	P0CS04	Gmt2	5207	Cryptococcus neoformans	Fungal Meningitis	Mus musculus (related: house mouse)	GDP-Mannose Transporters	gene deletion: full; gene complementation	loss of pathogenicity
A5847	77.4	0	PHI:6245	I1RTG5	FaMyo2B	5518	Fusarium graminearum	Fusarium head blight	Triticum aestivum (related: bread wheat)	Myosin proteins	Gene disruption; gene complementation	reduced virulence
A5848	47.3	3.11e-101	PHI:4045	Q5AAI8	Nap1	5476	Candida albicans	Disseminated Candidiasis	Mus musculus (related: house mouse)	septin regulator	gene disruption; gene complementation	reduced virulence
A5857	74.6	8.48e-102	PHI:317	Q8J2P6	RHBA	746128	Aspergillus fumigatus	Aspergillosis	Mus musculus (related: house mouse)	Nutrient signalling	gene deletion; gene complementation	reduced virulence
A5859	86.3	2.49e-269	PHI:9553	G4N8F9	Moarf1	318829	Magnaporthe oryzae	Rice Blast	Oryza sativa (related: rice)	Eukaryotic peptide chain release factor subunit	gene deletion: full; gene complementation	unaffected pathogenicity
A5868	56.5	5.76e-131	PHI:8039__PHI:8046	NA
A5873	53.6	8.58e-181	PHI:4024	G4N740	MoST1	318829	Magnaporthe oryzae	Rice Blast	Oryza sativa (related: rice)	hexose transporter-like protein	gene disruption; gene complementation	unaffected pathogenicity
A5876	44.7	1.07e-38	PHI:7755__PHI:8601__PHI:9392	NA
A5878	54.2	8.87e-189	PHI:3085	P42375	GroEL	837	Porphyromonas gingivalis	Periodontitis	Rattus (related: rat)	folding of newly synthesized proteins, preventing misfolding and aggregation	functional test in host: direct injection	increased virulence (hypervirulence)
A5888	46.5	1.58e-79	PHI:3863	I1RTA6	FgGAL83	5518	Fusarium graminearum	Fusarium Head Blight	Triticum aestivum (related: bread wheat)	sucrose non-fermenting 1 protein kinase complex genes	gene deletion; gene complementation	reduced virulence
A5893	97.8	0	PHI:9195	M2UDZ5	cla4	5016	Bipolaris maydis	southern corn leaf blight	Zea mays (related: maize)	PAK (p21-activated protein kinases)-like kinase	Gene deletion: partial; gene complementation	reduced virulence
A5896	45.4	1.31e-157	PHI:6395	G4MV40	MoALR2	318829	Magnaporthe oryzae	Rice Blast	Oryza sativa (related: rice)	CorA transporter	altered gene expression / gene regulation: silencing	reduced virulence
A5910	69.4	8.73e-147	PHI:4520	K9FRJ5	PdMit1	36651	Penicillium digitatum	Citrus Green Mold	Citrus reticulata (related: tangerine)	MIPC synthase	gene deletion: full; gene complementation	unaffected pathogenicity
A5911	52.3	0	PHI:1529	I1RS41	Gzscp	5518	Fusarium graminearum	Fusarium Ear Blight	Triticum (related: wheat)	transcription factor	gene deletion	reduced virulence
A5915	61.9	1.48e-185	PHI:7446	F9XHT2	Myco4	1047171	Zymoseptoria tritici	Septoria tritici blotch	Triticum aestivum (related: bread wheat)	Phosphoribosylamine-glycine ligase	Gene deletion: full; Gene complementation	reduced virulence
A5931	46.3	8.38e-132	PHI:6209	I1ZIN3	BbCyp9	176275	Beauveria bassiana	white muscardine disease	Galleria mellonella (related: Greater wax moth)	Cyclophilin	gene deletion: full; gene complementation	unaffected pathogenicity
A5936	42.6	2.76e-69	PHI:8049	G4MV34	Siz1	318829	Magnaporthe oryzae	Rice Blast	Hordeum vulgare (related: barley)	SUMOylation-associated protein	Gene deletion: full; gene complementation	reduced virulence
A5942	41.2	1.72e-117	PHI:26	P28873	CaMDR1	5476	Candida albicans	Candidiasis	Mus musculus (related: house mouse)	Fungal efflux pump	gene disruption	reduced virulence
A5946	85.2	0	PHI:595__PHI:2248	NA
A5950	59.4	1.79e-147	PHI:3035	I1RFM2	FgERG3A	5518	Fusarium graminearum	Fusarium Head Blight	Triticum aestivum (related: bread wheat)	C-5 sterol desaturase	gene disruption; gene complementation	reduced virulence
A5952	52.4	9.2e-25	PHI:8856	A0A2I7YRH9	CgAzf1 (KY581593)	474922	Colletotrichum gloeosporioides	Rubber anthracnose	Hevea brasiliensis (related: rubber tree)	C2H2 zinc-finger protein transcription factor	Gene deletion: full; gene complementation	reduced virulence
A5956	43.5	5.94e-133	PHI:1552	I1S0N5	GzMyb016	5518	Fusarium graminearum	Fusarium Ear Blight	Triticum (related: wheat)	transcription factor	gene deletion	unaffected pathogenicity
A5969	65.8	1.64e-199	PHI:5234	A4R5F6	MoARG7	318829	Magnaporthe oryzae	Rice Blast	Hordeum vulgare (related: barley)	Arginine biosynthesis	gene deletion: full; gene complementation	reduced virulence
A5973	63.8	1.37e-105	PHI:121	O42621	PTH3	318829	Magnaporthe oryzae	Rice Blast	Oryza sativa (related: rice)	Imidazole glycerol phosphate dehydrogenase	gene disruption; gene complementation	loss of pathogenicity
A5978	60.6	1.82e-215	PHI:716	Q2VLJ1	ZEB1	5518	Fusarium graminearum	Fusarium Ear Blight	Hordeum vulgare (related: barley)	Zearalenone synthesis	gene deletion	unaffected pathogenicity
A5983	48.7	5.42e-200	PHI:2171	G4NJD1	Peroxisomal copper amine oxidase	318829	Magnaporthe oryzae	Rice Blast	Hordeum vulgare (related: barley)	Cu-amine-oxidase	gene disruption	reduced virulence
A5984	50.5	1.4e-97	PHI:323	Q7ZA48	VFGLU1	93591	Lecanicillium fungicola	Mycopathogen	Agaricus bisporus (related: cultivated mushroom)	Beta-1,6-glucanase	gene disruption	reduced virulence
A5985	42.3	2.1e-125	PHI:1644	I1RTB9	GzRFX1	5518	Fusarium graminearum	Fusarium Ear Blight	Triticum (related: wheat)	transcription factor	gene deletion	unaffected pathogenicity
A5989	50.6	1.09e-132	PHI:9743	I1RS35	Pex3 (FGSG_06942)	5518	Fusarium graminearum	Fusarium head blight	Triticum aestivum (related: bread wheat)	Integral peroxisomal membrane protein	Gene deletion: full; gene complementation	reduced virulence
A5997	46.8	1.15e-79	PHI:4475	G4MUR7	MoTup1	318829	Magnaporthe oryzae	Rice Blast	Hordeum vulgare (related: barley)	general transcriptional repressor	gene disruption; gene complementation	loss of pathogenicity
A6004	62.5	2.09e-93	PHI:1463	I1RFW6	GzCCAAT003	5518	Fusarium graminearum	Fusarium Ear Blight	Triticum (related: wheat)	transcription factor	gene deletion	unaffected pathogenicity
A6005	47.7	1.71e-86	PHI:2959	C5BF98	mdh	67780	Edwardsiella ictaluri	Enteric Septicemia	Ictalurus punctatus (related: channel catfish)	Malate dehydrogenase	gene deletion: partial	reduced virulence
A6007	46.1	8.02e-175	PHI:9498	K9GFD1	SUT1 (PDIP_54000)	36651	Penicillium digitatum	green mould	Citrus sinensis (related: sweet orange)	Putative sucrose transporter	altered gene expression / gene regulation: overexpression	unaffected pathogenicity
A6012	83.3	0	PHI:3138	I1REF2	ELP3	5518	Fusarium graminearum	Fusarium Head Blight	Triticum aestivum (related: bread wheat)	Member of the GNAT family, is the catalytic subunit of the Elongator complex.	gene deletion: full; gene complementation	reduced virulence
A6032	47	1.75e-134	PHI:3389	W7MS01	FVEG_12521	117187	Fusarium verticillioides	Ear And Stalk Rot Of Maize	Zea mays (related: maize)	fusaric acid biosynthesis	gene deletion: full	unaffected pathogenicity
A6036	44.2	6.23e-46	PHI:2563	Q5AH74	DPP3	5476	Candida albicans	Candidiasis	Mus musculus (related: house mouse)	Phosphatase which converts farnesyl pyrophosphate to farnesol	gene deletion: full; gene complementation	reduced virulence
A6055	64.6	7.68e-174	PHI:1231__PHI:1492	NA
A6056	44.4	4.23e-57	PHI:571	Q06562	XYL1	5017	Bipolaris zeicola	Leaf Spot	Zea mays (related: maize)	Endo-beta-1,4-xylanase	gene disruption	unaffected pathogenicity
A6062	42.9	4.54e-38	PHI:6927	G4MVC5	MoRAD6	318829	Magnaporthe oryzae	Rice Blast	Hordeum vulgare (related: barley)	Ubiquitin ligase	Gene deletion: full; gene complementation	reduced virulence
A6065	59.9	3.65e-175	PHI:1287	I1RT82	FGSG_07381	5518	Fusarium graminearum	Fusarium Ear Blight	Triticum (related: wheat)	protein kinase	gene deletion: full	unaffected pathogenicity
A6067	45.5	5e-307	PHI:6188	A0A095CIZ4	Ubp5	552467	Cryptococcus gattii VGIII	fungal meningitis	Caenorhabditis elegans (related: roundworm)	Deubiquitinase	Gene mutation; gene complementation	reduced virulence
A6073	61.6	1.33e-141	PHI:2204	G4MTF8	endo-1,4-beta-xylanase [GH10 family]	318829	Magnaporthe oryzae	Rice Blast	Triticum (related: wheat)	Endo-beta-1,4 xylanase	altered gene expression / gene regulation: silencing	reduced virulence
A6079	56.9	1.03e-196	PHI:1375	I1RPA0	GzC2H038	5518	Fusarium graminearum	Fusarium Ear Blight	Triticum (related: wheat)	transcription factor	gene deletion	unaffected pathogenicity
A6080	60.5	2.77e-293	PHI:3824	G4MZ63	MET12	318829	Magnaporthe oryzae	Rice Blast	Hordeum vulgare (related: barley)	methylenetetrahydrofolate reductase	gene deletion; gene complementation	loss of pathogenicity
A6086	61.5	8.18e-282	PHI:2521	Q4WEM7	GUS1	746128	Aspergillus fumigatus	Invasive Pulmonary Aspergillosis	Lethal pathogen phenotype	Glutamate-tRNA sythetase	altered gene expression / gene regulation	lethal
A6087	62	6.46e-101	PHI:3216	G4MVX4	MoCDIP4	318829	Magnaporthe oryzae	Rice Blast	Nicotiana benthamiana (no common name found)	Effector (plant avirulence determinant)	functional test in host: transient expression	effector (plant avirulence determinant)
A6090	73.7	0	PHI:1583	V6RLW4	GzOB023	5518	Fusarium graminearum	Fusarium Ear Blight	Triticum (related: wheat)	transcription factor	gene deletion	unaffected pathogenicity
A6096	92	1.22e-181	PHI:2269	Q32WF7	Mdh1	13684	Parastagonospora nodorum	Glume Blotch	Triticum (related: wheat)	Mannitol 2-dehydrogenase	gene disruption	unaffected pathogenicity
A6105	78.3	0	PHI:3816	G4MUX6	GSN1	318829	Magnaporthe oryzae	Rice Blast	Oryza sativa (related: rice)	Glycogen synthase	gene disruption	reduced virulence
A6118	51.1	2.58e-172	PHI:3458	K9GB51	PdGcs1	36651	Penicillium digitatum	Green Mold	Citrus reticulata (related: tangerine)	Biosynthesis of Glucosylceramides	gene deletion: full; gene complementation	reduced virulence
A6140	64	0	PHI:391	Q874F3	ABC2	318829	Magnaporthe oryzae	Rice Blast	Oryza sativa (related: rice)	ABC transporter	gene disruption	unaffected pathogenicity
A6143	84.8	4.05e-252	PHI:7117	G4NH08	MoGSK1	318829	Magnaporthe oryzae	Rice Blast	Hordeum vulgare (related: barley)	Glycogen synthase kinase, central signal regulator involved in the stress-responsive mechanism	Gene deletion: full; gene complementation	loss of pathogenicity
A6144	91.7	4.62e-295	PHI:6475	Q4WEC9	parA	746128	Aspergillus fumigatus	Pulmonary Aspergillosis	Mus musculus (related: house mouse)	Septin, AspB regulators	gene deletion: full	unaffected pathogenicity
A6147	56.6	0	PHI:1227	I1RPV7	FGSG_06089	5518	Fusarium graminearum	Fusarium Ear Blight	Triticum (related: wheat)	protein kinase	gene deletion: full	lethal
A6170	47.1	5.15e-153	PHI:9425	J9VXU6	itr4 (CNAG_05662)	5207	Cryptococcus neoformans	cryptococcal meningitis	Mus musculus (related: house mouse)	Inositol transporter	gene deletion: full; gene complementation	reduced virulence
A6172	43	3.14e-67	PHI:5784	I1RNJ6	Fgsg05579	5518	Fusarium graminearum	Fusarium Ear Blight	Triticum (related: wheat)	GPCR gene	gene deletion	unaffected pathogenicity
A6178	51.8	8.5e-133	PHI:6711	G4MV25	gel1	318829	Magnaporthe oryzae	Rice Blast	Oryza sativa (related: rice)	beta‐1,3‐glucanosyltransferase	Gene mutation	unaffected pathogenicity
A6187	45	7.35e-281	PHI:2095	G4MXG4	Calcium-transporting ATPase 3	318829	Magnaporthe oryzae	Rice Blast	Triticum (related: wheat)	Ca2+ pump	altered gene expression / gene regulation: silencing	reduced virulence
A6194	65.6	6.61e-131	PHI:3236	J9VHR6	Aph1	5207	Cryptococcus neoformans	Fungal Meningitis	Mus musculus (related: house mouse)	Phosphate-Regulated, Secreted, and Vacuolar Acid Phosphatase	gene deletion: full	reduced virulence
A6195	44.9	1.22e-177	PHI:1216	I1RT48	FGSG_07344	5518	Fusarium graminearum	Fusarium Ear Blight	Triticum (related: wheat)	protein kinase	gene deletion: full; gene complementation	reduced virulence
A6205	44.3	3.5e-37	PHI:3945	Q4UUL4	XC_2203	339	Xanthomonas campestris	Black Rot Disease	Raphanus sativus (related: radish)	Nucleotide diphosphate kinase	gene mutation	reduced virulence
A6206	59.8	0	PHI:6739	G4ML12	MoGls2	318829	Magnaporthe oryzae	Rice Blast	Hordeum vulgare (related: barley)	Glycoside Hydrolase	Gene disruption; gene complementation	reduced virulence
A6208	61.2	1.6e-197	PHI:3096	J5K093	Ktr4	176275	Beauveria bassiana	White Muscardine Disease	Galleria mellonella (related: greater wax moth)	glycosyltransferase family 15	gene disruption; gene complementation	reduced virulence
A6222	74.9	0	PHI:3321	Q5AJB1	Tfp1	5476	Candida albicans	Disseminated Candidiasis	Mus musculus (related: house mouse)	putative subunit of V-ATPase	gene disruption; gene complementation	loss of pathogenicity
A6223	79.2	0	PHI:6637	G4N1E7	Movps1	318829	Magnaporthe oryzae	Rice Blast	Oryza sativa (related: rice)	Vacuolar protein sorting-associated protein	Gene mutation	lethal
A6229	50	0	PHI:9320	D4HYF4	purL	552	Erwinia amylovora	Fire blight	Malus domestica (related: apple)	Phosphoribosylformylglycinamidine synthase	gene mutation	reduced virulence
A6236	50.2	0	PHI:7021	G4N2P7	MoJMJ1	318829	Magnaporthe oryzae	Rice Blast	Oryza sativa (related: rice)	Putative JmjC-domain-containing histone demethylase	Gene deletion: full; Gene complementation; Chemical complementation	reduced virulence
A6246	98.7	0	PHI:7562	U3Q4A0	CAL1	5599	Alternaria alternata	Brown spot disease	Citrus x microcarpa (related: calamondin)	Calcineurin phosphatase	Gene disruption; Gene complementation	reduced virulence
A6248	64	8.26e-227	PHI:2522	Q4WEN8	SPE2	746128	Aspergillus fumigatus	Invasive Pulmonary Aspergillosis	Lethal pathogen phenotype	S-Adenosyl-methionine decarboxylase	altered gene expression / gene regulation	lethal
A6256	44	1.49e-147	PHI:1457	I1RRR9	GzAra005	5518	Fusarium graminearum	Fusarium Ear Blight	Triticum (related: wheat)	transcription factor	gene deletion	unaffected pathogenicity
A6265	47.7	1.66e-128	PHI:6639	G4NJH9	Modnm3	318829	Magnaporthe oryzae	Rice Blast	Oryza sativa (related: rice)	Dynamin	Gene mutation	unaffected pathogenicity
A6268	53.1	2.16e-188	PHI:5353	I1RIS2	Famfs1	282267	Fusarium asiaticum	Fusarium Head Blight	Triticum aestivum (related: bread wheat)	Phenamacril-resistance related gene	gene deletion: full; gene complementation	reduced virulence
A6269	63.1	7.83e-35	PHI:6963	Q1XEW2	cipC	746128	Aspergillus fumigatus	invasive pulmonary aspergillosis	Mus musculus (related: house mouse)	Stress response protein	Gene deletion: full; gene complementation	reduced virulence
A6274	59.5	8.59e-160	PHI:6557	Q4W9S1	cysB	746128	Aspergillus fumigatus	Invasive pulmonary aspergillosis	Mus musculus (related: house mouse)	Cysteine synthase	gene deletion: full	reduced virulence
A6285	65.2	0	PHI:202__PHI:1160__PHI:2309	NA
A6306	89.2	1.99e-248	PHI:4894	Q4WEI0	aspC	746128	Aspergillus fumigatus	Invasive Pulmonary Aspergillosis	Galleria mellonella (related: greater wax moth)	septin	gene deletion: full; gene complementation	increased virulence (hypervirulence)
A6315	45	2.81e-96	PHI:1566	I1RC95	GzOB006	5518	Fusarium graminearum	Fusarium Ear Blight	Triticum (related: wheat)	transcription factor	gene deletion	lethal
A6319	69.8	1.97e-182	PHI:1180	I1RS32	(Sc Sat4)	5518	Fusarium graminearum	Fusarium Ear Blight	Triticum (related: wheat)	protein kinase	gene deletion: full	reduced virulence
A6321	68.3	3.57e-245	PHI:1084	Q0UGB6	CpkC	13684	Parastagonospora nodorum	Glume Blotch	Triticum (related: wheat)	Calcium/calmodulin-dependent kinase	gene deletion	reduced virulence
A6324	72	1.34e-236	PHI:2519	Q4WQ27	LYS9	746128	Aspergillus fumigatus	Invasive Pulmonary Aspergillosis	Lethal pathogen phenotype	Saccharopine dehydrogenase	altered gene expression / gene regulation	lethal
A6325	55.9	1.49e-131	PHI:8753__PHI:8806	NA
A6328	41.2	8.46e-58	PHI:3168	J9N5P9	SGE1	5507	Fusarium oxysporum	Fusarium Wilt	Solanum lycopersicum (related: tomato)	Transcriptional regulators involved in morphological switching in dimorphic fungal pathogens.	gene deletion: full; gene complementation	reduced virulence
A6335	40.2	2.53e-301	PHI:267	Q9UW87	MLT1	5476	Candida albicans	Candidiasis	Mus musculus (related: house mouse)	ABC transporter	gene disruption; gene complementation	reduced virulence
A6341	58	1.62e-184	PHI:1057	A5HF03	MTP1	318829	Magnaporthe oryzae	Rice Blast	Hordeum vulgare (related: barley)	Type II integral membrane protein	gene deletion; gene complementation	unaffected pathogenicity
A6343	40.9	0	PHI:1274	I1RME6	FGSG_05135	5518	Fusarium graminearum	Fusarium Ear Blight	Triticum (related: wheat)	protein kinase	gene deletion: full	unaffected pathogenicity
A6352	78.9	2.56e-83	PHI:3821	Q58PK3	SconCp	121759	Paracoccidioides brasiliensis	Paracoccidioidomycosis	Mus musculus (related: house mouse)	negative regulator of the inorganic sulfur assimilation pathway	altered gene expression / gene regulation	reduced virulence
A6353	65.7	2.06e-128	PHI:7075	B3GXB6	pdxS	715	Actinobacillus pleuropneumoniae	porcine pleuropneumonia	Mus musculus (related: house mouse)	Encodes the putative pyridoxal 5’-phosphate synthase subunit PdxS	Gene deletion: partial; gene complementation	reduced virulence
A6356	42.8	1.12e-183	PHI:3983	I1RFM9	FGSG_02509.3 (Sc gpi7)	5518	Fusarium graminearum	Fusarium Head Blight	Triticum aestivum (related: bread wheat)	Glycosylphosphatidylinositol-Anchored Proteins	gene deletion; gene complementation	reduced virulence
A6360	50.6	3.98e-93	PHI:2546	Q4WKJ9	BRX1	746128	Aspergillus fumigatus	Invasive Pulmonary Aspergillosis	Lethal pathogen phenotype	Protein required for rRNA maturation	altered gene expression / gene regulation	lethal
A6364	40.8	2.97e-42	PHI:7788	Q882F5	AldB (PSPTO_2673)	317	Pseudomonas syringae	bacterial speck of tomato	Arabidopsis thaliana (related: thale cress)	Indole-3-acetaldehyde dehydrogenase	Gene disruption	reduced virulence
A6375	73.5	4.2e-284	PHI:1193	I1RGD6	(Sc Sky1)	5518	Fusarium graminearum	Fusarium Ear Blight	Triticum (related: wheat)	protein kinase	gene deletion: full; gene complementation	reduced virulence
A6377	73.3	0	PHI:3975	G4MMK2	MoIlv2	318829	Magnaporthe oryzae	Rice Blast	Hordeum vulgare (related: barley)	Acetolactate synthases	gene disruption; gene complementation	loss of pathogenicity
A6383	51.4	3.31e-257	PHI:2296	B6RIT9	tmpL	29001	Alternaria brassicicola	Black Spot	Brassica oleracea (no common name found)	Intracellular Redox Homeostasis	gene deletion: full; gene complementation	reduced virulence
A6384	46	5.77e-65	PHI:9517	I1S8D3	FgEch1 (FGSG_13111)	5518	Fusarium graminearum	Fusarium head blight	Triticum aestivum (related: bread wheat)	Enoyl-CoA hydratase	Gene deletion: full; gene complementation	reduced virulence
A6400	81.7	1.08e-116	PHI:8752	G4MRX0	RHO2 (MGG_02457)	318829	Magnaporthe oryzae	Rice Blast	Oryza sativa (related: rice)	Rho GTPase	Gene deletion: full; gene complementation	reduced virulence
A6409	57.8	3.49e-185	PHI:7520	A0A076ZMY5	VK055_1952	573	Klebsiella pneumoniae	pneumonia	Mus musculus (related: house mouse)	Betaine aldehyde dehydrogenase	gene deletion: full	unaffected pathogenicity
A6426	43.2	6.91e-87	PHI:1566	I1RC95	GzOB006	5518	Fusarium graminearum	Fusarium Ear Blight	Triticum (related: wheat)	transcription factor	gene deletion	lethal
A6427	53.5	2.55e-295	PHI:6119	I1RB37	BTA1	5518	Fusarium graminearum	Fusarium head blight	Zea mays (related: maize)	Betaine lipid synthase	Gene mutation; gene complementation	reduced virulence
A6429	64.8	1.66e-126	PHI:9517	I1S8D3	FgEch1 (FGSG_13111)	5518	Fusarium graminearum	Fusarium head blight	Triticum aestivum (related: bread wheat)	Enoyl-CoA hydratase	Gene deletion: full; gene complementation	reduced virulence
A6434	53	5.17e-66	PHI:1509	I1RRS5	GzHOME004	5518	Fusarium graminearum	Fusarium Ear Blight	Triticum (related: wheat)	transcription factor	gene deletion	unaffected pathogenicity
A6438	54.4	2.68e-127	PHI:598	Q0QWD8	THIOL	5022	Leptosphaeria maculans	Phoma Stem Canker	Brassica napus (related: rape)	3-ketoacyl-CoA thiolase	altered gene expression / gene regulation: overexpression	reduced virulence
A6444	40.6	3.7e-133	PHI:1555	I1RDG6	GzMyb019	5518	Fusarium graminearum	Fusarium Ear Blight	Triticum (related: wheat)	transcription factor	gene deletion	unaffected pathogenicity
A6453	59.4	0	PHI:1234	I1RV69	FGSG_08133	5518	Fusarium graminearum	Fusarium Ear Blight	Triticum (related: wheat)	protein kinase	gene deletion: full	lethal
A6468	41.9	5.88e-61	PHI:9101	G4NCT7	Mopex14 (MGG_01028)	318829	Magnaporthe oryzae	Rice blast disease	Hordeum vulgare (related: barley)	Hypothetical protein	Gene deletion: full; gene complementation	loss of pathogenicity
A6484	89.5	4.5e-100	PHI:9548	G4N3J3	Moarl1	318829	Magnaporthe oryzae	Rice Blast	Hordeum vulgare (related: barley)	ADP-ribosylation factor-like protein 1	gene deletion: full; gene complementation	reduced virulence
A6500	69.6	0	PHI:9143	I1RBB2	FgAP2β (FGSG_00824)	5518	Fusarium graminearum	Fusarium head blight	Triticum aestivum (related: bread wheat)	AP-2 complex subunit beta	Gene deletion: full; gene complementation	reduced virulence
A6502	59.3	4.81e-126	PHI:1221	I1RJM9	FGSG_04054	5518	Fusarium graminearum	Fusarium Ear Blight	Triticum (related: wheat)	protein kinase	gene deletion: full	lethal
A6503	40.3	0	PHI:1439	I1RW22	GzNot001	5518	Fusarium graminearum	Fusarium Ear Blight	Triticum (related: wheat)	transcription factor	gene deletion	lethal
A6509	73	5.84e-162	PHI:7591	B0YE73	erg25B	746128	Aspergillus fumigatus	invasive pulmonary aspergillosis	Galleria mellonella (related: Greater wax moth)	C4-sterol methyl oxidase	Gene deletion: full; gene complementation	unaffected pathogenicity
A6516	45.1	2.54e-48	PHI:179	Q04701	PELA	169388	Fusarium solani	Root Rot	Pisum sativum (related: pea)	Pectate lyase	gene disruption; gene complementation	reduced virulence
A6530	42.5	4.1e-25	PHI:6274	P57665	Orn	287	Pseudomonas aeruginosa	Opportunistic infections	Mus musculus (related: house mouse)	Oligoribonuclease	Gene mutation	reduced virulence
A6536	41.3	1.53e-53	PHI:728	Q6RKH5	PKS5	5518	Fusarium graminearum	Fusarium Ear Blight	Triticum (related: wheat)	Polyketide synthase	gene disruption	unaffected pathogenicity
A6537	66.9	0	PHI:6091	I1RG99	FgVps35	5518	Fusarium graminearum	Fusarium Head Blight	Triticum aestivum (related: bread wheat)	Components of retromer	gene deletion: full; gene complementation	reduced virulence
A6540	43.5	2.98e-65	PHI:4231	G5EHM3	MoFLP1	318829	Magnaporthe oryzae	Rice Blast	Hordeum vulgare (related: barley)	fasciclin-like protein encoding gene	gene disruption	reduced virulence
A6551	52.5	6.39e-95	PHI:9973	A0A1C3YLQ3	srp2 (FGSG_09282)	5518	Fusarium graminearum	Fusarium head blight	Triticum aestivum (related: bread wheat)	Uncharacterized protein	Gene deletion: full; gene complementation	reduced virulence
A6552	44	3.9e-157	PHI:7216	A0A0F6AZ29	STM14_1007	28901	Salmonella enterica	Salmonellosis	Mus musculus (related: house mouse)	Putative dehydrogenase	gene deletion: full	reduced virulence
A6563	55.8	1.24e-45	PHI:2039	Q069J4	Con7p	318829	Magnaporthe oryzae	Rice Blast	Hordeum vulgare (related: barley)	encode transcription factor	promotor mutation; gene complementation	loss of pathogenicity
A6568	80	4.09e-33	PHI:1470	Q4IQX3	GzHMG002	5518	Fusarium graminearum	Fusarium Ear Blight	Triticum (related: wheat)	transcription factor	gene deletion	reduced virulence
A6581	42.9	2.7e-93	PHI:1452	I1S282	GzHSF003	5518	Fusarium graminearum	Fusarium Ear Blight	Triticum (related: wheat)	transcription factor	gene deletion	unaffected pathogenicity
A6587	49.6	3.26e-311	PHI:2961	C5BAT0	gcvP	67780	Edwardsiella ictaluri	Enteric Septicemia	Ictalurus punctatus (related: channel catfish)	Glycine dehydrogenase	gene deletion: partial	reduced virulence
A6634	44.8	3.23e-178	PHI:191	Q99324	TOM1	39703	Septoria lycopersici	Leaf Spot	Solanum lycopersicum (related: tomato)	Tomatinase	gene disruption	unaffected pathogenicity
A6645	83.4	3.06e-304	PHI:2914	J7H6V8	AaNoxR	5599	Alternaria alternata	Brown Spot	Citrus x microcarpa (related: calamondin)	NADPH oxidase	gene disruption; gene complementation	reduced virulence
A6658	61.2	6.8e-188	PHI:1241	I1RAE2	FGSG_00469	5518	Fusarium graminearum	Fusarium Ear Blight	Triticum (related: wheat)	protein kinase	gene deletion: full	unaffected pathogenicity
A6659	53	6.99e-123	PHI:6391	A0A151V4F3	CDA2	318829	Magnaporthe oryzae	Rice Blast	Oryza sativa (related: rice)	Chitin deacetylase	Gene mutation	unaffected pathogenicity
A6667	47.4	1.21e-75	PHI:2842	F6K8L7	CnSFH5	5207	Cryptococcus neoformans	No Data Found	Mus musculus (related: house mouse)	Secretion of phospholipase B1	gene disruption; gene complementation	unaffected pathogenicity
A6672	41.8	1.88e-139	PHI:6121	I1RHI8	FGSG_03243	5518	Fusarium graminearum	Fusarium head blight	Zea mays (related: maize)	TAG lipases	Gene mutation; gene complementation	reduced virulence
A6677	75.8	7.27e-188	PHI:2351__PHI:2353	NA
A6681	75.2	7.5e-277	PHI:1094	I1RL30	FGSG_04610	5518	Fusarium graminearum	Fusarium Ear Blight	Triticum (related: wheat)	Similar to maltose permease	gene disruption	unaffected pathogenicity
A6685	66.2	5.4e-55	PHI:1467	I1RXZ0	GzCCAAT007	5518	Fusarium graminearum	Fusarium Ear Blight	Triticum (related: wheat)	transcription factor	gene deletion	unaffected pathogenicity
A6686	69.1	1.28e-267	PHI:6670	Q4WJD1	SchA	746128	Aspergillus fumigatus	invasive pulmonary aspergillosis	Mus musculus (related: house mouse)	Ser/Thr kinase of AGC family (the cAMP-dependent PKA, cGMP dependent protein kinase G and phospholipid-dependent protein kinase C family)	Gene deletion: full; gene complementation	loss of pathogenicity
A6690	50.6	0	PHI:1182	I1S8Y9	(Sc Mec1)	5518	Fusarium graminearum	Fusarium Ear Blight	Triticum (related: wheat)	protein kinase	gene deletion: full	reduced virulence
A6691	87.8	2.74e-114	PHI:339	Q96VL3	CLPT1	290576	Colletotrichum lindemuthianum	Anthracnose	Phaseolus vulgaris (related: kidney bean)	GTPase	gene mutation: characterised	reduced virulence
A6692	79.9	6.6e-116	PHI:5472	G4NB53	MoDeam	318829	Magnaporthe oryzae	Rice Blast	Oryza sativa (related: rice)	GlcN-6-phosphate deaminase	gene deletion: full; gene complementation	reduced virulence
A6697	57.8	1.37e-175	PHI:5471	G4NB58	MoDac	318829	Magnaporthe oryzae	Rice Blast	Oryza sativa (related: rice)	GlcNAc-6-phosphate deacetylase	gene deletion: full; gene complementation	reduced virulence
A6698	44.3	8.21e-35	PHI:7134	G4MWX1	MoRab5B	318829	Magnaporthe oryzae	Rice Blast	Hordeum vulgare (related: barley)	GTP-binding protein	Gene mutation; Altered gene expression/ gene regulation: silencing; gene complementation	reduced virulence
A6699	53	1.25e-177	PHI:2570	Q6FM61	CYB2	5478	Candida glabrata	Candidiasis	Mus musculus (related: house mouse)	Lactate dehydrogenase	gene deletion: full; gene complementation	reduced virulence
A6703	46.3	1.67e-106	PHI:1566	I1RC95	GzOB006	5518	Fusarium graminearum	Fusarium Ear Blight	Triticum (related: wheat)	transcription factor	gene deletion	lethal
A6704	57.7	0	PHI:2105	G4MZ47	Calcium permease	318829	Magnaporthe oryzae	Rice Blast	Triticum (related: wheat)	Ca2+ exchanger	altered gene expression / gene regulation: silencing	reduced virulence
A6709	64.5	0	PHI:96	P43098	FAS2	5476	Candida albicans	Candidiasis	Rattus (related: rat)	Fatty acid synthetase	gene disruption; gene complementation	loss of pathogenicity
A6710	73.7	0	PHI:4602	A0A016PX00	FDB2	5518	Fusarium graminearum	Fusarium Head Blight	Triticum aestivum (related: bread wheat)	N-malonyltransferase encoding gene	gene deletion: full; gene complementation	reduced virulence
A6712	47.3	1.19e-121	PHI:2357	E2EAF6	CYP52X1	176275	Beauveria bassiana	No Data Found	Galleria mellonella (related: greater wax moth)	Fatty Acid Hydroxylase Activity; Cytochrome P450 Subfamily	gene deletion: full; gene complementation	reduced virulence
A6718	44.2	1.66e-103	PHI:7992	G4N704	PoMuk1	318829	Magnaporthe oryzae	Rice Blast	Oryza sativa (related: rice)	Uncharacterized protein	gene deletion: full	unaffected pathogenicity
A6719	58	6.5e-125	PHI:2081	G4N703	Moatg15	318829	Magnaporthe oryzae	Rice Blast	Oryza sativa (related: rice)	no data found	gene deletion: full	loss of pathogenicity
A6721	55.3	7.72e-127	PHI:8885	Q8Y1E7	aroG2	305	Ralstonia solanacearum	Bacterial wilt	Nicotiana tabacum (related: common tobacco)	Phospho-2-dehydro-3-deoxyheptonate aldolase	Gene deletion: full; gene complementation	loss of pathogenicity
A6729	49.5	1.63e-143	PHI:7709	A0A290WFK0	VEDA_05199	27337	Verticillium dahliae	vascular wilt	Lactuca sativa (related: garden lettuce)	Involved in NAPE metabolic process	gene deletion: full	unaffected pathogenicity
A6736	56.4	1.95e-163	PHI:1268	I1RN43	FGSG_05406	5518	Fusarium graminearum	Fusarium Ear Blight	Triticum (related: wheat)	protein kinase	gene deletion: full	unaffected pathogenicity
A6745	43.3	1.18e-49	PHI:1566	I1RC95	GzOB006	5518	Fusarium graminearum	Fusarium Ear Blight	Triticum (related: wheat)	transcription factor	gene deletion	lethal
A6746	50.8	3.51e-88	PHI:8909	I1RJT8	FgVPS22 (FGSG_04120)	5518	Fusarium graminearum	Fusarium head blight	Triticum aestivum (related: bread wheat)	ESCRT (Endosomal sorting complexes required for transport) protein	Gene deletion: full; gene complementation	reduced virulence
A6747	48.7	7.06e-131	PHI:8595	F9X701	ZtAar	1047171	Zymoseptoria tritici	Septoria tritici blotch (STB)	Triticum aestivum (related: bread wheat)	Alpha aminoadipate reductase	Gene deletion: full; gene complementation	loss of pathogenicity
A6750	61.2	0	PHI:4234	Q5D6D7	nps2	5016	Bipolaris maydis	Southern Corn Leaf Blight	Zea mays (related: maize)	encoding different nonribosomal peptide synthetases (NRPS) responsible for biosynthesis of siderophores	gene deletion: full	reduced virulence
A6751	45.1	9.1e-54	PHI:6912	A0A086VCI7	ybtP	562	Escherichia coli	urinary tract infection	Mus musculus (related: house mouse)	ATP Binding Cassette Protein	Gene mutation	reduced virulence
A6752	54.4	4.65e-173	PHI:7333	B0XW64	sidA	746128	Aspergillus fumigatus	Pulmonary aspergillosis	Galleria mellonella (related: Greater wax moth)	Produce siderophore	Gene deletion: full; gene complementation	loss of pathogenicity
A6753	63.9	7.16e-318	PHI:5041	G4N7J5	MoYAK1	318829	Magnaporthe oryzae	Rice Blast	Oryza sativa (related: rice)	Protein kinase	gene disruption; gene complementation	reduced virulence
A6762	46.3	1.29e-106	PHI:812	G4NIB5	MGG_10702	318829	Magnaporthe oryzae	Rice Blast	Oryza sativa (related: rice)	Hypothetical protein	gene disruption	reduced virulence
A6776	61.8	1.15e-151	PHI:860	Q5EMY3	MSP1	318829	Magnaporthe oryzae	Rice Blast	Hordeum vulgare (related: barley)	Small secreted protein	gene deletion	reduced virulence
A6781	44	1.08e-240	PHI:1413	I1RZD4	GzC2H080	5518	Fusarium graminearum	Fusarium Ear Blight	Triticum (related: wheat)	transcription factor	gene deletion	unaffected pathogenicity
A6791	54.4	2.74e-73	PHI:5816	I1RDW5	Fgsg01833	5518	Fusarium graminearum	Fusarium Ear Blight	Triticum (related: wheat)	GPCR gene	gene deletion	unaffected pathogenicity
A6800	64.8	1.55e-193	PHI:7149	G4MSK7	Moglo3	318829	Magnaporthe oryzae	Rice Blast	Hordeum vulgare (related: barley)	Arf GTPase-activating protein	Gene deletion: full; gene complementation	reduced virulence
A6802	54.5	1.54e-289	PHI:24	Q00903	Avenacinase	29850	Gaeumannomyces graminis	No Data Found	Avena sativa (related: oat)	Avenacinase	gene disruption	loss of pathogenicity
A6803	62.5	0	PHI:310	Q9C1I7	MgAtr4	1047171	Zymoseptoria tritici	Septoria Leaf Blotch	Triticum (related: wheat)	ABC transporter	gene disruption	reduced virulence
A6805	64.5	2.01e-176	PHI:1230	V6RFV4	FGSG_06959	5518	Fusarium graminearum	Fusarium Ear Blight	Triticum (related: wheat)	protein kinase	gene deletion: full	lethal
A6811	48.6	3.35e-95	PHI:9526	A0A384JQ57	Bcpme1	40559	Botrytis cinerea	grey mould fungus	Arabidopsis thaliana (related: thale cress)	Pectin esterase	Gene mutation	increased virulence (hypervirulence)
A6819	63.8	4.82e-155	PHI:1553	I1S7F8	GzMyb017	5518	Fusarium graminearum	Fusarium Ear Blight	Triticum (related: wheat)	transcription factor	gene deletion	reduced virulence
A6820	50	7.29e-142	PHI:6261	G4YQK3	PsAAT3	67593	Phytophthora sojae	soybean stem and root rot	Glycine max (related: soybean)	Aspartate aminotransferase	altered gene expression / gene regulation: silencing	reduced virulence
A6821	71.8	0	PHI:1226	I1RP88	FGSG_05845	5518	Fusarium graminearum	Fusarium Ear Blight	Triticum (related: wheat)	protein kinase	gene deletion: full	lethal
A6822	58.6	3.85e-219	PHI:9310	D4I2T0	pgi	552	Erwinia amylovora	Fire blight	Malus domestica (related: apple)	Glucose-6-phosphate isomerase	gene mutation	reduced virulence
A6825	50.3	2.45e-87	PHI:9219	B8NGC8	creA (AFLA_134680)	5059	Aspergillus flavus	Ear rot in corn and yellow mold in peanuts	Zea mays (related: maize)	C2H2 transcription factor, carbon catabolite repression protein	altered gene expression / gene regulation: overexpression	increased virulence (hypervirulence)
A6834	79.3	6.6e-124	PHI:2541	Q4WGR1	OLE1	746128	Aspergillus fumigatus	Invasive Pulmonary Aspergillosis	Lethal pathogen phenotype	Stearoyl-CoA desaturase	altered gene expression / gene regulation	lethal
A6838	52.5	2.24e-118	PHI:8927	A4QTE3	MoSCAD1 (MGG_05096)	318829	Magnaporthe oryzae	Rice Blast	Oryza sativa (related: rice)	3-Ketoacyl-CoA reductase	Gene deletion: full; gene complementation	loss of pathogenicity
A6839	84	4.9e-95	PHI:1563	I1RAX7	GzOB003	5518	Fusarium graminearum	Fusarium Ear Blight	Triticum (related: wheat)	transcription factor	gene deletion	unaffected pathogenicity
A6841	58	2.24e-293	PHI:7228	Q8J0H8	tre1	318829	Magnaporthe oryzae	Rice blast disease	Oryza sativa (related: rice)	Cell wall-localized enzyme with characteristics of both neutral and acidic trehalases	Gene disruption	unaffected pathogenicity
A6843	51.5	5.56e-73	PHI:2849	Q99174	cutA	169388	Fusarium solani	Storage Rots	Cucurbita moschata (related: crookneck pumpkin)	Cutinase	gene deletion: full	unaffected pathogenicity
A6849	78.9	8.44e-242	PHI:443	I1RE58	CBL1	5518	Fusarium graminearum	Fusarium Ear Blight	Zea mays (related: maize)	Cystathionine beta-lyase	gene deletion; gene complementation	reduced virulence
A6853	52.4	5.04e-37	PHI:548__PHI:2305	NA
A6871	43.1	7.86e-11	PHI:6495	F9XHX3	Mg1LysM	1047171	Zymoseptoria tritici	Septoria tritici blotch	Triticum aestivum (related: bread wheat)	LysM effector	Gene mutation	effector (plant avirulence determinant)
A6877	42.7	1.6e-81	PHI:7316	B8NKR0	dot1	5059	Aspergillus flavus	Ear Rot In Corn And Yellow Mold In Peanuts	Zea mays (related: maize)	Histone methyltransferase activity	Gene deletion: full; gene complementation	reduced virulence
A6890	57.7	7.99e-202	PHI:2128	G4N2B2	MoHox1	318829	Magnaporthe oryzae	Rice Blast	Oryza sativa (related: rice)	no data found	gene deletion: full	reduced virulence
A6894	100	2.71e-237	PHI:334	Q6XSF5	CGB1	5016	Bipolaris maydis	Leaf Blight	Zea mays (related: maize)	G beta protein subunit	gene disruption	loss of pathogenicity
A6900	40.6	5.01e-36	PHI:3485	G4MYT5	MoSPC3	318829	Magnaporthe oryzae	Rice Blast	Oryza sativa (related: rice)	Orphan genes	gene mutation	unaffected pathogenicity
A6914	50.3	2.9e-152	PHI:7358	Q86ZB5	KLP7	40559	Botrytis cinerea	Grey Mold Fungus	Cicer arietinum (related: Chickpea)	Kinesin-like protein	Gene disruption; Gene complementation	reduced virulence
A6917	43	6.2e-59	PHI:3216	G4MVX4	MoCDIP4	318829	Magnaporthe oryzae	Rice Blast	Nicotiana benthamiana (no common name found)	Effector (plant avirulence determinant)	functional test in host: transient expression	effector (plant avirulence determinant)
A6931	73.9	0	PHI:9488	E9EE69	MaChsII (XP_007814507.1)	92637	Metarhizium acridum	infection	Locusta migratoria (related: migratory locust)	Chitin synthase II	Gene deletion: full; gene complementation	unaffected pathogenicity
A6933	66.1	1.84e-143	PHI:337	Q5YCW8	CHS7	5507	Fusarium oxysporum	Vascular Wilt	Solanum lycopersicum (related: tomato)	Chitin Synthase	gene disruption	reduced virulence
A6938	40	4.58e-14	PHI:9285	V5VGM8	trxA	470	Acinetobacter baumannii	Pneumonia	Mus musculus (related: house mouse)	Thioredoxin A	gene mutation; gene complementation	reduced virulence
A6958	48.3	1.94e-73	PHI:6825	E3Q2L6	GPI12	31870	Colletotrichum graminicola	maize anthracnose	Zea mays (related: maize)	N-acetylglucosaminylphosphatidylinositol deacetylase	altered gene expression / gene regulation: silencing	loss of pathogenicity
A6960	45.7	3.21e-70	PHI:1575	I1RIQ3	GzOB015	5518	Fusarium graminearum	Fusarium Ear Blight	Triticum (related: wheat)	transcription factor	gene deletion	unaffected pathogenicity
A6964	54	4.22e-95	PHI:888	G4MUW5	MGG_01707	318829	Magnaporthe oryzae	Rice Blast	Oryza sativa (related: rice)	Hypothetical protein	gene disruption	reduced virulence
A6972	73.9	2.07e-161	PHI:8537	A0A177DXG4	AaMFS54	5599	Alternaria alternata	Brown spot disease	Citrus x microcarpa (related: calamondin)	Major facilitator superfamily transporter	Gene deletion: full; gene complementation	reduced virulence
A6984	45.7	1.32e-55	PHI:804	G4ML19	MGG_08628	318829	Magnaporthe oryzae	Rice Blast	Oryza sativa (related: rice)	Hypothetical protein	gene disruption	reduced virulence
A6985	46	4.04e-118	PHI:1074__PHI:2125	NA
A6986	40.4	1.08e-158	PHI:6583	Q9KQS8	LonA	666	Vibrio cholerae	cholera	Mus musculus (related: house mouse)	Protease Regulates Biofilm Formation, Motility, Virulence, and the Type VI Secretion System	Gene mutation; gene complementation	reduced virulence
A6989	40.8	3.99e-56	PHI:1566	I1RC95	GzOB006	5518	Fusarium graminearum	Fusarium Ear Blight	Triticum (related: wheat)	transcription factor	gene deletion	lethal
A6997	57.6	0	PHI:8875	Q4WZP3	gefA (Afu2g16240)	746128	Aspergillus fumigatus	pulmonary aspergillosis	Mus musculus (related: house mouse)	Cell division control protein	Promoter mutation	loss of pathogenicity
A6999	62.9	8.82e-320	PHI:1374	I1RN37	GzC2H037	5518	Fusarium graminearum	Fusarium Ear Blight	Triticum (related: wheat)	transcription factor	gene deletion	unaffected pathogenicity
A7006	100	1.02e-258	PHI:4237	O74227	CGA1	5016	Bipolaris maydis	Southern Corn Leaf Blight	Zea mays (related: maize)	G Protein Alpha Subunit	gene deletion: full; gene complementation	unaffected pathogenicity
A7007	51.1	7.13e-230	PHI:8028	Q8MPM3	Tkt	5665	Leishmania mexicana	leishmaniasis	Homo sapiens (related: human)	Transketolase	Gene deletion: full; gene complementation	loss of pathogenicity
A7014	46	1.31e-43	PHI:1418	I1S0W9	GzC2H085	5518	Fusarium graminearum	Fusarium Ear Blight	Triticum (related: wheat)	transcription factor	gene deletion	lethal
A7018	55.2	1.55e-175	PHI:3225	T2C913	Ndo1	36651	Penicillium digitatum	Green Mold Rot	Citrus sinensis (related: sweet orange)	naphthalene dioxygenase	gene deletion: full	unaffected pathogenicity
A7025	50.7	1.11e-45	PHI:8743	I1RRW0	FgPEX4 (FGSG_06857)	5518	Fusarium graminearum	Fusarium head blight	Oryza sativa (related: rice)	Uncharacterized protein	Gene deletion: full; gene complementation	reduced virulence
A7028	58.7	3.88e-83	PHI:5016	G4ZAY8	Psimpa1	67593	Phytophthora sojae	Soybean Stem And Root Rot	Glycine max (related: soybean)	Importin alpha subunit	altered gene expression / gene regulation: silencing	reduced virulence
A7041	43.3	2.35e-193	PHI:1639	V6RAN7	GzWing011	5518	Fusarium graminearum	Fusarium Ear Blight	Triticum (related: wheat)	transcription factor	gene deletion	unaffected pathogenicity
A7042	45.1	1.3e-142	PHI:6391	A0A151V4F3	CDA2	318829	Magnaporthe oryzae	Rice Blast	Oryza sativa (related: rice)	Chitin deacetylase	Gene mutation	unaffected pathogenicity
A7055	48.8	4.39e-56	PHI:6912	A0A086VCI7	ybtP	562	Escherichia coli	urinary tract infection	Mus musculus (related: house mouse)	ATP Binding Cassette Protein	Gene mutation	reduced virulence
A7097	58.9	4.34e-134	PHI:1275	I1S7R2	FGSG_12887	5518	Fusarium graminearum	Fusarium Ear Blight	Triticum (related: wheat)	protein kinase	gene deletion: full	unaffected pathogenicity
A7109	42.9	1.53e-57	PHI:789	G4NIU3	MGG_04116	318829	Magnaporthe oryzae	Rice Blast	Oryza sativa (related: rice)	Hypothetical protein	gene disruption	reduced virulence
A7117	42.9	4.01e-188	PHI:1902	I1RJS7	GzZC217	5518	Fusarium graminearum	Fusarium Ear Blight	Triticum (related: wheat)	transcription factor	gene deletion	unaffected pathogenicity
A7118	85.4	2.46e-126	PHI:4736	G4MYS1	MoYpt7	318829	Magnaporthe oryzae	Rice Blast	Oryza sativa (related: rice)	small GTPase	gene deletion: full; gene complementation	loss of pathogenicity
A7120	41.4	3.08e-114	PHI:737__PHI:2329	NA
A7131	81.8	0	PHI:9142	V6RQ48	FgAP2α (FGSG_09735)	5518	Fusarium graminearum	Fusarium head blight	Triticum aestivum (related: bread wheat)	AP-2 complex subunit alpha	Gene deletion: full; gene complementation	reduced virulence
A7133	46.6	3.78e-218	PHI:1170__PHI:1174	NA
A7154	71.5	0	PHI:2034	G4MZY1	MFP1	318829	Magnaporthe oryzae	Rice Blast	Oryza sativa (related: rice)	beta-oxidation	gene deletion: full; gene complementation	reduced virulence
A7156	50.3	5.07e-98	PHI:1487	I1RQ92	GzHMG019	5518	Fusarium graminearum	Fusarium Ear Blight	Triticum (related: wheat)	transcription factor	gene deletion	unaffected pathogenicity
A7160	65.3	2.14e-306	PHI:3823	G4MV96	MET13	318829	Magnaporthe oryzae	Rice Blast	Hordeum vulgare (related: barley)	methylenetetrahydrofolate reductase	gene deletion; gene complementation	loss of pathogenicity
A7165	59.6	1.17e-90	PHI:5480	G4MT58	MoPyr5	318829	Magnaporthe oryzae	Rice Blast	Oryza sativa (related: rice)	Orotate phosphoribosyl transferase	gene disruption	reduced virulence
A7166	62.3	2.36e-117	PHI:2545	Q4X1I3	TIF35	746128	Aspergillus fumigatus	Invasive Pulmonary Aspergillosis	Lethal pathogen phenotype	Translation initiation factor eIF3	altered gene expression / gene regulation	lethal
A7174	75.3	0	PHI:9564	B0XSF6	LeuA (AFUB_027020)	746128	Aspergillus fumigatus	pulmonary aspergillosis	Galleria mellonella (related: Greater wax moth)	3-Isopropylmalate dehydratase	gene deletion: full; gene complementation	reduced virulence
A7175	68.4	4.71e-119	PHI:2515	Q4X146	ALG7	746128	Aspergillus fumigatus	Invasive Pulmonary Aspergillosis	Lethal pathogen phenotype	UDP-N-acetyl-glucosamine-1-P transferase	altered gene expression / gene regulation	lethal
A7181	85.6	1.24e-248	PHI:2249__PHI:2270	NA
A7189	58.9	1.12e-159	PHI:6746	J5JMB3	Mdj1	176275	Beauveria bassiana	white muscardine disease	Galleria mellonella (related: Greater wax moth)	Biogenesis of functional mitochondria	Gene disruption; gene complementation	reduced virulence
A7192	87.5	1.34e-125	PHI:6950	G2YY48	Bcrac	40559	Botrytis cinerea	Grey Mold Fungus	Phaseolus vulgaris (related: kidney bean)	Rac-like GTPase	Gene mutation	loss of pathogenicity
A7193	47.4	6.56e-155	PHI:2202__PHI:7327	NA
A7221	71	0	PHI:893	G4NL37	MGG_02986	318829	Magnaporthe oryzae	Rice Blast	Oryza sativa (related: rice)	Hypothetical protein	gene disruption	reduced virulence
A7222	64	4.48e-177	PHI:1666	I1RX47	GzCCHC006	5518	Fusarium graminearum	Fusarium Ear Blight	Triticum (related: wheat)	transcription factor	gene deletion	unaffected pathogenicity
A7226	80.1	1.68e-132	PHI:5190	G4MXC5	MoPRX1	318829	Magnaporthe oryzae	Rice Blast	Oryza sativa (related: rice)	Peroxiredoxin peroxidase	gene deletion: full	reduced virulence
A7231	43.5	1.28e-69	PHI:432__PHI:4212__PHI:4242	NA
A7239	42.7	3.48e-19	PHI:8520	G2WWV6	PevD1 (VDAG_02735)	27337	Verticillium dahliae	vascular wilt	Nicotiana benthamiana (no common name found)	Hypothetical protein	gene deletion: full	reduced virulence
A7251	74.4	1.21e-145	PHI:6076	Q5A5Q8	RPS41	5476	Candida albicans	Disseminated Candidiasis	Mus musculus (related: house mouse)	Cytoplasmic ribosomal protein	gene mutation	reduced virulence
A7261	46.1	3.25e-133	PHI:4896	Q4WWT7	aspE	746128	Aspergillus fumigatus	Invasive Pulmonary Aspergillosis	Galleria mellonella (related: greater wax moth)	septin	gene deletion: full; gene complementation	unaffected pathogenicity
A7263	70.7	1.26e-280	PHI:3257	G4MU34	MoIlv1	318829	Magnaporthe oryzae	Rice Blast	Oryza sativa (related: rice)	Threonine deaminase	gene deletion: full; gene complementation	reduced virulence
A7270	64.7	0	PHI:2096	G4MNA5	Calcium-transporting ATPase 3	318829	Magnaporthe oryzae	Rice Blast	Triticum (related: wheat)	Ca2+ pump	altered gene expression / gene regulation: silencing	loss of pathogenicity
A7277	41.4	3.44e-65	PHI:9334	D2TI55	map	67825	Citrobacter rodentium	colitis	Mus musculus (related: house mouse)	Effector protein	gene mutation	effector (plant avirulence determinant)
A7290	46.3	5.64e-128	PHI:3457	J9VMW8	PHO84	5207	Cryptococcus neoformans	Cryptococcosis	Mus musculus (related: house mouse)	Phosphate Acquisition and Storage	gene deletion: full	reduced virulence
A7292	42.5	2.68e-62	PHI:812	G4NIB5	MGG_10702	318829	Magnaporthe oryzae	Rice Blast	Oryza sativa (related: rice)	Hypothetical protein	gene disruption	reduced virulence
A7311	63.1	2.26e-144	PHI:3909	Q6IZ77	ZrfB	746128	Aspergillus fumigatus	Invasive Pulmonary Aspergillosis	Mus musculus (related: house mouse)	alkaline zinc transporter	gene mutation; gene complementation	loss of pathogenicity
A7312	45.6	6.11e-92	PHI:5785	I1RTP1	Fgsg07554	5518	Fusarium graminearum	Fusarium Ear Blight	Triticum (related: wheat)	GPCR gene	gene deletion	unaffected pathogenicity
A7316	82.2	2.33e-177	PHI:1223	I1RN31	FGSG_05393	5518	Fusarium graminearum	Fusarium Ear Blight	Triticum (related: wheat)	protein kinase	gene deletion: full	lethal
A7317	89.4	0	PHI:3716	T1PTC5	AbPf2	29001	Alternaria brassicicola	Black Spot Disease	Arabidopsis thaliana (related: thale cress)	Transcription factor	gene deletion: full; gene complementation	loss of pathogenicity
A7323	84.8	0	PHI:6272	I1REC7	FgHSP90	5518	Fusarium graminearum	Fusarium head blight	Triticum aestivum (related: bread wheat)	Ubiquitous chaperone, heat shock protein 90	gene deletion: partial; gene complementation	reduced virulence
A7325	41.5	2.32e-128	PHI:1578	I1RKY2	GzOB018	5518	Fusarium graminearum	Fusarium Ear Blight	Triticum (related: wheat)	transcription factor	gene deletion	unaffected pathogenicity
A7330	40.6	7.15e-94	PHI:6121	I1RHI8	FGSG_03243	5518	Fusarium graminearum	Fusarium head blight	Zea mays (related: maize)	TAG lipases	Gene mutation; gene complementation	reduced virulence
A7332	45.5	5.39e-94	PHI:6265	C0NFK7	Eng1	5037	Histoplasma capsulatum	histoplasmosis	Mus musculus (related: house mouse)	Secreted -(1,3)-glucanase	altered gene expression / gene regulation: silencing	reduced virulence
A7334	61	2.16e-136	PHI:1356	I1RE06	GzC2H016	5518	Fusarium graminearum	Fusarium Ear Blight	Triticum (related: wheat)	transcription factor	gene deletion	unaffected pathogenicity
A7367	76.6	2.95e-97	PHI:1061	A0SXQ6	MgRho3	318829	Magnaporthe oryzae	Rice Blast	Oryza sativa (related: rice)	encode a homolog of Rho GTPases	gene deletion	loss of pathogenicity
A7390	62.7	1.75e-235	PHI:1491	I1RST1	GzHMG023	5518	Fusarium graminearum	Fusarium Ear Blight	Triticum (related: wheat)	transcription factor	gene deletion	lethal
A7401	63.9	1.72e-112	PHI:2186	G4N6E2	PIC5	318829	Magnaporthe oryzae	Rice Blast	Hordeum vulgare (related: barley)	Virulence factor	gene deletion: full; gene complementation	reduced virulence
A7403	65.7	8.83e-215	PHI:6976	B0Y2J9	Erg4B	746128	Aspergillus fumigatus	invasive pulmonary aspergillosis	Mus musculus (related: house mouse)	C-24(28) sterol reductase	Gene deletion: full; gene complementation	unaffected pathogenicity
A7416	48	5.21e-262	PHI:4525	X5FD66	PFP1	914237	Rhynchosporium commune	Scald	Hordeum vulgare (related: barley)	Encoding an Epc-N Domain-Containing Protein	gene mutation; gene complementation	reduced virulence
A7418	79.6	2.09e-162	PHI:7057	J5K938	PilA	176275	Beauveria bassiana	white muscardine disease	Galleria mellonella (related: Greater wax moth)	Core eisosome protein	Gene deletion: full; gene complementation	reduced virulence
A7425	68.2	1.03e-217	PHI:6095	I1REC4	FgVps5	5518	Fusarium graminearum	Fusarium Head Blight	Triticum aestivum (related: bread wheat)	Components of retromer	gene deletion: full; gene complementation	reduced virulence
A7434	87.1	0	PHI:3914	Q0V515	Sdh1	13684	Parastagonospora nodorum	Stagonospora Nodorum Blotch	Triticum aestivum (related: bread wheat)	encodes succinic semialdehyde dehydrogenase	gene disruption; gene complementation	reduced virulence
A7435	44	1.01e-50	PHI:1566	I1RC95	GzOB006	5518	Fusarium graminearum	Fusarium Ear Blight	Triticum (related: wheat)	transcription factor	gene deletion	lethal
A7437	43.4	1.1e-67	PHI:524	Q4U320	CLN1	5270	Ustilago maydis	Corn Smut	Zea mays (related: maize)	G1 cyclin	gene disruption; altered gene expression / gene regulation: overexpression	loss of pathogenicity
A7443	43.5	2.21e-63	PHI:2395	I1RBM2	GzSYN1	5518	Fusarium graminearum	Fusarium Head Blight	Hordeum vulgare (related: barley)	Syntaxins	gene deletion: full; gene complementation	reduced virulence
A7450	72.2	5.88e-277	PHI:8611	G4MXS1	pyruvate kinase	318829	Magnaporthe oryzae	Rice Blast	Hordeum vulgare (related: barley)	Pyruvate kinase	Gene mutation; Altered gene expression/ gene regulation: Overexpression	loss of pathogenicity
A7453	48.6	4e-125	PHI:2030	G4N492	TGL3-1	318829	Magnaporthe oryzae	Rice Blast	Oryza sativa (related: rice)	intracellular triacylglycerol lipases	gene deletion: full	unaffected pathogenicity
A7457	44.7	1.76e-123	PHI:7178	J9VNI6	Ape4	5207	Cryptococcus neoformans	cryptococcosis	Mus musculus (related: house mouse)	Aspartyl aminopeptidase	Gene disruption; gene complementation	reduced virulence
A7458	58.4	5.29e-185	PHI:6125__PHI:5716	NA
A7459	58.6	7.61e-108	PHI:346	Q8J214	CRU1	5270	Ustilago maydis	Corn Smut	Zea mays (related: maize)	Cell cycle	gene deletion	reduced virulence
A7460	57.1	1.76e-60	PHI:7047	U3PW09	Aqp1	5207	Cryptococcus neoformans	fungal meningitis	Mus musculus (related: house mouse)	Water channel protein aquaporin	Gene mutation; gene complementation	unaffected pathogenicity
A7463	45.4	5.1e-132	PHI:2823	Q59X38	PES1	5476	Candida albicans	Disseminated Candidiasis	Galleria mellonella (related: greater wax moth)	Pescadillo homologs are involved in cell cycle control and ribosome biogenesis, and are essential	altered gene expression / gene regulation	reduced virulence
A7465	42	1.28e-128	PHI:2107	G4N402	MGG_05905.5	318829	Magnaporthe oryzae	Rice Blast	Triticum (related: wheat)	Phospholipase C	altered gene expression / gene regulation: silencing	reduced virulence
A7467	45.1	3.95e-21	PHI:548__PHI:2305	NA
A7470	65.6	0	PHI:7153	J5JIF8	pmcC	176275	Beauveria bassiana	white muscardine disease	Galleria mellonella (related: Greater wax moth)	Calcium transporting ATPase	Gene deletion: full; gene complementation	reduced virulence
A7476	66.1	4e-145	PHI:6753	Q4WJS6	GlcA	746128	Aspergillus fumigatus	Invasive pulmonary aspergillosis	Mus musculus (related: house mouse)	Serine/threonine-protein phosphatase	Gene mutation	lethal
A7477	43.2	6.2e-125	PHI:7520	A0A076ZMY5	VK055_1952	573	Klebsiella pneumoniae	pneumonia	Mus musculus (related: house mouse)	Betaine aldehyde dehydrogenase	gene deletion: full	unaffected pathogenicity
A7480	58.9	1.94e-117	PHI:5787	A0A1C3YMJ9	Fgsg03064	5518	Fusarium graminearum	Fusarium Ear Blight	Triticum (related: wheat)	GPCR gene	gene deletion	unaffected pathogenicity
A7504	61.1	1.74e-276	PHI:1078	I1RRG0	Mes1	5518	Fusarium graminearum	Fusarium Ear Blight	Triticum (related: wheat)	Homologue of Aspergillus nidulans MesA	gene deletion; gene complementation	reduced virulence
A7508	84.3	2.14e-121	PHI:7134	G4MWX1	MoRab5B	318829	Magnaporthe oryzae	Rice Blast	Hordeum vulgare (related: barley)	GTP-binding protein	Gene mutation; Altered gene expression/ gene regulation: silencing; gene complementation	reduced virulence
A7525	56.7	2.74e-70	PHI:3523	B0LFQ7	Bx-Prx	6326	Bursaphelenchus xylophilus	Pine Wilt Disease	Pinus thunbergii (related: japanese black pine)	Reproduction and pathogenicity	altered gene expression / gene regulation: silencing	loss of pathogenicity
A7528	45.4	1.22e-55	PHI:410	Q5IFQ6	SOD2	5207	Cryptococcus neoformans	Cryptococcosis	Mus musculus (related: house mouse)	Superoxide dismutase	gene disruption; gene complementation	loss of pathogenicity
A7539	41.5	1.34e-55	PHI:1089	I1RFR2	FGSG_02549	5518	Fusarium graminearum	Fusarium Ear Blight	Triticum (related: wheat)	Putative phosphoglycerate mutase family	gene disruption	reduced virulence
A7540	54.9	9.35e-110	PHI:5820	I1RU73	Fgsg07757	5518	Fusarium graminearum	Fusarium Ear Blight	Triticum (related: wheat)	GPCR gene	gene deletion	unaffected pathogenicity
A7543	50.6	1.96e-141	PHI:144	O59928	CHT42	29875	Trichoderma virens	Mycopathogen	Rhizoctonia solani (no common name found)	Chitinase	gene deletion; altered gene expression / gene regulation: overexpression	reduced virulence
A7544	47.4	4.3e-94	PHI:9458	Q2FIE9	lipA (SAUSA300_0829)	1280	Staphylococcus aureus	skin infections; food poisoning; respiratory diseases	Mus musculus (related: house mouse)	Lipoic acid synthetase	Gene deletion: full; gene complementation	reduced virulence
A7548	76.1	0	PHI:8722__PHI:8724	NA
A7549	70.9	1.03e-144	PHI:2518	Q4WWN9	MET16	746128	Aspergillus fumigatus	Invasive Pulmonary Aspergillosis	Lethal pathogen phenotype	3'-Phospho-adenylylsulfate reductase	altered gene expression / gene regulation	lethal
A7557	99.7	1.37e-230	PHI:9823	A0A0E0S0W9	Fg08731	5518	Fusarium graminearum	Fusarium head blight	Brachypodium distachyon (related: stiff brome)	Protein kinase domain-containing protein	Altered gene expression / gene regulation: silencing; other evidence: transgenic plants	reduced virulence
A7563	52.3	6.19e-124	PHI:2558	Q59P00	DUR31	5476	Candida albicans	Candidiasis	Mus musculus (related: house mouse)	Sodium/substrate symporter family (SSSF)	gene deletion: full; gene complementation	reduced virulence
A7568	41.4	4.58e-159	PHI:3063	G4NKL4	MoRga3	318829	Magnaporthe oryzae	Rice Blast	Hordeum vulgare (related: barley)	Rho GTPase activating proteins	gene deletion: full; gene complementation	unaffected pathogenicity
A7585	48.2	3.34e-143	PHI:19	P34809	NMT	5207	Cryptococcus neoformans	Cryptococcosis	Oryctolagus cuniculus (related: rabbit)	Myristoyl-CoA:protein N-myristoyltransferase	gene mutation: characterised	reduced virulence
A7588	72.2	4.21e-61	PHI:2524	Q70ZY8	nudC	746128	Aspergillus fumigatus	Invasive Pulmonary Aspergillosis	Lethal pathogen phenotype	no data found	altered gene expression / gene regulation	lethal
A7599	65.2	0	PHI:9589	A0A0D2XIB5	pmt1 (FOXG_03668)	5507	Fusarium oxysporum	Fusarium wilt	Cucumis sativus (related: cucumber)	Dolichyl-phosphate-mannose-protein mannosyltransferase	Gene deletion: full	reduced virulence
A0004	44.4	1.34e-101	PHI:8803	I1RIL9	FgShyC (FGSG_03657)	5518	Fusarium graminearum	Fusarium head blight	Triticum aestivum (related: bread wheat)	Putative salicylate hydroxylase	Gene deletion: full; gene complementation	unaffected pathogenicity
A0011	46	1.16e-122	PHI:726	Q6RKH3	PKS7	5518	Fusarium graminearum	Fusarium Ear Blight	Triticum (related: wheat)	Polyketide synthase	gene disruption	unaffected pathogenicity
A0030	78.5	0	PHI:2638	Q4X099	Ilv3A	746128	Aspergillus fumigatus	Invasive Pulmonary Aspergillosis	Mus musculus (related: house mouse)	Dihydroxyacid dehydratase	gene deletion: full; gene complementation	reduced virulence
A0032	41.2	1.38e-57	PHI:2038	G4MQZ2	Mir1	318829	Magnaporthe oryzae	Rice Blast	Hordeum vulgare (related: barley)	no data found	gene deletion: full	unaffected pathogenicity
A0033	67.9	1.72e-118	PHI:3910	I1R9N5	FgSAT	5518	Fusarium graminearum	Fusarium Head Blight	Triticum aestivum (related: bread wheat)	Serine O-acetyltransferase	gene disruption; gene complementation	unaffected pathogenicity
A0040	56.6	7.5e-208	PHI:1406	I1RX04	GzC2H070	5518	Fusarium graminearum	Fusarium Ear Blight	Triticum (related: wheat)	transcription factor	gene deletion	lethal
A0044	58.7	8.18e-93	PHI:572	Q00350	XYL2	5017	Bipolaris zeicola	Leaf Spot	Zea mays (related: maize)	Endo-beta-1,4-xylanase	gene disruption	unaffected pathogenicity
A0051	96	2.29e-273	PHI:2258	G8DNT2	PPT1	45130	Bipolaris sorokiniana	Spot Blotch Disease	Hordeum vulgare (related: barley)	Phosphopantetheinyl transferase	gene deletion: full; gene complementation	reduced virulence
A0054	67.1	0	PHI:2095	G4MXG4	Calcium-transporting ATPase 3	318829	Magnaporthe oryzae	Rice Blast	Triticum (related: wheat)	Ca2+ pump	altered gene expression / gene regulation: silencing	reduced virulence
A0064	46.1	3.59e-72	PHI:7211	A0A0F6AZ25	STM14_1002	28901	Salmonella enterica	Salmonellosis	Mus musculus (related: house mouse)	Putative electron transfer protein beta subunit	gene deletion: full	reduced virulence
A0080	94.2	1.18e-112	PHI:2052	G4NC11	Cdc42	318829	Magnaporthe oryzae	Rice Blast	Oryza sativa (related: rice)	actin cytoskeleton organization and cell polarity; establishment of turgor in appressoria	gene deletion: full; gene complementation	reduced virulence
A0081	43	1.06e-118	PHI:1254	I1RDX3	FGSG_01842	5518	Fusarium graminearum	Fusarium Ear Blight	Triticum (related: wheat)	protein kinase	gene deletion: full	unaffected pathogenicity
A0084	53.8	0	PHI:1647	I1RWA9	GzWing019	5518	Fusarium graminearum	Fusarium Ear Blight	Triticum (related: wheat)	transcription factor	gene deletion	reduced virulence
A0086	59.4	3.25e-143	PHI:7724	G5EHP7	cpk2	318829	Magnaporthe oryzae	Rice blast disease	Hordeum vulgare (related: barley)	Second catalytic subunit of cyclic AMP-protein kinase A	gene deletion: full	reduced virulence
A0087	69.6	0	PHI:6179	A0A140CZL2	AaSSK1	5599	Alternaria alternata	Brown spot disease	Citrus x microcarpa (related: calamondin)	Response Regulator	Gene mutation	reduced virulence
A0093	44.9	6.86e-30	PHI:8523	G4NDI1	MoYPEL1 (MGG_06263.7)	318829	Magnaporthe oryzae	Rice Blast	Oryza sativa (related: rice)	Hypothetical protein	gene deletion: full	loss of pathogenicity
A0097	44.1	5.19e-18	PHI:548__PHI:2305	NA
A0106	83.4	5.98e-301	PHI:2172	G4NHF4	TPS1	318829	Magnaporthe oryzae	Rice Blast	Oryza sativa (related: rice)	Integrates control of glucose-6-phosphate metabolism and nitrogen source utilization; Regulation of nitrate metabolism	gene deletion: full	loss of pathogenicity
A0120	64.3	5.08e-73	PHI:62	P52498	caRSR1	5476	Candida albicans	Candidiasis	Mus musculus (related: house mouse)	Cell morphogenesis	gene disruption; gene complementation	reduced virulence
A0126	52.6	8.34e-153	PHI:1228	I1RR00	FGSG_06502	5518	Fusarium graminearum	Fusarium Ear Blight	Triticum (related: wheat)	protein kinase	gene deletion: full	lethal
A0128	51.5	1.05e-81	PHI:6380	E9F1A7	mrLPAAT1	568076	Metarhizium robertsii	no data found	Bombyx mori (related: domestic silkworm)	Lysophosphatidate acyltransferase	Gene mutation; gene complementation	reduced virulence
A0130	82.5	5.85e-91	PHI:6198	I1RWP3	SOD1	5518	Fusarium graminearum	Fusarium head blight	Triticum aestivum (related: bread wheat)	Superoxide dismutases	gene deletion: full; gene complementation	reduced virulence
A0132	56.3	0	PHI:1648__PHI:6246	NA
A0141	65.2	6.26e-133	PHI:4914	F9X691	ZtCBR1	1047171	Zymoseptoria tritici	Septoria Tritici Blotch	Triticum aestivum (related: bread wheat)	Microsomal cytochrome b5 reductase	gene disruption	reduced virulence
A0146	71.9	0	PHI:7717	I1S0H5	FgOXP1	5518	Fusarium graminearum	Fusarium head blight	Triticum aestivum (related: bread wheat)	5-Oxoprolinase	Gene deletion: full; Gene complementation	reduced virulence
A0157	93.1	4.78e-64	PHI:9974	I1RZL5	srp1	5518	Fusarium graminearum	Fusarium head blight	Triticum aestivum (related: bread wheat)	RRM domain-containing protein	Gene deletion: full	reduced virulence
A0162	49.8	4.75e-67	PHI:9096	I1RMA7	Fgdid2 (FGSG_05094)	5518	Fusarium graminearum	Fusarium head blight	Triticum aestivum (related: bread wheat)	Uncharacterized protein	Gene deletion: full; gene complementation	loss of pathogenicity
A0163	51.1	4.36e-296	PHI:7207	Q5KN74	msh2	5207	Cryptococcus neoformans	fungal meningitis	Mus musculus (related: house mouse)	DNA mismatch repair protein	Gene mutation; gene complementation	unaffected pathogenicity
A0168	51.7	6.31e-100	PHI:9038	I1S2J7	fgm3 (FGSG_10993)	5518	Fusarium graminearum	Fusarium head blight	Triticum aestivum (related: bread wheat)	Aspartate aminotransferase	Gene deletion: full	reduced virulence
A0180	65.6	1.41e-152	PHI:9485	F9FUE8	Foatg3	5507	Fusarium oxysporum	Fusarium wilt	Solanum tuberosum (related: potato)	Autophagy-related protein	altered gene expression / gene regulation: overexpression	unaffected pathogenicity
A0185	72.1	2.74e-65	PHI:3221	O74238	SP1	13684	Parastagonospora nodorum	Leaf And Glume Blotch Disease Of Wheat	Triticum aestivum (related: bread wheat)	encoding SnodProt1	other evidence	increased virulence (hypervirulence)
A0188	61.6	4e-116	PHI:9155	I1RE18	FgPep12 (FGSG_01890)	5518	Fusarium graminearum	Fusarium head blight	Triticum aestivum (related: bread wheat)	t-SNARE protein	gene mutation; gene complementation	reduced virulence
A0189	100	3.97e-82	PHI:2108	Q9UWF0	CAM	318829	Magnaporthe oryzae	Rice Blast	Triticum (related: wheat)	no data found	altered gene expression / gene regulation: silencing	loss of pathogenicity
A0197	54.7	2.14e-229	PHI:2551	Q4WZG4	NOC3	746128	Aspergillus fumigatus	Invasive Pulmonary Aspergillosis	Lethal pathogen phenotype	Protein involved in biogenesis of the 60S ribosomal subunit	altered gene expression / gene regulation	lethal
A0214	69.8	2.6e-222	PHI:7385	G4MZL7	MoVps17	318829	Magnaporthe oryzae	Rice Blast	Hordeum vulgare (related: barley)	Sorting nexin (SNX) and a component of the retromer	Gene deletion: full; Gene complementation	reduced virulence
A0235	63.3	1.98e-199	PHI:724__PHI:730	NA
A0236	67.7	2.27e-232	PHI:2536	Q4WU51	MET2	746128	Aspergillus fumigatus	Invasive Pulmonary Aspergillosis	Mus musculus (related: house mouse)	Homoserine O-acetyl-transferase	altered gene expression / gene regulation	unaffected pathogenicity
A0248	74.8	2.08e-198	PHI:2532	Q4WUA3	HEM15	746128	Aspergillus fumigatus	Invasive Pulmonary Aspergillosis	Lethal pathogen phenotype	Ferrochelatase	altered gene expression / gene regulation	lethal
A0249	52	2.56e-222	PHI:6128	K9FV70	ku70	36651	Penicillium digitatum	Green Mold	Citrus sinensis (related: sweet orange)	Forms a heterodimer that binds DNA ends and is also involved in telomere maintenance	Gene mutation	unaffected pathogenicity
A0262	57.5	2.29e-299	PHI:1629	I1RAH2	GzWing001	5518	Fusarium graminearum	Fusarium Ear Blight	Triticum (related: wheat)	transcription factor	gene deletion	unaffected pathogenicity
A0263	68.9	2.78e-138	PHI:1618	Q4IQT8	GzFET5	5518	Fusarium graminearum	Fusarium Ear Blight	Triticum (related: wheat)	transcription factor	gene deletion	unaffected pathogenicity
A0264	83.2	3.29e-238	PHI:877	G4NCL5	MGG_00383	318829	Magnaporthe oryzae	Rice Blast	Oryza sativa (related: rice)	Hypothetical protein	gene disruption	reduced virulence
A0266	67.3	0	PHI:5450	H6ULV1	gdh2	474922	Colletotrichum gloeosporioides	Fruit Rot	Prunus domestica (related: plum)	Carbon regulation of environmental pH	gene mutation	unaffected pathogenicity
A0269	56.8	7.7e-201	PHI:2531	Q4WXC5	PRI1	746128	Aspergillus fumigatus	Invasive Pulmonary Aspergillosis	Lethal pathogen phenotype	DNA primase small subunit	altered gene expression / gene regulation	lethal
A0278	57.5	1.79e-153	PHI:4197	Q5KAG0	LHC1	5207	Cryptococcus neoformans	No Data Found	Mus musculus (related: house mouse)	secreted lactonohydrolase involved in altering the capsular polysaccharide	gene disruption; gene complementation	reduced virulence
A0280	64.4	3.25e-273	PHI:1594	V6RRH2	GzOB034	5518	Fusarium graminearum	Fusarium Ear Blight	Triticum (related: wheat)	transcription factor	gene deletion	unaffected pathogenicity
A0287	56.6	0	PHI:1530	I1RWP4	Gzsnd	5518	Fusarium graminearum	Fusarium Ear Blight	Triticum (related: wheat)	transcription factor	gene deletion	unaffected pathogenicity
A0291	51	2.13e-188	PHI:196	Q92210	ADE2	5476	Candida albicans	Candidiasis	Mus musculus (related: house mouse)	Phosphoribosylaminoimidazole carboxylase	gene disruption; gene complementation	reduced virulence
A0293	49.8	2.18e-81	PHI:7828	J9VNE4	Uxt1	5207	Cryptococcus neoformans	fungal meningitis	Mus musculus (related: house mouse)	UDP-Xyltransporter	Gene deletion: full; gene complementation	unaffected pathogenicity
A0298	70.7	1.64e-254	PHI:4658	I1RAH1	FgHXK1	5518	Fusarium graminearum	Fusarium Head Blight	Triticum aestivum (related: bread wheat)	hexokinase	gene deletion: full; gene complementation	reduced virulence
A0310	42.8	1.46e-83	PHI:1585	I1RS43	GzOB025	5518	Fusarium graminearum	Fusarium Ear Blight	Triticum (related: wheat)	transcription factor	gene deletion	unaffected pathogenicity
A0321	65.7	0	PHI:7596	I6PDX4	MakatG1	92637	Metarhizium acridum	no data found	Locusta migratoria (related: migratory locust)	Catalase-peroxidase	Gene deletion: full; gene complementation	unaffected pathogenicity
A0333	54.3	5.67e-105	PHI:2514	Q4X1Y0	PFS2	746128	Aspergillus fumigatus	Invasive Pulmonary Aspergillosis	Lethal pathogen phenotype	no data found	altered gene expression / gene regulation	lethal
A0338	46.2	2.04e-49	PHI:2819	G1UA02	CaEss1	5476	Candida albicans	Disseminated Candidiasis	Mus musculus (related: house mouse)	Peptidyl-prolyl cis/trans isomerase	gene mutation	reduced virulence
A0348	68.2	2.37e-149	PHI:9793	G2WX41	VdOCH1	27337	Verticillium dahliae	Sun ower yellow wilt	Helianthus annuus (related: common sunflower)	Initiation-specific alpha-1,6-mannosyltransferase	Gene mutation	reduced virulence
A0349	49.2	4.61e-97	PHI:2115__PHI:4494	NA
A0353	86.9	1.01e-183	PHI:6180	A0A140CZL3	AaSHO1	5599	Alternaria alternata	Brown spot disease	Citrus x microcarpa (related: calamondin)	Response Regulator	Gene mutation	unaffected pathogenicity
A0360	88.7	2.26e-211	PHI:6409	I1RYH0	FgCdc11	5518	Fusarium graminearum	Fusarium head blight	Triticum aestivum (related: bread wheat)	cell division control protein	gene deletion: full; gene complementation	reduced virulence
A0362	65.8	1.75e-120	PHI:9163	A0A063C0A1	UvBI-1	1159556	Ustilaginoidea virens	rice false smut disease	Oryza sativa (related: rice)	Transmembrane BAX inhibitor motif-containing protein	Gene deletion: full; gene complementation	loss of pathogenicity
A0365	49.5	3.25e-71	PHI:2897__PHI:9472	NA
A0371	49.3	3.56e-158	PHI:716	Q2VLJ1	ZEB1	5518	Fusarium graminearum	Fusarium Ear Blight	Hordeum vulgare (related: barley)	Zearalenone synthesis	gene deletion	unaffected pathogenicity
A0372	44.4	5.47e-118	PHI:5864	A0A098DM90	GCD12	5518	Fusarium graminearum	Fusarium Ear Blight	Triticum (related: wheat)	GPCR gene	gene deletion	unaffected pathogenicity
A0373	60.2	1.41e-220	PHI:1407	I1RX64	GzC2H071	5518	Fusarium graminearum	Fusarium Ear Blight	Triticum (related: wheat)	transcription factor	gene deletion	lethal
A0400	54.1	3.59e-221	PHI:7741	G2X8Y4	FreB	27337	Verticillium dahliae	vascular wilt	Nicotiana benthamiana (no common name found)	Transmembrane ferric reductase	Gene deletion: full; gene complementation	reduced virulence
A0409	46.6	2.66e-36	PHI:1627	I1RW90	GzTF2S002	5518	Fusarium graminearum	Fusarium Ear Blight	Triticum (related: wheat)	transcription factor	gene deletion	unaffected pathogenicity
A0415	58.4	2.46e-181	PHI:2488	G4ND25	Man1	318829	Magnaporthe oryzae	Rice Blast	Oryza sativa (related: rice)	a-1,2-mannosidase	gene deletion: full	unaffected pathogenicity
A0418	66.4	2e-94	PHI:6752	Q4WJH3	GrrA	746128	Aspergillus fumigatus	Invasive pulmonary aspergillosis	Mus musculus (related: house mouse)	Required for maturation of sexual spores	Gene mutation	unaffected pathogenicity
A0425	45.6	4e-123	PHI:3235	Q4WY67	pacC	746128	Aspergillus fumigatus	Pulmonary Aspergillosis	Mus musculus (related: house mouse)	pH-Responsive Transcription Factor	gene deletion: full; gene complementation	reduced virulence
A0429	46.2	4.2e-172	PHI:1020__PHI:1022__PHI:2362	NA
A0430	41	4.32e-186	PHI:243	O93841	CHIP6	474922	Colletotrichum gloeosporioides	Anthracnose	Persea americana (related: avocado)	Sterol glycosyl transferase	gene deletion	reduced virulence
A0442	58.9	1.24e-108	PHI:7696	A7F6T5	THR1	5180	Sclerotinia sclerotiorum	White Mold	Brassica napus (related: rape)	Trihydroxynaphthalene reductase	gene deletion: full	unaffected pathogenicity
A0450	42.5	1.97e-112	PHI:3316__PHI:5605	NA
A0451	51.2	1.63e-75	PHI:338	Q6X269	CLB2	5270	Ustilago maydis	Corn Smut	Zea mays (related: maize)	B-type Cyclin	altered gene expression / gene regulation	reduced virulence
A0460	48	8.12e-253	PHI:1752	I1RZR8	GzZC067	5518	Fusarium graminearum	Fusarium Ear Blight	Triticum (related: wheat)	transcription factor	gene deletion	unaffected pathogenicity
A0464	59.5	9.04e-176	PHI:2326__PHI:2491__PHI:5720	NA
A0465	63.1	6.71e-143	PHI:3175	G4NGW8	MoSnf4	318829	Magnaporthe oryzae	Rice Blast	Oryza sativa (related: rice)	Central role in response to nutrient stress	gene deletion: full; gene complementation	loss of pathogenicity
A0469	48.4	0	PHI:2358__PHI:8494	NA
A0470	64.8	1.23e-71	PHI:1532	I1RTF5	GzLam001	5518	Fusarium graminearum	Fusarium Ear Blight	Triticum (related: wheat)	transcription factor	gene deletion	unaffected pathogenicity
A0473	53.1	2.15e-286	PHI:9302	G4N536	Mofzo1 (MGG_05209)	318829	Magnaporthe oryzae	Rice blast disease	Oryza sativa (related: rice)	Transmembrane GTPase	Gene deletion: full; gene complementation	reduced virulence
A0475	62.7	5.15e-77	PHI:8913	I1RJT0	FgVPS2 (FGSG_04112)	5518	Fusarium graminearum	Fusarium head blight	Triticum aestivum (related: bread wheat)	ESCRT (Endosomal sorting complexes required for transport) protein	gene deletion: full	lethal
A0483	81.9	3.66e-107	PHI:9547	G4N9S6	Moarf6	318829	Magnaporthe oryzae	Rice Blast	Hordeum vulgare (related: barley)	ADP-ribosylation factor 6	gene deletion: full; gene complementation	unaffected pathogenicity
A0486	40.3	6.46e-98	PHI:220	Q9HFU4	MAN1	5207	Cryptococcus neoformans	Cryptococcosis	Oryctolagus cuniculus (related: rabbit)	Phosphomannose isomerase	gene disruption; gene complementation	reduced virulence
A0490	47.7	8.36e-213	PHI:4944	F9X9S4	KU80	1047171	Zymoseptoria tritici	Septoria Tritici Blotch	Triticum aestivum (related: bread wheat)	Cell cycle progression	gene deletion: full	unaffected pathogenicity
A0501	80.9	3.47e-66	PHI:8522	G4N8G2	MoYPEL1 (MGG_06263.7)	318829	Magnaporthe oryzae	Rice Blast	Oryza sativa (related: rice)	Hypothetical protein	gene deletion: full	loss of pathogenicity
A0508	61.5	0	PHI:6872	Q2UEH7	atrR	746128	Aspergillus fumigatus	Pulmonary aspergillosis	Mus musculus (related: house mouse)	Zn2-Cys6 Transcription Factor	Gene deletion: full; gene complementation	reduced virulence
A0513	95.3	4.37e-245	PHI:3	P26215	PGN1	5017	Bipolaris zeicola	Leaf Spot	Zea mays (related: maize)	Endopolygalacturonase	gene disruption	unaffected pathogenicity
A0514	40.6	1.59e-94	PHI:144	O59928	CHT42	29875	Trichoderma virens	Mycopathogen	Rhizoctonia solani (no common name found)	Chitinase	gene deletion; altered gene expression / gene regulation: overexpression	reduced virulence
A0516	41.3	3.13e-143	PHI:5902	I1S0V3	FGSG_10343	5518	Fusarium graminearum	Fusarium ear blight	Triticum aestivum (related: bread wheat)	protease	Gene deletion: full	unaffected pathogenicity
A0530	41.3	1.9e-72	PHI:9050	A0A0D2XEI7	FolVam7 (FOXG_02319)	5507	Fusarium oxysporum	Fusarium wilt	Solanum lycopersicum (related: Tomato)	SNARE protein	Gene deletion: full; gene complementation	reduced virulence
A0534	66.7	8.04e-223	PHI:4468	A0A068BFA5	mkkA	35717	Epichloe festucae	No Data Found	Lolium perenne (related: perennial ryegrass)	Cell-Wall Integrity MAPK	gene deletion: full; gene complementation	increased virulence (hypervirulence)
A0535	44.1	3.39e-07	PHI:9245	I1RDW3	Fghyd5 (FGSG_01831)	5518	Fusarium graminearum	Fusarium head blight	Triticum aestivum (related: bread wheat)	Uncharacterised protein	Gene deletion; gene complementation	unaffected pathogenicity
A0536	46.3	3.13e-67	PHI:6074	Q5ADN1	Tpd3	5476	Candida albicans	Disseminated Candidiasis	Mus musculus (related: house mouse)	PP2A family of phosphatases	gene mutation; gene complementation	reduced virulence
A0540	44.8	6.93e-15	PHI:6454	A7EPW1	SsFKH1	5180	Sclerotinia sclerotiorum	White Mold	Solanum lycopersicum (related: Tomato)	Forkhead containing transcription factor	altered gene expression / gene regulation: silencing	reduced virulence
A0542	42.1	4.77e-188	PHI:24	Q00903	Avenacinase	29850	Gaeumannomyces graminis	No Data Found	Avena sativa (related: oat)	Avenacinase	gene disruption	loss of pathogenicity
A0552	68.6	2.49e-107	PHI:7124	I1RRB0	FgEB1	5518	Fusarium graminearum	Fusarium head blight	Triticum aestivum (related: bread wheat)	Microtubule end-binding protein	Gene deletion: full; gene complementation	reduced virulence
A0554	46.1	6.21e-57	PHI:1432	I1S7Z8	GzC2H100	5518	Fusarium graminearum	Fusarium Ear Blight	Triticum (related: wheat)	transcription factor	gene deletion	unaffected pathogenicity
A0575	58.3	1.14e-67	PHI:256	Q96TN6	GAS1	318829	Magnaporthe oryzae	Rice Blast	Oryza sativa (related: rice)	Appressorial penetration	gene deletion; gene complementation	reduced virulence
A0576	87.1	3.2e-247	PHI:9519	A7EXS0	SsFdh1 (SS1G_10135)	5180	Sclerotinia sclerotiorum	white mold	Solanum lycopersicum (related: Tomato)	Formaldehyde dehydrogenase	Gene mutation	reduced virulence
A0581	48.7	3.46e-314	PHI:505	P15801	MIP1	4932	Saccharomyces cerevisiae	No Data Found	Mus musculus (related: house mouse)	Mitochondrial-specific DNA polymerase catalytic subunit	gene deletion	reduced virulence
A0583	41.7	5.84e-72	PHI:7880	J9VMM2	Cer2 (CNAG_02086)	5207	Cryptococcus neoformans	fungal meningitis	Mus musculus (related: house mouse)	Acyl-CoA-Dependent Ceramide Synthase	Gene mutation; Gene complementation	unaffected pathogenicity
A0602	49.9	7.93e-88	PHI:257	Q9P470	GAS2	318829	Magnaporthe oryzae	Rice Blast	Oryza sativa (related: rice)	Appressorial penetration	gene deletion; gene complementation	reduced virulence
A0616	48	5.97e-73	PHI:3329	A7ESB3	Ss-oah1	5180	Sclerotinia sclerotiorum	White Mold	Helianthus annuus (related: common sunflower)	Oxaloacetate acetylhydrolase	gene deletion: full; gene complementation	reduced virulence
A0621	57.5	9.93e-142	PHI:84	O13316	MAGC	318829	Magnaporthe oryzae	Rice Blast	Oryza sativa (related: rice)	G alpha protein subunit	gene deletion	unaffected pathogenicity
A0628	47.9	1.86e-43	PHI:9145	Q4ICG5	FgAP2mu (FGSG_05093)	5518	Fusarium graminearum	Fusarium head blight	Triticum aestivum (related: bread wheat)	AP-2 complex subunit sigma	Gene deletion: full; gene complementation	reduced virulence
A0633	52.3	3.65e-142	PHI:6711	G4MV25	gel1	318829	Magnaporthe oryzae	Rice Blast	Oryza sativa (related: rice)	beta‐1,3‐glucanosyltransferase	Gene mutation	unaffected pathogenicity
A0634	48.3	2.3e-68	PHI:7874	G2WRU5	VdSso1	27337	Verticillium dahliae	vascular wilt	Gossypium hirsutum (related: cotton)	SNARE protein	Gene deletion: full; gene complementation	reduced virulence
A0637	61.9	0	PHI:7251	E9ETZ6	Mrtdc	568076	Metarhizium robertsii	no data found	Galleria mellonella (related: Greater wax moth)	Responsible for conversion of Trp to TAM	Gene deletion	reduced virulence
A0643	48.1	2.91e-49	PHI:2849	Q99174	cutA	169388	Fusarium solani	Storage Rots	Cucurbita moschata (related: crookneck pumpkin)	Cutinase	gene deletion: full	unaffected pathogenicity
A0647	49.8	2.64e-149	PHI:1674	Q4IA62	GzDHHC002	5518	Fusarium graminearum	Fusarium Ear Blight	Triticum (related: wheat)	transcription factor	gene deletion	unaffected pathogenicity
A0659	73.2	6.42e-246	PHI:3097	J5JEX5	Kre2/Mnt1	176275	Beauveria bassiana	White Muscardine Disease	Galleria mellonella (related: greater wax moth)	glycolipid 2-alpha-mannosyltransferase	gene disruption; gene complementation	reduced virulence
A0666	63	2.76e-182	PHI:541	Q5XTQ4	LIP1	40559	Botrytis cinerea	Grey Mold	Dianthus caryophyllus (related: clove pink)	Lipase	gene disruption	unaffected pathogenicity
A0670	40.3	4.92e-39	PHI:2269	Q32WF7	Mdh1	13684	Parastagonospora nodorum	Glume Blotch	Triticum (related: wheat)	Mannitol 2-dehydrogenase	gene disruption	unaffected pathogenicity
A0681	89.7	3.35e-115	PHI:5303	D2IV72	AaGPx3	5599	Alternaria alternata	Brown Spot Disease	Citrus x microcarpa (related: calamondin)	Glutathione peroxidase	gene disruption; gene complementation	reduced virulence
A0686	89.8	0	PHI:7561	U3PYY2	PLC1	5599	Alternaria alternata	Brown spot disease	Citrus x microcarpa (related: calamondin)	Phospholipase C	Gene disruption; Gene complementation	reduced virulence
A0689	55.8	1.54e-207	PHI:6208	I1ZIP0	BbCyp8	176275	Beauveria bassiana	white muscardine disease	Galleria mellonella (related: Greater wax moth)	Cyclophilin	gene deletion: full; gene complementation	unaffected pathogenicity
A0690	55.4	4.01e-50	PHI:881	G4MS58	MGG_04556	318829	Magnaporthe oryzae	Rice Blast	Oryza sativa (related: rice)	Hypothetical protein	gene disruption	reduced virulence
A0696	51.1	5.98e-133	PHI:2103	G4NFU3	MGG_08710.5	318829	Magnaporthe oryzae	Rice Blast	Triticum (related: wheat)	Ca2+ exchanger	altered gene expression / gene regulation: silencing	unaffected pathogenicity
A0697	53.8	1.43e-124	PHI:2525	Q4WDL0	TOM40	746128	Aspergillus fumigatus	Invasive Pulmonary Aspergillosis	Lethal pathogen phenotype	Mitochondrial import receptor subunit	altered gene expression / gene regulation	lethal
A0700	68.2	3.82e-316	PHI:1602	I1RZY1	GzOB043	5518	Fusarium graminearum	Fusarium Ear Blight	Triticum (related: wheat)	transcription factor	gene deletion	unaffected pathogenicity
A0702	45.3	1.1e-169	PHI:5033	G4NB40	MoSRE1	318829	Magnaporthe oryzae	Rice Blast	Oryza sativa (related: rice)	sterol regulatory element-binding protein	gene mutation	unaffected pathogenicity
A0723	48.6	8.33e-108	PHI:1535	I1RXD6	GzMADS002	5518	Fusarium graminearum	Fusarium Ear Blight	Triticum (related: wheat)	transcription factor	gene deletion	unaffected pathogenicity
A0727	88.7	1.46e-226	PHI:8000	A0A177DU44	csn5	5599	Alternaria alternata	Brown spot disease	Citrus reticulata (related: tangerine)	COP9 signalosome (CSN) protein complex involved in the ubiquitin-proteasome system	Gene deletion: full; gene complementation	reduced virulence
A0731	55.2	1.15e-151	PHI:5394	J4UPL6	mas5	176275	Beauveria bassiana	White Muscardine Disease	Galleria mellonella (related: greater wax moth)	Heat shock protein classified to Hsp40 group	gene mutation; gene complementation	loss of pathogenicity
A0732	45.6	1.68e-115	PHI:9192	A0A0D2X8F5	Foatg22	5507	Fusarium oxysporum	vascular wilt	Solanum lycopersicum (related: Tomato)	Ubiquitin-like protein	altered gene expression / gene regulation: overexpression	increased virulence (hypervirulence)
A0740	40.1	2.96e-42	PHI:784	G4NES9	MGG_00056	318829	Magnaporthe oryzae	Rice Blast	Oryza sativa (related: rice)	no data found	gene disruption; gene deletion	reduced virulence
A0748	56.1	4.98e-277	PHI:6392	G4NFA4	CDA3	318829	Magnaporthe oryzae	Rice Blast	Oryza sativa (related: rice)	Glycosyl hydrolase	Gene mutation	unaffected pathogenicity
A0766	66.7	5e-197	PHI:1175__PHI:6148	NA
A0769	40	3.38e-97	PHI:6121	I1RHI8	FGSG_03243	5518	Fusarium graminearum	Fusarium head blight	Zea mays (related: maize)	TAG lipases	Gene mutation; gene complementation	reduced virulence
A0781	47.3	1.56e-62	PHI:3378	G9JLA8	Plegl1	285811	Pseudopyrenochaeta lycopersici	Corky Root Rot Of Tomato	Solanum lycopersicum (related: tomato)	lytic polysaccharide monooxygenase	gene deletion: full	unaffected pathogenicity
A0800	64.2	1.02e-287	PHI:6832	G2X444	Vd5LysM	27337	Verticillium dahliae	vascular wilt	Nicotiana benthamiana (no common name found)	Effector protein	Gene mutation	effector (plant avirulence determinant)
A0801	48	4.95e-68	PHI:726	Q6RKH3	PKS7	5518	Fusarium graminearum	Fusarium Ear Blight	Triticum (related: wheat)	Polyketide synthase	gene disruption	unaffected pathogenicity
A0821	65.2	0	PHI:8672	J4WK53	phr2 (EJP70165)	176275	Beauveria bassiana	white muscardine disease	Galleria mellonella (related: Greater wax moth)	DNA photolyase	Gene deletion: full; gene complementation	unaffected pathogenicity
A0822	70.6	8.45e-184	PHI:569	O59937	XYL3	5507	Fusarium oxysporum	Vascular Wilt	Solanum lycopersicum (related: tomato)	Endo-beta-1,4-xylanase	gene disruption	unaffected pathogenicity
A0829	58.3	2.34e-295	PHI:1253	I1RS57	FGSG_06970	5518	Fusarium graminearum	Fusarium Ear Blight	Triticum (related: wheat)	protein kinase	gene deletion: full	unaffected pathogenicity
A0835	74.6	3.57e-173	PHI:7077	A0A1W5X9P3	ClVelB	5503	Curvularia lunata	Curvularia leaf spot	Zea mays (related: maize)	Velvet protein which controls the production of conidia and the methyl 5-(hydroxymethyl) furan-2-carboxylate toxin	Gene deletion: full; gene complementation	reduced virulence
A0836	54.4	4.31e-152	PHI:1429	I1S7I6	GzC2H097	5518	Fusarium graminearum	Fusarium Ear Blight	Triticum (related: wheat)	transcription factor	gene deletion	unaffected pathogenicity
A0842	63.8	8.53e-283	PHI:1458	Q4I7F9	GzAra006	5518	Fusarium graminearum	Fusarium Ear Blight	Triticum (related: wheat)	transcription factor	gene deletion	unaffected pathogenicity
A0856	59.4	1.04e-188	PHI:807	G4MNG8	MGG_06951	318829	Magnaporthe oryzae	Rice Blast	Oryza sativa (related: rice)	Hypothetical protein	gene disruption	reduced virulence
A0862	59.1	4.29e-257	PHI:1257	I1RSK0	FGSG_07121	5518	Fusarium graminearum	Fusarium Ear Blight	Triticum (related: wheat)	protein kinase	gene deletion: full	unaffected pathogenicity
A0863	63.6	6.8e-246	PHI:2535	E9QY26	ERG11B	746128	Aspergillus fumigatus	Invasive Pulmonary Aspergillosis	Mus musculus (related: house mouse)	14 alpha-demethylase	gene disruption	loss of pathogenicity
A0875	66.6	2.67e-164	PHI:1181	I1RNY7	(Sc Kic1)	5518	Fusarium graminearum	Fusarium Ear Blight	Triticum (related: wheat)	protein kinase	gene deletion: full; gene complementation	reduced virulence
A0888	62.8	6.08e-214	PHI:2542	Q4WP25	ERG12	746128	Aspergillus fumigatus	Invasive Pulmonary Aspergillosis	Lethal pathogen phenotype	Mavalonate kinase	altered gene expression / gene regulation	lethal
A0902	55.7	3.32e-128	PHI:8884	Q8XW15	aroG1	305	Ralstonia solanacearum	Bacterial wilt	Nicotiana tabacum (related: common tobacco)	Phospho-2-dehydro-3-deoxyheptonate aldolase	Gene deletion: full; gene complementation	loss of pathogenicity
A0910	73.9	0	PHI:7150	J4VXB0	eca1	176275	Beauveria bassiana	white muscardine disease	Galleria mellonella (related: Greater wax moth)	Calcium transporting ATPase	Gene deletion: full; gene complementation	reduced virulence
A0912	55.8	4.96e-189	PHI:7722	G2YTS7	BcDGAT2	40559	Botrytis cinerea	Grey Mold Fungus	Tagetes erecta (related: african marigold)	Diacylglycerol O-acyl transferase	Gene deletion: full; Gene complementation	reduced virulence
A0916	65.1	7.47e-227	PHI:597	Q7Z7W8	LOPB	5022	Leptosphaeria maculans	Phoma Stem Canker	Brassica napus (related: rape)	Unknown	altered gene expression / gene regulation	reduced virulence
A0925	48.3	9.86e-173	PHI:3066	G4MQB0	MoRga6	318829	Magnaporthe oryzae	Rice Blast	Hordeum vulgare (related: barley)	Rho GTPase activating proteins	gene deletion: full; gene complementation	unaffected pathogenicity
A0926	73.6	1.55e-108	PHI:7181	J4W023	cypB	176275	Beauveria bassiana	white muscardine disease	Galleria mellonella (related: Greater wax moth)	Peptidyl-prolyl cis-trans isomerase - putative secretory protein	Gene deletion: full; gene complementation	reduced virulence
A0930	48.7	1.56e-51	PHI:3378	G9JLA8	Plegl1	285811	Pseudopyrenochaeta lycopersici	Corky Root Rot Of Tomato	Solanum lycopersicum (related: tomato)	lytic polysaccharide monooxygenase	gene deletion: full	unaffected pathogenicity
A0937	68.7	4.06e-265	PHI:2409	I1RNL0	FgMT2	5518	Fusarium graminearum	Fusarium Head Blight	Arabidopsis thaliana (related: thale cress)	Sphingolipid C-9 Methyltransferases	gene deletion: full; gene complementation	reduced virulence
A0955	50.4	1.48e-144	PHI:9276	Q4WND8	cdc43	746128	Aspergillus fumigatus	invasive pulmonary aspergillosis	Mus musculus (related: house mouse)	Protein geranylgeranyltransferase type I subunit	Gene deletion: full; gene complementation	unaffected pathogenicity
A0956	64.3	0	PHI:3064	G4N1D0	MoRga4	318829	Magnaporthe oryzae	Rice Blast	Hordeum vulgare (related: barley)	Rho GTPase activating proteins	gene deletion: full; gene complementation	unaffected pathogenicity
A0958	71.2	0	PHI:5391	W7MUV5	FvSO	117187	Fusarium verticillioides	Maize Ear Rot	Zea mays (related: maize)	WW domain protein required fro growth	gene deletion: full; gene complementation	loss of pathogenicity
A0959	89.9	7.01e-156	PHI:3271	J4UI12	ARSEF 2860	176275	Beauveria bassiana	White Muscardine Disease	Galleria mellonella (related: greater wax moth)	Contribute to the fundamental biology and physiology.	altered gene expression / gene regulation: silencing	reduced virulence
A0961	52.3	4.84e-137	PHI:1232	I1RTC2	FGSG_07423	5518	Fusarium graminearum	Fusarium Ear Blight	Triticum (related: wheat)	protein kinase	gene deletion: full	lethal
A0962	60.1	0	PHI:1385	I1RSF7	GzC2H048	5518	Fusarium graminearum	Fusarium Ear Blight	Triticum (related: wheat)	transcription factor	gene deletion	unaffected pathogenicity
A0969	70.3	5.44e-158	PHI:1252	I1RP15	FGSG_05764	5518	Fusarium graminearum	Fusarium Ear Blight	Triticum (related: wheat)	protein kinase	gene deletion: full	unaffected pathogenicity
A0971	42.6	2.8e-70	PHI:9444	J4VZT4	Bbakr1 (XP_008600433.1)	176275	Beauveria bassiana	white muscardine disease	Galleria mellonella (related: Greater wax moth)	Aldo/keto reductase	altered gene expression / gene regulation: overexpression	unaffected pathogenicity
A0972	65	1.51e-51	PHI:548__PHI:2305	NA
A0981	54	7.14e-172	PHI:5779	I1RBX1	Fgsg01064	5518	Fusarium graminearum	Fusarium Ear Blight	Triticum (related: wheat)	GPCR gene	gene deletion	unaffected pathogenicity
A0991	60.9	0	PHI:3814	G4NES1	AGL1	318829	Magnaporthe oryzae	Rice Blast	Oryza sativa (related: rice)	glycogen debranching enzymye	gene disruption	reduced virulence
A0992	51	1.34e-313	PHI:7121	B0YCA2	tslA	746128	Aspergillus fumigatus	invasive pulmonary aspergillosis	Mus musculus (related: house mouse)	Trehalose-phosphate synthase subunit	Gene mutation; gene complementation	increased virulence (hypervirulence)
A0994	80.3	5.11e-176	PHI:822	O42772	Ip	1047171	Zymoseptoria tritici	Septoria Leaf Blotch	Triticum (related: wheat)	succinate dehydrogenase subunit	gene mutation: characterised; gene complementation	chemistry target: resistance to chemical
A0998	48.7	4.73e-162	PHI:2411	A7F946	Ss-ggt1	5180	Sclerotinia sclerotiorum	White Mold or Stem Rot	Solanum lycopersicum (related: tomato)	Gamma-Glutamyl Transpeptidase	gene deletion: full	reduced virulence
A1001	50	1.12e-200	PHI:5666	G4NBS6	MoPRO1	318829	Magnaporthe oryzae	Rice Blast	Hordeum vulgare (related: barley)	Zn2Cys6 transcription factor	gene deletion: full	unaffected pathogenicity
A1007	87	6.52e-291	PHI:177	Q9UVG2	ODC	13684	Parastagonospora nodorum	Glume Blotch	Triticum (related: wheat)	Ornithine decarboxylase	gene deletion; gene complementation	reduced virulence
A1010	74.2	0	PHI:3971	X4QM59	Bdtf1	29001	Alternaria brassicicola	Black Spot Disease	Brassica juncea (related: brown mustard)	Detoxifying Brassinin and Maintaining Virulence	gene deletion; gene complementation	reduced virulence
A1013	45.9	2.59e-106	PHI:157	Q9Y885	TOXF	5017	Bipolaris zeicola	Leaf Spot	Zea mays (related: maize)	Branched-chain-amino-acid aminotransferase	gene disruption	loss of pathogenicity
A1034	58	7.8e-161	PHI:1096	I1RSE4	FGSG_07062	5518	Fusarium graminearum	Fusarium Ear Blight	Triticum (related: wheat)	Unknown	gene disruption	unaffected pathogenicity
A1037	84.4	0	PHI:2513	E9R5E2	GFA1	746128	Aspergillus fumigatus	Invasive Pulmonary Aspergillosis	Mus musculus (related: house mouse)	Glutamine-fructose-6-phosphate aminotransferase	altered gene expression / gene regulation	loss of pathogenicity
A1046	46.3	9.18e-90	PHI:2206	G4NBN8	endo-1,4-beta-xylanase precursor [GH10 family]	318829	Magnaporthe oryzae	Rice Blast	Triticum (related: wheat)	Endo-beta-1,4 xylanase	altered gene expression / gene regulation: silencing	reduced virulence
A1054	71.9	8.39e-303	PHI:1555	I1RDG6	GzMyb019	5518	Fusarium graminearum	Fusarium Ear Blight	Triticum (related: wheat)	transcription factor	gene deletion	unaffected pathogenicity
A1061	62.7	0	PHI:1587	I1RSI4	GzOB027	5518	Fusarium graminearum	Fusarium Ear Blight	Triticum (related: wheat)	transcription factor	gene deletion	unaffected pathogenicity
A1062	55.2	0	PHI:9222	I1RSI3	FgPEX1 (FGSG_07104)	5518	Fusarium graminearum	Fusarium head blight	Zea mays (related: maize)	Peroxin	Gene deletion: full; gene complementation	reduced virulence
A1065	59.3	0	PHI:8597	F9XQ63	ZtPks8	1047171	Zymoseptoria tritici	Septoria tritici blotch (STB)	Triticum aestivum (related: bread wheat)	Polyketide synthase	Gene deletion: full; gene complementation	unaffected pathogenicity
A1069	41.1	6.56e-47	PHI:9279	Q9Y765	ram2	5476	Candida albicans	invasive pulmonary aspergillosis	Mus musculus (related: house mouse)	Protein farnesyltransferase/geranylgeranyltransferase type-1 subunit alpha	gene mutation	unaffected pathogenicity
A1074	68.2	0	PHI:1030	O60034	bcatrA	40559	Botrytis cinerea	Grey Mold	Vicia faba (related: fava bean)	ABC Transporter	gene deletion	unaffected pathogenicity
A1077	64.7	5.54e-237	PHI:1161	A4ZGP3	MgMfs1	1047171	Zymoseptoria tritici	Septoria Leaf Blotch	Triticum (related: wheat)	major facilitator superfamily transporter	gene disruption	unaffected pathogenicity
A1092	40.6	3.01e-87	PHI:2691	Q6FUI3	IRE1	5478	Candida glabrata	Disseminated Candidiasis	Mus musculus (related: house mouse)	Transmembrane kinase/endoribonuclease	gene deletion: full; gene complementation	reduced virulence
A1094	49.4	2.58e-152	PHI:1632	I1RBU0	GzWing004	5518	Fusarium graminearum	Fusarium Ear Blight	Triticum (related: wheat)	transcription factor	gene deletion	unaffected pathogenicity
A1098	56.6	2.46e-59	PHI:69	Q00298	CUTA	40559	Botrytis cinerea	Grey Mold	Solanum lycopersicum (related: tomato)	Cutinase	gene disruption	unaffected pathogenicity
A1102	43.9	0	PHI:1017__PHI:2067	NA
A1107	40.2	5.6e-90	PHI:566	Q9C1F9	cel2	5017	Bipolaris zeicola	Leaf Spot	Zea mays (related: maize)	Endo-beta-1,4-glucanase	gene disruption	unaffected pathogenicity
A1110	66	1.75e-217	PHI:566	Q9C1F9	cel2	5017	Bipolaris zeicola	Leaf Spot	Zea mays (related: maize)	Endo-beta-1,4-glucanase	gene disruption	unaffected pathogenicity
A1119	47.5	2.97e-229	PHI:1176	I1RNG8	(Sc Atg1)	5518	Fusarium graminearum	Fusarium Ear Blight	Triticum (related: wheat)	protein kinase	gene deletion: full	reduced virulence
A1120	49	1.83e-42	PHI:6206	F5B5Y4	BbCypC	176275	Beauveria bassiana	white muscardine disease	Galleria mellonella (related: Greater wax moth)	Cyclophilin	gene deletion: full; gene complementation	unaffected pathogenicity
A1121	91.5	1.23e-256	PHI:1566	I1RC95	GzOB006	5518	Fusarium graminearum	Fusarium Ear Blight	Triticum (related: wheat)	transcription factor	gene deletion	lethal
A1130	44.2	3.73e-68	PHI:8693	Q5AF03	GLX3	5476	Candida albicans	disseminated candidiasis	Mus musculus (related: house mouse)	Glutathione-independent methylglyoxalase	Gene disruption; Gene complementation	loss of pathogenicity
A1132	71.1	1.35e-192	PHI:6827	E3QJK7	GPI8	31870	Colletotrichum graminicola	maize anthracnose	Zea mays (related: maize)	Cystein protease	altered gene expression / gene regulation: silencing	loss of pathogenicity
A1137	41.9	3.05e-45	PHI:1403	I1RWF1	GzC2H066	5518	Fusarium graminearum	Fusarium Ear Blight	Triticum (related: wheat)	transcription factor	gene deletion	reduced virulence
A1138	55.2	3.37e-157	PHI:3275	Q4W9X3	fhpA	746128	Aspergillus fumigatus	Invasive Pulmonary Aspergillosis	Galleria mellonella (related: greater wax moth)	flavohemoglobins	gene mutation	unaffected pathogenicity
A1147	48.1	1.22e-172	PHI:6751	Q4WQ36	Fbx23	746128	Aspergillus fumigatus	Invasive pulmonary aspergillosis	Mus musculus (related: house mouse)	Initiates asexual development	Gene mutation	increased virulence (hypervirulence)
A1153	49.4	2.39e-103	PHI:419	Q7Z8E8	CSH1	5476	Candida albicans	Candidiasis	Mus musculus (related: house mouse)	Cell surface protein	gene disruption; gene complementation	reduced virulence
A1154	60.8	4.96e-235	PHI:7317	G4MY65	Tpc1	318829	Magnaporthe oryzae	Rice blast	Hordeum vulgare (related: barley)	Transcription factor for Polarity Control 1	gene deletion: full	reduced virulence
A1155	70.9	1.06e-191	PHI:5082	G4MVC4	MoAcat1	318829	Magnaporthe oryzae	Rice Blast	Hordeum vulgare (related: barley)	Acetyl-CoA acetyltransferas	gene deletion: full; gene complementation	reduced virulence
A1157	50.6	1.6e-152	PHI:7457	Q4WPS9	RamA	746128	Aspergillus fumigatus	invasive pulmonary aspergillosis	Mus musculus (related: house mouse)	Farnesyltransferase	Gene deletion: full; Gene complementation	reduced virulence
A1160	45.9	1.48e-147	PHI:3600	Q8TG07	plb1	5478	Candida glabrata	Peritonitis	Mus musculus (related: house mouse)	Phospholipase B (PLB) is a secretory enzyme that hydrolyzes phospholipids, plays key roles in cellular processes like signal transduction and membrane modeling, and mediates microbial virulence by disrupting host cell membranes.	gene mutation; gene complementation	unaffected pathogenicity
A1163	60.7	5.42e-83	PHI:368	Q9P927	NOT4	5476	Candida albicans	Candidiasis	Mus musculus (related: house mouse)	Ubiquitin-conjugation	gene deletion; gene complementation	reduced virulence
A1174	40.9	7.63e-28	PHI:8041__PHI:8048	NA
A1183	55.2	4.4e-152	PHI:1242	I1RWG2	FGSG_08631	5518	Fusarium graminearum	Fusarium Ear Blight	Triticum (related: wheat)	protein kinase	gene deletion: full	unaffected pathogenicity
A1185	61.7	0	PHI:4230__PHI:8901	NA
A1188	51.7	1.24e-46	PHI:1411	I1RZ11	GzC2H078	5518	Fusarium graminearum	Fusarium Ear Blight	Triticum (related: wheat)	transcription factor	gene deletion	lethal
A1190	41.2	2.72e-52	PHI:1566	I1RC95	GzOB006	5518	Fusarium graminearum	Fusarium Ear Blight	Triticum (related: wheat)	transcription factor	gene deletion	lethal
A1195	52.1	9.16e-289	PHI:1671	Q4HWE2	GzCCHC011	5518	Fusarium graminearum	Fusarium Ear Blight	Triticum (related: wheat)	transcription factor	gene deletion	reduced virulence
A1198	52.8	9.34e-233	PHI:1958	I1RMD1	GzZC273	5518	Fusarium graminearum	Fusarium Ear Blight	Triticum (related: wheat)	transcription factor	gene deletion	unaffected pathogenicity
A1201	44.9	7.94e-34	PHI:2836	C3JXE9	RED3	5016	Bipolaris maydis	Southern Corn Leaf Blight	Zea mays (related: maize)	Putative short chain dehydrogenase	gene deletion: full	reduced virulence
A1213	48.4	3.31e-270	PHI:3370	C4YGV6	vph1	5476	Candida albicans	Disseminated Candidiasis	Mus musculus (related: house mouse)	acidification of the vacuole	gene disruption; gene complementation	reduced virulence
A1216	53.3	1.23e-247	PHI:2528	Q4WYU7	SLY1	746128	Aspergillus fumigatus	Invasive Pulmonary Aspergillosis	Lethal pathogen phenotype	Initiation of germ tubes	altered gene expression / gene regulation	lethal
A1226	54	1.2e-130	PHI:9534	E9F076	pr1A (MAA_05675)	568076	Metarhizium robertsii	no data found	Hordeum vulgare (related: Barley)	Alkaline serine protease	Gene mutation	unaffected pathogenicity
A1239	59.6	1.1e-261	PHI:2544	Q4WK03	PAB1	746128	Aspergillus fumigatus	Invasive Pulmonary Aspergillosis	Lethal pathogen phenotype	Poly(A)-binding protein of cytoplasm and nucleus	altered gene expression / gene regulation	lethal
A1241	75.1	0	PHI:9378	G2XIN6	VdOGDH (VDAG_10018)	27337	Verticillium dahliae	vascular wilt	Gossypium hirsutum (related: cotton)	Alpha-oxoglutarate dehydrogenase	Gene deletion: full; gene complementation	reduced virulence
A1251	75.9	0	PHI:565__PHI:3044	NA
A1253	64.7	3.5e-81	PHI:9095	I1S1A3	Fgvps60 (FGSG_10503)	5518	Fusarium graminearum	Fusarium head blight	Triticum aestivum (related: bread wheat)	Uncharacterized protein	Gene deletion: full; gene complementation	loss of pathogenicity
A1258	43.1	3.75e-76	PHI:2037	G4N6E0	MoRic8	318829	Magnaporthe oryzae	Rice Blast	Hordeum vulgare (related: barley)	G-Protein Signaling	gene deletion: full; gene complementation	loss of pathogenicity
A1261	43.4	2.56e-119	PHI:1379	I1RQS8	GzC2H042	5518	Fusarium graminearum	Fusarium Ear Blight	Triticum (related: wheat)	transcription factor	gene deletion	reduced virulence
A1263	42.7	0	PHI:202__PHI:1160__PHI:2309	NA
A1264	64	7.49e-253	PHI:424	F5HAA8	PCK1	5207	Cryptococcus neoformans	Cryptococcosis	Mus musculus (related: house mouse)	Phosphoenolpyruvate carboxykinase	gene deletion; gene complementation	reduced virulence
A1273	43	1.67e-61	PHI:9821	Q8Y4A8	prfA (lmo2543)	1639	Listeria monocytogenes	Listeriosis	Homo sapiens (related: human)	Peptide chain release factor 1	Gene deletion: full	reduced virulence
A1277	52.9	4.57e-77	PHI:6181	Q0E4W1	Bcmimp1	40559	Botrytis cinerea	Grey Mold Fungus	Phaseolus vulgaris (related: kidney bean)	Mitochondrial inner membrane protein	gene deletion: full	unaffected pathogenicity
A1282	50.1	4.75e-278	PHI:465	P87199	KIN2	5270	Ustilago maydis	Corn Smut	Zea mays (related: maize)	Kinesin	gene disruption	reduced virulence
A1283	85.2	3.68e-80	PHI:6927	G4MVC5	MoRAD6	318829	Magnaporthe oryzae	Rice Blast	Hordeum vulgare (related: barley)	Ubiquitin ligase	Gene deletion: full; gene complementation	reduced virulence
A1285	55.9	8.47e-164	PHI:1245	I1RTL1	FGSG_07520	5518	Fusarium graminearum	Fusarium Ear Blight	Triticum (related: wheat)	protein kinase	gene deletion: full	unaffected pathogenicity
A1292	94.9	0	PHI:2261	G8DNS9	NPS6	45130	Bipolaris sorokiniana	Spot Blotch Disease	Hordeum vulgare (related: barley)	Nonribosomal peptide synthetase 6	gene deletion: full	reduced virulence
A1295	91.1	1.39e-194	PHI:4677	B0Y4S0	AfcpcB	746128	Aspergillus fumigatus	Invasive Pulmonary Aspergillosis	Mus musculus (related: house mouse)	Governs growth and development	gene deletion: full; gene complementation	reduced virulence
A1307	42.9	2.78e-137	PHI:2266	F5HHD5	Ptr2	13684	Parastagonospora nodorum	Glume Blotch	Triticum (related: wheat)	Di/tripeptide transport	gene deletion: full	unaffected pathogenicity
A1329	49.1	1.25e-122	PHI:3688	Q5AJ90	Fox3p	5476	Candida albicans	Disseminated Candidiasis	Gallus gallus (related: chicken)	3-ketoacyl-CoA thiolases	gene deletion: full	unaffected pathogenicity
A1341	42.9	9.85e-76	PHI:9039	I1S2J6	fgm2 (FGSG_10992)	5518	Fusarium graminearum	Fusarium head blight	Triticum aestivum (related: bread wheat)	Deacetylase	Gene deletion: full	reduced virulence
A1343	41.7	1.63e-18	PHI:5272	Q8XSV8	fabG2	305	Ralstonia solanacearum	Bacterial Wilt	Solanum lycopersicum (related: tomato)	3-ketoacyl-acyl carrier protein reductase	gene disruption; gene complementation	reduced virulence
A1349	43.8	2.63e-95	PHI:3102	Q1KSF2	BCKDH	5811	Toxoplasma gondii	Toxoplasmic Encephalitis	Mus musculus (related: house mouse)	ketoacid dehydrogenase (BCKDH) complex	gene mutation: characterised; gene complementation	reduced virulence
A1360	73.8	0	PHI:2296	B6RIT9	tmpL	29001	Alternaria brassicicola	Black Spot	Brassica oleracea (no common name found)	Intracellular Redox Homeostasis	gene deletion: full; gene complementation	reduced virulence
A1370	48.1	5.36e-85	PHI:5790	I1RJE6	Fgsg03962	5518	Fusarium graminearum	Fusarium Ear Blight	Triticum (related: wheat)	GPCR gene	gene deletion	unaffected pathogenicity
A1377	57	9.39e-62	PHI:5822	I1REA6	Fgsg01989	5518	Fusarium graminearum	Fusarium Ear Blight	Triticum (related: wheat)	GPCR gene	gene deletion	unaffected pathogenicity
A1394	60	2.5e-22	PHI:1301	I1RB45	GzbHLH002	5518	Fusarium graminearum	Fusarium Ear Blight	Triticum (related: wheat)	transcription factor	gene deletion	unaffected pathogenicity
A1397	85.8	7.77e-244	PHI:2255	Q0U2A0	Abd1	13684	Parastagonospora nodorum	Glume Blotch	Triticum (related: wheat)	arabitol dehydrogenase	gene deletion: full	unaffected pathogenicity
A1398	94.2	0	PHI:2932	F8WSC5	NoxA	5599	Alternaria alternata	Brown Spot	Pyrus communis (related: pear)	NADPH oxidase	gene disruption	loss of pathogenicity
A1399	64.3	2.04e-64	PHI:7318	G4MRN1	noxD	318829	Magnaporthe oryzae	Rice blast	Oryza sativa (related: rice)	PRO41 protein	gene deletion: full	loss of pathogenicity
A1400	88.1	1.76e-242	PHI:2256	Q0UA24	Xdh1	13684	Parastagonospora nodorum	Glume Blotch	Triticum (related: wheat)	xylitol dehydrogenase	gene deletion: full	unaffected pathogenicity
A1401	59.3	1.03e-96	PHI:8908	I1R9X6	FgVPS28 (FGSG_00291)	5518	Fusarium graminearum	Fusarium head blight	Triticum aestivum (related: bread wheat)	ESCRT (Endosomal sorting complexes required for transport) protein	Gene deletion: full; gene complementation	reduced virulence
A1404	60.3	0	PHI:244	Q8J286	CLAP1	290576	Colletotrichum lindemuthianum	Anthracnose	Phaseolus vulgaris (related: kidney bean)	Copper transporting ATPase	gene deletion	loss of pathogenicity
A1407	45.9	2.87e-46	PHI:407	Q9Y7G8	PBC1	76659	Pyrenopeziza brassicae	Light Leaf Spot	Brassica napus (related: rape)	Cutinase	gene disruption	loss of pathogenicity
A1414	89.7	5.87e-131	PHI:2313	F8R4X8	SCD	5530	Metarhizium anisopliae	Green Muscardine Disease	Plutella xylostella (related: diamondback moth)	Dihydroxynaphthalene Melanin Biosynthesis	functional test in host	increased virulence (hypervirulence)
A1416	75	0	PHI:9533	E9F5A9	urease (MAA_07458)	568076	Metarhizium robertsii	no data found	Hordeum vulgare (related: Barley)	Urease	Gene mutation	unaffected pathogenicity
A1417	59.3	2.65e-148	PHI:2839	Q8NJQ2	RED1	5016	Bipolaris maydis	Southern Corn Leaf Blight	Zea mays (related: maize)	Reductase	gene deletion: full	reduced virulence
A1419	54.4	6e-111	PHI:3490	P0CS04	Gmt2	5207	Cryptococcus neoformans	Fungal Meningitis	Mus musculus (related: house mouse)	GDP-Mannose Transporters	gene deletion: full; gene complementation	loss of pathogenicity
A1423	45.1	7.91e-207	PHI:2113	G4MWY5	Kin4	318829	Magnaporthe oryzae	Rice Blast	Triticum (related: wheat)	Ca2+/CAM-dependent serine/threonine protein kinases	altered gene expression / gene regulation: silencing	loss of pathogenicity
A1435	54.2	2.44e-111	PHI:4246	I1S3C6	xyl03624	5518	Fusarium graminearum	Fusarium Head Blight	Glycine max (related: soybean)	Degradation of xylan components of plant cell wall	gene deletion: full	unaffected pathogenicity
A1448	47.7	8.42e-198	PHI:6090	A0A0R1BRS8	katE	106654	Acinetobacter nosocomialis	Bacteremia	Galleria mellonella (related: greater wax moth)	Hydroperoxidase	gene mutation	increased virulence (hypervirulence)
A1454	54.1	8.71e-101	PHI:1443	I1RB11	GzGATA001	5518	Fusarium graminearum	Fusarium Ear Blight	Triticum (related: wheat)	transcription factor	gene deletion	unaffected pathogenicity
A1458	51	1.17e-151	PHI:7558	F9WWD1	ZtGT2	1047171	Zymoseptoria tritici	Septoria tritici blotch	Triticum aestivum (related: bread wheat)	Glycosyltransferase	Gene deletion: full; Gene complementation	loss of pathogenicity
A1464	94.9	0	PHI:2482	Q09JB7	AlHK1	160389	Alternaria longipes	Brown Spot	Nicotiana tabacum (related: common tobacco)	Group III two-component Histidine Kinase	gene deletion: full	increased virulence (hypervirulence)
A1466	48.9	3.28e-290	PHI:8931	A0A384K2E5	BcSLN1 (Bcin14p01870)	40559	Botrytis cinerea	Grey Mold Fungus	Vitis vinifera (related: wine grape)	Transmembrane osmosensor protein	Gene deletion: full; gene complementation	reduced virulence
A1469	43.3	6.95e-74	PHI:2451	I1S3N8	FAEB1	5518	Fusarium graminearum	Fusarium Head Blight	Triticum (related: wheat)	Feruloyl esterase gene family	gene disruption	unaffected pathogenicity
A1472	46.2	1.2e-144	PHI:9956	G4NEN3	RBP9 (MGG_00753)	318829	Magnaporthe oryzae	rice blast	Oryza sativa (related: rice)	Ran-binding protein microtubule-organizing center	Gene deletion: full; gene complementation	reduced virulence
A1476	56.6	2.22e-122	PHI:2462	W7MHG4	RGSB	117187	Fusarium verticillioides	Maize Stalk Rot	Zea mays (related: maize)	Regulators of G-protein signalling	gene deletion: full	unaffected pathogenicity
A1479	41.3	1.86e-34	PHI:6927	G4MVC5	MoRAD6	318829	Magnaporthe oryzae	Rice Blast	Hordeum vulgare (related: barley)	Ubiquitin ligase	Gene deletion: full; gene complementation	reduced virulence
A1490	53.1	0	PHI:3162	G4MXJ1	Mohik8	318829	Magnaporthe oryzae	Rice Blast	Oryza sativa (related: rice)	Histidine Kinase	gene deletion: full	loss of pathogenicity
A1497	98.6	9.7e-225	PHI:2315	G4XKY9	ChLae1	5016	Bipolaris maydis	Leaf Blight	Zea mays (related: maize)	Regulate T-toxin biosyn thesis	altered gene expression / gene regulation: overexpression	increased virulence (hypervirulence)
A1500	74.2	6.24e-251	PHI:3859	B2W4L0	GLU1	45151	Pyrenophora tritici-repentis	Tan Spot	Triticum aestivum (related: bread wheat)	glucanase gene	altered gene expression / gene regulation: silencing	reduced virulence
A1511	79.2	5.57e-226	PHI:8610	G4N6S1	gcn5 (MGG_03677)	318829	Magnaporthe oryzae	Rice Blast	Hordeum vulgare (related: barley)	Histone acetyltransferase	gene deletion: full	unaffected pathogenicity
A1515	71.3	3.61e-179	PHI:6207	I1V1W1	BbCyp6	176275	Beauveria bassiana	white muscardine disease	Galleria mellonella (related: Greater wax moth)	Cyclophilin	gene deletion: full; gene complementation	reduced virulence
A1519	82.6	2.64e-236	PHI:8928	G4NFW7	MoSCAD2 (MGG_08690)	318829	Magnaporthe oryzae	Rice Blast	Oryza sativa (related: rice)	3-Hydroxy acylCoA dehydrogenase	Gene deletion: full; gene complementation	loss of pathogenicity
A1527	52.4	2.91e-268	PHI:6554	Q4WJR9	sB	746128	Aspergillus fumigatus	Invasive pulmonary aspergillosis	Mus musculus (related: house mouse)	Sulfate transporter	gene deletion: full	unaffected pathogenicity
A1531	48.7	1.47e-116	PHI:9983	A0A0K0GKU8	hisD (PXO_00833)	347	Xanthomonas oryzae	bacterial leaf blight	Oryza sativa (related: rice)	Histidinol dehydrogenase	Gene deletion: full; gene complementation	reduced virulence
A1541	43	6.41e-129	PHI:1565	I1RBF6	GzOB005	5518	Fusarium graminearum	Fusarium Ear Blight	Triticum (related: wheat)	transcription factor	gene deletion	unaffected pathogenicity
A1544	75.5	1.94e-40	PHI:2189	G4MRA3	MoGIS2	318829	Magnaporthe oryzae	Rice Blast	Oryza sativa (related: rice)	no data found	gene deletion: full	reduced virulence
A1546	55.4	2.04e-266	PHI:1753	I1RZN4	GzZC068	5518	Fusarium graminearum	Fusarium Ear Blight	Triticum (related: wheat)	transcription factor	gene deletion	unaffected pathogenicity
A1549	55.8	6.8e-30	PHI:1564	Q4IPZ1	GzOB004	5518	Fusarium graminearum	Fusarium Ear Blight	Triticum (related: wheat)	transcription factor	gene deletion	unaffected pathogenicity
A1558	42.6	3.12e-157	PHI:243	O93841	CHIP6	474922	Colletotrichum gloeosporioides	Anthracnose	Persea americana (related: avocado)	Sterol glycosyl transferase	gene deletion	reduced virulence
A1570	52	5.18e-106	PHI:7945	Q8PC98	pip (proline iminopeptidase)	339	Xanthomonas campestris	black rot disease	Arabidopsis thaliana (related: thale cress)	Effector protein	Gene mutation; Other evidence: transgenic plants	effector (plant avirulence determinant)
A1576	45.5	4.35e-111	PHI:6228	E3QNW8	KRE6	31870	Colletotrichum graminicola	Stalk rot and leaf blight of maize	Zea mays (related: maize)	beta-1,6-glucan synthesis	altered gene expression / gene regulation: silencing	reduced virulence
A1587	91	2.27e-149	PHI:7701	Q6S9D7	Pb14-3-3	121759	Paracoccidioides brasiliensis	paracoccidioidomycosis	Galleria mellonella (related: Greater wax moth)	Adhesin	altered gene expression / gene regulation: silencing	reduced virulence
A1606	48.3	3.48e-114	PHI:3822	Q5A1L6	GIT3	5476	Candida albicans	Disseminated Candidiasis	Mus musculus (related: house mouse)	GroPCho permease	gene deletion; gene complementation	reduced virulence
A1607	62.6	1.42e-100	PHI:5017	G4MVK9	MoPEX11A	318829	Magnaporthe oryzae	Rice Blast	Oryza sativa (related: rice)	Pex11 family members in peroxisomal division and pathogenicity	gene deletion: full; gene complementation	reduced virulence
A1613	66.5	3.23e-69	PHI:1590	I1RWI5	GzOB030	5518	Fusarium graminearum	Fusarium Ear Blight	Triticum (related: wheat)	transcription factor	gene deletion	lethal
A1617	51.2	2.63e-190	PHI:1094	I1RL30	FGSG_04610	5518	Fusarium graminearum	Fusarium Ear Blight	Triticum (related: wheat)	Similar to maltose permease	gene disruption	unaffected pathogenicity
A1620	47.2	9.43e-165	PHI:6613	G4N265	Mocapn14	318829	Magnaporthe oryzae	Rice Blast	Hordeum vulgare (related: barley)	Calpain	Gene mutation; gene complementation	unaffected pathogenicity
A1625	41.4	2.89e-112	PHI:1826	I1S2I6	GzZC141	5518	Fusarium graminearum	Fusarium Ear Blight	Triticum (related: wheat)	transcription factor	gene deletion	unaffected pathogenicity
A1657	40.4	6.14e-38	PHI:3238	B0XUP5	ctrC	746128	Aspergillus fumigatus	Pulmonary Aspergillosis	Mus musculus (related: house mouse)	copper transporters	gene deletion: full	unaffected pathogenicity
A1674	46.2	4.62e-19	PHI:10163	Q2T7Q2	ohr (BTH_II0597)	57975	Burkholderia thailandensis	infection	Caenorhabditis elegans (related: roundworm)	Organic hydroperoxide resistance protein	Gene disruption; gene complementation	increased virulence (hypervirulence)
A1675	41.6	1.05e-71	PHI:4610	A5IXN3	pdhB	2110	Mycoplasma agalactiae	Contagious Agalactia	Homo sapiens (related: human)	Pyruvate Dehyrogenase	gene mutation; gene complementation	reduced virulence
A1678	69.9	4.05e-201	PHI:5232	G4MTK2	MoARG1	318829	Magnaporthe oryzae	Rice Blast	Hordeum vulgare (related: barley)	Arginine biosynthesis	gene deletion: full; gene complementation	loss of pathogenicity
A1679	67.8	3.04e-207	PHI:6183	I1RW84	FgVps27	5518	Fusarium graminearum	Fusarium head blight	Triticum aestivum (related: bread wheat)	ESCRT-0 component, plays critical roles in a variety of cellular and biological processes	gene deletion: full; gene complementation	reduced virulence
A1690	87.9	2.03e-222	PHI:414	Q696X2	GOX1	13684	Parastagonospora nodorum	Glume Blotch	Triticum aestivum (related: bread wheat)	Glyoxalase	gene disruption	unaffected pathogenicity
A1703	40	5.19e-94	PHI:6885	Q63IP8	BPSS2021	28450	Burkholderia pseudomallei	Melioidosis	Mus musculus (related: house mouse)	Putative decarboxylase	Gene mutation; gene complementation	reduced virulence
A1720	87.3	8.18e-113	PHI:9554	P0CT16	Mosar1	318829	Magnaporthe oryzae	Rice Blast	Oryza sativa (related: rice)	Small COPII coat GTPase	gene deletion: full; gene complementation	unaffected pathogenicity
A1729	73.2	3.21e-84	PHI:6206	F5B5Y4	BbCypC	176275	Beauveria bassiana	white muscardine disease	Galleria mellonella (related: Greater wax moth)	Cyclophilin	gene deletion: full; gene complementation	unaffected pathogenicity
A1734	57.4	0	PHI:1167	I1RY25	NPC1	5518	Fusarium graminearum	Fusarium Ear Blight	Triticum aestivum x Triticum timopheevi (related: common wheat x sanduri wheat)	sterol trafficking	gene deletion: full	reduced virulence
A1739	40.5	2.27e-46	PHI:6912	A0A086VCI7	ybtP	562	Escherichia coli	urinary tract infection	Mus musculus (related: house mouse)	ATP Binding Cassette Protein	Gene mutation	reduced virulence
A1742	42.3	1.03e-81	PHI:7708	A0A290WFC9	VEDA_05198	27337	Verticillium dahliae	vascular wilt	Lactuca sativa (related: garden lettuce)	NAD(P)-binding domain protein	Other evidence: Transgenes	unaffected pathogenicity
A1743	63.1	3.67e-275	PHI:6122__PHI:5741	NA
A1753	70.4	6.25e-93	PHI:2526	Q4WMR3	LUC7	746128	Aspergillus fumigatus	Invasive Pulmonary Aspergillosis	Lethal pathogen phenotype	U1 snRNA-associated protein	altered gene expression / gene regulation	lethal
A1754	52.1	3.35e-220	PHI:2549	Q4WMS3	MAK5	746128	Aspergillus fumigatus	Invasive Pulmonary Aspergillosis	Lethal pathogen phenotype	Probable RNA-helicase of the DEAD box family	altered gene expression / gene regulation	lethal
A1756	96.1	0	PHI:9194	M2UKY5	ste20	5016	Bipolaris maydis	southern corn leaf blight	Zea mays (related: maize)	PAK (p21-activated protein kinases)-like kinase	Gene deletion: partial; gene complementation	unaffected pathogenicity
A1767	65.6	4.31e-122	PHI:6627	M7THD3	BcCPA1	40559	Botrytis cinerea	Grey Mold Fungus	Phaseolus vulgaris (related: kidney bean)	F-actin capping protein	Gene deletion: full; gene complementation	reduced virulence
A1779	52.8	3.45e-62	PHI:725	Q6RKG9	PKS11	5518	Fusarium graminearum	Fusarium Ear Blight	Triticum (related: wheat)	Polyketide synthase	gene disruption	unaffected pathogenicity
A1784	49.9	9.82e-130	PHI:503	P40086	COX15	4932	Saccharomyces cerevisiae	No Data Found	Mus musculus (related: house mouse)	Cytochrome c oxidase assembly	gene deletion	reduced virulence
A1796	40.6	9.55e-115	PHI:4492	G4NC32	RanBP	318829	Magnaporthe oryzae	Rice Blast	Oryza sativa (related: rice)	RanGTP-binding protein	gene deletion: full	loss of pathogenicity
A1801	82.5	5.62e-187	PHI:9481	A0A063BQI0	UvCDC2 (KDB_12816.1)	1159556	Ustilaginoidea virens	rice false smut	Oryza sativa (related: rice)	CMGC kinase	Gene deletion: full; gene complementation	reduced virulence
A1804	53.5	3.81e-151	PHI:6780	G4NCS2	MoCreC	318829	Magnaporthe oryzae	Rice Blast	Hordeum vulgare (related: barley)	Catabolite repression protein	Gene disruption; gene complementation	reduced virulence
A1805	70.1	2.46e-303	PHI:6280	J4W8U0	bmiro	176275	Beauveria bassiana	White muscardine disease	Galleria mellonella (related: Greater wax moth)	Mitochondrial Rho GTPase	gene deletion: full; gene complementation	reduced virulence
A1818	43.2	2.39e-69	PHI:4914	F9X691	ZtCBR1	1047171	Zymoseptoria tritici	Septoria Tritici Blotch	Triticum aestivum (related: bread wheat)	Microsomal cytochrome b5 reductase	gene disruption	reduced virulence
A1830	49.8	6.64e-138	PHI:9532	E9EYA3	mep2 (MAA_05002)	568076	Metarhizium robertsii	no data found	Hordeum vulgare (related: Barley)	Ammonium permease	Gene mutation	unaffected pathogenicity
A1834	51.2	7.74e-158	PHI:2547	Q4WHH1	ESF1	746128	Aspergillus fumigatus	Invasive Pulmonary Aspergillosis	Lethal pathogen phenotype	Protein required for 18S rRNA biogenesis	altered gene expression / gene regulation	lethal
A1838	75.9	2.1e-141	PHI:7652	Q4WVS3	aroC	746128	Aspergillus fumigatus	Invasive pulmonary aspergillosis	Mus musculus (related: house mouse)	Chorismate mutase	Gene deletion: full; Gene complementation	reduced virulence
A1839	58.1	1.35e-215	PHI:6135__PHI:6636	NA
A1843	57.1	3.12e-52	PHI:1598	I1RZ35	GzOB038	5518	Fusarium graminearum	Fusarium Ear Blight	Triticum (related: wheat)	transcription factor	gene deletion	reduced virulence
A1845	53.1	4.71e-174	PHI:1637	Q4IEV4	GzWing009	5518	Fusarium graminearum	Fusarium Ear Blight	Triticum (related: wheat)	transcription factor	gene deletion	lethal
A1847	57.4	1.07e-157	PHI:7768	Q00049	NorA (AflE)	5059	Aspergillus flavus	Ear Rot In Corn And Yellow Mold In Peanuts	Arachis hypogaea (related: peanut)	Norsolorinic acid reductase	Gene mutation	reduced virulence
A1851	80.4	6.81e-123	PHI:3280	N4VQQ5	CoRAS1	5465	Colletotrichum orbiculare	Anthracnose of Cucurbits	Cucumis sativus (related: cucumber)	Ras genes	gene deletion: full; gene complementation	lethal
A1852	56.1	0	PHI:7757	E9F2M8	Mrpem (MAA_06426)	568076	Metarhizium robertsii	no data found	Bombyx mori (related: domestic silkworm)	PE-N-methyltransferase	Gene deletion: full; gene complementation	unaffected pathogenicity
A1857	49.4	4.6e-148	PHI:9226__PHI:9543	NA
A1864	52.6	6.01e-108	PHI:6908	Q4WY05	atfA	746128	Aspergillus fumigatus	invasive pulmonary aspergillosis	Mus musculus (related: house mouse)	b‐ZIP transcription factor	Gene deletion: full; gene complementation	reduced virulence
A1868	92.6	0	PHI:261	Q86ZF1	ICL1	5022	Leptosphaeria maculans	Phoma Stem Canker	Brassica napus (related: rape)	Isocitrate lyase	gene deletion; gene complementation	reduced virulence
A1872	74.2	1.65e-176	PHI:1135	C6KED4	LmIFRD	5022	Leptosphaeria maculans	Phoma Stem Canker	Brassica napus (related: rape)	IFRD domain-containing protein	gene disruption	loss of pathogenicity
A1873	50.3	2.4e-143	PHI:1440__PHI:5574	NA
A1876	43.6	7.11e-50	PHI:6912	A0A086VCI7	ybtP	562	Escherichia coli	urinary tract infection	Mus musculus (related: house mouse)	ATP Binding Cassette Protein	Gene mutation	reduced virulence
A1879	48.1	0	PHI:1601	Q4HYQ4	GzOB042	5518	Fusarium graminearum	Fusarium Ear Blight	Triticum (related: wheat)	transcription factor	gene deletion	unaffected pathogenicity
A1880	96	4.14e-312	PHI:9220	A0A482CLE6	AbSte7 (MH559277)	29001	Alternaria brassicicola	Black spot disease	Brassica oleracea (no common name found)	Mitogen-activated protein kinase kinase	gene mutation; gene complementation	reduced virulence
A1884	48	0	PHI:8924	I1RZR4	FgPLD1 (FGSG_09917)	5518	Fusarium graminearum	Fusarium head blight	Zea mays (related: maize)	Phospholipase	Gene deletion: full; gene complementation	reduced virulence
A1891	42.8	6.07e-78	PHI:9459	P19786	aroA	28901	Salmonella enterica	Salmonellosis	Mus musculus (related: house mouse)	3-Phosphoshikimate 1-carboxyvinyltransferase	Gene deletion: full	reduced virulence
A1896	41.3	0	PHI:6970	N4VBG2	copag1	5465	Colletotrichum orbiculare	anthracnose of Cucurbitaceae	Nicotiana benthamiana (no common name found)	Cell morphogenesis protein	Gene mutation	reduced virulence
A1900	52	8.21e-129	PHI:8905	A0A1D8PKX3	VMA6	5476	Candida albicans	disseminated candidiasis	Mus musculus (related: house mouse)	Vacuolar-type H+-ATPase	Gene deletion: full; gene complementation	reduced virulence
A1903	63.5	2.57e-189	PHI:1045	F9WW98	MgBcy1	1047171	Zymoseptoria tritici	Septoria Leaf Blotch	Triticum (related: wheat)	Protein kinase A subunit r	gene disruption	reduced virulence
A1910	56.9	5.39e-263	PHI:7692	Q4WQM5	FlcA	746128	Aspergillus fumigatus	invasive pulmonary aspergillosis	Mus musculus (related: house mouse)	Putative avin transporter	Gene deletion: full; Gene complementation	loss of pathogenicity
A1912	72.6	2.1e-71	PHI:4107	J4WFU2	BbMBF1	176275	Beauveria bassiana	White Muscardine Disease	Galleria mellonella (related: greater wax moth)	Multiprotein bridging factors	gene disruption; gene complementation	reduced virulence
A1915	85.9	0	PHI:696	Q8NJR9	NTH1	5022	Leptosphaeria maculans	Phoma Stem Canker	Brassica napus (related: rape)	neutral trehelase	gene disruption	unaffected pathogenicity
A1923	40.1	5.04e-32	PHI:1489	I1RSJ5	GzHMG021	5518	Fusarium graminearum	Fusarium Ear Blight	Triticum (related: wheat)	transcription factor	gene deletion	unaffected pathogenicity
A1932	98.8	2.78e-313	PHI:2318	D3J127	AaSLT2	5599	Alternaria alternata	No Data Found	Citrus x tangelo (related: tangelo)	Mitogen-activated protein (MAP) kinase	gene deletion: full; gene complementation	reduced virulence
A1945	59.7	3.4e-152	PHI:6715	G4NAB0	gel5	318829	Magnaporthe oryzae	Rice Blast	Oryza sativa (related: rice)	beta‐1,3‐glucanosyltransferase	Gene mutation	unaffected pathogenicity
A1965	84.3	0	PHI:188	Q9Y880	SNF1	5017	Bipolaris zeicola	Leaf Spot	Zea mays (related: maize)	Protein Kinase	gene disruption; gene complementation	reduced virulence
A1968	69.4	0	PHI:3045	Q4WIH1	CHSA	746128	Aspergillus fumigatus	Invasive Pulmonary Aspergillosis	Galleria mellonella (related: greater wax moth)	Chitin synthesase	gene deletion: full	unaffected pathogenicity
A1976	66.4	9.33e-82	PHI:8915	I1S074	FgVPS32 (FGSG_10092)	5518	Fusarium graminearum	Fusarium head blight	Triticum aestivum (related: bread wheat)	ESCRT (Endosomal sorting complexes required for transport) protein	gene deletion: full	lethal
A1984	74.4	8.95e-248	PHI:3234	G4NCG1	MoLYS20	318829	Magnaporthe oryzae	Rice Blast	Oryza sativa (related: rice)	regulators of G-protein (GTP-binding protein) signaling (RGS) proteins/homocitrate synthase	gene deletion: full; gene complementation	reduced virulence
A1988	40.2	1.2e-17	PHI:9285	V5VGM8	trxA	470	Acinetobacter baumannii	Pneumonia	Mus musculus (related: house mouse)	Thioredoxin A	gene mutation; gene complementation	reduced virulence
A1992	63.1	4.32e-102	PHI:180	Q00845	PELD	169388	Fusarium solani	Root Rot	Pisum sativum (related: pea)	Pectate lyase	gene disruption; gene complementation	reduced virulence
A2007	43.5	1.54e-52	PHI:262	Q59VQ3	MAD2	5476	Candida albicans	Candidiasis	Mus musculus (related: house mouse)	Spindle assembly checkpoint	gene disruption	reduced virulence
A2016	45.1	4.1e-68	PHI:2269	Q32WF7	Mdh1	13684	Parastagonospora nodorum	Glume Blotch	Triticum (related: wheat)	Mannitol 2-dehydrogenase	gene disruption	unaffected pathogenicity
A2017	47.1	1.5e-160	PHI:6626	Q6FV98	CgTpo1_2	5478	Candida glabrata	disseminated candidiasis	Galleria mellonella (related: Greater wax moth)	Drug:H+ antiporter	Gene mutation	reduced virulence
A2031	41.8	2.09e-51	PHI:2476	G8AA67	CcpelA	27358	Colletotrichum coccodes	Anthracnose	Solanum lycopersicum (related: tomato)	Pectate lyase	altered gene expression / gene regulation: overexpression	increased virulence (hypervirulence)
A2051	49.1	5.74e-137	PHI:522__PHI:2808	NA
A2073	92.8	8.90e-310	PHI:820	P41388	beta-tubulin	5025	Venturia inaequalis	Apple Scab	No host tests done	beta-tubulin	sequence analysis of sensitive and resistant strains	chemistry target: resistance to chemical
A2086	57.8	3.38e-188	PHI:10048	Q8ZPL7	fumC	28901	Salmonella enterica	Salmonellosis	Mus musculus (related: house mouse)	Fumarate hydratase class II	Gene mutation; gene complementation	reduced virulence
A2087	65.7	4.96e-287	PHI:1187	I1RWG6	(Sc Dbf2/Dbf20)	5518	Fusarium graminearum	Fusarium Ear Blight	Triticum (related: wheat)	protein kinase	gene deletion: full	reduced virulence
A2098	48.8	3.26e-87	PHI:2452	I1S2N6	FAED1	5518	Fusarium graminearum	Fusarium Head Blight	Triticum (related: wheat)	Feruloyl esterase gene family	gene disruption	unaffected pathogenicity
A2101	46.5	1.12e-131	PHI:1962	V6QY41	GzZC277	5518	Fusarium graminearum	Fusarium Ear Blight	Triticum (related: wheat)	transcription factor	gene deletion	unaffected pathogenicity
A2103	54.8	2.41e-221	PHI:2025	G4MQZ9	HDL1	318829	Magnaporthe oryzae	Rice Blast	Oryza sativa (related: rice)	intracellular triacylglycerol lipases	gene deletion: full	unaffected pathogenicity
A2104	63	5.46e-222	PHI:538	Q5XTQ5	FRT1	40559	Botrytis cinerea	Grey Mold	Phaseolus vulgaris (related: kidney bean)	Fructose transporter	gene disruption	unaffected pathogenicity
A2105	41	6.52e-98	PHI:5562	Q9HEW7	Nrf1	5499	Passalora fulva	Tomato Leaf Mold	Solanum lycopersicum (related: tomato)	Global Nitrogen Response Factor	gene deletion: full	unaffected pathogenicity
A2108	47.5	1.57e-174	PHI:8715	P87024	SKN1	5476	Candida albicans	disseminated candidiasis	Mus musculus (related: house mouse)	Beta-glucan synthesis-associated protein	Gene deletion: full; gene complementation	loss of pathogenicity
A2110	48	1.04e-96	PHI:5387	G2XAE9	VdCYC8	27337	Verticillium dahliae	Vascular Wilt	Gossypium hirsutum (related: cotton)	Glucose repression mediator protein	gene deletion: full; gene complementation	reduced virulence
A2116	58.4	2.12e-307	PHI:2527	Q4X0M4	SEC31	746128	Aspergillus fumigatus	Invasive Pulmonary Aspergillosis	Mus musculus (related: house mouse)	Initiation of germ tubes	altered gene expression / gene regulation	loss of pathogenicity
A2117	41.3	8.44e-117	PHI:1614	I1RQD8	GzSART1	5518	Fusarium graminearum	Fusarium Ear Blight	Triticum (related: wheat)	transcription factor	gene deletion	unaffected pathogenicity
A2128	43.3	1.11e-93	PHI:812	G4NIB5	MGG_10702	318829	Magnaporthe oryzae	Rice Blast	Oryza sativa (related: rice)	Hypothetical protein	gene disruption	reduced virulence
A2136	55	3.14e-198	PHI:1685	I1S5Z3	GzRad003	5518	Fusarium graminearum	Fusarium Ear Blight	Triticum (related: wheat)	transcription factor	gene deletion	unaffected pathogenicity
A2141	72.6	7.38e-93	PHI:277	Q6WP53	BCP1	40559	Botrytis cinerea	Grey Mold	Phaseolus vulgaris (related: kidney bean)	Cyclophillin	gene disruption; gene complementation	reduced virulence
A2146	72.9	1.27e-165	PHI:566	Q9C1F9	cel2	5017	Bipolaris zeicola	Leaf Spot	Zea mays (related: maize)	Endo-beta-1,4-glucanase	gene disruption	unaffected pathogenicity
A2149	40.4	1.47e-50	PHI:6912	A0A086VCI7	ybtP	562	Escherichia coli	urinary tract infection	Mus musculus (related: house mouse)	ATP Binding Cassette Protein	Gene mutation	reduced virulence
A2151	94	0	PHI:216	Q9C1C6	HDC1	5017	Bipolaris zeicola	Leaf Spot	Zea mays (related: maize)	Histone deacetylase	gene disruption	reduced virulence
A2160	56.1	5.05e-204	PHI:8671	J4KQS2	phr1 (EJP69699)	176275	Beauveria bassiana	white muscardine disease	Galleria mellonella (related: Greater wax moth)	DNA photolyase	Gene deletion: full; gene complementation	unaffected pathogenicity
A2164	43.6	1.29e-62	PHI:1575	I1RIQ3	GzOB015	5518	Fusarium graminearum	Fusarium Ear Blight	Triticum (related: wheat)	transcription factor	gene deletion	unaffected pathogenicity
A2167	75.9	1.7e-289	PHI:2639	Q4WK65	Ilv3B	746128	Aspergillus fumigatus	Invasive Pulmonary Aspergillosis	Mus musculus (related: house mouse)	Dihydroxyacid dehydratase	gene deletion: full; gene complementation	reduced virulence
A2170	67.5	6.25e-97	PHI:1531__PHI:5700	NA
A2172	46.3	2.47e-66	PHI:179	Q04701	PELA	169388	Fusarium solani	Root Rot	Pisum sativum (related: pea)	Pectate lyase	gene disruption; gene complementation	reduced virulence
A2179	62.9	5.54e-216	PHI:1249	I1RB79	FGSG_00786	5518	Fusarium graminearum	Fusarium Ear Blight	Triticum (related: wheat)	protein kinase	gene deletion: full	unaffected pathogenicity
A2180	57.9	0	PHI:1006	I1RXX1	HMR1	5518	Fusarium graminearum	Fusarium Ear Blight	Triticum (related: wheat)	HMG-CoA Reductase	gene deletion; gene complementation	reduced virulence
A2182	63.9	9.44e-93	PHI:1658	I1RRW3	GzCCCH002	5518	Fusarium graminearum	Fusarium Ear Blight	Triticum (related: wheat)	transcription factor	gene deletion	unaffected pathogenicity
A2183	66.8	1.92e-107	PHI:2712	G2WWK9	NLP2	27337	Verticillium dahliae	Vascular Wilt	Nicotiana benthamiana (no common name found)	Necrosis and ethylene inducing like protein	gene deletion: full; gene complementation	reduced virulence
A2201	45.4	1.19e-124	PHI:8044	J4UEM9	hos2	176275	Beauveria bassiana	white muscardine disease	Galleria mellonella (related: Greater wax moth)	Histone deacetylase	Gene deletion: full; gene complementation	reduced virulence
A2206	47.8	4.69e-52	PHI:725	Q6RKG9	PKS11	5518	Fusarium graminearum	Fusarium Ear Blight	Triticum (related: wheat)	Polyketide synthase	gene disruption	unaffected pathogenicity
A2235	54.8	1.08e-62	PHI:1309	I1RNI6	GzbHLH010	5518	Fusarium graminearum	Fusarium Ear Blight	Triticum (related: wheat)	transcription factor	gene deletion	lethal
A2236	49.6	2.89e-67	PHI:1376	I1RPM7	GzC2H039	5518	Fusarium graminearum	Fusarium Ear Blight	Triticum (related: wheat)	transcription factor	gene deletion	unaffected pathogenicity
A2239	70.3	0	PHI:6348__PHI:8233	NA
A2245	43.8	9.04e-32	PHI:2836	C3JXE9	RED3	5016	Bipolaris maydis	Southern Corn Leaf Blight	Zea mays (related: maize)	Putative short chain dehydrogenase	gene deletion: full	reduced virulence
A2261	70.8	9.71e-238	PHI:5028	I1RNH4	gta1	5518	Fusarium graminearum	Fusarium Head Blight	Triticum aestivum (related: bread wheat)	GABA transaminases	gene deletion: full	reduced virulence
A2263	52.1	7.71e-66	PHI:6267__PHI:8120	NA
A2268	75.5	9.09e-169	PHI:254	Q8TGD1	FOW1	5507	Fusarium oxysporum	Vascular Wilt	Solanum lycopersicum (related: tomato)	Mitochondrial carrier protein	gene disruption; gene complementation	reduced virulence
A2271	44.8	2.74e-114	PHI:4508	A7EU07	Ss-odc1	5180	Sclerotinia sclerotiorum	White Mold	Apium graveolens (no common name found)	oxalate decarboxylase	gene deletion: full; gene complementation	unaffected pathogenicity
A2279	90.8	0	PHI:2316	G4XKY8	ChVel1	5016	Bipolaris maydis	Leaf Blight	Zea mays (related: maize)	Regulate T-toxin biosyn thesis	altered gene expression / gene regulation: overexpression	increased virulence (hypervirulence)
A2280	82.1	3.85e-259	PHI:9541	Q4WEU7	cysD	746128	Aspergillus fumigatus	pulmonary aspergillosis	Mus musculus (related: house mouse)	Homocysteine synthase	Gene deletion: full	unaffected pathogenicity
A2283	41.2	5.45e-43	PHI:8606	A0A384JRT5	BcXyl1	40559	Botrytis cinerea	Grey Mold Fungus	Malus domestica (related: apple)	Xylanase	Gene deletion: full; gene complementation	reduced virulence
A2284	59.1	2.97e-112	PHI:2038	G4MQZ2	Mir1	318829	Magnaporthe oryzae	Rice Blast	Hordeum vulgare (related: barley)	no data found	gene deletion: full	unaffected pathogenicity
A2286	66.4	2.31e-229	PHI:8769	E9DS54	MaPpt1	92637	Metarhizium acridum	no data found	Locusta migratoria (related: migratory locust)	Ser/Thr protein phosphatase	Gene deletion: full; gene complementation	unaffected pathogenicity
A2289	53.3	2.6e-66	PHI:8036	G1X666	AoRab-2 (AOL_s00054g360)	13349	Arthrobotrys oligospora	no data found	Caenorhabditis elegans (related: roundworm)	Rab GTPase	gene deletion: full	unaffected pathogenicity
A2298	40.7	2.82e-95	PHI:7787	Q88BC5	AldA (PSPTO_0092)	317	Pseudomonas syringae	bacterial speck of tomato	Arabidopsis thaliana (related: thale cress)	Indole-3-acetaldehyde dehydrogenase	Gene disruption	reduced virulence
A2316	42.4	2.7e-57	PHI:9443	Q5KN72	RAD23 (CNA07500)	5207	Cryptococcus neoformans	Cryptococcosis	Galleria mellonella (related: greater wax moth)	UV excision repair protein	gene deletion: partial; gene complementation	reduced virulence
A2323	66.3	0	PHI:2097	G4NGP6	Neo1	318829	Magnaporthe oryzae	Rice Blast	Triticum (related: wheat)	Ca2+ pump	altered gene expression / gene regulation: silencing	loss of pathogenicity
A2335	48.1	2.37e-84	PHI:257	Q9P470	GAS2	318829	Magnaporthe oryzae	Rice Blast	Oryza sativa (related: rice)	Appressorial penetration	gene deletion; gene complementation	reduced virulence
A2336	52.5	1.01e-252	PHI:2989__PHI:5680	NA
A2359	80	5.2e-282	PHI:4725	A0A0D2YC96	gbe1	5507	Fusarium oxysporum	Fusarium Wilt	Galleria mellonella (related: greater wax moth)	glycogen branching enzyme	gene deletion: full	unaffected pathogenicity
A2365	61.7	0	PHI:362__PHI:2520	NA
A2371	46	2.27e-95	PHI:6904	P0A038	GAPDH	1280	Staphylococcus aureus	white muscardine disease	Galleria mellonella (related: Greater wax moth)	Glyceraldehyde-3-phosphate dehydrogenase	Functional test in host: direct injection	reduced virulence
A2376	98.3	3.9e-80	PHI:8034	A6RPU4	BcATG8	40559	Botrytis cinerea	Grey Mold Fungus	Vitis vinifera (related: wine grape)	Autophagy-related protein	Gene deletion: full; gene complementation	reduced virulence
A2407	44.1	4.58e-86	PHI:1493	I1RUP7	GzHMG025	5518	Fusarium graminearum	Fusarium Ear Blight	Triticum (related: wheat)	transcription factor	gene deletion	unaffected pathogenicity
A2409	60.9	9.6e-37	PHI:1397	I1RUQ2	GzC2H060	5518	Fusarium graminearum	Fusarium Ear Blight	Triticum (related: wheat)	transcription factor	gene deletion	unaffected pathogenicity
A2412	83.6	4.3e-138	PHI:9913	B8N3S2	AflBck1	5059	Aspergillus flavus	infection	Arachis hypogaea (related: peanut)	Cell wall integrity-related MAP kinase kinase kinase	Gene deletion: full; gene complementation	reduced virulence
A2416	42.2	1.2e-110	PHI:7344	A0A0H2XG07	PurA	1280	Staphylococcus aureus	skin infections; food poisoning; respiratory diseases	Danio rerio (related: zebrafish)	Adenylosuccinate synthetase	Gene mutation	reduced virulence
A2422	65.4	6.34e-194	PHI:2553	Q5AG40	VPS4	5476	Candida albicans	Candidiasis	Mus musculus (related: house mouse)	Pre-vacuolar protein sorting gene	gene deletion: full; gene complementation	loss of pathogenicity
A2424	76.8	3.2e-221	PHI:423	Q58Z64	VAD1	5207	Cryptococcus neoformans	Cryptococcosis	Mus musculus (related: house mouse)	RNA helicase	gene deletion; gene complementation	reduced virulence
A2426	50.5	2.79e-262	PHI:1317	I1RQE9	GzBrom002	5518	Fusarium graminearum	Fusarium Ear Blight	Triticum (related: wheat)	transcription factor	gene deletion	reduced virulence
A2428	76.9	1.73e-64	PHI:9250	A0A0L0VJ47	PsRPs26	27350	Puccinia striiformis	wheat yellow rust	Triticum aestivum (related: bread wheat)	40S ribosomal subunit structural protein	altered gene expression / gene regulation: silencing	reduced virulence
A2448	49.8	1.56e-209	PHI:6826	E3QI05	GAA1	31870	Colletotrichum graminicola	maize anthracnose	Zea mays (related: maize)	Metallo-peptide-synthetase	altered gene expression / gene regulation: silencing	loss of pathogenicity
A2449	56	7.53e-102	PHI:6861	Q4WLP9	rbdA	746128	Aspergillus fumigatus	pulmonary aspergillosis	Mus musculus (related: house mouse)	Rhomboid Family Putative Protease	Gene deletion: full; gene complementation	reduced virulence
A2451	44.4	3.33e-92	PHI:1566	I1RC95	GzOB006	5518	Fusarium graminearum	Fusarium Ear Blight	Triticum (related: wheat)	transcription factor	gene deletion	lethal
A2455	62.1	2.38e-320	PHI:1500	I1S2F2	GzHMG032	5518	Fusarium graminearum	Fusarium Ear Blight	Triticum (related: wheat)	transcription factor	gene deletion	unaffected pathogenicity
A2459	71	1.49e-119	PHI:9407	I3VPY1	FIG1 (FGSG_06302)	5518	Fusarium graminearum	Fusarium head blight	Triticum aestivum (related: bread wheat)	Factor-induced protein 1	gene deletion: full	reduced virulence
A2460	64.3	3.47e-207	PHI:4491	G4MRB4	SHM	318829	Magnaporthe oryzae	Rice Blast	Oryza sativa (related: rice)	Serine hydroxymethyltransferase	gene deletion: full	reduced virulence
A2470	96.1	0	PHI:2913__PHI:2933	NA
A2480	49.3	2.2e-73	PHI:2978	G4N5V2	MoCel12A	318829	Magnaporthe oryzae	Rice Blast	Oryza sativa (related: rice)	Endo-1,3-1,4- beta -glucanases in GH family 12	gene deletion: partial	unaffected pathogenicity
A2485	45.7	6.6e-170	PHI:4987	P43077	HEX1	5476	Candida albicans	Disseminated Candidiasis	Mus musculus (related: house mouse)	beta-hexosaminidase	gene disruption; gene complementation	reduced virulence
A2489	76.7	3.4e-88	PHI:1608	Q4IR08	GzP53L001	5518	Fusarium graminearum	Fusarium Ear Blight	Triticum (related: wheat)	transcription factor	gene deletion	unaffected pathogenicity
A2490	50.3	9.31e-164	PHI:799	G4N7R4	MGG_03530	318829	Magnaporthe oryzae	Rice Blast	Oryza sativa (related: rice)	Hypothetical protein	gene disruption	reduced virulence
A2498	47.2	7.56e-114	PHI:1605	I1S216	GzOB046	5518	Fusarium graminearum	Fusarium Ear Blight	Triticum (related: wheat)	transcription factor	gene deletion	unaffected pathogenicity
A2500	51.5	1.86e-199	PHI:9192	A0A0D2X8F5	Foatg22	5507	Fusarium oxysporum	vascular wilt	Solanum lycopersicum (related: Tomato)	Ubiquitin-like protein	altered gene expression / gene regulation: overexpression	increased virulence (hypervirulence)
A2508	65.1	1.29e-90	PHI:2541	Q4WGR1	OLE1	746128	Aspergillus fumigatus	Invasive Pulmonary Aspergillosis	Lethal pathogen phenotype	Stearoyl-CoA desaturase	altered gene expression / gene regulation	lethal
A2516	43.8	8.83e-125	PHI:1414	I1RZL0	GzC2H081	5518	Fusarium graminearum	Fusarium Ear Blight	Triticum (related: wheat)	transcription factor	gene deletion	unaffected pathogenicity
A3176	70.3	7.87e-99	PHI:7112	G4MRH1	MoERR1	318829	Magnaporthe oryzae	Rice Blast	Oryza sativa (related: rice)	Endoplasmic reticulum retention receptor required for function and integrity of ER	Gene disruption; Gene complementation	reduced virulence
A3178	82.1	6.85e-138	PHI:3378	G9JLA8	Plegl1	285811	Pseudopyrenochaeta lycopersici	Corky Root Rot Of Tomato	Solanum lycopersicum (related: tomato)	lytic polysaccharide monooxygenase	gene deletion: full	unaffected pathogenicity
A3184	53.4	9.14e-103	PHI:6391	A0A151V4F3	CDA2	318829	Magnaporthe oryzae	Rice Blast	Oryza sativa (related: rice)	Chitin deacetylase	Gene mutation	unaffected pathogenicity
A3189	51.3	1.77e-264	PHI:8733	A0A384JM90	BcKDM1 (Bcin07g03050)	40559	Botrytis cinerea	Grey Mold Fungus	Phaseolus vulgaris (related: kidney bean)	Putative H3K36/K9 demethylase	Gene deletion: partial	reduced virulence
A3209	92	8.83e-318	PHI:2530	Q4WKG5	TUB1	746128	Aspergillus fumigatus	Invasive Pulmonary Aspergillosis	Mus musculus (related: house mouse)	Tubulin alpha-1 chain	altered gene expression / gene regulation	loss of pathogenicity
A3214	49.6	3.69e-244	PHI:1041	B3LDT4	Lmpma1	5022	Leptosphaeria maculans	Phoma Stem Canker	Brassica napus (related: rape)	plasma membrane H+ATPase	gene disruption; gene complementation	loss of pathogenicity
A3219	40.8	6.14e-81	PHI:2206	G4NBN8	endo-1,4-beta-xylanase precursor [GH10 family]	318829	Magnaporthe oryzae	Rice Blast	Triticum (related: wheat)	Endo-beta-1,4 xylanase	altered gene expression / gene regulation: silencing	reduced virulence
A3224	43.7	8.72e-54	PHI:339	Q96VL3	CLPT1	290576	Colletotrichum lindemuthianum	Anthracnose	Phaseolus vulgaris (related: kidney bean)	GTPase	gene mutation: characterised	reduced virulence
A3240	94.7	0	PHI:1041	B3LDT4	Lmpma1	5022	Leptosphaeria maculans	Phoma Stem Canker	Brassica napus (related: rape)	plasma membrane H+ATPase	gene disruption; gene complementation	loss of pathogenicity
A3288	40.3	5.61e-77	PHI:2107	G4N402	MGG_05905.5	318829	Magnaporthe oryzae	Rice Blast	Triticum (related: wheat)	Phospholipase C	altered gene expression / gene regulation: silencing	reduced virulence
A3293	46.5	2.03e-116	PHI:6297	Q5K6X5	CDC50	5207	Cryptococcus neoformans	Fungal meningitis	Mus musculus (related: house mouse)	Lipid Flippase Subunit	gene deletion: full; gene complementation	reduced virulence
A3307	45.2	1.14e-79	PHI:2476	G8AA67	CcpelA	27358	Colletotrichum coccodes	Anthracnose	Solanum lycopersicum (related: tomato)	Pectate lyase	altered gene expression / gene regulation: overexpression	increased virulence (hypervirulence)
A3309	68.7	9.55e-104	PHI:7873	G2XE04	VdSec22	27337	Verticillium dahliae	vascular wilt	Gossypium hirsutum (related: cotton)	Transport protein	Gene deletion: full; gene complementation	reduced virulence
A3311	66.7	2.02e-118	PHI:1258	I1S5M8	FGSG_12149	5518	Fusarium graminearum	Fusarium Ear Blight	Triticum (related: wheat)	protein kinase	gene deletion: full	unaffected pathogenicity
A3331	42.8	8.27e-96	PHI:726	Q6RKH3	PKS7	5518	Fusarium graminearum	Fusarium Ear Blight	Triticum (related: wheat)	Polyketide synthase	gene disruption	unaffected pathogenicity
A3340	54.1	1.77e-85	PHI:4845	A0A0E3USI9	PL1332	29001	Alternaria brassicicola	Black Spot Disease	Brassica oleracea (no common name found)	Pectate Lyase-Coding Gene	gene deletion: full; gene complementation	reduced virulence
A3342	62.7	1.73e-110	PHI:8929	G4MWK9	MoSCAD3 (MGG_01180)	318829	Magnaporthe oryzae	Rice Blast	Oryza sativa (related: rice)	Short-chain speci c acyl-CoA dehydrogenase	Gene deletion: full; gene complementation	reduced virulence
A3346	55.8	5.81e-244	PHI:9047	I1RBE8	FgPah1 (FGSG_00866)	5518	Fusarium graminearum	Ear rot in corn and yellow mold in peanuts	Zea mays (related: maize)	Phosphatidate phosphatase	Gene deletion: full; gene complementation	reduced virulence
A3355	51	3.4e-65	PHI:1427	I1S4N1	GzC2H095	5518	Fusarium graminearum	Fusarium Ear Blight	Triticum (related: wheat)	transcription factor	gene deletion	unaffected pathogenicity
A3359	58.4	1.9e-167	PHI:5267	E9R863	UgeB	162425	Aspergillus nidulans	Invasive Pulmonary Aspergillosis	Mus musculus (related: house mouse)	Epimerase	altered gene expression / gene regulation: overexpression	increased virulence (hypervirulence)
A3365	51.5	0	PHI:1681	I1REN7	GzNF001	5518	Fusarium graminearum	Fusarium Ear Blight	Triticum (related: wheat)	transcription factor	gene deletion	unaffected pathogenicity
A3373	50.3	3.45e-228	PHI:3817	E9EQM1	mrGAT	568076	Metarhizium robertsii	No Data Found	Bombyx mori (related: domestic silkworm)	glycerol-3-phosphate O-acyltransferase	gene deletion; gene complementation	reduced virulence
A3376	92.3	1.8e-152	PHI:5104	M2TGT8	VosA	45130	Bipolaris sorokiniana	Common Root Rot, Spot Blotch, And Blackpoint In Barley And Wheat	Hordeum vulgare (related: barley)	Regulatory gene	gene deletion: full; gene complementation	reduced virulence
A3377	43.2	2.45e-185	PHI:7815	A0A0A2VP56	Mst2	176275	Beauveria bassiana	white muscardine disease	Galleria mellonella (related: Greater wax moth)	Histone acetyltransferase	Gene deletion: full; gene complementation	reduced virulence
A3401	55.3	4.82e-175	PHI:7186	J9VSX1	ADE13	5207	Cryptococcus neoformans	Fungal meningitis	Mus musculus (related: house mouse)	Bifunctional enzyme adenylosuccinate (ADS) lyase	Gene deletion: full; gene complementation	reduced virulence
A3402	51.8	8.1e-72	PHI:401	O13401	SOD2	5476	Candida albicans	Candidiasis	Mus musculus (related: house mouse)	Manganese superoxide dismutase	gene disruption; gene complementation	unaffected pathogenicity
A3406	62.6	2.59e-247	PHI:1238	I1S1V3	FGSG_10725	5518	Fusarium graminearum	Fusarium Ear Blight	Triticum (related: wheat)	protein kinase	gene deletion: full	lethal
A3433	61.5	1.53e-204	PHI:825	Q4JEX9	SE	5551	Trichophyton rubrum	Dermatophytosis	Homo sapiens (related: human)	Squalene epoxidase	gene mutation: characterised	chemistry target: resistance to chemical
A3440	61.9	3.62e-267	PHI:9032	G4N7K8	Mocrn1 (MGG_06389)	318829	Magnaporthe oryzae	Rice Blast	Oryza sativa (related: rice)	Coronin	Gene deletion: full; gene complementation	unaffected pathogenicity
A3444	93.5	1.18e-252	PHI:2317	B0LW64	aapk1	5599	Alternaria alternata	Brown Spot	Nicotiana tabacum (related: common tobacco)	cAMP-Dependent Protein Kinase	gene deletion: full	reduced virulence
A3445	55.2	3.87e-204	PHI:1086	I1RA89	FGSG_00416	5518	Fusarium graminearum	Fusarium Ear Blight	Triticum (related: wheat)	Putative Major Facilitator Superfamily	gene disruption	reduced virulence
A3448	46.9	2.74e-137	PHI:6123__PHI:5715	NA
A3451	63	0	PHI:4230__PHI:8901	NA
A3473	46.7	3.84e-104	PHI:6639	G4NJH9	Modnm3	318829	Magnaporthe oryzae	Rice Blast	Oryza sativa (related: rice)	Dynamin	Gene mutation	unaffected pathogenicity
A3479	66.9	0	PHI:7153	J5JIF8	pmcC	176275	Beauveria bassiana	white muscardine disease	Galleria mellonella (related: Greater wax moth)	Calcium transporting ATPase	Gene deletion: full; gene complementation	reduced virulence
A3482	66.7	0	PHI:7153	J5JIF8	pmcC	176275	Beauveria bassiana	white muscardine disease	Galleria mellonella (related: Greater wax moth)	Calcium transporting ATPase	Gene deletion: full; gene complementation	reduced virulence
A3486	65.9	6.93e-119	PHI:3716	T1PTC5	AbPf2	29001	Alternaria brassicicola	Black Spot Disease	Arabidopsis thaliana (related: thale cress)	Transcription factor	gene deletion: full; gene complementation	loss of pathogenicity
A3496	50	3.23e-44	PHI:9188	A0A0H3LPR7	BB_RS07570 (BB1518)	518	Bordetella bronchiseptica	infectious bronchitis	Rattus rattus (related: black rat)	Putative hydrolase	gene mutation	unaffected pathogenicity
A3499	43.5	1.76e-66	PHI:2322	Q4WF54	SidH	746128	Aspergillus fumigatus	Aspergillosis	Mus musculus (related: house mouse)	Anoyl-CoA hydratase	gene deletion: full; gene complementation	reduced virulence
A3505	44.8	3.17e-40	PHI:69	Q00298	CUTA	40559	Botrytis cinerea	Grey Mold	Solanum lycopersicum (related: tomato)	Cutinase	gene disruption	unaffected pathogenicity
A3510	98.7	1.28e-231	PHI:6753	Q4WJS6	GlcA	746128	Aspergillus fumigatus	Invasive pulmonary aspergillosis	Mus musculus (related: house mouse)	Serine/threonine-protein phosphatase	Gene mutation	lethal
A3521	50	2.74e-48	PHI:1338	I1S8Y4	GzbZIP020	5518	Fusarium graminearum	Fusarium Ear Blight	Triticum (related: wheat)	transcription factor	gene deletion	unaffected pathogenicity
A4148	47.7	4.64e-128	PHI:6639	G4NJH9	Modnm3	318829	Magnaporthe oryzae	Rice Blast	Oryza sativa (related: rice)	Dynamin	Gene mutation	unaffected pathogenicity
A4150	76	0	PHI:8722__PHI:8724	NA
