# Supplementary material for: Genome Sequencing and Comparative Transcriptomic Analysis of Rice Brown Spot Pathogen Bipolaris oryzae Adaptation to Osmotic Stress
Source: J Fungi (Basel). 2025 Mar 17;11(3):227. doi: 10.3390/jof11030227 (PMC11943334; doi:10.3390/jof11030227)
Supplement: Supplementary file 1 [file jof-11-00227-s001.zip › Supplementary/Table S7.xlsx]

## Sheet: Table S7
Table S7 Core gene
CoreGene_number	Gene_list
1170	XP_009650190.1(VdLs.17)
	XP_014074025.1(48331)
	XP_003711534.1(7015)
	XP_001553899.1(B05.10)
	XP_001561403.1(B05.10)
	XP_024551898.1(B05.10)
	XP_003719712.1(7015)
	XP_007688088.1(44560)
	XP_001545514.1(B05.10)
	A5808(RBD1)
	XP_009650304.1(VdLs.17)
	XP_009650091.1(VdLs.17)
	XP_018382412.1(SRC1lrK2f)
	XP_003713642.1(7015)
	A0934(RBD1)
	A3034(RBD1)
	XP_003717522.1(7015)
	A5847(RBD1)
	A4624(RBD1)
	XP_001552234.2(B05.10)
	XP_009657060.1(VdLs.17)
	XP_003720858.1(7015)
	XP_009654542.1(VdLs.17)
	XP_001558536.2(B05.10)
	A0020(RBD1)
	A4207(RBD1)
	XP_003715240.1(7015)
	XP_018388167.1(SRC1lrK2f)
	XP_003718937.1(7015)
	XP_003714578.1(7015)
	A7460(RBD1)
	XP_024554047.1(B05.10)
	A3211(RBD1)
	XP_003710821.1(7015)
	XP_007685209.1(44560)
	XP_024551360.1(B05.10)
	XP_001552780.1(B05.10)
	XP_003712969.1(7015)
	XP_003710952.1(7015)
	XP_001548936.2(B05.10)
	XP_024553749.1(B05.10)
	XP_003714321.1(7015)
	XP_014076602.1(48331)
	XP_009650316.1(VdLs.17)
	XP_001545837.2(B05.10)
	XP_003714792.1(7015)
	XP_009654954.1(VdLs.17)
	XP_018380877.1(SRC1lrK2f)
	XP_024546154.1(B05.10)
	A7116(RBD1)
	XP_003716380.1(7015)
	XP_018391111.1(SRC1lrK2f)
	XP_018384600.1(SRC1lrK2f)
	XP_003709336.1(7015)
	XP_009649005.1(VdLs.17)
	XP_007691437.1(44560)
	A6993(RBD1)
	A0571(RBD1)
	XP_024549478.1(B05.10)
	XP_024552251.1(B05.10)
	A0266(RBD1)
	A7223(RBD1)
	A6636(RBD1)
	XP_018390742.1(SRC1lrK2f)
	XP_001549031.2(B05.10)
	XP_018386434.1(SRC1lrK2f)
	XP_024546930.1(B05.10)
	XP_003715548.1(7015)
	XP_003709942.1(7015)
	XP_003716487.1(7015)
	XP_001558350.2(B05.10)
	XP_003711337.1(7015)
	XP_024546107.1(B05.10)
	XP_018379263.1(SRC1lrK2f)
	XP_024548986.1(B05.10)
	XP_003720753.1(7015)
	XP_024551682.1(B05.10)
	XP_016845949.1(7015)
	XP_003710702.1(7015)
	XP_003716569.1(7015)
	XP_003709247.1(7015)
	XP_024547583.1(B05.10)
	XP_003709582.1(7015)
	A6223(RBD1)
	XP_007689626.1(44560)
	XP_014080874.1(48331)
	XP_001546108.1(B05.10)
	XP_007705783.1(ND90Pr)
	XP_003712956.1(7015)
	XP_001548581.1(B05.10)
	A0163(RBD1)
	XP_018390769.1(SRC1lrK2f)
	A3447(RBD1)
	XP_024552416.1(B05.10)
	XP_003721154.1(7015)
	XP_024551918.1(B05.10)
	XP_001554094.1(B05.10)
	XP_007691346.1(44560)
	XP_003709756.1(7015)
	XP_001558190.1(B05.10)
	XP_001545846.2(B05.10)
	XP_024549473.1(B05.10)
	XP_024551493.1(B05.10)
	XP_009655079.1(VdLs.17)
	XP_014076534.1(48331)
	A3100(RBD1)
	XP_009648674.1(VdLs.17)
	XP_024548521.1(B05.10)
	XP_009650076.1(VdLs.17)
	XP_009658070.1(VdLs.17)
	XP_009655746.1(VdLs.17)
	XP_009648224.1(VdLs.17)
	XP_018389275.1(SRC1lrK2f)
	XP_007685608.1(44560)
	XP_001549061.1(B05.10)
	XP_024547015.1(B05.10)
	XP_009648196.1(VdLs.17)
	XP_001558214.1(B05.10)
	XP_003710863.1(7015)
	XP_003714739.1(7015)
	XP_009649958.1(VdLs.17)
	A6913(RBD1)
	A1416(RBD1)
	XP_003720032.1(7015)
	XP_009648980.1(VdLs.17)
	XP_018381216.1(SRC1lrK2f)
	XP_001558297.1(B05.10)
	XP_014073471.1(48331)
	XP_003714771.1(7015)
	XP_001553950.1(B05.10)
	A5115(RBD1)
	XP_003709412.1(7015)
	XP_014076147.1(48331)
	XP_001549113.1(B05.10)
	A2926(RBD1)
	XP_001554043.1(B05.10)
	XP_003713532.1(7015)
	XP_001560460.1(B05.10)
	XP_018386412.1(SRC1lrK2f)
	XP_018390532.1(SRC1lrK2f)
	XP_003713540.1(7015)
	XP_001559844.1(B05.10)
	XP_024547746.1(B05.10)
	XP_003718391.1(7015)
	A4466(RBD1)
	XP_007705174.1(ND90Pr)
	A3688(RBD1)
	XP_024552257.1(B05.10)
	XP_003719983.1(7015)
	XP_003714527.1(7015)
	XP_001548614.2(B05.10)
	XP_009655113.1(VdLs.17)
	A5125(RBD1)
	XP_009653430.1(VdLs.17)
	XP_003711999.1(7015)
	XP_003718789.1(7015)
	XP_001549321.1(B05.10)
	A7525(RBD1)
	XP_003720644.1(7015)
	XP_018387734.1(SRC1lrK2f)
	XP_003709449.1(7015)
	XP_014079077.1(48331)
	XP_009657191.1(VdLs.17)
	XP_009654987.1(VdLs.17)
	XP_003710102.1(7015)
	XP_007684909.1(44560)
	XP_001558878.1(B05.10)
	XP_001560094.1(B05.10)
	XP_009652361.1(VdLs.17)
	XP_009652309.1(VdLs.17)
	XP_003717445.1(7015)
	XP_003709418.1(7015)
	XP_009657086.1(VdLs.17)
	XP_003718618.1(7015)
	XP_003718737.1(7015)
	XP_001561309.1(B05.10)
	XP_003710489.1(7015)
	XP_009658297.1(VdLs.17)
	XP_003710902.1(7015)
	XP_003717264.1(7015)
	XP_007698016.1(ND90Pr)
	XP_024546024.1(B05.10)
	XP_024553225.1(B05.10)
	XP_009656753.1(VdLs.17)
	XP_007698235.1(ND90Pr)
	XP_001553653.2(B05.10)
	XP_024553293.1(B05.10)
	XP_009652380.1(VdLs.17)
	XP_001558134.1(B05.10)
	XP_018381279.1(SRC1lrK2f)
	A2017(RBD1)
	XP_003711182.1(7015)
	XP_003715248.1(7015)
	A7323(RBD1)
	XP_003710846.1(7015)
	XP_014080621.1(48331)
	XP_014082311.1(48331)
	XP_003716869.1(7015)
	XP_001556811.1(B05.10)
	XP_009657129.1(VdLs.17)
	A1907(RBD1)
	XP_024551922.1(B05.10)
	XP_018387738.1(SRC1lrK2f)
	XP_001550468.1(B05.10)
	XP_018381963.1(SRC1lrK2f)
	XP_003715143.1(7015)
	A1839(RBD1)
	XP_024547136.1(B05.10)
	XP_003709265.1(7015)
	XP_003711174.1(7015)
	XP_003718587.1(7015)
	XP_009656080.1(VdLs.17)
	XP_003714067.1(7015)
	XP_024550472.1(B05.10)
	A1750(RBD1)
	XP_024546884.1(B05.10)
	XP_024552852.1(B05.10)
	A7189(RBD1)
	XP_007689218.1(44560)
	XP_003721488.1(7015)
	A3960(RBD1)
	XP_003709430.1(7015)
	XP_001558396.1(B05.10)
	XP_024547405.1(B05.10)
	XP_018383275.1(SRC1lrK2f)
	XP_003711681.1(7015)
	XP_003715331.1(7015)
	XP_018389522.1(SRC1lrK2f)
	XP_007687038.1(44560)
	XP_001552917.2(B05.10)
	XP_009648282.1(VdLs.17)
	XP_018382402.1(SRC1lrK2f)
	XP_014084987.1(48331)
	XP_001548681.1(B05.10)
	XP_018390883.1(SRC1lrK2f)
	XP_003713423.1(7015)
	XP_003714718.1(7015)
	XP_001548435.2(B05.10)
	XP_009648949.1(VdLs.17)
	XP_018383425.1(SRC1lrK2f)
	A0218(RBD1)
	XP_024547584.1(B05.10)
	A3652(RBD1)
	XP_024546086.1(B05.10)
	XP_003716059.1(7015)
	XP_009648795.1(VdLs.17)
	XP_018387014.1(SRC1lrK2f)
	XP_003715354.1(7015)
	XP_007684686.1(44560)
	XP_024549184.1(B05.10)
	A1120(RBD1)
	XP_003709492.1(7015)
	XP_003713458.1(7015)
	XP_003715441.1(7015)
	XP_024552501.1(B05.10)
	XP_018390764.1(SRC1lrK2f)
	XP_009649917.1(VdLs.17)
	XP_018384390.1(SRC1lrK2f)
	XP_014074202.1(48331)
	XP_009648163.1(VdLs.17)
	XP_024546791.1(B05.10)
	XP_007703032.1(ND90Pr)
	XP_001547811.2(B05.10)
	XP_009657054.1(VdLs.17)
	A5946(RBD1)
	XP_003715008.1(7015)
	XP_003716839.1(7015)
	XP_003719672.1(7015)
	XP_001560435.1(B05.10)
	XP_009651254.1(VdLs.17)
	XP_009656927.1(VdLs.17)
	XP_014083363.1(48331)
	XP_001550009.1(B05.10)
	XP_001556646.2(B05.10)
	XP_018384377.1(SRC1lrK2f)
	XP_007685293.1(44560)
	XP_003714383.1(7015)
	XP_009648705.1(VdLs.17)
	XP_001551363.1(B05.10)
	XP_001551851.1(B05.10)
	A5626(RBD1)
	XP_018389174.1(SRC1lrK2f)
	XP_018391126.1(SRC1lrK2f)
	XP_001548318.2(B05.10)
	XP_007698938.1(ND90Pr)
	XP_007704635.1(ND90Pr)
	XP_007686271.1(44560)
	XP_007696137.1(ND90Pr)
	XP_024550696.1(B05.10)
	A2302(RBD1)
	XP_007688727.1(44560)
	XP_001549133.2(B05.10)
	XP_024552270.1(B05.10)
	XP_007690337.1(44560)
	XP_003717740.1(7015)
	XP_001549919.2(B05.10)
	XP_024548506.1(B05.10)
	XP_024550873.1(B05.10)
	XP_003721002.1(7015)
	XP_009657036.1(VdLs.17)
	XP_003713817.1(7015)
	XP_003717314.1(7015)
	XP_007682938.1(44560)
	XP_001554840.1(B05.10)
	XP_007684405.1(44560)
	XP_003717981.1(7015)
	XP_003716981.1(7015)
	XP_009648870.1(VdLs.17)
	A7548(RBD1)
	XP_018388962.1(SRC1lrK2f)
	XP_003711203.1(7015)
	XP_024553455.1(B05.10)
	XP_003711376.1(7015)
	XP_001546996.2(B05.10)
	A1819(RBD1)
	XP_024550590.1(B05.10)
	XP_003720895.1(7015)
	XP_003719889.1(7015)
	XP_018385587.1(SRC1lrK2f)
	XP_018388040.1(SRC1lrK2f)
	XP_007685875.1(44560)
	XP_003716345.1(7015)
	XP_024545954.1(B05.10)
	XP_003717039.1(7015)
	XP_009649872.1(VdLs.17)
	XP_018386620.1(SRC1lrK2f)
	XP_001549338.2(B05.10)
	XP_003715141.1(7015)
	A7085(RBD1)
	XP_003719049.1(7015)
	XP_007682481.1(44560)
	A4775(RBD1)
	XP_003717069.1(7015)
	XP_003718849.1(7015)
	XP_001559415.2(B05.10)
	XP_018387047.1(SRC1lrK2f)
	XP_018390224.1(SRC1lrK2f)
	XP_009656323.1(VdLs.17)
	XP_003717834.1(7015)
	XP_014078160.1(48331)
	A0205(RBD1)
	XP_007701293.1(ND90Pr)
	XP_009649155.1(VdLs.17)
	XP_009657811.1(VdLs.17)
	A6404(RBD1)
	A7028(RBD1)
	XP_003712890.1(7015)
	XP_003713350.1(7015)
	XP_001548029.1(B05.10)
	XP_007687033.1(44560)
	XP_014079097.1(48331)
	XP_001554006.1(B05.10)
	XP_001554294.1(B05.10)
	XP_009652475.1(VdLs.17)
	XP_003713739.1(7015)
	XP_003709310.1(7015)
	XP_003719702.1(7015)
	XP_003712996.1(7015)
	XP_001548411.1(B05.10)
	A1882(RBD1)
	XP_003713775.1(7015)
	XP_003711898.1(7015)
	XP_003712623.1(7015)
	XP_003720956.1(7015)
	XP_001561319.1(B05.10)
	XP_018380231.1(SRC1lrK2f)
	A4237(RBD1)
	XP_003720034.1(7015)
	A6134(RBD1)
	XP_001550759.2(B05.10)
	XP_003716885.1(7015)
	XP_003720926.1(7015)
	XP_014074207.1(48331)
	A4388(RBD1)
	XP_001555974.1(B05.10)
	XP_024551747.1(B05.10)
	XP_003714132.1(7015)
	XP_003716216.1(7015)
	XP_003716749.1(7015)
	XP_024547589.1(B05.10)
	XP_009649190.1(VdLs.17)
	XP_001551285.1(B05.10)
	XP_024547210.1(B05.10)
	XP_009655717.1(VdLs.17)
	XP_018387926.1(SRC1lrK2f)
	XP_003713605.1(7015)
	XP_001547562.1(B05.10)
	XP_001555869.1(B05.10)
	XP_009655185.1(VdLs.17)
	XP_003708717.1(7015)
	XP_001550570.1(B05.10)
	A2846(RBD1)
	XP_003718088.1(7015)
	XP_003717080.1(7015)
	XP_001552074.1(B05.10)
	XP_003717346.1(7015)
	XP_003718114.1(7015)
	XP_003719269.1(7015)
	XP_014078367.1(48331)
	XP_003712132.1(7015)
	XP_001554659.2(B05.10)
	XP_018381931.1(SRC1lrK2f)
	XP_001556418.2(B05.10)
	XP_003712086.1(7015)
	XP_009651230.1(VdLs.17)
	XP_001551180.1(B05.10)
	XP_003710172.1(7015)
	A0236(RBD1)
	XP_003710857.1(7015)
	XP_003718108.1(7015)
	A5301(RBD1)
	XP_003716674.1(7015)
	XP_007691974.1(44560)
	XP_001545413.1(B05.10)
	XP_009657964.1(VdLs.17)
	XP_003717750.1(7015)
	XP_001557622.1(B05.10)
	XP_009650814.1(VdLs.17)
	XP_009654065.1(VdLs.17)
	XP_009654446.1(VdLs.17)
	XP_003716292.1(7015)
	XP_003717783.1(7015)
	XP_003713223.1(7015)
	XP_009657168.1(VdLs.17)
	XP_003718229.1(7015)
	XP_001556070.1(B05.10)
	XP_009656104.1(VdLs.17)
	XP_003713818.1(7015)
	A5805(RBD1)
	XP_001551477.1(B05.10)
	XP_024546619.1(B05.10)
	XP_009652534.1(VdLs.17)
	XP_018381584.1(SRC1lrK2f)
	XP_003710501.1(7015)
	XP_003716738.1(7015)
	XP_024552086.1(B05.10)
	XP_009650799.1(VdLs.17)
	A6699(RBD1)
	XP_001549682.1(B05.10)
	XP_009649078.1(VdLs.17)
	XP_009651554.1(VdLs.17)
	XP_003721188.1(7015)
	XP_018386147.1(SRC1lrK2f)
	XP_007703563.1(ND90Pr)
	XP_003721228.1(7015)
	XP_003718640.1(7015)
	XP_007690256.1(44560)
	XP_018386529.1(SRC1lrK2f)
	XP_014081330.1(48331)
	XP_001554093.1(B05.10)
	XP_003715904.1(7015)
	XP_024550659.1(B05.10)
	XP_024551472.1(B05.10)
	XP_009650688.1(VdLs.17)
	XP_003716435.1(7015)
	XP_018385124.1(SRC1lrK2f)
	XP_003717055.1(7015)
	XP_007682355.1(44560)
	XP_007691451.1(44560)
	A2824(RBD1)
	XP_007688839.1(44560)
	XP_009653687.1(VdLs.17)
	XP_003719075.1(7015)
	XP_003714430.1(7015)
	XP_001550233.1(B05.10)
	XP_001557615.1(B05.10)
	XP_018390160.1(SRC1lrK2f)
	XP_003716745.1(7015)
	XP_003709930.1(7015)
	XP_024547220.1(B05.10)
	XP_024552546.1(B05.10)
	XP_003710385.1(7015)
	XP_001545301.2(B05.10)
	A1610(RBD1)
	XP_007692991.1(44560)
	XP_009657079.1(VdLs.17)
	A5846(RBD1)
	XP_009649818.1(VdLs.17)
	A1585(RBD1)
	XP_007692909.1(44560)
	XP_003719699.1(7015)
	XP_007692368.1(44560)
	XP_001555017.1(B05.10)
	XP_024548891.1(B05.10)
	XP_003710425.1(7015)
	XP_007691922.1(44560)
	XP_003709681.1(7015)
	XP_003721178.1(7015)
	XP_001555546.1(B05.10)
	A7222(RBD1)
	A0731(RBD1)
	XP_001555020.1(B05.10)
	XP_001558431.1(B05.10)
	A2135(RBD1)
	XP_003712576.1(7015)
	XP_024550324.1(B05.10)
	A5974(RBD1)
	XP_024546388.1(B05.10)
	XP_001552127.1(B05.10)
	XP_024548191.1(B05.10)
	XP_018385287.1(SRC1lrK2f)
	A0295(RBD1)
	XP_014073247.1(48331)
	XP_001547747.1(B05.10)
	XP_018383801.1(SRC1lrK2f)
	XP_003711371.1(7015)
	XP_003712129.1(7015)
	XP_003716817.1(7015)
	XP_018389883.1(SRC1lrK2f)
	A6776(RBD1)
	XP_007687656.1(44560)
	XP_014074964.1(48331)
	XP_003714868.1(7015)
	XP_001557348.1(B05.10)
	XP_009650442.1(VdLs.17)
	A4093(RBD1)
	XP_003712713.1(7015)
	XP_014074276.1(48331)
	XP_003716259.1(7015)
	XP_024548669.1(B05.10)
	A4454(RBD1)
	XP_003714668.1(7015)
	XP_009651235.1(VdLs.17)
	A6688(RBD1)
	XP_007690245.1(44560)
	XP_003713833.1(7015)
	XP_009656518.1(VdLs.17)
	A5335(RBD1)
	XP_003719674.1(7015)
	XP_003713172.1(7015)
	XP_024546928.1(B05.10)
	XP_009649688.1(VdLs.17)
	XP_009652082.1(VdLs.17)
	XP_018386898.1(SRC1lrK2f)
	XP_018390476.1(SRC1lrK2f)
	XP_003720843.1(7015)
	XP_001547625.1(B05.10)
	XP_003720565.1(7015)
	XP_007692784.1(44560)
	XP_018383647.1(SRC1lrK2f)
	A3717(RBD1)
	XP_003710037.1(7015)
	XP_001559721.1(B05.10)
	XP_009654236.1(VdLs.17)
	XP_009654711.1(VdLs.17)
	XP_018383707.1(SRC1lrK2f)
	XP_024547913.1(B05.10)
	XP_009649548.1(VdLs.17)
	XP_001553500.1(B05.10)
	XP_009650557.1(VdLs.17)
	XP_007687028.1(44560)
	XP_018388708.1(SRC1lrK2f)
	A1941(RBD1)
	XP_009650085.1(VdLs.17)
	A5734(RBD1)
	A1387(RBD1)
	XP_003719810.1(7015)
	XP_001557210.2(B05.10)
	XP_009658103.1(VdLs.17)
	A5441(RBD1)
	XP_003714486.1(7015)
	XP_003719289.1(7015)
	XP_018385192.1(SRC1lrK2f)
	XP_018386131.1(SRC1lrK2f)
	XP_003715571.1(7015)
	XP_007687099.1(44560)
	XP_001558247.1(B05.10)
	XP_003714051.1(7015)
	XP_007696584.1(ND90Pr)
	XP_009658402.1(VdLs.17)
	A4470(RBD1)
	XP_003713892.1(7015)
	XP_003714319.1(7015)
	XP_007684560.1(44560)
	XP_018387278.1(SRC1lrK2f)
	XP_018391465.1(SRC1lrK2f)
	XP_003713413.1(7015)
	XP_024548400.1(B05.10)
	XP_003712705.1(7015)
	XP_007685968.1(44560)
	XP_003714633.1(7015)
	XP_001548049.1(B05.10)
	XP_009652301.1(VdLs.17)
	A2940(RBD1)
	XP_007691072.1(44560)
	XP_009650185.1(VdLs.17)
	A2451(RBD1)
	XP_024547528.1(B05.10)
	XP_009652988.1(VdLs.17)
	A2821(RBD1)
	A1792(RBD1)
	XP_001547681.1(B05.10)
	XP_001548542.2(B05.10)
	XP_024549882.1(B05.10)
	XP_024553037.1(B05.10)
	XP_003710619.1(7015)
	XP_024552504.1(B05.10)
	XP_009651532.1(VdLs.17)
	XP_024549857.1(B05.10)
	XP_009650278.1(VdLs.17)
	XP_009657640.1(VdLs.17)
	XP_001545693.2(B05.10)
	XP_024548277.1(B05.10)
	A2999(RBD1)
	XP_014076199.1(48331)
	A0101(RBD1)
	XP_003720907.1(7015)
	XP_001555613.1(B05.10)
	XP_001561401.1(B05.10)
	XP_009648756.1(VdLs.17)
	XP_018380717.1(SRC1lrK2f)
	XP_009658325.1(VdLs.17)
	XP_018390121.1(SRC1lrK2f)
	XP_003710211.1(7015)
	XP_001548918.1(B05.10)
	XP_024548327.1(B05.10)
	XP_003718490.1(7015)
	XP_007683277.1(44560)
	XP_001559169.2(B05.10)
	XP_009651193.1(VdLs.17)
	A0293(RBD1)
	XP_003714916.1(7015)
	XP_003712368.1(7015)
	XP_003716277.1(7015)
	XP_001561258.1(B05.10)
	A7273(RBD1)
	XP_003710111.1(7015)
	A2721(RBD1)
	XP_018384986.1(SRC1lrK2f)
	A4943(RBD1)
	XP_003715887.1(7015)
	XP_007693033.1(44560)
	XP_024549903.1(B05.10)
	A2521(RBD1)
	XP_003716258.1(7015)
	XP_001556886.1(B05.10)
	XP_024551707.1(B05.10)
	XP_009654632.1(VdLs.17)
	XP_003713881.1(7015)
	XP_001546357.1(B05.10)
	A1121(RBD1)
	XP_003712066.1(7015)
	A3095(RBD1)
	A5452(RBD1)
	XP_003713233.1(7015)
	XP_001548146.1(B05.10)
	XP_001550890.2(B05.10)
	XP_009649451.1(VdLs.17)
	XP_014079151.1(48331)
	XP_024546441.1(B05.10)
	XP_009649124.1(VdLs.17)
	XP_009651800.1(VdLs.17)
	XP_009651586.1(VdLs.17)
	XP_003711929.1(7015)
	XP_001558461.2(B05.10)
	XP_001559069.1(B05.10)
	XP_018391536.1(SRC1lrK2f)
	XP_003714431.1(7015)
	XP_009648655.1(VdLs.17)
	A2446(RBD1)
	XP_003708736.1(7015)
	XP_003716446.1(7015)
	XP_007695597.1(ND90Pr)
	A5904(RBD1)
	XP_003714707.1(7015)
	XP_007690023.1(44560)
	XP_024549715.1(B05.10)
	XP_009656310.1(VdLs.17)
	A5228(RBD1)
	XP_003717583.1(7015)
	XP_003721383.1(7015)
	XP_007687105.1(44560)
	XP_024547730.1(B05.10)
	XP_009653823.1(VdLs.17)
	XP_018381482.1(SRC1lrK2f)
	XP_007696717.1(ND90Pr)
	XP_003712194.1(7015)
	XP_018387339.1(SRC1lrK2f)
	XP_003714743.1(7015)
	XP_001561246.2(B05.10)
	XP_001559609.1(B05.10)
	XP_024549320.1(B05.10)
	A4375(RBD1)
	XP_003721191.1(7015)
	XP_001556212.1(B05.10)
	XP_009649555.1(VdLs.17)
	XP_018383743.1(SRC1lrK2f)
	XP_001558757.1(B05.10)
	XP_009658052.1(VdLs.17)
	XP_009648637.1(VdLs.17)
	XP_009654504.1(VdLs.17)
	A6571(RBD1)
	XP_007702772.1(ND90Pr)
	XP_001551197.1(B05.10)
	XP_024552024.1(B05.10)
	XP_009654454.1(VdLs.17)
	A7252(RBD1)
	XP_003710082.1(7015)
	XP_007684065.1(44560)
	XP_007690503.1(44560)
	XP_007683382.1(44560)
	XP_001557554.1(B05.10)
	XP_003714609.1(7015)
	XP_001558391.1(B05.10)
	XP_003709765.1(7015)
	A1009(RBD1)
	XP_003718859.1(7015)
	XP_001558381.2(B05.10)
	A3003(RBD1)
	A4926(RBD1)
	XP_024550449.1(B05.10)
	XP_003717322.1(7015)
	XP_009651302.1(VdLs.17)
	XP_009658489.1(VdLs.17)
	XP_018383438.1(SRC1lrK2f)
	XP_003714542.1(7015)
	XP_001552696.1(B05.10)
	XP_018382032.1(SRC1lrK2f)
	XP_024550184.1(B05.10)
	A1417(RBD1)
	XP_003713240.1(7015)
	XP_003718417.1(7015)
	XP_003714831.1(7015)
	XP_001558115.1(B05.10)
	XP_009656255.1(VdLs.17)
	A4665(RBD1)
	XP_001548286.1(B05.10)
	XP_014075871.1(48331)
	A7006(RBD1)
	A4351(RBD1)
	A4560(RBD1)
	XP_009653050.1(VdLs.17)
	XP_003719963.1(7015)
	XP_009657119.1(VdLs.17)
	A1240(RBD1)
	XP_003716617.1(7015)
	XP_024547272.1(B05.10)
	XP_009650280.1(VdLs.17)
	XP_018387860.1(SRC1lrK2f)
	XP_003717250.1(7015)
	XP_007691634.1(44560)
	XP_001553508.1(B05.10)
	XP_001549033.1(B05.10)
	XP_007686970.1(44560)
	XP_003718262.1(7015)
	XP_001557748.1(B05.10)
	XP_024550496.1(B05.10)
	XP_024552203.1(B05.10)
	A5461(RBD1)
	A1913(RBD1)
	XP_009654268.1(VdLs.17)
	XP_009657565.1(VdLs.17)
	XP_018389475.1(SRC1lrK2f)
	A6838(RBD1)
	XP_001553849.1(B05.10)
	A0212(RBD1)
	XP_003712872.1(7015)
	XP_001545252.2(B05.10)
	A6811(RBD1)
	A1484(RBD1)
	XP_003711682.1(7015)
	XP_007682958.1(44560)
	XP_024549386.1(B05.10)
	XP_024553281.1(B05.10)
	XP_007690220.1(44560)
	XP_009654686.1(VdLs.17)
	XP_018390423.1(SRC1lrK2f)
	XP_024552986.1(B05.10)
	XP_009652649.1(VdLs.17)
	XP_003715022.1(7015)
	XP_024553685.1(B05.10)
	XP_007691049.1(44560)
	XP_001552218.2(B05.10)
	XP_009649869.1(VdLs.17)
	A2575(RBD1)
	A0802(RBD1)
	A1209(RBD1)
	XP_024547835.1(B05.10)
	XP_009648910.1(VdLs.17)
	A2914(RBD1)
	XP_007701177.1(ND90Pr)
	XP_024552345.1(B05.10)
	XP_003709814.1(7015)
	A0428(RBD1)
	XP_003716483.1(7015)
	XP_001561213.1(B05.10)
	A5149(RBD1)
	A0129(RBD1)
	XP_001558592.2(B05.10)
	XP_024553907.1(B05.10)
	XP_018382121.1(SRC1lrK2f)
	XP_003715298.1(7015)
	XP_003716240.1(7015)
	XP_024551650.1(B05.10)
	XP_003714703.1(7015)
	XP_024551386.1(B05.10)
	XP_024548532.1(B05.10)
	XP_024553287.1(B05.10)
	XP_009653695.1(VdLs.17)
	A6470(RBD1)
	XP_003709461.1(7015)
	XP_003709745.1(7015)
	XP_003713706.1(7015)
	A2366(RBD1)
	XP_003719943.1(7015)
	XP_009654214.1(VdLs.17)
	XP_001557566.1(B05.10)
	A1295(RBD1)
	A3306(RBD1)
	XP_003709657.1(7015)
	XP_003718043.1(7015)
	XP_009648068.1(VdLs.17)
	XP_009651431.1(VdLs.17)
	XP_009656032.1(VdLs.17)
	A5651(RBD1)
	A7573(RBD1)
	XP_001545425.1(B05.10)
	A0272(RBD1)
	XP_018381319.1(SRC1lrK2f)
	XP_003715262.1(7015)
	XP_003712004.1(7015)
	XP_003713787.1(7015)
	XP_024548713.1(B05.10)
	XP_009658116.1(VdLs.17)
	A0994(RBD1)
	XP_003715154.1(7015)
	XP_024550660.1(B05.10)
	XP_024551808.1(B05.10)
	A5559(RBD1)
	XP_003714788.1(7015)
	A1379(RBD1)
	XP_003715227.1(7015)
	XP_007690187.1(44560)
	XP_001555494.1(B05.10)
	XP_024546695.1(B05.10)
	XP_003714509.1(7015)
	XP_003716391.1(7015)
	XP_003718694.1(7015)
	XP_018391053.1(SRC1lrK2f)
	XP_001560073.1(B05.10)
	A5363(RBD1)
	XP_024552917.1(B05.10)
	XP_018381852.1(SRC1lrK2f)
	A5195(RBD1)
	A0611(RBD1)
	XP_001559157.1(B05.10)
	XP_009656335.1(VdLs.17)
	XP_018383254.1(SRC1lrK2f)
	XP_009657474.1(VdLs.17)
	XP_007682964.1(44560)
	XP_024552483.1(B05.10)
	XP_003717318.1(7015)
	XP_007694838.1(ND90Pr)
	XP_003712222.1(7015)
	XP_003715397.1(7015)
	XP_003713125.1(7015)
	XP_003716285.1(7015)
	XP_001557620.1(B05.10)
	A3590(RBD1)
	XP_009649072.1(VdLs.17)
	XP_009651014.1(VdLs.17)
	XP_003715542.1(7015)
	XP_009653698.1(VdLs.17)
	XP_003715363.1(7015)
	XP_018388630.1(SRC1lrK2f)
	XP_001561122.1(B05.10)
	XP_018386702.1(SRC1lrK2f)
	XP_003717851.1(7015)
	XP_018382970.1(SRC1lrK2f)
	A4856(RBD1)
	XP_003712575.1(7015)
	XP_007692553.1(44560)
	XP_009648885.1(VdLs.17)
	A6242(RBD1)
	A4638(RBD1)
	A6082(RBD1)
	A0064(RBD1)
	XP_003714973.1(7015)
	XP_009648531.1(VdLs.17)
	XP_018381748.1(SRC1lrK2f)
	A2459(RBD1)
	XP_018388483.1(SRC1lrK2f)
	XP_003709842.1(7015)
	XP_003710882.1(7015)
	A1315(RBD1)
	XP_003712666.1(7015)
	XP_009650210.1(VdLs.17)
	XP_001553139.2(B05.10)
	XP_024553099.1(B05.10)
	A7251(RBD1)
	A7410(RBD1)
	XP_024552106.1(B05.10)
	XP_009658075.1(VdLs.17)
	A5549(RBD1)
	XP_003710396.1(7015)
	XP_003713433.1(7015)
	XP_024552295.1(B05.10)
	XP_024552782.1(B05.10)
	XP_018390987.1(SRC1lrK2f)
	XP_001560977.1(B05.10)
	A6153(RBD1)
	A7165(RBD1)
	XP_009650968.1(VdLs.17)
	XP_003709655.1(7015)
	XP_024550609.1(B05.10)
	XP_009649916.1(VdLs.17)
	XP_003713902.1(7015)
	XP_003714592.1(7015)
	XP_024547190.1(B05.10)
	XP_024550499.1(B05.10)
	A2849(RBD1)
	A1990(RBD1)
	XP_014079403.1(48331)
	A2529(RBD1)
	A1235(RBD1)
	A5432(RBD1)
	XP_003714672.1(7015)
	XP_003716765.1(7015)
	XP_018382535.1(SRC1lrK2f)
	A0199(RBD1)
	XP_003713937.1(7015)
	XP_009652665.1(VdLs.17)
	XP_003713884.1(7015)
	XP_009658317.1(VdLs.17)
	A3176(RBD1)
	XP_007694956.1(ND90Pr)
	A6314(RBD1)
	XP_003710221.1(7015)
	XP_003710287.1(7015)
	XP_003717835.1(7015)
	A2319(RBD1)
	XP_003712597.1(7015)
	XP_003713709.1(7015)
	XP_003718500.1(7015)
	XP_003714274.1(7015)
	XP_009657882.1(VdLs.17)
	XP_024549519.1(B05.10)
	XP_001549892.1(B05.10)
	XP_009653577.1(VdLs.17)
	XP_018383865.1(SRC1lrK2f)
	XP_018389006.1(SRC1lrK2f)
	XP_003712616.1(7015)
	A1607(RBD1)
	A5973(RBD1)
	XP_003709375.1(7015)
	XP_018383373.1(SRC1lrK2f)
	XP_003717810.1(7015)
	XP_009654963.1(VdLs.17)
	XP_003714447.1(7015)
	XP_001557526.1(B05.10)
	XP_018378900.1(SRC1lrK2f)
	XP_018386600.1(SRC1lrK2f)
	XP_018391560.1(SRC1lrK2f)
	A2623(RBD1)
	A3402(RBD1)
	XP_003713799.1(7015)
	XP_007693672.1(44560)
	XP_003716084.1(7015)
	XP_024551067.1(B05.10)
	XP_007682787.1(44560)
	XP_014079378.1(48331)
	XP_001545954.1(B05.10)
	XP_009648555.1(VdLs.17)
	A2036(RBD1)
	XP_007691821.1(44560)
	XP_001545203.1(B05.10)
	XP_009654295.1(VdLs.17)
	XP_007686870.1(44560)
	XP_007691668.1(44560)
	XP_009651181.1(VdLs.17)
	XP_009655291.1(VdLs.17)
	A1223(RBD1)
	XP_009650793.1(VdLs.17)
	A3672(RBD1)
	XP_009658406.1(VdLs.17)
	XP_003709365.1(7015)
	XP_024552897.1(B05.10)
	A4371(RBD1)
	XP_018380255.1(SRC1lrK2f)
	XP_003714101.1(7015)
	XP_024551830.1(B05.10)
	XP_007688091.1(44560)
	XP_007691373.1(44560)
	XP_009655155.1(VdLs.17)
	XP_003720498.1(7015)
	XP_024548352.1(B05.10)
	XP_003712436.1(7015)
	XP_009648260.1(VdLs.17)
	XP_009653629.1(VdLs.17)
	XP_018386413.1(SRC1lrK2f)
	XP_003719570.1(7015)
	XP_009649787.1(VdLs.17)
	XP_007692724.1(44560)
	XP_024552311.1(B05.10)
	XP_009654717.1(VdLs.17)
	XP_018383538.1(SRC1lrK2f)
	A4334(RBD1)
	A7118(RBD1)
	XP_007695684.1(ND90Pr)
	XP_009653541.1(VdLs.17)
	A6400(RBD1)
	XP_003709943.1(7015)
	XP_009654419.1(VdLs.17)
	A0509(RBD1)
	XP_003712249.1(7015)
	A4890(RBD1)
	XP_003712682.1(7015)
	XP_003715775.1(7015)
	XP_007684620.1(44560)
	XP_018383394.1(SRC1lrK2f)
	A7192(RBD1)
	XP_009655553.1(VdLs.17)
	XP_018389455.1(SRC1lrK2f)
	XP_003718248.1(7015)
	XP_024553258.1(B05.10)
	XP_001555765.1(B05.10)
	XP_024551608.1(B05.10)
	A1586(RBD1)
	XP_009654836.1(VdLs.17)
	A6454(RBD1)
	A7375(RBD1)
	A0338(RBD1)
	XP_003710837.1(7015)
	XP_003712098.1(7015)
	A5849(RBD1)
	XP_003717317.1(7015)
	XP_024552997.1(B05.10)
	XP_003717215.1(7015)
	XP_001552102.1(B05.10)
	XP_007690936.1(44560)
	XP_009653566.1(VdLs.17)
	XP_003718230.1(7015)
	XP_001557192.1(B05.10)
	XP_003718112.1(7015)
	A1875(RBD1)
	XP_001557983.1(B05.10)
	XP_009653643.1(VdLs.17)
	XP_003713399.1(7015)
	XP_001556666.1(B05.10)
	XP_007688169.1(44560)
	XP_007690888.1(44560)
	XP_009649244.1(VdLs.17)
	XP_018390723.1(SRC1lrK2f)
	XP_007693173.1(44560)
	A3026(RBD1)
	A6567(RBD1)
	XP_003717344.1(7015)
	A6352(RBD1)
	XP_003709387.1(7015)
	XP_003720611.1(7015)
	XP_003712199.1(7015)
	XP_003712385.1(7015)
	XP_003715507.1(7015)
	XP_003715488.1(7015)
	XP_003719757.1(7015)
	A7556(RBD1)
	XP_007705757.1(ND90Pr)
	XP_001551512.1(B05.10)
	A1683(RBD1)
	XP_001557019.1(B05.10)
	A3813(RBD1)
	A0953(RBD1)
	A2166(RBD1)
	XP_003716203.1(7015)
	A7376(RBD1)
	XP_009651466.1(VdLs.17)
	XP_003710551.1(7015)
	XP_003721165.1(7015)
	XP_001557575.1(B05.10)
	XP_003709581.1(7015)
	XP_003713813.1(7015)
	XP_009655201.1(VdLs.17)
	A3124(RBD1)
	A5841(RBD1)
	A2115(RBD1)
	XP_003715266.1(7015)
	XP_014084816.1(48331)
	XP_001556588.1(B05.10)
	A6348(RBD1)
	A5604(RBD1)
	XP_001559112.1(B05.10)
	A5387(RBD1)
	A6730(RBD1)
	XP_003709432.1(7015)
	A5970(RBD1)
	XP_003709275.1(7015)
	XP_003717274.1(7015)
	XP_001557848.1(B05.10)
	XP_003719717.1(7015)
	A5927(RBD1)
	XP_007687703.1(44560)
	XP_018383735.1(SRC1lrK2f)
	A2778(RBD1)
	A5076(RBD1)
	XP_003712851.1(7015)
	XP_009648494.1(VdLs.17)
	XP_018389535.1(SRC1lrK2f)
	A2145(RBD1)
	XP_001550544.1(B05.10)
	A6723(RBD1)
	XP_003717049.1(7015)
	XP_001555614.1(B05.10)
	XP_007684122.1(44560)
	XP_009653565.1(VdLs.17)
	XP_003718100.1(7015)
	XP_003719899.1(7015)
	XP_007692494.1(44560)
	XP_001549236.1(B05.10)
	A2807(RBD1)
	XP_001550737.1(B05.10)
	XP_007695194.1(ND90Pr)
	XP_009649752.1(VdLs.17)
	A3021(RBD1)
	XP_003719785.1(7015)
	XP_024552881.1(B05.10)
	XP_001556843.1(B05.10)
	XP_003714531.1(7015)
	XP_003718943.1(7015)
	XP_024553680.1(B05.10)
	XP_003721079.1(7015)
	XP_003717877.1(7015)
	A2428(RBD1)
	XP_009653837.1(VdLs.17)
	XP_018381544.1(SRC1lrK2f)
	XP_001552399.1(B05.10)
	XP_001549845.1(B05.10)
	XP_024553168.1(B05.10)
	XP_003718328.1(7015)
	A4564(RBD1)
	A4838(RBD1)
	XP_003711973.1(7015)
	XP_009656334.1(VdLs.17)
	XP_009655208.1(VdLs.17)
	A5605(RBD1)
	A7225(RBD1)
	XP_001551813.1(B05.10)
	XP_018385215.1(SRC1lrK2f)
	XP_003710648.1(7015)
	XP_003716361.1(7015)
	A4595(RBD1)
	XP_003713798.1(7015)
	XP_003714180.1(7015)
	XP_003711926.1(7015)
	XP_003714115.1(7015)
	XP_003716334.1(7015)
	XP_001557802.1(B05.10)
	XP_009655024.1(VdLs.17)
	XP_018391007.1(SRC1lrK2f)
	XP_024550567.1(B05.10)
	XP_009651442.1(VdLs.17)
	XP_001547587.1(B05.10)
	A6497(RBD1)
	A3824(RBD1)
	XP_018392058.1(SRC1lrK2f)
	A4677(RBD1)
	XP_009653865.1(VdLs.17)
	A6013(RBD1)
	A0906(RBD1)
	XP_009648388.1(VdLs.17)
	A0946(RBD1)
	XP_003713291.1(7015)
	XP_024549021.1(B05.10)
	A7368(RBD1)
	XP_001556840.1(B05.10)
	XP_009655176.1(VdLs.17)
	XP_003714124.1(7015)
	XP_003721014.1(7015)
	A4128(RBD1)
	A6517(RBD1)
	A4615(RBD1)
	XP_009655176.1(VdLs.17)
	XP_003714124.1(7015)
	XP_003721014.1(7015)
	A4128(RBD1)
	A6517(RBD1)
	A4615(RBD1)
