# Supplementary material for: Genome Sequencing and Comparative Transcriptomic Analysis of Rice Brown Spot Pathogen Bipolaris oryzae Adaptation to Osmotic Stress
Source: J Fungi (Basel). 2025 Mar 17;11(3):227. doi: 10.3390/jof11030227 (PMC11943334; doi:10.3390/jof11030227)
Supplement: Supplementary file 1 [file jof-11-00227-s001.zip › Supplementary/Table S8.xlsx]

## Sheet: Table S8
Table S8 Specific gene
Specific_name	Gene_number	Gene_list
RBD1	1822	A0002 A0006 A0018 A0028 A0029 A0032 A0033 A0052 A0055 A0059 A0071 A0073 A0083 A0092 A0094 A0103 A0107 A0109 A0113 A0121 A0124 A0128 A0131 A0135 A0140 A0142 A0147 A0154 A0156 A0158 A0164 A0169 A0174 A0177 A0196 A0200 A0206 A0207 A0209 A0213 A0217 A0220 A0237 A0244 A0246 A0258 A0260 A0275 A0276 A0282 A0284 A0298 A0299 A0303 A0306 A0307 A0310 A0312 A0318 A0329 A0333 A0347 A0352 A0355 A0358 A0364 A03…
Pyricularia oryzae 70-15	8727	XP_003708685.1 XP_003708686.1 XP_003708687.1 XP_003708688.1 XP_003708689.1 XP_003708690.1 XP_003708691.1 XP_003708692.1 XP_003708693.1 XP_003708695.1 XP_003708696.1 XP_003708697.1 XP_003708698.1 XP_003708699.1 XP_003708701.1 XP_003708702.1 XP_003708703.1 XP_003708704.1 XP_003708705.1 XP_003708707.1 XP_003708709.1 XP_003708711.1 XP_003708712.1 XP_003708713.1 XP_003708715.1 XP_003708718.1 XP_003708…
		XP_003715337.1 XP_003715338.1 XP_003715339.1 XP_003715340.1 XP_003715341.1 XP_003715343.1 XP_003715345.1 XP_003715347.1 XP_003715349.1 XP_003715351.1 XP_003715352.1 XP_003715356.1 XP_003715357.1 XP_003715358.1 XP_003715362.1 XP_003715364.1 XP_003715365.1 XP_003715366.1 XP_003715368.1 XP_003715369.1 XP_003715370.1 XP_003715371.1 XP_003715372.1 XP_003715373.1 XP_003715377.1 XP_003715378.1 XP_003715…
		XP_003718675.1 XP_003718676.1 XP_003718677.1 XP_003718678.1 XP_003718681.1 XP_003718682.1 XP_003718683.1 XP_003718685.1 XP_003718686.1 XP_003718687.1 XP_003718688.1 XP_003718689.1 XP_003718690.1 XP_003718691.1 XP_003718692.1 XP_003718695.1 XP_003718697.1 XP_003718698.1 XP_003718699.1 XP_003718700.1 XP_003718701.1 XP_003718702.1 XP_003718703.1 XP_003718705.1 XP_003718707.1 XP_003718711.1 XP_003718…
Bipolaris oryzae ATCC 44560	1453	XP_007682050.1 XP_007682082.1 XP_007682088.1 XP_007682097.1 XP_007682099.1 XP_007682100.1 XP_007682105.1 XP_007682107.1 XP_007682113.1 XP_007682150.1 XP_007682187.1 XP_007682190.1 XP_007682196.1 XP_007682208.1 XP_007682233.1 XP_007682235.1 XP_007682249.1 XP_007682298.1 XP_007682299.1 XP_007682302.1 XP_007682319.1 XP_007682321.1 XP_007682324.1 XP_007682325.1 XP_007682328.1 XP_007682332.1 XP_007682…
Bipolaris maydis ATCC 48331	2213	XP_014072392.1 XP_014072393.1 XP_014072394.1 XP_014072395.1 XP_014072396.1 XP_014072398.1 XP_014072399.1 XP_014072400.1 XP_014072401.1 XP_014072402.1 XP_014072403.1 XP_014072404.1 XP_014072406.1 XP_014072407.1 XP_014072408.1 XP_014072410.1 XP_014072413.1 XP_014072414.1 XP_014072415.1 XP_014072416.1 XP_014072417.1 XP_014072422.1 XP_014072424.1 XP_014072425.1 XP_014072426.1 XP_014072428.1 XP_014072…
		XP_014084940.1 XP_014084944.1 XP_014084953.1 XP_014084967.1 XP_014084968.1 XP_014084972.1 XP_014084985.1 XP_014084989.1 XP_014085005.1 XP_014085014.1 XP_014085022.1 XP_014085032.1 XP_014085033.1 XP_014085034.1 XP_014085041.1 XP_014085042.1 XP_014085043.1 XP_014085044.1 XP_014085052.1 XP_014085053.1 XP_014085054.1 XP_014085064.1 XP_014085070.1 XP_014085073.1 XP_014085080.1 XP_014085086.1 XP_014085…
Bipolaris sorokiniana ND90Pr	2062	XP_007694045.1 XP_007694046.1 XP_007694050.1 XP_007694051.1 XP_007694056.1 XP_007694060.1 XP_007694071.1 XP_007694077.1 XP_007694079.1 XP_007694081.1 XP_007694085.1 XP_007694086.1 XP_007694087.1 XP_007694091.1 XP_007694092.1 XP_007694095.1 XP_007694100.1 XP_007694108.1 XP_007694112.1 XP_007694114.1 XP_007694115.1 XP_007694116.1 XP_007694117.1 XP_007694118.1 XP_007694123.1 XP_007694126.1 XP_007694…
Botrytis cinerea B05.10	9211	XP_001545074.2 XP_001545093.1 XP_001545099.2 XP_001545105.2 XP_001545106.2 XP_001545118.2 XP_001545138.2 XP_001545147.1 XP_001545155.2 XP_001545158.2 XP_001545177.2 XP_001545194.2 XP_001545212.1 XP_001545222.2 XP_001545243.2 XP_001545263.2 XP_001545266.2 XP_001545274.2 XP_001545282.2 XP_001545292.2 XP_001545295.2 XP_001545296.2 XP_001545300.1 XP_001545354.2 XP_001545358.1 XP_001545374.1 XP_001545…
		XP_001556155.1 XP_001556158.2 XP_001556163.1 XP_001556164.2 XP_001556171.2 XP_001556172.1 XP_001556185.1 XP_001556195.2 XP_001556221.1 XP_001556226.1 XP_001556233.1 XP_001556240.1 XP_001556241.2 XP_001556243.1 XP_001556246.2 XP_001556247.2 XP_001556254.2 XP_001556257.1 XP_001556258.1 XP_001556268.2 XP_001556286.1 XP_001556287.2 XP_001556288.1 XP_001556291.1 XP_001556295.1 XP_001556296.1 XP_001556…
		XP_024547328.1 XP_024547329.1 XP_024547331.1 XP_024547339.1 XP_024547341.1 XP_024547342.1 XP_024547343.1 XP_024547344.1 XP_024547345.1 XP_024547355.1 XP_024547356.1 XP_024547357.1 XP_024547358.1 XP_024547359.1 XP_024547361.1 XP_024547362.1 XP_024547363.1 XP_024547364.1 XP_024547365.1 XP_024547366.1 XP_024547367.1 XP_024547368.1 XP_024547370.1 XP_024547373.1 XP_024547378.1 XP_024547379.1 XP_024547…
		XP_024550345.1 XP_024550346.1 XP_024550349.1 XP_024550350.1 XP_024550351.1 XP_024550352.1 XP_024550353.1 XP_024550354.1 XP_024550357.1 XP_024550358.1 XP_024550359.1 XP_024550360.1 XP_024550361.1 XP_024550362.1 XP_024550363.1 XP_024550364.1 XP_024550367.1 XP_024550368.1 XP_024550369.1 XP_024550370.1 XP_024550373.1 XP_024550374.1 XP_024550375.1 XP_024550376.1 XP_024550377.1 XP_024550378.1 XP_024550…
		XP_024553460.1 XP_024553463.1 XP_024553464.1 XP_024553466.1 XP_024553467.1 XP_024553468.1 XP_024553469.1 XP_024553470.1 XP_024553471.1 XP_024553472.1 XP_024553473.1 XP_024553474.1 XP_024553475.1 XP_024553476.1 XP_024553478.1 XP_024553479.1 XP_024553480.1 XP_024553481.1 XP_024553488.1 XP_024553489.1 XP_024553490.1 XP_024553491.1 XP_024553492.1 XP_024553493.1 XP_024553494.1 XP_024553495.1 XP_024553…
Verticillium dahliae VdLs.17	6506	XP_009647991.1 XP_009647992.1 XP_009647993.1 XP_009647994.1 XP_009647995.1 XP_009647996.1 XP_009647997.1 XP_009647998.1 XP_009647999.1 XP_009648000.1 XP_009648001.1 XP_009648002.1 XP_009648004.1 XP_009648007.1 XP_009648008.1 XP_009648010.1 XP_009648011.1 XP_009648012.1 XP_009648013.1 XP_009648015.1 XP_009648016.1 XP_009648017.1 XP_009648019.1 XP_009648020.1 XP_009648022.1 XP_009648025.1 XP_009648…
		XP_009651669.1 XP_009651671.1 XP_009651672.1 XP_009651679.1 XP_009651680.1 XP_009651681.1 XP_009651682.1 XP_009651685.1 XP_009651687.1 XP_009651688.1 XP_009651689.1 XP_009651691.1 XP_009651692.1 XP_009651693.1 XP_009651695.1 XP_009651696.1 XP_009651697.1 XP_009651698.1 XP_009651700.1 XP_009651704.1 XP_009651707.1 XP_009651708.1 XP_009651709.1 XP_009651710.1 XP_009651711.1 XP_009651713.1 XP_009651…
		XP_009654957.1 XP_009654959.1 XP_009654961.1 XP_009654964.1 XP_009654967.1 XP_009654968.1 XP_009654969.1 XP_009654970.1 XP_009654971.1 XP_009654972.1 XP_009654973.1 XP_009654974.1 XP_009654975.1 XP_009654977.1 XP_009654979.1 XP_009654982.1 XP_009654984.1 XP_009654986.1 XP_009654989.1 XP_009654991.1 XP_009654993.1 XP_009654997.1 XP_009654998.1 XP_009655000.1 XP_009655001.1 XP_009655002.1 XP_009655…
Alternaria alternata SRC1lrK2f	5109	XP_018378613.1 XP_018378614.1 XP_018378615.1 XP_018378616.1 XP_018378619.1 XP_018378620.1 XP_018378621.1 XP_018378622.1 XP_018378623.1 XP_018378624.1 XP_018378625.1 XP_018378626.1 XP_018378627.1 XP_018378628.1 XP_018378629.1 XP_018378630.1 XP_018378631.1 XP_018378632.1 XP_018378633.1 XP_018378634.1 XP_018378635.1 XP_018378636.1 XP_018378637.1 XP_018378638.1 XP_018378640.1 XP_018378642.1 XP_018378…
		XP_018383620.1 XP_018383625.1 XP_018383626.1 XP_018383628.1 XP_018383631.1 XP_018383637.1 XP_018383638.1 XP_018383639.1 XP_018383640.1 XP_018383641.1 XP_018383643.1 XP_018383654.1 XP_018383656.1 XP_018383660.1 XP_018383662.1 XP_018383663.1 XP_018383667.1 XP_018383669.1 XP_018383670.1 XP_018383673.1 XP_018383681.1 XP_018383690.1 XP_018383698.1 XP_018383701.1 XP_018383703.1 XP_018383715.1 XP_018383…
		XP_018390051.1 XP_018390053.1 XP_018390059.1 XP_018390062.1 XP_018390063.1 XP_018390064.1 XP_018390067.1 XP_018390068.1 XP_018390069.1 XP_018390071.1 XP_018390072.1 XP_018390073.1 XP_018390074.1 XP_018390075.1 XP_018390076.1 XP_018390077.1 XP_018390078.1 XP_018390081.1 XP_018390082.1 XP_018390088.1 XP_018390089.1 XP_018390091.1 XP_018390094.1 XP_018390095.1 XP_018390096.1 XP_018390099.1 XP_018390…
