# Supplementary material for: Genome Sequencing and Comparative Transcriptomic Analysis of Rice Brown Spot Pathogen Bipolaris oryzae Adaptation to Osmotic Stress
Source: J Fungi (Basel). 2025 Mar 17;11(3):227. doi: 10.3390/jof11030227 (PMC11943334; doi:10.3390/jof11030227)
Supplement: Supplementary file 1 [file jof-11-00227-s001.zip › Supplementary/Table S9.xlsx]

## Sheet: Table S9
Table S9 Up-regulated genes of Bipolaris oryzae RBD1 in 1.2 M sorbitol treatment
gene_id	Sorbitol1	Sorbitol2	Sorbitol3	CK1	CK2	CK3	Sorbitol	CK	log2FoldChange	pvalue	padj	gene_name	gene_chr	gene_start	gene_end	gene_strand	gene_length	gene_biotype	gene_description	Family
19122638	95698	95155.4	95388.2	28270	29652.9	29787.5	95413.9	29236.8	1.70639	0	0	COCMIDRAFT_34789	NW_006911307.1	132992	135492	+	2442	protein_coding	carbohydrate-binding module family 18 && sp|Q9FYG4|GLOX1_ARATH Aldehyde oxidase GLOX1 OS=Arabidopsis thaliana OX=3702 GN=GLOX1 PE=2 SV=1 && PF07250:Glyoxal oxidase N-terminus|PF09118:Domain of unknown function (DUF1929)|PF00187:Chitin recognition protein	-
19119981	61188.8	61713	61588.3	22096.4	22162.5	21384.7	61496.7	21881.2	1.49084	0	0	COCMIDRAFT_1992	NW_006911292.1	42361	43742	-	1209	protein_coding	uncharacterized protein && sp|P38674|ILV5_NEUCR Ketol-acid reductoisomerase, mitochondrial OS=Neurospora crassa (strain ATCC 24698 / 74-OR23-1A / CBS 708.71 / DSM 1257 / FGSC 987) OX=367110 GN=ilv-2 PE=3 SV=2 && PF07991:Acetohydroxy acid isomeroreductase, NADPH-binding domain|PF01450:Acetohydroxy acid isomeroreductase, catalytic domain	-
19125554	54842.5	55001.8	54991.5	24468.5	24137.1	24135.7	54945.2	24247.1	1.18019	0	0	COCMIDRAFT_79866	NW_006911276.1	485962	487392	-	1431	protein_coding	glycoside hydrolase family 128 protein && - && PF11790:Glycosyl hydrolase catalytic core	-
19125415	48463.3	48645.5	49043.5	19047.8	19429.3	18652.4	48717.4	19043.2	1.35518	0	0	COCMIDRAFT_7863	NW_006911414.1	20082	23266	+	1944	protein_coding	uncharacterized protein && sp|P87252|HEX1_NEUCR Woronin body major protein OS=Neurospora crassa (strain ATCC 24698 / 74-OR23-1A / CBS 708.71 / DSM 1257 / FGSC 987) OX=367110 GN=hex-1 PE=1 SV=1 && -	-
19121234	52806.7	49328.9	52923.5	14750	15418.1	14198.2	51686.3	14788.8	1.8053	0	0	COCMIDRAFT_28070	NW_006911386.1	64010	64771	-	762	protein_coding	uncharacterized protein && - && -	-
19117775	40217.9	41492.9	40989.6	19467.7	18973.1	18384	40900.1	18941.6	1.11056	0	0	COCMIDRAFT_100969	NW_006911388.1	58476	60514	-	1866	protein_coding	uncharacterized protein && sp|Q9P380|PTR2_SCHPO Probable peptide transporter ptr2 OS=Schizosaccharomyces pombe (strain 972 / ATCC 24843) OX=284812 GN=ptr2 PE=1 SV=1 && PF00854:POT family	-
19127439	44223.9	44134.3	43721.7	13289.9	13691.2	13665.5	44026.6	13548.8	1.70019	0	0	COCMIDRAFT_89254	NW_006911306.1	141616	142458	-	789	protein_coding	uncharacterized protein && - && -	-
19121956	30508.7	30437.5	31021.3	15430.8	15059.8	14990	30655.8	15160.2	1.01589	0	0	COCMIDRAFT_31772	NW_006911278.1	57001	58885	-	1836	protein_coding	uncharacterized protein && sp|Q9P380|PTR2_SCHPO Probable peptide transporter ptr2 OS=Schizosaccharomyces pombe (strain 972 / ATCC 24843) OX=284812 GN=ptr2 PE=1 SV=1 && PF00854:POT family	-
19128628	38925.5	40840.8	39968.9	1960.66	2024.07	1866.6	39911.7	1950.44	4.35507	0	0	COCMIDRAFT_95299	NW_006911340.1	83094	83810	+	594	protein_coding	uncharacterized protein && sp|D4B2Q8|CFMB_ARTBC GPI-anchored hemophore ARB_02741 OS=Arthroderma benhamiae (strain ATCC MYA-4681 / CBS 112371) OX=663331 GN=ARB_02741 PE=1 SV=1 && PF05730:CFEM domain	-
19118990	40777.1	40765.8	41043.7	651.08	762.844	673.181	40862.2	695.702	5.87615	0	0	COCMIDRAFT_107145	NW_006911480.1	20155	22056	+	1839	protein_coding	uncharacterized protein && sp|C5FBW2|SED2_ARTOC Tripeptidyl-peptidase SED2 OS=Arthroderma otae (strain ATCC MYA-4605 / CBS 113480) OX=554155 GN=SED2 PE=3 SV=1 && PF09286:Pro-kumamolisin, activation domain	-
19117969	30649.1	31294.5	31504.2	6767.42	7052.09	6275.05	31149.3	6698.19	2.21743	0	0	COCMIDRAFT_101903	NW_006911399.1	28509	30524	+	1722	protein_coding	uncharacterized protein && - && -	-
19122017	26051.3	26635.3	25979.3	12273	12167.6	11584.5	26222	12008.4	1.12678	0	0	COCMIDRAFT_32049	NW_006911279.1	351052	351868	+	753	protein_coding	uncharacterized protein && - && PF10342:Ser-Thr-rich glycosyl-phosphatidyl-inositol-anchored membrane family	-
19126899	33376.3	33182.3	33172.9	3100.58	2912.29	3214	33243.8	3075.63	3.43402	0	0	COCMIDRAFT_86628	NW_006911296.1	156407	158538	-	1902	protein_coding	uncharacterized protein && sp|O13755|OSM1_SCHPO Fumarate reductase OS=Schizosaccharomyces pombe (strain 972 / ATCC 24843) OX=284812 GN=osm1 PE=3 SV=1 && PF00890:FAD binding domain|PF00173:Cytochrome b5-like Heme/Steroid binding domain	-
19121848	23494.7	23760.4	24256.6	10644.2	11044.4	10403.6	23837.2	10697.4	1.15596	0	0	COCMIDRAFT_31365	NW_006911276.1	88158	89919	+	1596	protein_coding	uncharacterized protein && sp|B3V0K8|CL401_COCLU Subtilisin-like serine protease Cur l 4.0101 OS=Cochliobolus lunatus OX=5503 PE=1 SV=1 && PF00082:Subtilase family|PF05922:Peptidase inhibitor I9	-
19128823	28530.3	28675	28055	1924.61	2084.12	2139.2	28420.1	2049.31	3.79346	0	0	COCMIDRAFT_96289	NW_006911347.1	45272	46939	-	1614	protein_coding	uncharacterized protein && sp|K0E3U9|ECDD_ASPRU Major facilitator-type transporter ecdD OS=Aspergillus rugulosus OX=41736 GN=ecdD PE=3 SV=1 && PF00083:Sugar (and other) transporter	-
19121519	20125.4	19509.3	19788.5	8499.03	8354.41	8603.61	19807.7	8485.68	1.22298	0	0	COCMIDRAFT_29524	NW_006911446.1	30739	34418	+	3378	protein_coding	uncharacterized protein && - && -	-
19118143	21266.4	21230	21182.1	6923.29	6658.03	6897.25	21226.2	6826.19	1.63669	0	0	COCMIDRAFT_102722	NW_006911409.1	398	2151	-	1560	protein_coding	uncharacterized protein && - && PF01593:Flavin containing amine oxidoreductase	-
19126749	19206	18687.3	18819	9586.99	9411.22	9254.94	18904.1	9417.72	1.00533	0	0	COCMIDRAFT_8585	NW_006911446.1	26955	29388	-	1944	protein_coding	uncharacterized protein && - && -	-
19119953	21354.9	21377.1	21393.6	3711.37	3838.45	3807.06	21375.2	3785.63	2.49729	0	0	COCMIDRAFT_1823	NW_006911290.1	82660	84404	+	1647	protein_coding	uncharacterized protein && sp|D4AQA7|PEPS_ARTBC Probable serine carboxypeptidase ARB_06414 OS=Arthroderma benhamiae (strain ATCC MYA-4681 / CBS 112371) OX=663331 GN=ARB_06414 PE=1 SV=1 && PF00450:Serine carboxypeptidase	-
19117929	19318.2	19157.1	18908.2	5933.95	5588.57	5739.21	19127.8	5753.91	1.73312	0	0	COCMIDRAFT_101771	NW_006911398.1	76372	78416	-	1932	protein_coding	uncharacterized protein && sp|Q9P326|PRO1_NEUCR Transcriptional regulatory protein pro1 OS=Neurospora crassa (strain ATCC 24698 / 74-OR23-1A / CBS 708.71 / DSM 1257 / FGSC 987) OX=367110 GN=adv-1 PE=2 SV=1 && PF00172:Fungal Zn(2)-Cys(6) binuclear cluster domain|PF11951:Fungal specific transcription factor domain	-
19120109	20244.9	20715.6	20180.3	4463.19	4302.06	4101.51	20380.3	4288.92	2.24861	0	0	COCMIDRAFT_21709	NW_006911279.1	471	2115	-	1407	protein_coding	uncharacterized protein && sp|P38680|MTR_NEUCR N amino acid transport system protein OS=Neurospora crassa (strain ATCC 24698 / 74-OR23-1A / CBS 708.71 / DSM 1257 / FGSC 987) OX=367110 GN=mtr PE=3 SV=2 && PF01490:Transmembrane amino acid transporter protein	-
19125738	18242.8	18706.3	18879.8	6095.13	6144.9	5879.67	18609.6	6039.9	1.62347	0	0	COCMIDRAFT_80793	NW_006911278.1	339138	339861	+	660	protein_coding	uncharacterized protein && - && -	-
19121096	21223.5	20935.8	21035.1	2834.43	2834.32	2732.26	21064.8	2800.34	2.91127	0	0	COCMIDRAFT_27295	NW_006911364.1	3133	5612	-	2328	protein_coding	uncharacterized protein && sp|P55251|LEUC_RHIPU 3-isopropylmalate dehydratase OS=Rhizomucor pusillus OX=4840 GN=LEUA PE=3 SV=1 && PF00330:Aconitase family (aconitate hydratase)|PF00694:Aconitase C-terminal domain	-
19120834	17032.5	17306.3	16799.4	7363.35	7377.67	7124.07	17046.1	7288.36	1.22582	0	0	COCMIDRAFT_25864	NW_006911330.1	141127	144041	+	2532	protein_coding	uncharacterized protein && sp|Q96X45|EF2_NEUCR Elongation factor 2 OS=Neurospora crassa (strain ATCC 24698 / 74-OR23-1A / CBS 708.71 / DSM 1257 / FGSC 987) OX=367110 GN=cot-3 PE=3 SV=3 && PF03144:Elongation factor Tu domain 2|PF14492:Elongation Factor G, domain II|PF00679:Elongation factor G C-terminus|PF03764:Elongation factor G, domain IV|PF00009:Elongation factor Tu GTP binding domain	-
19126819	17235	16674.2	16549	7394.11	7665.32	7419.56	16819.4	7492.99	1.16657	0	0	COCMIDRAFT_86246	NW_006911295.1	103493	105238	+	1692	protein_coding	uncharacterized protein && sp|P18696|PUTX_EMENI Proline-specific permease OS=Emericella nidulans (strain FGSC A4 / ATCC 38163 / CBS 112.46 / NRRL 194 / M139) OX=227321 GN=prnB PE=2 SV=2 && PF00324:Amino acid permease	-
19119133	17037.9	17449.7	17488.1	6785.44	6569.52	6238.63	17325.2	6531.2	1.40752	0	0	COCMIDRAFT_107857	NW_006911496.1	25226	25915	-	639	protein_coding	uncharacterized protein && - && -	-
19126290	17148.3	16978.9	16916.1	4826.9	4797.28	5007.76	17014.4	4877.31	1.80255	0	0	COCMIDRAFT_83569	NW_006911286.1	44190	46898	-	2709	protein_coding	uncharacterized protein && sp|P29141|SUBV_BACSU Minor extracellular protease vpr OS=Bacillus subtilis (strain 168) OX=224308 GN=vpr PE=1 SV=1 && PF00082:Subtilase family|PF06280:Fn3-like domain	-
19118675	15018.6	15287.5	14893.6	6845.88	6799.22	6876.44	15066.6	6840.51	1.13916	0	0	COCMIDRAFT_105371	NW_006911446.1	3042	5570	-	2346	protein_coding	uncharacterized protein && sp|Q4WLN1|ACON_ASPFU Aconitate hydratase, mitochondrial OS=Neosartorya fumigata (strain ATCC MYA-4609 / Af293 / CBS 101355 / FGSC A1100) OX=330879 GN=acoA PE=1 SV=1 && PF00330:Aconitase family (aconitate hydratase)|PF00694:Aconitase C-terminal domain	-
19123310	17169.3	16785.3	16762.4	4727.22	4624.48	4632.15	16905.7	4661.28	1.85878	0	0	COCMIDRAFT_37719	NW_006911362.1	56348	57787	-	1197	protein_coding	uncharacterized protein && sp|Q9UQW6|THIL_SCHPO Acetyl-CoA acetyltransferase OS=Schizosaccharomyces pombe (strain 972 / ATCC 24843) OX=284812 GN=erg10 PE=2 SV=1 && PF00108:Thiolase, N-terminal domain|PF02803:Thiolase, C-terminal domain	-
19123349	16831.8	15868.4	15896.3	4699.65	4738.27	5078.51	16198.8	4838.81	1.74313	0	0	COCMIDRAFT_3791	NW_006911313.1	91207	96254	-	4788	protein_coding	uncharacterized protein && sp|Q876G9|MYO2_SACU7 Myosin-2 OS=Saccharomyces uvarum (strain ATCC 76518 / CBS 7001 / CLIB 283 / NBRC 10550 / MCYC 623 / NCYC 2669 / NRRL Y-11845) OX=659244 GN=MYO2 PE=3 SV=2 && PF01843:DIL domain|PF00063:Myosin head (motor domain)	-
19117816	16530.8	16142.7	15839.4	4777.06	4656.09	4692.5	16171	4708.55	1.78013	0	0	COCMIDRAFT_101164	NW_006911391.1	74949	78383	-	3372	protein_coding	uncharacterized protein && sp|B0Y6R2|PPOA_ASPFC Psi-producing oxygenase A OS=Neosartorya fumigata (strain CEA10 / CBS 144.89 / FGSC A1163) OX=451804 GN=ppoA PE=3 SV=1 && PF00067:Cytochrome P450|PF03098:Animal haem peroxidase	-
19126026	14413.8	14720	14737.1	5933.95	5442.11	5422.91	14623.6	5599.66	1.38495	0	0	COCMIDRAFT_82313	NW_006911282.1	170722	172327	+	1383	protein_coding	uncharacterized protein && sp|F9X3D9|HCS1_ZYMTI Hydroxymethylglutaryl-CoA synthase MYCGRDRAFT_54740 OS=Zymoseptoria tritici (strain CBS 115943 / IPO323) OX=336722 GN=ERG13 PE=3 SV=1 && PF01154:Hydroxymethylglutaryl-coenzyme A synthase N terminal|PF08540:Hydroxymethylglutaryl-coenzyme A synthase C terminal	-
19124698	13812.8	13639.9	13374.8	6336.9	6436.76	6331.23	13609.2	6368.3	1.09565	0	0	COCMIDRAFT_5679	NW_006911349.1	94096	95539	-	1251	protein_coding	uncharacterized protein && - && -	-
19123903	15595	15918.7	15882.1	3934.05	3973.32	3720.7	15798.6	3876.03	2.02723	0	0	COCMIDRAFT_4059	NW_006911317.1	103478	105890	-	2301	protein_coding	uncharacterized protein && sp|Q9UT19|METE_SCHPO Probable 5-methyltetrahydropteroyltriglutamate--homocysteine methyltransferase OS=Schizosaccharomyces pombe (strain 972 / ATCC 24843) OX=284812 GN=met26 PE=1 SV=1 && PF01717:Cobalamin-independent synthase, Catalytic domain|PF08267:Cobalamin-independent synthase, N-terminal domain	-
19127668	13447	13311.5	13234.4	6346.44	6322.97	6375.97	13331	6348.46	1.07032	0	0	COCMIDRAFT_90360	NW_006911311.1	174629	175872	-	1140	protein_coding	uncharacterized protein && sp|Q4W9V1|ERG6_ASPFU Sterol 24-C-methyltransferase OS=Neosartorya fumigata (strain ATCC MYA-4609 / Af293 / CBS 101355 / FGSC A1100) OX=330879 GN=erg6 PE=3 SV=1 && PF08241:Methyltransferase domain|PF08498:Sterol methyltransferase C-terminal	-
19125885	13693.3	13918	14099.6	4654.06	4709.82	4515.62	13903.6	4626.5	1.58748	0	0	COCMIDRAFT_81522	NW_006911280.1	167542	168854	+	1143	protein_coding	uncharacterized protein && - && -	-
19127637	13185.3	12982.1	13180.3	5188.49	4984.83	5287.65	13115.9	5153.66	1.34762	0	0	COCMIDRAFT_90221	NW_006911311.1	45108	47291	-	2073	protein_coding	uncharacterized protein && sp|P07342|ILVB_YEAST Acetolactate synthase catalytic subunit, mitochondrial OS=Saccharomyces cerevisiae (strain ATCC 204508 / S288c) OX=559292 GN=ILV2 PE=1 SV=1 && PF02775:Thiamine pyrophosphate enzyme, C-terminal TPP binding domain|PF02776:Thiamine pyrophosphate enzyme, N-terminal TPP binding domain|PF00205:Thiamine pyrophosphate enzyme, central domain	-
19124483	12736.5	12340.5	12481.2	4912.79	5181.86	5101.4	12519.4	5065.35	1.30544	0	0	COCMIDRAFT_5062	NW_006911336.1	1129	6806	+	5058	protein_coding	uncharacterized protein && sp|Q10161|CLH_SCHPO Probable clathrin heavy chain OS=Schizosaccharomyces pombe (strain 972 / ATCC 24843) OX=284812 GN=chc1 PE=1 SV=1 && PF13838:Clathrin-H-link|PF00637:Region in Clathrin and VPS	-
19119066	12469.3	12244.7	11597.1	3858.76	3859.53	4128.57	12103.7	3948.95	1.61586	0	0	COCMIDRAFT_107535	NW_006911488.1	11343	13236	+	1698	protein_coding	uncharacterized protein && sp|K0E3U9|ECDD_ASPRU Major facilitator-type transporter ecdD OS=Aspergillus rugulosus OX=41736 GN=ecdD PE=3 SV=1 && PF00083:Sugar (and other) transporter	-
19120556	14794.2	15435.6	15304.3	33.9325	45.307	47.8614	15178	42.367	8.48342	0	0	COCMIDRAFT_24229	NW_006911304.1	206208	207473	-	1218	protein_coding	uncharacterized protein && sp|Q8U484|ASSY_PYRFU Argininosuccinate synthase OS=Pyrococcus furiosus (strain ATCC 43587 / DSM 3638 / JCM 8422 / Vc1) OX=186497 GN=argG PE=3 SV=1 && PF00764:Arginosuccinate synthase	-
19120162	11484.2	11153.2	11380.8	4369.87	4267.29	4079.67	11339.4	4238.94	1.4197	0	0	COCMIDRAFT_22007	NW_006911281.1	39441	41735	-	2295	protein_coding	uncharacterized protein && sp|A1CI53|PRM1_ASPCL Plasma membrane fusion protein prm1 OS=Aspergillus clavatus (strain ATCC 1007 / CBS 513.65 / DSM 816 / NCTC 3887 / NRRL 1) OX=344612 GN=prm1 PE=3 SV=2 && -	-
19127310	14610.9	15006.6	15134.5	50.8988	57.9509	58.2661	14917.3	55.7052	8.06439	0	0	COCMIDRAFT_88591	NW_006911304.1	209135	210248	+	1005	protein_coding	uncharacterized protein && sp|S3E7Q2|GLOE_GLAL2 2-oxoglutarate-dependent dioxygenase gloE OS=Glarea lozoyensis (strain ATCC 20868 / MF5171) OX=1116229 GN=gloE PE=1 SV=1 && PF14226:non-haem dioxygenase in morphine synthesis N-terminal|PF03171:2OG-Fe(II) oxygenase superfamily	-
19125883	13852	14423.8	13598.7	205.716	174.906	158.151	13958.2	179.591	6.28129	0	0	COCMIDRAFT_81517	NW_006911280.1	37275	39502	-	2166	protein_coding	uncharacterized protein && sp|Q0C8V9|DPP5_ASPTN Probable dipeptidyl-peptidase 5 OS=Aspergillus terreus (strain NIH 2624 / FGSC A1156) OX=341663 GN=dpp5 PE=3 SV=1 && PF00326:Prolyl oligopeptidase family	-
19127531	10214.6	10656.8	10498.6	4166.28	4120.83	3767.53	10456.6	4018.21	1.37987	0	0	COCMIDRAFT_89716	NW_006911308.1	157423	159451	-	1926	protein_coding	uncharacterized protein && - && PF03131:bZIP Maf transcription factor	TF_bZIP
19120383	10398.8	10544.8	10509	3866.19	3744.68	3562.55	10484.2	3724.47	1.49321	0	0	COCMIDRAFT_2316	NW_006911295.1	145853	147612	+	1467	protein_coding	uncharacterized protein && sp|Q6YZW2|RB208_ORYSJ RNA-binding protein 208 OS=Oryza sativa subsp. japonica OX=39947 GN=RBP-208 PE=1 SV=1 && PF00076:RNA recognition motif. (a.k.a. RRM, RBD, or RNP domain)	-
19125277	11143.1	11213	11056.4	2507.82	2632.02	2477.35	11137.5	2539.07	2.1331	0	0	COCMIDRAFT_7403	NW_006911397.1	31664	34562	-	2715	protein_coding	uncharacterized protein && sp|Q01373|FOX2_NEUCR Peroxisomal hydratase-dehydrogenase-epimerase OS=Neurospora crassa (strain ATCC 24698 / 74-OR23-1A / CBS 708.71 / DSM 1257 / FGSC 987) OX=367110 GN=fox-2 PE=1 SV=1 && PF01575:MaoC like domain|PF00106:short chain dehydrogenase	-
19125121	10302.1	10613.1	10194	3277.67	3225.23	3196.31	10369.8	3233.07	1.68143	0	0	COCMIDRAFT_6900	NW_006911380.1	13569	15401	-	1833	protein_coding	glycoside hydrolase family 20 protein && sp|Q8J2T0|HEXA_ASPOZ Beta-hexosaminidase OS=Aspergillus oryzae OX=5062 GN=nagA PE=1 SV=1 && PF00728:Glycosyl hydrolase family 20, catalytic domain|PF14845:beta-acetyl hexosaminidase like	-
19127543	9883.47	9825.34	9770.95	3299.94	3056.64	3408.56	9826.59	3255.05	1.59395	0	0	COCMIDRAFT_89766	NW_006911309.1	211228	213785	-	2508	protein_coding	uncharacterized protein && - && -	-
19121590	8706.86	8814.52	8790.06	3401.73	3558.18	3197.35	8770.48	3385.76	1.37326	0	0	COCMIDRAFT_29921	NW_006911469.1	22715	23574	-	603	protein_coding	uncharacterized protein && sp|P62998|RAC1_BOVIN Ras-related C3 botulinum toxin substrate 1 OS=Bos taurus OX=9913 GN=RAC1 PE=1 SV=1 && PF00071:Ras family	-
19129023	9100.89	8920.82	8830.85	3174.81	3143.04	3158.85	8950.85	3158.9	1.50266	0	0	COCMIDRAFT_97258	NW_006911355.1	61249	63202	+	1653	protein_coding	uncharacterized protein && sp|Q05681|PP2B_NEUCR Serine/threonine-protein phosphatase 2B catalytic subunit OS=Neurospora crassa (strain ATCC 24698 / 74-OR23-1A / CBS 708.71 / DSM 1257 / FGSC 987) OX=367110 GN=cna-1 PE=2 SV=2 && PF00149:Calcineurin-like phosphoesterase	-
19126296	9213.99	9192.27	9160.98	2764.44	2725.8	2806.14	9189.08	2765.46	1.73237	0	0	COCMIDRAFT_8361	NW_006911435.1	24010	29732	-	5667	protein_coding	uncharacterized protein && sp|Q00083|APSA_EMENI Anucleate primary sterigmata protein A OS=Emericella nidulans (strain FGSC A4 / ATCC 38163 / CBS 112.46 / NRRL 194 / M139) OX=227321 GN=apsA PE=1 SV=2 && PF12814:Meiotic cell cortex C-terminal pleckstrin homology	-
19125757	10869.4	10732.7	10644.6	968.137	955.662	968.673	10748.9	964.158	3.4788	0	0	COCMIDRAFT_80880	NW_006911279.1	223599	228409	-	4590	protein_coding	uncharacterized protein && sp|Q1K9C2|MET5_SCHPO Sulfite reductase [NADPH] subunit beta OS=Schizosaccharomyces pombe (strain 972 / ATCC 24843) OX=284812 GN=sir1 PE=3 SV=1 && PF01077:Nitrite and sulphite reductase 4Fe-4S domain|PF00258:Flavodoxin|PF01855:Pyruvate flavodoxin/ferredoxin oxidoreductase, thiamine diP-bdg|PF03460:Nitrite/Sulfite reductase ferredoxin-like half domain	-
19126009	8944.01	9215.05	9254.89	2630.83	2457.12	2370.18	9137.98	2486.04	1.87814	0	0	COCMIDRAFT_82214	NW_006911282.1	226501	228648	+	1956	protein_coding	uncharacterized protein && - && PF05730:CFEM domain	-
19127324	10282.1	10245.8	10312.6	1021.16	973.575	943.702	10280.2	979.478	3.39194	0	0	COCMIDRAFT_88667	NW_006911304.1	216455	217285	+	831	protein_coding	uncharacterized protein && sp|A5UKU6|SYA_METS3 Alanine--tRNA ligase OS=Methanobrevibacter smithii (strain ATCC 35061 / DSM 861 / OCM 144 / PS) OX=420247 GN=alaS PE=3 SV=1 && -	-
19118102	9125.52	9188.47	9468.34	2123.96	1948.2	2030.99	9260.78	2034.38	2.18657	0	0	COCMIDRAFT_102540	NW_006911406.1	69889	70719	-	831	protein_coding	uncharacterized protein && - && -	-
19124312	8757.94	9017.63	8783.42	2278.78	2555.11	2447.17	8853	2427.02	1.86687	0	0	COCMIDRAFT_4633	NW_006911327.1	60953	62685	-	1629	protein_coding	uncharacterized protein && sp|B8MYS7|MF127_ASPFN MFS glucose transporter mfs1 OS=Aspergillus flavus (strain ATCC 200026 / FGSC A1120 / NRRL 3357 / JCM 12722 / SRRC 167) OX=332952 GN=mfs1 PE=2 SV=1 && PF00083:Sugar (and other) transporter	-
19120893	9609.84	9428.6	9260.58	1753.89	1666.88	1770.87	9433.01	1730.55	2.44649	0	0	COCMIDRAFT_2618	NW_006911298.1	183388	186621	-	3234	protein_coding	uncharacterized protein && sp|P39692|MET10_YEAST Sulfite reductase [NADPH] flavoprotein component OS=Saccharomyces cerevisiae (strain ATCC 204508 / S288c) OX=559292 GN=MET10 PE=1 SV=2 && PF01558:Pyruvate ferredoxin/flavodoxin oxidoreductase|PF00175:Oxidoreductase NAD-binding domain|PF00667:FAD binding domain	-
19127688	8834.56	8396.91	8126.96	2441.02	2537.19	2496.08	8452.81	2491.43	1.76254	0	0	COCMIDRAFT_90454	NW_006911312.1	128845	129841	-	681	protein_coding	uncharacterized protein && - && -	-
19127296	10607.7	9869.95	10309.8	391.284	402.495	391.215	10262.5	394.998	4.69948	0	0	COCMIDRAFT_88561	NW_006911304.1	214214	215753	+	1341	protein_coding	uncharacterized protein && sp|I1RV24|BUT84_GIBZE MFS-type transporter OS=Gibberella zeae (strain ATCC MYA-4620 / CBS 123657 / FGSC 9075 / NRRL 31084 / PH-1) OX=229533 GN=FG08084 PE=2 SV=1 && PF07690:Major Facilitator Superfamily	-
19122428	7784.73	8231.76	7868.94	2820.64	2790.07	2740.59	7961.81	2783.77	1.51604	0	0	COCMIDRAFT_33879	NW_006911297.1	25836	27246	-	1332	protein_coding	uncharacterized protein && - && -	-
19128558	9144.67	8946.45	8828.96	1368.96	1346.57	1492.03	8973.36	1402.52	2.67744	0	0	COCMIDRAFT_94994	NW_006911338.1	100103	100816	-	657	protein_coding	uncharacterized protein && - && -	-
19124506	7669.81	7644.25	7606.16	2874.72	2948.12	2690.64	7640.07	2837.83	1.42893	0	0	COCMIDRAFT_5137	NW_006911337.1	86238	89045	+	2364	protein_coding	uncharacterized protein && - && -	-
19118410	9830.57	10273.3	9873.4	199.353	194.926	162.313	9992.43	185.531	5.75195	0	0	COCMIDRAFT_103941	NW_006911425.1	51833	54238	+	2301	protein_coding	uncharacterized protein && sp|B8NM69|USTP_ASPFN Peptidase S41 family protein ustP OS=Aspergillus flavus (strain ATCC 200026 / FGSC A1120 / NRRL 3357 / JCM 12722 / SRRC 167) OX=332952 GN=ustP PE=1 SV=1 && PF03572:Peptidase family S41	-
19124642	7203.73	7191.52	7224.81	2993.48	2981.84	3087.06	7206.69	3020.79	1.25435	0	0	COCMIDRAFT_5520	NW_006911346.1	17322	19321	+	1704	protein_coding	uncharacterized protein && sp|Q9HGL3|SUM2_SCHPO Protein sum2 OS=Schizosaccharomyces pombe (strain 972 / ATCC 24843) OX=284812 GN=sum2 PE=1 SV=1 && PF09532:FDF domain|PF12701:Scd6-like Sm domain	-
19126842	8366.65	8354.19	8619.31	1561.96	1656.34	1586.71	8446.72	1601.67	2.39878	0	0	COCMIDRAFT_86366	NW_006911296.1	167369	168568	+	1065	protein_coding	uncharacterized protein && - && PF12505:Protein of unknown function (DUF3712)	-
novel.125	7386.15	7087.11	7185.92	2471.77	2617.27	2540.82	7219.73	2543.29	1.50529	0	0	-	NW_006911306.1	44788	47071	-	1591	-	- && - && -	-
19125242	9391.85	9345.08	9308.02	145.274	150.672	152.948	9348.31	149.631	5.96503	0	0	COCMIDRAFT_7296	NW_006911393.1	57200	58755	-	1440	protein_coding	uncharacterized protein && sp|C5FVN6|MCPA_ARTOC Metallocarboxypeptidase A OS=Arthroderma otae (strain ATCC MYA-4605 / CBS 113480) OX=554155 GN=MCPA PE=3 SV=1 && PF00246:Zinc carboxypeptidase	-
19127517	7913.34	7932.78	7615.65	1859.93	1764.87	1813.53	7820.59	1812.77	2.10915	0	0	COCMIDRAFT_89656	NW_006911308.1	187719	190290	-	2523	protein_coding	uncharacterized protein && sp|P23622|CYS14_NEUCR Sulfate permease 2 OS=Neurospora crassa (strain ATCC 24698 / 74-OR23-1A / CBS 708.71 / DSM 1257 / FGSC 987) OX=367110 GN=cys-14 PE=2 SV=3 && PF01740:STAS domain|PF00916:Sulfate permease family	-
19122068	8441.44	8521.24	8519.7	1057.21	974.628	1080	8494.13	1037.28	3.03353	0	0	COCMIDRAFT_32303	NW_006911281.1	273115	275578	-	2013	protein_coding	uncharacterized protein && sp|P36333|ACSA_PENCH Acetyl-coenzyme A synthetase OS=Penicillium chrysogenum OX=5076 GN=facA PE=3 SV=1 && PF16177:Acetyl-coenzyme A synthetase N-terminus|PF00501:AMP-binding enzyme|PF13193:AMP-binding enzyme C-terminal domain	-
19120641	7859.53	7590.15	7583.4	1882.19	1879.72	1959.2	7677.69	1907.04	2.00932	0	0	COCMIDRAFT_24791	NW_006911312.1	131372	131878	+	507	protein_coding	uncharacterized protein && - && -	-
19123961	7123.47	7313	7214.38	2286.2	2359.13	2237	7216.95	2294.11	1.65347	0	0	COCMIDRAFT_4089	NW_006911317.1	175110	176757	+	1539	protein_coding	uncharacterized protein && sp|O74976|FAT2_SCHPO Oxalate--CoA ligase OS=Schizosaccharomyces pombe (strain 972 / ATCC 24843) OX=284812 GN=pcs60 PE=1 SV=1 && PF13193:AMP-binding enzyme C-terminal domain|PF00501:AMP-binding enzyme	-
19123594	7030.43	7163.04	6950.66	2418.75	2381.25	2340.01	7048.04	2380	1.56631	0	0	COCMIDRAFT_39009	NW_006911401.1	9204	9731	-	528	protein_coding	uncharacterized protein && - && -	-
19127433	7256.63	7313.95	7356.67	2101.69	2087.28	1922.78	7309.09	2037.25	1.84322	0	0	COCMIDRAFT_8924	NW_006911465.1	31114	32853	+	1632	protein_coding	uncharacterized protein && sp|Q00714|STCS_EMENI Probable sterigmatocystin biosynthesis P450 monooxygenase stcS OS=Emericella nidulans (strain FGSC A4 / ATCC 38163 / CBS 112.46 / NRRL 194 / M139) OX=227321 GN=stcS PE=1 SV=2 && PF00067:Cytochrome P450	-
19128447	7476.45	7656.59	7554.94	1168.55	1238.04	1163.24	7562.66	1189.94	2.66801	0	0	COCMIDRAFT_94440	NW_006911334.1	134014	135442	+	1290	protein_coding	uncharacterized protein && sp|Q05493|THIK_YARLI 3-ketoacyl-CoA thiolase, peroxisomal OS=Yarrowia lipolytica (strain CLIB 122 / E 150) OX=284591 GN=POT1 PE=3 SV=1 && PF00108:Thiolase, N-terminal domain|PF02803:Thiolase, C-terminal domain	-
19125032	6390.14	6362.93	6340.68	2534.33	2461.33	2485.67	6364.59	2493.78	1.35178	0	0	COCMIDRAFT_6645	NW_006911372.1	101771	103083	-	963	protein_coding	uncharacterized protein && - && PF10455:Bin/amphiphysin/Rvs domain for vesicular trafficking	-
19128656	7003.07	7279.79	7147.02	1482.43	1498.29	1426.48	7143.29	1469.07	2.28173	0	0	COCMIDRAFT_95413	NW_006911341.1	126887	127692	+	747	protein_coding	uncharacterized protein && - && PF11937:Protein of unknown function (DUF3455)	-
19117911	6407.47	6298.39	6345.43	2348.77	2309.61	2256.77	6350.43	2305.05	1.46217	0	0	COCMIDRAFT_101691	NW_006911397.1	77762	81661	-	3426	protein_coding	uncharacterized protein && sp|O74308|YOG2_SCHPO Uncharacterized transcriptional regulatory protein C15D4.02 OS=Schizosaccharomyces pombe (strain 972 / ATCC 24843) OX=284812 GN=SPBC15D4.02 PE=3 SV=3 && PF00172:Fungal Zn(2)-Cys(6) binuclear cluster domain|PF11951:Fungal specific transcription factor domain	-
19128177	7491.04	7524.66	7424.97	973.439	967.253	886.477	7480.22	942.389	2.98897	0	0	COCMIDRAFT_92960	NW_006911325.1	156325	157633	-	1242	protein_coding	uncharacterized protein && sp|Q4WXZ5|RNY1_ASPFU Ribonuclease T2-like OS=Neosartorya fumigata (strain ATCC MYA-4609 / Af293 / CBS 101355 / FGSC A1100) OX=330879 GN=rny1 PE=3 SV=2 && PF00445:Ribonuclease T2 family	-
19120961	6308.05	6521.43	6720.14	2040.19	1781.73	1901.97	6516.54	1907.96	1.77208	0	0	COCMIDRAFT_26603	NW_006911347.1	85564	86649	+	1086	protein_coding	uncharacterized protein && sp|Q5BD77|HOGA1_EMENI Probable 4-hydroxy-2-oxoglutarate aldolase, mitochondrial OS=Emericella nidulans (strain FGSC A4 / ATCC 38163 / CBS 112.46 / NRRL 194 / M139) OX=227321 GN=AN1503 PE=1 SV=1 && PF00701:Dihydrodipicolinate synthetase family	-
19128773	7802.06	7576.86	7570.12	622.449	519.45	614.915	7649.68	585.605	3.70737	0	0	COCMIDRAFT_9603	NW_006911515.1	1580	3343	+	1659	protein_coding	uncharacterized protein && sp|P40886|HXT8_YEAST Hexose transporter HXT8 OS=Saccharomyces cerevisiae (strain ATCC 204508 / S288c) OX=559292 GN=HXT8 PE=1 SV=1 && PF00083:Sugar (and other) transporter	-
19118160	6293.46	6185.44	6117.75	2052.92	2046.19	2145.44	6198.89	2081.52	1.57433	0	0	COCMIDRAFT_102803	NW_006911410.1	815	1681	-	867	protein_coding	lytic polysaccharide monooxygenase && sp|A1DBS6|EGLD_NEOFI Probable endo-beta-1,4-glucanase D OS=Neosartorya fischeri (strain ATCC 1020 / DSM 3700 / CBS 544.65 / FGSC A1164 / JCM 1740 / NRRL 181 / WB 181) OX=331117 GN=eglD PE=3 SV=1 && PF03443:Glycosyl hydrolase family 61	-
19125276	7158.13	7230.43	7313.04	953.291	802.883	904.164	7233.86	886.78	3.02816	0	0	COCMIDRAFT_7401	NW_006911397.1	28214	29410	-	1077	protein_coding	uncharacterized protein && sp|P71847|IPDC_MYCTU (3aS,4S,5R,7aS)-5-hydroxy-7a-methyl-1-oxo-octahydro-1H-indene-4-carboxyl-CoA dehydrogenase OS=Mycobacterium tuberculosis (strain ATCC 25618 / H37Rv) OX=83332 GN=ipdC PE=1 SV=3 && PF03060:Nitronate monooxygenase	-
19128726	6539.72	6728.34	6342.58	1648.91	1820.71	1521.16	6536.88	1663.59	1.97445	0	0	COCMIDRAFT_95807	NW_006911344.1	116798	119104	+	2205	protein_coding	multicopper oxidase && sp|A0A067XMP2|PTAK_PESFW Oxydoreductase ptaK OS=Pestalotiopsis fici (strain W106-1 / CGMCC3.15140) OX=1229662 GN=ptaK PE=2 SV=2 && PF07732:Multicopper oxidase|PF00394:Multicopper oxidase|PF07731:Multicopper oxidase	-
19129457	6094.62	6100.02	6288.51	2042.31	2037.76	2046.6	6161.05	2042.22	1.59299	0	0	COCMIDRAFT_99368	NW_006911372.1	74054	75550	+	1356	protein_coding	uncharacterized protein && sp|P00504|AATC_CHICK Aspartate aminotransferase, cytoplasmic OS=Gallus gallus OX=9031 GN=GOT1 PE=1 SV=3 && PF00155:Aminotransferase class I and II	-
19118487	7552.15	7793.26	7659.29	362.654	364.564	321.504	7668.23	349.574	4.45566	0	0	COCMIDRAFT_104311	NW_006911430.1	60369	62168	-	1428	protein_coding	uncharacterized protein && sp|Q9P6J0|YHDC_SCHPO Uncharacterized transporter C1683.12 OS=Schizosaccharomyces pombe (strain 972 / ATCC 24843) OX=284812 GN=SPBC1683.12 PE=3 SV=1 && PF07690:Major Facilitator Superfamily	-
19118059	6277.95	5998.47	6146.21	1891.74	2058.84	1932.14	6140.88	1960.91	1.64698	0	0	COCMIDRAFT_10233	NW_006911623.1	1281	7831	-	6432	protein_coding	uncharacterized protein && sp|Q9C102|GLT1_SCHPO Glutamate synthase [NADH] OS=Schizosaccharomyces pombe (strain 972 / ATCC 24843) OX=284812 GN=glt1 PE=1 SV=1 && PF01493:GXGXG motif|PF00310:Glutamine amidotransferases class-II|PF14691:Dihydroprymidine dehydrogenase domain II, 4Fe-4S cluster|PF01645:Conserved region in glutamate synthase|PF07992:Pyridine nucleotide-disulphide oxidoreductase|PF04898:…	-
19124831	6308.05	6175	6127.24	1846.14	1736.42	1829.14	6203.43	1803.9	1.782	0	0	COCMIDRAFT_6089	NW_006911359.1	9494	11577	-	1878	protein_coding	uncharacterized protein && sp|P38679|COT1_NEUCR Serine/threonine-protein kinase cot-1 OS=Neurospora crassa (strain ATCC 24698 / 74-OR23-1A / CBS 708.71 / DSM 1257 / FGSC 987) OX=367110 GN=cot-1 PE=2 SV=2 && PF00069:Protein kinase domain	-
19118481	6651.91	6576.48	6597.76	1260.8	1198	1231.91	6608.72	1230.24	2.42549	0	0	COCMIDRAFT_104294	NW_006911429.1	54831	56478	-	1539	protein_coding	uncharacterized protein && sp|P39932|STL1_YEAST Sugar transporter STL1 OS=Saccharomyces cerevisiae (strain ATCC 204508 / S288c) OX=559292 GN=STL1 PE=1 SV=2 && PF00083:Sugar (and other) transporter	-
19121295	5971.49	6102.87	5896.72	1866.29	1754.33	1807.29	5990.36	1809.3	1.72724	0	0	COCMIDRAFT_28378	NW_006911397.1	49629	51751	-	1956	protein_coding	uncharacterized protein && sp|Q10258|MTHR1_SCHPO Methylenetetrahydrofolate reductase 1 OS=Schizosaccharomyces pombe (strain 972 / ATCC 24843) OX=284812 GN=met9 PE=1 SV=1 && PF02219:Methylenetetrahydrofolate reductase	-
19129024	6149.35	6123.75	6121.55	1676.48	1675.31	1555.5	6131.55	1635.76	1.90647	0	0	COCMIDRAFT_97270	NW_006911355.1	99885	101681	-	1698	protein_coding	uncharacterized protein && - && PF00501:AMP-binding enzyme	-
19125815	7399.83	7538.9	7656.44	50.8988	61.1118	57.2256	7531.72	56.4121	7.06042	0	0	COCMIDRAFT_81162	NW_006911279.1	340886	342948	+	1899	protein_coding	uncharacterized protein && sp|Q9XIH7|PLT1_ARATH Putative polyol transporter 1 OS=Arabidopsis thaliana OX=3702 GN=PLT1 PE=3 SV=1 && PF00083:Sugar (and other) transporter	-
19127385	6214.11	6207.27	6116.81	1212.03	1143.21	1237.11	6179.4	1197.45	2.36743	0	0	COCMIDRAFT_88971	NW_006911305.1	138535	139496	+	909	protein_coding	uncharacterized protein && sp|P56859|MET16_EMENI Phosphoadenosine phosphosulfate reductase OS=Emericella nidulans (strain FGSC A4 / ATCC 38163 / CBS 112.46 / NRRL 194 / M139) OX=227321 GN=sA PE=3 SV=3 && PF01507:Phosphoadenosine phosphosulfate reductase family	-
19127885	5891.22	6059.21	5837.91	1438.95	1373.96	1330.76	5929.45	1381.22	2.1021	0	0	COCMIDRAFT_91459	NW_006911317.1	69968	71654	+	1461	protein_coding	uncharacterized protein && sp|Q922E4|PCY2_MOUSE Ethanolamine-phosphate cytidylyltransferase OS=Mus musculus OX=10090 GN=Pcyt2 PE=1 SV=1 && PF01467:Cytidylyltransferase-like	-
19129456	6013.45	6030.74	5812.29	1391.23	1211.7	1305.78	5952.16	1302.91	2.19179	0	0	COCMIDRAFT_99367	NW_006911372.1	104485	106983	-	2262	protein_coding	uncharacterized protein && - && PF00172:Fungal Zn(2)-Cys(6) binuclear cluster domain	-
19118357	5769.92	5636.85	5621.62	1588.47	1539.39	1576.31	5676.13	1568.05	1.85599	0	0	COCMIDRAFT_103680	NW_006911421.1	3134	4441	-	1254	protein_coding	uncharacterized protein && sp|P33290|THIKA_CANTR 3-ketoacyl-CoA thiolase A, peroxisomal OS=Candida tropicalis OX=5482 PE=3 SV=1 && PF00108:Thiolase, N-terminal domain|PF02803:Thiolase, C-terminal domain	-
19122104	5493.55	5492.58	5464.14	1687.08	1798.58	1765.67	5483.43	1750.45	1.64729	0	0	COCMIDRAFT_32431	NW_006911282.1	257098	258803	+	1554	protein_coding	carbohydrate esterase family 4 protein && sp|Q6DWK3|CDA_COLLN Chitin deacetylase OS=Colletotrichum lindemuthianum OX=290576 GN=CDA PE=1 SV=1 && PF01522:Polysaccharide deacetylase	-
19124075	5762.62	6012.7	5832.21	1233.23	1206.43	1278.73	5869.18	1239.47	2.24328	0	0	COCMIDRAFT_4153	NW_006911318.1	162028	163054	+	978	protein_coding	uncharacterized protein && sp|P25605|ILV6_YEAST Acetolactate synthase small subunit, mitochondrial OS=Saccharomyces cerevisiae (strain ATCC 204508 / S288c) OX=559292 GN=ILV6 PE=1 SV=2 && PF10369:Small subunit of acetolactate synthase|PF01842:ACT domain	-
19123110	6630.02	6459.74	6525.67	297.97	240.233	210.174	6538.48	249.459	4.71259	0	0	COCMIDRAFT_36778	NW_006911341.1	67673	68899	-	1227	protein_coding	lytic polysaccharide monooxygenase && - && -	-
19126521	6210.46	6270.87	6081.71	595.94	629.03	698.152	6187.68	641.041	3.27045	0	0	COCMIDRAFT_8473	NW_006911441.1	912	2995	-	2037	protein_coding	uncharacterized protein && sp|O74377|SULH1_SCHPO Probable sulfate permease C3H7.02 OS=Schizosaccharomyces pombe (strain 972 / ATCC 24843) OX=284812 GN=SPBC3H7.02 PE=3 SV=1 && PF01740:STAS domain|PF00916:Sulfate permease family	-
19128821	5591.15	6160.77	5688.02	1149.46	1012.56	972.835	5813.31	1044.95	2.47614	0	0	COCMIDRAFT_96285	NW_006911347.1	32317	35077	-	2481	protein_coding	uncharacterized protein && - && PF17111:Fungal N-terminal domain of STAND proteins|PF12796:Ankyrin repeats (3 copies)	-
19122088	5187.09	5228.73	5416.71	1584.22	1579.42	1426.48	5277.51	1530.04	1.78644	0	0	COCMIDRAFT_32364	NW_006911282.1	59346	60077	+	507	protein_coding	uncharacterized protein && - && PF05730:CFEM domain	-
19117769	5096.79	5110.09	5151.09	1648.91	1642.64	1601.28	5119.32	1630.94	1.6503	0	0	COCMIDRAFT_100915	NW_006911388.1	11225	12132	+	708	protein_coding	uncharacterized protein && sp|Q12462|PEX11_YEAST Peroxisomal membrane protein PMP27 OS=Saccharomyces cerevisiae (strain ATCC 204508 / S288c) OX=559292 GN=PEX11 PE=1 SV=2 && PF05648:Peroxisomal biogenesis factor 11 (PEX11)	-
19128214	5531.86	5747.9	5664.31	1077.36	965.145	965.552	5648.02	1002.68	2.49405	0	0	COCMIDRAFT_93168	NW_006911326.1	157169	159025	+	1800	protein_coding	uncharacterized protein && - && -	-
19120314	5810.96	5773.52	5719.33	785.75	724.913	778.268	5767.94	762.977	2.91835	0	0	COCMIDRAFT_22726	NW_006911287.1	255895	257580	+	1620	protein_coding	uncharacterized protein && sp|Q5KTN2|ALT2_ALTSO Cytochrome P450 monooxygenase alt2 OS=Alternaria solani OX=48100 GN=alt2 PE=3 SV=1 && PF00067:Cytochrome P450	-
19121526	5847.44	5992.77	5731.66	264.037	281.325	240.348	5857.29	261.903	4.48354	0	0	COCMIDRAFT_29548	NW_006911447.1	45208	47049	+	1635	protein_coding	uncharacterized protein && sp|P9WEZ6|ORYC_ASPOR MFS-type transporter oryC OS=Aspergillus oryzae (strain ATCC 42149 / RIB 40) OX=510516 GN=oryC PE=3 SV=1 && PF00083:Sugar (and other) transporter	-
19128005	5823.73	5982.33	5703.2	272.52	260.252	301.735	5836.42	278.169	4.39059	0	0	COCMIDRAFT_9208	NW_006911482.1	35192	37224	-	1926	protein_coding	uncharacterized protein && sp|B2WKX9|MEP_PYRTR Extracellular metalloproteinase OS=Pyrenophora tritici-repentis (strain Pt-1C-BFP) OX=426418 GN=MEP PE=2 SV=1 && PF02128:Fungalysin metallopeptidase (M36)|PF07504:Fungalysin/Thermolysin Propeptide Motif	-
19121950	5054.83	5139.51	5239.32	950.11	1011.51	887.517	5144.55	949.711	2.43764	0	0	COCMIDRAFT_31755	NW_006911278.1	8899	10709	+	1356	protein_coding	uncharacterized protein && sp|Q9C413|TBA_COLOR Tubulin alpha chain OS=Colletotrichum orbiculare (strain 104-T / ATCC 96160 / CBS 514.97 / LARS 414 / MAFF 240422) OX=1213857 GN=TUB1 PE=3 SV=2 && PF03953:Tubulin C-terminal domain|PF00091:Tubulin/FtsZ family, GTPase domain	-
19119248	4831.37	4855.72	4790.61	1048.73	967.253	948.905	4825.9	988.295	2.28801	0	0	COCMIDRAFT_108452	NW_006911512.1	13452	15450	+	1926	protein_coding	uncharacterized protein && sp|Q99144|PEX5_YARLI Peroxisomal targeting signal receptor OS=Yarrowia lipolytica (strain CLIB 122 / E 150) OX=284591 GN=PAY32 PE=3 SV=1 && PF13414:TPR repeat	-
19123155	4565.04	4729.49	4620.81	1137.8	1177.98	1176.77	4638.44	1164.18	1.9942	0	0	COCMIDRAFT_36978	NW_006911345.1	101827	103576	+	1542	protein_coding	uncharacterized protein && sp|G4N2Y3|ABA1_MAGO7 Cytochrome P450 monooxygenase ABA1 OS=Magnaporthe oryzae (strain 70-15 / ATCC MYA-4617 / FGSC 8958) OX=242507 GN=ABA1 PE=2 SV=1 && PF00067:Cytochrome P450	-
19124358	5391.4	5498.28	5380.66	262.977	260.252	276.764	5423.45	266.664	4.34588	0	0	COCMIDRAFT_4740	NW_006911329.1	37769	39630	-	1650	protein_coding	uncharacterized protein && sp|Q5ATG5|APDG_EMENI Acyl-CoA dehydrogenase apdG OS=Emericella nidulans (strain FGSC A4 / ATCC 38163 / CBS 112.46 / NRRL 194 / M139) OX=227321 GN=apdG PE=2 SV=1 && PF02771:Acyl-CoA dehydrogenase, N-terminal domain|PF00173:Cytochrome b5-like Heme/Steroid binding domain|PF02770:Acyl-CoA dehydrogenase, middle domain|PF00441:Acyl-CoA dehydrogenase, C-terminal domain	-
19119165	4912.55	5377.74	5282.95	450.666	457.285	459.886	5191.08	455.946	3.50892	0	0	COCMIDRAFT_108001	NW_006911500.1	25246	25921	-	600	protein_coding	uncharacterized protein && - && PF14273:Domain of unknown function (DUF4360)	-
19123642	4718.27	4496.95	4412.11	1174.91	1171.66	1116.42	4542.44	1154.33	1.97664	0	0	COCMIDRAFT_39241	NW_006911409.1	9294	11318	-	1905	protein_coding	uncharacterized protein && - && -	-
19122636	4673.58	4769.35	4718.52	859.977	921.946	858.384	4720.48	880.102	2.4232	0	0	COCMIDRAFT_34771	NW_006911307.1	68036	68807	-	687	protein_coding	uncharacterized protein && sp|P34227|PRX1_YEAST Peroxiredoxin PRX1, mitochondrial OS=Saccharomyces cerevisiae (strain ATCC 204508 / S288c) OX=559292 GN=PRX1 PE=1 SV=1 && PF10417:C-terminal domain of 1-Cys peroxiredoxin|PF00578:AhpC/TSA family	-
19125714	4488.42	4223.6	4435.82	1242.78	1193.79	1241.28	4382.62	1225.95	1.83796	0	0	COCMIDRAFT_80713	NW_006911278.1	976	5345	-	4257	protein_coding	uncharacterized protein && sp|Q9C1E9|PEX6_COLOR Peroxisomal biogenesis factor 6 OS=Colletotrichum orbiculare (strain 104-T / ATCC 96160 / CBS 514.97 / LARS 414 / MAFF 240422) OX=1213857 GN=PEX6 PE=3 SV=2 && PF00004:ATPase family associated with various cellular activities (AAA)	-
19117711	4252.19	4350.79	4544.92	1150.52	1077.89	1184.05	4382.63	1137.49	1.94577	0	0	COCMIDRAFT_100610	NW_006911385.1	88317	90698	+	2088	protein_coding	uncharacterized protein && sp|Q9UJS0|CMC2_HUMAN Calcium-binding mitochondrial carrier protein Aralar2 OS=Homo sapiens OX=9606 GN=SLC25A13 PE=1 SV=2 && PF00153:Mitochondrial carrier protein|PF13499:EF-hand domain pair	-
19119029	4341.57	4381.16	4279.3	1235.36	1140.05	1102.89	4334.01	1159.43	1.90251	0	0	COCMIDRAFT_107360	NW_006911484.1	19251	20719	-	1128	protein_coding	uncharacterized protein && - && -	-
19127339	5216.27	5142.36	5074.25	229.044	221.267	199.769	5144.3	216.694	4.56982	0	0	COCMIDRAFT_88741	NW_006911304.1	211489	212707	+	1038	protein_coding	uncharacterized protein && sp|P9WEU6|NIT_TRAVS Arylacetonitrilase OS=Trametes versicolor (strain FP-101664) OX=717944 GN=nit PE=1 SV=1 && PF00795:Carbon-nitrogen hydrolase	-
19127431	4469.27	4519.73	4331.47	832.407	817.634	870.87	4440.16	840.304	2.40151	0	0	COCMIDRAFT_8923	NW_006911465.1	29139	30447	-	1164	protein_coding	uncharacterized protein && - && -	-
19126612	4427.31	4505.49	4142.69	818.622	865.048	867.748	4358.5	850.473	2.35742	0	0	COCMIDRAFT_8514	NW_006911443.1	890	2951	+	1827	protein_coding	uncharacterized protein && sp|Q00614|CACP_CANTR Carnitine O-acetyltransferase, mitochondrial OS=Candida tropicalis OX=5482 GN=CAT2 PE=3 SV=1 && PF00755:Choline/Carnitine o-acyltransferase	-
19122765	4334.28	4490.31	4620.81	668.046	686.981	746.014	4481.8	700.347	2.67756	0	0	COCMIDRAFT_35352	NW_006911315.1	45290	46922	+	1524	protein_coding	uncharacterized protein && sp|Q2UPZ7|DNPEP_ASPOR Aspartyl aminopeptidase OS=Aspergillus oryzae (strain ATCC 42149 / RIB 40) OX=510516 GN=dapA PE=1 SV=1 && PF02127:Aminopeptidase I zinc metalloprotease (M18)	-
19128466	4588.75	4314.72	4406.41	770.904	724.913	695.031	4436.63	730.283	2.60328	0	0	COCMIDRAFT_94538	NW_006911335.1	57897	61547	-	3603	protein_coding	uncharacterized protein && - && -	-
19122561	4079.8	4241.64	4064.91	1012.67	1110.55	1048.79	4128.78	1057.34	1.96521	0	0	COCMIDRAFT_34434	NW_006911303.1	55189	57756	+	2400	protein_coding	uncharacterized protein && sp|Q6GLZ5|SEPT7_XENLA Septin-7 OS=Xenopus laevis OX=8355 GN=septin7 PE=2 SV=1 && PF00735:Septin	-
19129165	4041.5	4079.34	4225.22	1064.63	1069.46	1027.98	4115.35	1054.02	1.96514	0	0	COCMIDRAFT_98010	NW_006911360.1	44586	46265	-	1680	protein_coding	uncharacterized protein && sp|N1PA11|MAL11_YEASC General alpha-glucoside permease OS=Saccharomyces cerevisiae (strain CEN.PK113-7D) OX=889517 GN=MAL11 PE=3 SV=1 && PF00083:Sugar (and other) transporter	-
19119197	4254.01	4329.91	4539.22	696.677	793.4	693.99	4374.38	728.022	2.58703	0	0	COCMIDRAFT_108172	NW_006911504.1	14861	16403	-	1434	protein_coding	uncharacterized protein && sp|Q8K370|ACD10_MOUSE Acyl-CoA dehydrogenase family member 10 OS=Mus musculus OX=10090 GN=Acad10 PE=1 SV=1 && PF02770:Acyl-CoA dehydrogenase, middle domain|PF00441:Acyl-CoA dehydrogenase, C-terminal domain|PF02771:Acyl-CoA dehydrogenase, N-terminal domain	-
19124605	4141.83	4266.31	4439.62	733.791	807.098	661.736	4282.59	734.208	2.54443	0	0	COCMIDRAFT_53981	NW_006911355.1	3785	4207	+	276	protein_coding	uncharacterized protein && - && -	-
19122635	4617.94	4464.68	4481.36	377.499	293.969	342.313	4521.33	337.927	3.74221	0	0	COCMIDRAFT_34762	NW_006911307.1	42405	43712	-	1308	protein_coding	lytic polysaccharide monooxygenase && - && -	-
19123342	3911.07	4203.67	4258.43	762.421	731.235	730.407	4124.39	741.354	2.47589	0	0	COCMIDRAFT_37879	NW_006911366.1	22606	23342	+	681	protein_coding	uncharacterized protein && - && PF10342:Ser-Thr-rich glycosyl-phosphatidyl-inositol-anchored membrane family	-
19124461	4224.83	3947.41	4191.07	638.355	732.288	632.603	4121.1	667.749	2.62581	0	0	COCMIDRAFT_5004	NW_006911334.1	115174	121657	-	6429	protein_coding	uncharacterized protein && - && PF05729:NACHT domain	-
19127665	3935.69	3940.77	3795.49	952.231	914.57	906.245	3890.65	924.349	2.07365	0	0	COCMIDRAFT_9035	NW_006911472.1	6618	11210	+	4329	protein_coding	uncharacterized protein && sp|P53705|BUD4_CANAL Bud site selection protein BUD4 OS=Candida albicans (strain SC5314 / ATCC MYA-2876) OX=237561 GN=BUD4 PE=1 SV=3 && PF00169:PH domain	-
19120425	4243.98	4346.99	4150.28	468.693	507.86	518.152	4247.08	498.235	3.0913	0	0	COCMIDRAFT_23407	NW_006911295.1	92534	95367	+	2634	protein_coding	uncharacterized protein && sp|P87000|ACU15_NEUCR Transcriptional activator protein acu-15 OS=Neurospora crassa (strain ATCC 24698 / 74-OR23-1A / CBS 708.71 / DSM 1257 / FGSC 987) OX=367110 GN=acu-15 PE=1 SV=2 && PF04082:Fungal specific transcription factor domain|PF00172:Fungal Zn(2)-Cys(6) binuclear cluster domain	-
19123142	4059.74	4003.41	3712.96	763.481	770.22	817.806	3925.37	783.836	2.32413	0	0	COCMIDRAFT_36920	NW_006911344.1	75306	77147	+	1782	protein_coding	uncharacterized protein && - && -	-
19123750	3866.37	3784.16	3789.8	729.549	846.083	882.315	3813.44	819.315	2.21828	0	0	COCMIDRAFT_39775	NW_006911430.1	12857	15863	+	2805	protein_coding	uncharacterized protein && - && -	-
19118727	4108.08	3972.09	4000.4	532.316	487.841	559.77	4026.85	526.643	2.9346	0	0	COCMIDRAFT_105677	NW_006911452.1	33453	35754	-	1902	protein_coding	GMC oxidoreductase && sp|A0A142PTM2|CITC_MONPU Dehydrogenase mpl7 OS=Monascus purpureus OX=5098 GN=mpl7 PE=1 SV=1 && PF00732:GMC oxidoreductase|PF05199:GMC oxidoreductase	-
19128903	3745.06	3866.73	3828.69	690.315	695.41	702.314	3813.5	696.013	2.45382	0	0	COCMIDRAFT_96719	NW_006911351.1	84549	86618	-	2070	protein_coding	uncharacterized protein && - && -	-
19119610	3589.1	3643.69	3617.15	716.824	752.308	722.083	3616.64	730.405	2.30786	0	0	COCMIDRAFT_110508	NW_006911603.1	4618	6212	+	1491	protein_coding	uncharacterized protein && sp|O34767|OXDD_BACSU Oxalate decarboxylase OxdD OS=Bacillus subtilis (strain 168) OX=224308 GN=oxdD PE=1 SV=1 && PF00190:Cupin	-
19125933	3832.63	3887.61	3693.04	486.719	522.611	524.395	3804.43	511.242	2.89544	0	0	COCMIDRAFT_81770	NW_006911281.1	341926	344279	+	2130	protein_coding	uncharacterized protein && sp|F1RBC8|ABCD1_DANRE ATP-binding cassette sub-family D member 1 OS=Danio rerio OX=7955 GN=abcd1 PE=2 SV=1 && PF00005:ABC transporter|PF06472:ABC transporter transmembrane region 2	-
19124298	3673.01	3579.15	3544.1	701.979	758.63	733.528	3598.75	731.379	2.2988	0	0	COCMIDRAFT_4594	NW_006911326.1	83216	84924	+	1614	protein_coding	uncharacterized protein && sp|P17555|CAP_YEAST Adenylyl cyclase-associated protein OS=Saccharomyces cerevisiae (strain ATCC 204508 / S288c) OX=559292 GN=SRV2 PE=1 SV=1 && PF08603:Adenylate cyclase associated (CAP) C terminal|PF01213:Adenylate cyclase associated (CAP) N terminal	-
19122524	3673.92	3617.11	3748.06	643.657	626.923	652.372	3679.7	640.984	2.52117	0	0	COCMIDRAFT_34253	NW_006911301.1	1848	3562	-	1602	protein_coding	uncharacterized protein && sp|P55250|FUMH_RHIOR Fumarate hydratase, mitochondrial OS=Rhizopus oryzae OX=64495 GN=FUMR PE=3 SV=1 && PF00206:Lyase|PF10415:Fumarase C C-terminus	-
19126155	4031.46	4193.23	3921.66	117.703	132.76	130.058	4048.79	126.841	4.99607	0	0	COCMIDRAFT_8292	NW_006911432.1	23581	24873	-	1239	protein_coding	glycosyltransferase family 32 protein && sp|Q5A4E3|OCH1_CANAL Initiation-specific alpha-1,6-mannosyltransferase OS=Candida albicans (strain SC5314 / ATCC MYA-2876) OX=237561 GN=OCH1 PE=3 SV=1 && PF04488:Glycosyltransferase sugar-binding region containing DXD motif	-
19126947	3549.88	3607.62	3535.57	562.007	611.118	526.476	3564.35	566.534	2.65362	0	0	COCMIDRAFT_86880	NW_006911297.1	17217	18188	+	849	protein_coding	uncharacterized protein && sp|A0A455R5K2|ASCJ_ACREG Short-chain dehydrogenase/reductase ascJ OS=Acremonium egyptiacum OX=749675 GN=ascJ PE=1 SV=1 && PF00106:short chain dehydrogenase	-
19128014	3901.03	3793.65	3782.21	209.957	229.696	227.862	3825.63	222.505	4.1036	0	0	COCMIDRAFT_92119	NW_006911320.1	170538	172208	-	1623	protein_coding	uncharacterized protein && sp|A1DMV3|FAEB2_NEOFI Probable feruloyl esterase B-2 OS=Neosartorya fischeri (strain ATCC 1020 / DSM 3700 / CBS 544.65 / FGSC A1164 / JCM 1740 / NRRL 181 / WB 181) OX=331117 GN=faeB-2 PE=3 SV=1 && PF07519:Tannase and feruloyl esterase	-
19119344	3628.32	3692.09	3653.2	360.533	320.31	312.14	3657.87	330.994	3.46653	0	0	COCMIDRAFT_108997	NW_006911529.1	23448	25115	-	1560	protein_coding	uncharacterized protein && sp|Q1K615|CARD_NEUCR Beta-apo-4'-carotenal oxygenase OS=Neurospora crassa (strain ATCC 24698 / 74-OR23-1A / CBS 708.71 / DSM 1257 / FGSC 987) OX=367110 GN=ylo-1 PE=1 SV=1 && PF00171:Aldehyde dehydrogenase family	-
19124056	3216.05	3337.12	3376.2	696.677	713.322	650.291	3309.79	686.763	2.26896	0	0	COCMIDRAFT_41422	NW_006911543.1	8110	9132	+	948	protein_coding	uncharacterized protein && sp|P32573|SPS19_YEAST Peroxisomal 2,4-dienoyl-CoA reductase SPS19 [(3E)-enoyl-CoA-producing] OS=Saccharomyces cerevisiae (strain ATCC 204508 / S288c) OX=559292 GN=SPS19 PE=1 SV=4 && PF13561:Enoyl-(Acyl carrier protein) reductase	-
19119930	3485.12	3396.92	3346.79	546.101	522.611	546.244	3409.61	538.319	2.66312	0	0	COCMIDRAFT_1703	NW_006911289.1	51373	53715	+	2343	protein_coding	glycoside hydrolase family 55 protein && sp|D4B0V1|E13B_ARTBC Probable glucan endo-1,3-beta-glucosidase ARB_02077 OS=Arthroderma benhamiae (strain ATCC MYA-4681 / CBS 112371) OX=663331 GN=ARB_02077 PE=1 SV=1 && PF12708:Pectate lyase superfamily protein	-
19126532	3508.83	3563.01	3659.84	246.011	245.501	248.671	3577.23	246.728	3.85775	0	0	COCMIDRAFT_84786	NW_006911290.1	48565	50430	-	1764	protein_coding	uncharacterized protein && sp|M4IS92|CCL13_HUMLU Probable CoA ligase CCL13 OS=Humulus lupulus OX=3486 GN=CCL13 PE=2 SV=1 && PF13193:AMP-binding enzyme C-terminal domain|PF00501:AMP-binding enzyme	-
19124783	3446.81	3590.54	3529.87	191.931	164.37	225.781	3522.41	194.027	4.1814	0	0	COCMIDRAFT_5928	NW_006911355.1	58951	60207	+	1257	protein_coding	lytic polysaccharide monooxygenase && - && -	-
19127373	3603.69	3629.45	3643.71	58.3215	74.8093	71.7921	3625.62	68.3076	5.72933	0	0	COCMIDRAFT_88913	NW_006911305.1	23885	25089	-	1071	protein_coding	uncharacterized protein && sp|Q06466|TDA6_YEAST Putative vacuolar protein sorting-associated protein TDA6 OS=Saccharomyces cerevisiae (strain ATCC 204508 / S288c) OX=559292 GN=TDA6 PE=2 SV=1 && PF06101:Vacuolar protein sorting-associated protein 62	-
19117695	3184.13	3274.48	3082.12	537.618	600.582	480.695	3180.24	539.632	2.55941	0	0	COCMIDRAFT_100539	NW_006911384.1	87000	90484	+	3363	protein_coding	glycoside hydrolase family 38 protein && sp|Q9UT61|MAN1_SCHPO Alpha-mannosidase OS=Schizosaccharomyces pombe (strain 972 / ATCC 24843) OX=284812 GN=ams1 PE=1 SV=1 && PF07748:Glycosyl hydrolases family 38 C-terminal domain|PF09261:Alpha mannosidase middle domain|PF01074:Glycosyl hydrolases family 38 N-terminal domain	-
19125721	3158.59	3106.48	3135.24	511.108	506.807	464.048	3133.44	493.988	2.66551	0	0	COCMIDRAFT_80739	NW_006911278.1	394078	399535	+	4683	protein_coding	uncharacterized protein && sp|P41003|SMC2_SCHPO Structural maintenance of chromosomes protein 2 OS=Schizosaccharomyces pombe (strain 972 / ATCC 24843) OX=284812 GN=cut14 PE=1 SV=2 && PF02463:RecF/RecN/SMC N terminal domain|PF06470:SMC proteins Flexible Hinge Domain	-
19118471	3409.41	3098.89	3214.93	260.856	285.54	264.278	3241.08	270.225	3.5844	0	0	COCMIDRAFT_104251	NW_006911429.1	19732	21300	-	1494	protein_coding	uncharacterized protein && sp|P36035|JEN1_YEAST Carboxylic acid transporter protein homolog OS=Saccharomyces cerevisiae (strain ATCC 204508 / S288c) OX=559292 GN=JEN1 PE=1 SV=1 && PF00083:Sugar (and other) transporter	-
19118404	3025.42	3052.38	3196.9	437.941	409.871	409.943	3091.57	419.252	2.88255	0	0	COCMIDRAFT_103915	NW_006911424.1	3289	4404	+	1065	protein_coding	uncharacterized protein && sp|B8DN39|SURE_DESVM 5'-nucleotidase SurE OS=Desulfovibrio vulgaris (strain DSM 19637 / Miyazaki F) OX=883 GN=surE PE=3 SV=1 && PF01975:Survival protein SurE	-
19123712	3234.29	3229.87	3162.75	238.588	225.482	228.902	3208.97	230.991	3.79635	0	0	COCMIDRAFT_39593	NW_006911423.1	8575	10164	+	1536	protein_coding	uncharacterized protein && sp|Q92035|ACES_BUNFA Acetylcholinesterase OS=Bungarus fasciatus OX=8613 GN=ACHE PE=1 SV=2 && PF00135:Carboxylesterase family	-
19128984	3046.4	3041	3055.56	144.213	115.902	96.7633	3047.65	118.959	4.68063	0	0	COCMIDRAFT_97085	NW_006911353.1	52813	53410	+	537	protein_coding	uncharacterized protein && - && -	-
19119238	2772.77	2736.33	2520.53	367.956	372.993	338.151	2676.54	359.7	2.89586	0	0	COCMIDRAFT_108403	NW_006911511.1	17791	20922	-	2700	protein_coding	uncharacterized protein && sp|F9XMW5|TF29_ZYMTI Transcription factor MYCGRDRAFT_87993 OS=Zymoseptoria tritici (strain CBS 115943 / IPO323) OX=336722 GN=MYCGRDRAFT_87993 PE=3 SV=1 && PF04082:Fungal specific transcription factor domain|PF00172:Fungal Zn(2)-Cys(6) binuclear cluster domain	zf-C2H2
19129486	2604.94	2617.69	2735.87	398.707	364.564	363.122	2652.83	375.464	2.82097	0	0	COCMIDRAFT_99510	NW_006911374.1	80272	82065	-	1794	protein_coding	uncharacterized protein && - && -	-
19118484	2744.5	2710.7	2739.66	178.146	160.155	232.024	2731.62	190.108	3.8438	0	0	COCMIDRAFT_104301	NW_006911429.1	9629	11703	+	2019	protein_coding	uncharacterized protein && sp|D4AQ27|A6334_ARTBC Putative secreted metallopeptidase OS=Arthroderma benhamiae (strain ATCC MYA-4681 / CBS 112371) OX=663331 GN=ARB_06334 PE=1 SV=1 && -	-
19119268	2593.09	2427.86	2537.6	432.64	372.993	392.255	2519.52	399.296	2.65791	0	0	COCMIDRAFT_108540	NW_006911514.1	5290	6824	-	1485	protein_coding	uncharacterized protein && - && PF00026:Eukaryotic aspartyl protease	-
19120382	2546.57	2554.09	2536.65	325.54	304.505	344.394	2545.77	324.813	2.97019	0	0	COCMIDRAFT_23155	NW_006911292.1	153042	155039	-	1893	protein_coding	uncharacterized protein && sp|A6T9C8|HPXW_KLEP7 Oxamate amidohydrolase proenzyme OS=Klebsiella pneumoniae subsp. pneumoniae (strain ATCC 700721 / MGH 78578) OX=272620 GN=hpxW PE=1 SV=1 && PF01019:Gamma-glutamyltranspeptidase	-
19123942	2668.79	2564.53	2697.92	156.938	194.926	138.382	2643.75	163.415	4.01659	0	0	COCMIDRAFT_40804	NW_006911487.1	6822	8570	-	1647	protein_coding	uncharacterized protein && sp|D4B0Q6|SCPD_ARTBC Carboxypeptidase Y homolog ARB_02032 OS=Arthroderma benhamiae (strain ATCC MYA-4681 / CBS 112371) OX=663331 GN=ARB_02032 PE=3 SV=2 && PF00450:Serine carboxypeptidase	-
19121589	2452.62	2706.9	2597.37	100.737	79.0239	104.047	2585.63	94.6025	4.77203	0	0	COCMIDRAFT_29911	NW_006911468.1	41124	42812	-	1536	protein_coding	uncharacterized protein && sp|A0A089FNE5|PRLL_FUNXX MFS transporter prlL OS=Fungal sp. (strain NRRL 50135) OX=1547289 GN=prlL PE=3 SV=1 && PF07690:Major Facilitator Superfamily	-
19121426	2535.63	2605.35	2442.74	89.0728	84.2922	112.37	2527.9	95.2451	4.72908	0	0	COCMIDRAFT_2904	NW_006911302.1	23349	24785	+	1254	protein_coding	uncharacterized protein && sp|D4DL57|MCPA_TRIVH Probable metallocarboxypeptidase A OS=Trichophyton verrucosum (strain HKI 0517) OX=663202 GN=MCPA PE=3 SV=1 && PF02244:Carboxypeptidase activation peptide|PF00246:Zinc carboxypeptidase	-
19127648	2266.56	2275.05	2290.96	352.05	355.081	331.908	2277.52	346.346	2.71735	0	0	COCMIDRAFT_90259	NW_006911311.1	47737	49096	+	1287	protein_coding	uncharacterized protein && - && PF14559:Tetratricopeptide repeat	-
19123170	2314.9	2174.44	2261.55	266.158	277.111	295.492	2250.3	279.587	3.00852	0	0	COCMIDRAFT_37046	NW_006911347.1	26964	28437	-	1320	protein_coding	uncharacterized protein && sp|M2YMT1|PK81J_PSEFD Transcriptional coactivator MYCFIDRAFT_190109 OS=Pseudocercospora fijiensis (strain CIRAD86) OX=383855 GN=MYCFIDRAFT_190109 PE=2 SV=1 && -	-
19118126	2494.58	2405.08	2433.25	71.0462	48.468	66.5898	2444.3	62.0347	5.30026	0	0	COCMIDRAFT_102657	NW_006911408.1	65900	67877	+	1929	protein_coding	GMC oxidoreductase && sp|A6X2G7|BETA_OCHA4 Oxygen-dependent choline dehydrogenase OS=Ochrobactrum anthropi (strain ATCC 49188 / DSM 6882 / JCM 21032 / NBRC 15819 / NCTC 12168) OX=439375 GN=betA PE=3 SV=1 && PF05199:GMC oxidoreductase|PF00732:GMC oxidoreductase	-
19124701	2406.11	2364.27	2282.42	144.213	111.687	119.654	2350.93	125.185	4.23175	0	0	COCMIDRAFT_5685	NW_006911349.1	112714	114830	+	2052	protein_coding	GMC oxidoreductase && sp|A0A1U8QYA8|CICC_EMENI Oxidoreductase cicC OS=Emericella nidulans (strain FGSC A4 / ATCC 38163 / CBS 112.46 / NRRL 194 / M139) OX=227321 GN=cicC PE=1 SV=1 && PF00732:GMC oxidoreductase|PF05199:GMC oxidoreductase	-
19128659	2412.49	2430.71	2367.8	25.4494	24.234	38.4972	2403.67	29.3935	6.35144	0	0	COCMIDRAFT_95442	NW_006911341.1	133945	135348	+	1221	protein_coding	uncharacterized protein && sp|Q69IF8|PEPA_PHANO Aspartic protease SNP2 OS=Phaeosphaeria nodorum (strain SN15 / ATCC MYA-4574 / FGSC 10173) OX=321614 GN=SNP2 PE=3 SV=1 && PF00026:Eukaryotic aspartyl protease	-
19117998	2296.66	2238.98	2175.22	153.757	156.994	159.191	2236.95	156.647	3.83591	0	0	COCMIDRAFT_10204	NW_006911614.1	1491	3335	+	1722	protein_coding	uncharacterized protein && sp|C5FGX1|SCPB_ARTOC Carboxypeptidase S1 homolog B OS=Arthroderma otae (strain ATCC MYA-4605 / CBS 113480) OX=554155 GN=SCPB PE=3 SV=1 && PF00450:Serine carboxypeptidase	-
19125468	2091.43	1832.76	1932.37	80.5897	68.4874	59.3065	1952.19	69.4612	4.81405	0	0	COCMIDRAFT_79405	NW_006911276.1	462488	464118	+	1527	protein_coding	uncharacterized protein && sp|P53322|TNA1_YEAST High-affinity nicotinic acid transporter OS=Saccharomyces cerevisiae (strain ATCC 204508 / S288c) OX=559292 GN=TNA1 PE=1 SV=1 && PF07690:Major Facilitator Superfamily	-
19122903	6226.88	6363.88	6383.37	2474.95	2359.13	2315.04	6324.71	2383.04	1.40826	4.20474e-306	9.99784e-305	COCMIDRAFT_35949	NW_006911324.1	130088	131474	-	1335	protein_coding	uncharacterized protein && - && -	-
19125574	2207.27	2273.15	2311.83	350.989	350.866	297.573	2264.08	333.143	2.76512	6.87159e-304	1.61413e-302	COCMIDRAFT_79975	NW_006911277.1	375137	377380	+	2196	protein_coding	uncharacterized protein && - && -	-
19121266	3413.06	3394.07	3405.6	903.453	898.765	945.783	3404.24	916	1.8938	1.22819e-303	2.87342e-302	COCMIDRAFT_2820	NW_006911301.1	7129	9263	+	1986	protein_coding	uncharacterized protein && sp|Q09898|SID2_SCHPO Serine/threonine-protein kinase sid2 OS=Schizosaccharomyces pombe (strain 972 / ATCC 24843) OX=284812 GN=sid2 PE=1 SV=1 && PF00069:Protein kinase domain	-
19121209	1953.71	1824.22	1944.7	161.179	153.833	201.85	1907.54	172.288	3.46806	1.45105e-303	3.38802e-302	COCMIDRAFT_27933	NW_006911382.1	42181	46350	+	4086	protein_coding	uncharacterized protein && - && PF01544:CorA-like Mg2+ transporter protein	-
19119903	6364.6	6371.47	6528.51	2525.85	2610.95	2529.37	6421.53	2555.39	1.32935	7.48993e-301	1.72802e-299	COCMIDRAFT_1602	NW_006911288.1	22446	24200	-	1638	protein_coding	uncharacterized protein && - && PF11951:Fungal specific transcription factor domain|PF00172:Fungal Zn(2)-Cys(6) binuclear cluster domain	-
19128345	3195.98	3152.04	3074.53	765.602	683.82	674.222	3140.85	707.881	2.14989	2.84868e-298	6.50783e-297	COCMIDRAFT_93878	NW_006911330.1	82546	84411	+	1764	protein_coding	carbohydrate-binding module family 20 protein && sp|P0C1B3|AMYA1_ASPOR Alpha-amylase A type-1/2 OS=Aspergillus oryzae (strain ATCC 42149 / RIB 40) OX=510516 GN=amy1 PE=1 SV=1 && PF00686:Starch binding domain|PF00128:Alpha amylase, catalytic domain	-
19122377	2061.34	1963.74	2011.11	275.702	261.306	300.695	2012.06	279.234	2.84889	4.73134e-292	1.06831e-290	COCMIDRAFT_33660	NW_006911294.1	228639	230591	+	1833	protein_coding	uncharacterized protein && sp|O76031|CLPX_HUMAN ATP-dependent Clp protease ATP-binding subunit clpX-like, mitochondrial OS=Homo sapiens OX=9606 GN=CLPX PE=1 SV=2 && PF07724:AAA domain (Cdc48 subfamily)|PF10431:C-terminal, D2-small domain, of ClpB protein	-
19118164	5405.99	4984.8	5128.33	1728.44	1685.84	1698.04	5173.04	1704.11	1.60215	9.42193e-292	2.11921e-290	COCMIDRAFT_102812	NW_006911410.1	50928	53811	-	2322	protein_coding	uncharacterized protein && sp|Q9Y898|KKCCC_EMEND Calcium/calmodulin-dependent protein kinase kinase cmkC OS=Emericella nidulans OX=162425 GN=cmkC PE=1 SV=1 && PF00069:Protein kinase domain	-
19126692	2647.81	2714.5	2637.21	570.49	596.367	600.349	2666.51	589.069	2.1783	1.34531e-290	3.01427e-289	COCMIDRAFT_85607	NW_006911293.1	232609	235134	+	2526	protein_coding	glycoside hydrolase family 31 protein && sp|Q9F234|AGL2_BACTQ Alpha-glucosidase 2 OS=Bacillus thermoamyloliquefaciens OX=1425 PE=3 SV=1 && PF01055:Glycosyl hydrolases family 31	-
19119966	3610.07	3767.08	3629.48	783.629	936.697	882.315	3668.88	867.547	2.08011	1.06891e-288	2.39039e-287	COCMIDRAFT_1909	NW_006911291.1	50307	51768	+	1164	protein_coding	uncharacterized protein && sp|A0A2L0P0K0|TWMC_TALWO Wortmanamides biosynthesis cluster protein C OS=Talaromyces wortmannii OX=28567 GN=TwnC PE=3 SV=1 && -	-
19127481	1488.54	1606.87	1574.74	67.865	61.1118	68.6707	1556.71	65.8825	4.5622	4.78238e-286	1.0573e-284	COCMIDRAFT_8945	NW_006911466.1	44201	46808	+	2427	protein_coding	uncharacterized protein && sp|D4AMT2|GTAA_ARTBC Probable glutaminase ARB_05535/05536 OS=Arthroderma benhamiae (strain ATCC MYA-4681 / CBS 112371) OX=663331 GN=ARB_05535/05536 PE=1 SV=2 && PF17168:Domain of unknown function (DUF5127)|PF08760:Domain of unknown function (DUF1793)|PF16335:Domain of unknown function (DUF4965)	-
19128953	2853.95	2813.21	2659.03	625.631	603.743	593.065	2775.39	607.48	2.192	4.04386e-285	8.90644e-284	COCMIDRAFT_96948	NW_006911353.1	61331	62785	+	1455	protein_coding	uncharacterized protein && - && -	-
19122601	2103.29	2172.55	2214.12	342.506	355.081	379.77	2163.32	359.119	2.59033	1.27915e-284	2.80666e-283	COCMIDRAFT_34634	NW_006911305.1	140334	142297	+	1728	protein_coding	uncharacterized protein && sp|Q0V6P9|MET3_PHANO Sulfate adenylyltransferase OS=Phaeosphaeria nodorum (strain SN15 / ATCC MYA-4574 / FGSC 10173) OX=321614 GN=MET3 PE=3 SV=1 && PF01747:ATP-sulfurylase|PF14306:PUA-like domain|PF01583:Adenylylsulphate kinase	-
19120139	4050.62	3932.22	3777.47	893.91	984.111	1052.95	3920.1	976.991	2.00426	2.82085e-281	6.15462e-280	COCMIDRAFT_21922	NW_006911280.1	189902	192505	-	2553	protein_coding	uncharacterized protein && sp|B0TNU4|PLSB_SHEHH Glycerol-3-phosphate acyltransferase OS=Shewanella halifaxensis (strain HAW-EB4) OX=458817 GN=plsB PE=3 SV=1 && PF01553:Acyltransferase	-
19125564	3412.15	3533.59	3379.99	964.956	898.765	970.754	3441.91	944.825	1.86501	9.77731e-279	2.12133e-277	COCMIDRAFT_79905	NW_006911276.1	188259	188994	-	675	protein_coding	uncharacterized protein && - && -	-
19118881	2082.31	2088.07	1939.01	304.332	320.31	301.735	2036.47	308.792	2.72149	2.6963e-278	5.80676e-277	COCMIDRAFT_106531	NW_006911468.1	44609	46834	-	1839	protein_coding	uncharacterized protein && - && -	-
19120757	5231.78	5471.7	5155.84	1933.09	1965.06	1936.31	5286.44	1944.82	1.44263	1.51034e-272	3.21112e-271	COCMIDRAFT_2541	NW_006911297.1	236176	237646	+	1359	protein_coding	uncharacterized protein && sp|Q1K8G0|CBL_NEUCR Cystathionine beta-lyase OS=Neurospora crassa (strain ATCC 24698 / 74-OR23-1A / CBS 708.71 / DSM 1257 / FGSC 987) OX=367110 GN=met-2 PE=1 SV=1 && PF01053:Cys/Met metabolism PLP-dependent enzyme	-
19121046	1949.15	1960.89	1828.97	227.984	276.057	246.59	1913	250.21	2.93457	2.64433e-272	5.61187e-271	COCMIDRAFT_27020	NW_006911357.1	40507	42646	-	2085	protein_coding	GMC oxidoreductase && sp|Q6UPE0|CHDH_RAT Choline dehydrogenase, mitochondrial OS=Rattus norvegicus OX=10116 GN=Chdh PE=1 SV=1 && PF00732:GMC oxidoreductase|PF05199:GMC oxidoreductase	-
19120676	12850.5	12604.4	12812.3	5813.06	5182.91	5300.13	12755.7	5432.04	1.23167	1.09611e-270	2.31355e-269	COCMIDRAFT_2498	NW_006911297.1	112763	114897	+	1878	protein_coding	uncharacterized protein && sp|Q9P7J8|GAD8_SCHPO Serine/threonine-protein kinase gad8 OS=Schizosaccharomyces pombe (strain 972 / ATCC 24843) OX=284812 GN=gad8 PE=1 SV=1 && PF00069:Protein kinase domain|PF00433:Protein kinase C terminal domain|PF12330:Haspin like kinase domain	-
19125462	3153.11	3010.62	2905.67	729.549	707.001	647.17	3023.14	694.573	2.12224	6.45681e-270	1.35791e-268	COCMIDRAFT_79360	NW_006911276.1	398962	402282	+	3321	protein_coding	uncharacterized protein && - && -	-
19125268	5844.71	5604.58	5639.64	2067.76	2076.75	2225.56	5696.31	2123.36	1.42363	3.85166e-266	7.985e-265	COCMIDRAFT_7371	NW_006911396.1	17152	20928	+	3477	protein_coding	uncharacterized protein && - && -	-
19129071	3901.03	4142.93	4071.55	1277.77	1321.28	1254.8	4038.5	1284.62	1.65242	1.58418e-265	3.27256e-264	COCMIDRAFT_97488	NW_006911356.1	3140	5494	+	2175	protein_coding	uncharacterized protein && sp|P25375|PRTD_YEAST Saccharolysin OS=Saccharomyces cerevisiae (strain ATCC 204508 / S288c) OX=559292 GN=PRD1 PE=1 SV=1 && PF01432:Peptidase family M3	-
19128292	4420.01	4188.49	4196.77	1382.75	1438.24	1351.56	4268.42	1390.85	1.61791	4.12905e-265	8.49957e-264	COCMIDRAFT_93623	NW_006911329.1	29119	29943	+	825	protein_coding	uncharacterized protein && sp|O13871|YE16_SCHPO Uncharacterized methyltransferase C1B3.06c OS=Schizosaccharomyces pombe (strain 972 / ATCC 24843) OX=284812 GN=SPAC1B3.06c PE=3 SV=1 && PF13847:Methyltransferase domain	-
19123354	3251.62	3403.56	3291.77	958.593	868.209	895.841	3315.65	907.548	1.8693	9.13498e-265	1.8738e-263	COCMIDRAFT_37926	NW_006911367.1	32689	33875	-	1125	protein_coding	uncharacterized protein && sp|Q0CZH2|PYTC_ASPTN Methyltransferase pytC OS=Aspergillus terreus (strain NIH 2624 / FGSC A1156) OX=341663 GN=pytC PE=2 SV=2 && PF13489:Methyltransferase domain	-
19120236	6401.09	6602.11	6743.85	2762.32	2755.3	2668.79	6582.35	2728.8	1.27031	6.20187e-264	1.26768e-262	COCMIDRAFT_22366	NW_006911284.1	84726	85417	+	633	protein_coding	uncharacterized protein && - && -	-
19123585	2241.93	2300.68	2303.29	462.33	491.002	485.897	2281.97	479.743	2.24977	1.10061e-261	2.21856e-260	COCMIDRAFT_38942	NW_006911398.1	68874	70679	+	1755	protein_coding	uncharacterized protein && sp|D4B387|GGT1_ARTBC Glutathione hydrolase proenzyme OS=Arthroderma benhamiae (strain ATCC MYA-4681 / CBS 112371) OX=663331 GN=ARB_02921 PE=1 SV=1 && PF01019:Gamma-glutamyltranspeptidase	-
19119860	2293.92	2205.77	2330.8	464.451	416.193	463.007	2276.83	447.884	2.34581	2.10726e-258	4.19686e-257	COCMIDRAFT_1410	NW_006911286.1	32445	34375	-	1869	protein_coding	uncharacterized protein && sp|A0A455LXK6|ATND_ARTSZ Transcription factor atnD OS=Arthrinium sp. OX=1756131 GN=atnD PE=2 SV=1 && PF11951:Fungal specific transcription factor domain	-
19122950	2898.64	3206.14	3172.24	589.577	662.747	706.476	3092.34	652.934	2.24321	7.24164e-255	1.42041e-253	COCMIDRAFT_36129	NW_006911328.1	16648	17837	-	1134	protein_coding	uncharacterized protein && sp|Q7RYW6|CYSK_NEUCR Cysteine synthase 1 OS=Neurospora crassa (strain ATCC 24698 / 74-OR23-1A / CBS 708.71 / DSM 1257 / FGSC 987) OX=367110 GN=cys-17 PE=3 SV=1 && PF00291:Pyridoxal-phosphate dependent enzyme	-
19122851	4738.34	4608	4753.62	1495.15	1571	1681.39	4699.98	1582.51	1.57026	1.32855e-254	2.6015e-253	COCMIDRAFT_35714	NW_006911320.1	137148	138373	-	1116	protein_coding	glycoside hydrolase family 16 protein && sp|D4B4J2|CRH12_ARTBC Probable extracellular glycosidase ARB_03382 OS=Arthroderma benhamiae (strain ATCC MYA-4681 / CBS 112371) OX=663331 GN=ARB_03382 PE=3 SV=2 && PF00722:Glycosyl hydrolases family 16	-
19119582	2841.18	2735.38	2700.77	646.838	699.625	609.713	2759.11	652.059	2.0814	2.13606e-252	4.16175e-251	COCMIDRAFT_110330	NW_006911592.1	8815	10349	-	1473	protein_coding	uncharacterized protein && sp|Q2YIJ8|GLUP_BRUA2 Glucose/galactose transporter OS=Brucella abortus (strain 2308) OX=359391 GN=gluP PE=3 SV=1 && PF07690:Major Facilitator Superfamily	-
19120427	1577.01	1432.23	1457.1	82.7105	81.1312	118.613	1488.78	94.1516	3.98173	2.62996e-251	5.10694e-250	COCMIDRAFT_2342	NW_006911295.1	231243	233019	-	1728	protein_coding	uncharacterized protein && sp|A0A2I6PIZ1|NODX_HYPPI Acetyl-coenzyme A transferase nodX OS=Hypoxylon pulicicidum OX=1243767 GN=nodX PE=3 SV=1 && PF02515:CoA-transferase family III	-
19129545	3867.28	3850.6	4004.19	1342.45	1259.11	1268.33	3907.36	1289.97	1.59892	1.37649e-250	2.66847e-249	COCMIDRAFT_99829	NW_006911376.1	20682	21758	-	1077	protein_coding	uncharacterized protein && sp|P24867|PCL1_YEAST PHO85 cyclin-1 OS=Saccharomyces cerevisiae (strain ATCC 204508 / S288c) OX=559292 GN=PCL1 PE=1 SV=1 && PF00134:Cyclin, N-terminal domain	-
19128038	5276.47	5084.46	5324.69	2049.74	2078.86	1998.73	5228.54	2042.44	1.3562	3.67314e-250	7.10892e-249	COCMIDRAFT_92250	NW_006911321.1	38063	39793	+	1518	protein_coding	uncharacterized protein && sp|O42897|RPN3_SCHPO Probable 26S proteasome regulatory subunit rpn3 OS=Schizosaccharomyces pombe (strain 972 / ATCC 24843) OX=284812 GN=rpn3 PE=3 SV=2 && PF01399:PCI domain|PF08375:Proteasome regulatory subunit C-terminal	-
19124862	1822.37	1887.81	1726.52	282.064	273.95	286.128	1812.23	280.714	2.69055	1.49652e-246	2.84436e-245	COCMIDRAFT_6149	NW_006911360.1	49456	51458	-	1695	protein_coding	uncharacterized protein && sp|P33181|SUC1_CANAL Probable sucrose utilization protein SUC1 OS=Candida albicans (strain SC5314 / ATCC MYA-2876) OX=237561 GN=SUC1 PE=3 SV=2 && -	-
19122800	2286.62	2276.95	2290.01	498.384	500.485	552.487	2284.53	517.119	2.14305	7.20793e-239	1.35451e-237	COCMIDRAFT_35506	NW_006911317.1	110564	112360	+	1497	protein_coding	uncharacterized protein && sp|C8VPE5|SDCF_EMENI FAD-dependent monooxygenase sdcF OS=Emericella nidulans (strain FGSC A4 / ATCC 38163 / CBS 112.46 / NRRL 194 / M139) OX=227321 GN=sdcF PE=1 SV=1 && PF01565:FAD binding domain	-
19121077	3591.83	3554.47	3445.45	1101.75	1047.33	961.39	3530.58	1036.82	1.76805	9.94808e-239	1.86643e-237	COCMIDRAFT_27182	NW_006911361.1	9259	11309	-	1440	protein_coding	uncharacterized protein && sp|Q82DR2|AAT_STRAW Aspartate aminotransferase OS=Streptomyces avermitilis (strain ATCC 31267 / DSM 46492 / JCM 5070 / NBRC 14893 / NCIMB 12804 / NRRL 8165 / MA-4680) OX=227882 GN=aspC1 PE=1 SV=1 && PF00155:Aminotransferase class I and II	-
19117770	5733.43	5422.35	5559.01	2039.13	2078.86	2230.76	5571.6	2116.25	1.39651	2.22812e-237	4.14031e-236	COCMIDRAFT_100931	NW_006911388.1	20720	22472	+	1524	protein_coding	uncharacterized protein && sp|Q5A1L6|GIT3_CANAL Major glycerophosphoinositol permease GIT3 OS=Candida albicans (strain SC5314 / ATCC MYA-2876) OX=237561 GN=GIT3 PE=1 SV=1 && PF00083:Sugar (and other) transporter	-
19129418	2047.65	2040.62	1970.32	13.7851	20.0194	23.9307	2019.53	19.2451	6.71119	5.60102e-237	1.03583e-235	COCMIDRAFT_99183	NW_006911370.1	29269	31008	-	1629	protein_coding	uncharacterized protein && sp|C5FW30|SPCA_ARTOC Carboxypeptidase S1 homolog A OS=Arthroderma otae (strain ATCC MYA-4605 / CBS 113480) OX=554155 GN=SCPA PE=3 SV=1 && PF00450:Serine carboxypeptidase	-
19117620	4386.27	4365.97	4464.28	1582.1	1463.52	1625.21	4405.51	1556.94	1.50049	2.11773e-235	3.88561e-234	COCMIDRAFT_100163	NW_006911379.1	41611	43668	+	2058	protein_coding	uncharacterized protein && sp|Q0V3H0|ARO1_PHANO Pentafunctional AROM polypeptide OS=Phaeosphaeria nodorum (strain SN15 / ATCC MYA-4574 / FGSC 10173) OX=321614 GN=SNOG_01444 PE=3 SV=2 && PF01487:Type I 3-dehydroquinase	-
19124819	2615.89	2480.06	2505.35	636.235	547.899	582.661	2533.77	588.931	2.10536	1.34347e-234	2.44958e-233	COCMIDRAFT_6071	NW_006911358.1	78969	81728	-	2604	protein_coding	uncharacterized protein && sp|P30666|MCM3_SCHPO DNA replication licensing factor mcm3 OS=Schizosaccharomyces pombe (strain 972 / ATCC 24843) OX=284812 GN=mcm3 PE=1 SV=2 && PF17207:MCM OB domain|PF14551:MCM N-terminal domain|PF17855:MCM AAA-lid domain|PF00493:MCM P-loop domain	-
19123227	1507.69	1422.74	1323.35	44.5364	28.4486	36.4163	1417.93	36.4671	5.28181	1.32699e-233	2.41198e-232	COCMIDRAFT_37319	NW_006911353.1	48232	49844	-	1560	protein_coding	uncharacterized protein && sp|F5HN69|CPAT_ASPOZ MFS transporter cpaT OS=Aspergillus oryzae OX=5062 GN=cpaT PE=3 SV=1 && PF07690:Major Facilitator Superfamily	-
19128820	1902.63	1876.42	1902.02	376.439	330.847	317.342	1893.69	341.543	2.4715	3.14434e-231	5.671e-230	COCMIDRAFT_96284	NW_006911347.1	49733	50432	+	555	protein_coding	uncharacterized protein && sp|Q9STG6|DUT_ARATH Deoxyuridine 5'-triphosphate nucleotidohydrolase OS=Arabidopsis thaliana OX=3702 GN=DUT PE=1 SV=1 && PF00692:dUTPase	-
19122134	4332.45	4257.77	4247.04	1679.66	1591.01	1618.96	4279.09	1629.88	1.39264	3.8444e-229	6.88036e-228	COCMIDRAFT_32589	NW_006911284.1	41171	44232	-	2919	protein_coding	uncharacterized protein && sp|O60447|EVI5_HUMAN Ecotropic viral integration site 5 protein homolog OS=Homo sapiens OX=9606 GN=EVI5 PE=1 SV=3 && PF00566:Rab-GTPase-TBC domain	-
19123590	1857.94	1837.51	1784.38	220.561	293.969	217.457	1826.61	243.996	2.90449	4.29179e-229	7.66927e-228	COCMIDRAFT_38979	NW_006911400.1	17862	20532	-	2322	protein_coding	uncharacterized protein && sp|Q5AUW8|ORSC_EMENI Tyrosinase-like protein orsC OS=Emericella nidulans (strain FGSC A4 / ATCC 38163 / CBS 112.46 / NRRL 194 / M139) OX=227321 GN=orsC PE=2 SV=1 && PF00264:Common central domain of tyrosinase|PF01494:FAD binding domain	-
19126351	4926.23	5005.68	5103.66	1983.99	2086.23	2046.6	5011.86	2038.94	1.29743	7.65034e-229	1.36499e-227	COCMIDRAFT_83894	NW_006911287.1	220309	221559	+	1044	protein_coding	uncharacterized protein && sp|Q10137|SEC14_SCHPO Sec14 cytosolic factor OS=Schizosaccharomyces pombe (strain 972 / ATCC 24843) OX=284812 GN=sec14 PE=4 SV=1 && PF03765:CRAL/TRIO, N-terminal domain|PF00650:CRAL/TRIO domain	-
19124804	10928.7	10246.7	11387.4	4294.58	4684.54	4557.24	10854.3	4512.12	1.26636	9.33184e-228	1.66247e-226	COCMIDRAFT_6036	NW_006911357.1	99180	100531	+	825	protein_coding	uncharacterized protein && sp|B8NLM9|ARTA_ASPFN 14-3-3 family protein artA OS=Aspergillus flavus (strain ATCC 200026 / FGSC A1120 / NRRL 3357 / JCM 12722 / SRRC 167) OX=332952 GN=artA PE=3 SV=1 && PF00244:14-3-3 protein	-
19124929	1866.15	2047.26	1958.93	308.574	370.886	324.625	1957.45	334.695	2.54789	1.90487e-227	3.38318e-226	COCMIDRAFT_6343	NW_006911365.1	683	2095	-	1413	protein_coding	uncharacterized protein && sp|P23653|PRTR_PARAQ Proteinase R OS=Parengyodontium album OX=37998 GN=PROR PE=1 SV=1 && PF00082:Subtilase family	-
19125484	3155.85	3219.43	3246.23	1019.04	901.926	973.876	3207.17	964.946	1.73278	5.4849e-226	9.72672e-225	COCMIDRAFT_79480	NW_006911276.1	26704	27978	+	1116	protein_coding	uncharacterized protein && sp|N4WW42|RED3_COCH4 Dehydrogenase RED3 OS=Cochliobolus heterostrophus (strain C4 / ATCC 48331 / race T) OX=665024 GN=RED3 PE=3 SV=1 && PF00106:short chain dehydrogenase	-
19118261	6396.53	6484.42	6261.95	2744.29	2727.91	2509.6	6380.96	2660.6	1.26217	2.69467e-225	4.74972e-224	COCMIDRAFT_103279	NW_006911416.1	14414	15532	-	1068	protein_coding	uncharacterized protein && - && -	-
19125234	2213.66	2098.51	2221.71	468.693	388.798	452.602	2177.96	436.698	2.31832	2.56974e-224	4.50904e-223	COCMIDRAFT_7265	NW_006911392.1	37325	38713	-	1125	protein_coding	uncharacterized protein && - && -	-
19128751	2734.46	2640.46	2616.34	748.636	663.801	704.395	2663.75	705.611	1.9167	2.57566e-224	4.51264e-223	COCMIDRAFT_95934	NW_006911345.1	43084	46832	-	3699	protein_coding	uncharacterized protein && sp|P46463|PEX1_PICPA Peroxisome biosynthesis protein PAS1 OS=Komagataella pastoris OX=4922 GN=PEX1 PE=3 SV=1 && PF00004:ATPase family associated with various cellular activities (AAA)|PF17862:AAA+ lid domain|PF09262:Peroxisome biogenesis factor 1, N-terminal	-
19120031	1296.09	1283.22	1293.94	82.7105	121.17	87.3991	1291.08	97.0932	3.73319	4.25245e-224	7.43923e-223	COCMIDRAFT_21259	NW_006911276.1	221477	223478	+	1758	protein_coding	uncharacterized protein && sp|Q5BA81|EASD_EMENI Acyl-CoA ligase easD OS=Emericella nidulans (strain FGSC A4 / ATCC 38163 / CBS 112.46 / NRRL 194 / M139) OX=227321 GN=easD PE=3 SV=1 && PF00501:AMP-binding enzyme|PF13193:AMP-binding enzyme C-terminal domain	-
19127515	3590.01	4086.93	4138.9	142.092	100.097	144.625	3938.61	128.938	4.93275	1.55239e-222	2.70357e-221	COCMIDRAFT_8964	NW_006911467.1	38200	40108	-	1647	protein_coding	uncharacterized protein && sp|D4AYS6|A1345_ARTBC Probable extracellular serine carboxypeptidase OS=Arthroderma benhamiae (strain ATCC MYA-4681 / CBS 112371) OX=663331 GN=ARB_01345 PE=1 SV=1 && PF05577:Serine carboxypeptidase S28	-
19129319	2645.08	2723.04	2600.21	758.18	704.893	752.257	2656.11	738.443	1.84672	3.94262e-222	6.85603e-221	COCMIDRAFT_9873	NW_006911544.1	2627	4645	+	1917	protein_coding	uncharacterized protein && sp|P06208|LEU1_YEAST 2-isopropylmalate synthase OS=Saccharomyces cerevisiae (strain ATCC 204508 / S288c) OX=559292 GN=LEU4 PE=1 SV=1 && PF00682:HMGL-like|PF08502:LeuA allosteric (dimerisation) domain	-
19122100	2004.79	2125.09	1976.96	448.545	428.836	421.389	2035.61	432.923	2.23337	2.07247e-221	3.58786e-220	COCMIDRAFT_32421	NW_006911282.1	229650	231328	+	1608	protein_coding	uncharacterized protein && - && -	-
19126051	1878	1876.42	1685.73	272.52	310.827	264.278	1813.38	282.542	2.6824	7.32549e-221	1.26631e-219	COCMIDRAFT_82447	NW_006911282.1	173296	174417	+	945	protein_coding	uncharacterized protein && sp|B2KWH7|NIT22_AJECA Probable dehydratase NIT22 OS=Ajellomyces capsulatus OX=5037 GN=NIT22 PE=2 SV=1 && PF01575:MaoC like domain|PF13452:N-terminal half of MaoC dehydratase	-
19129036	1582.49	1568.9	1625.01	272.52	261.306	253.874	1592.13	262.567	2.60038	9.51415e-221	1.64221e-219	COCMIDRAFT_97334	NW_006911355.1	85244	86415	+	1011	protein_coding	uncharacterized protein && sp|Q9I4V0|NQRED_PSEAE NADH:quinone reductase OS=Pseudomonas aeruginosa (strain ATCC 15692 / DSM 22644 / CIP 104116 / JCM 14847 / LMG 12228 / 1C / PRS 101 / PAO1) OX=208964 GN=PA1024 PE=1 SV=1 && PF03060:Nitronate monooxygenase	-
19125351	8524.44	8547.82	8477.01	3852.4	3867.96	3470.99	8516.42	3730.45	1.19103	1.78279e-219	3.06814e-218	COCMIDRAFT_7658	NW_006911406.1	36569	38872	+	2181	protein_coding	uncharacterized protein && - && -	-
19121952	2675.18	2808.46	2654.28	789.991	739.664	769.944	2712.64	766.533	1.82326	2.16167e-219	3.7147e-218	COCMIDRAFT_3176	NW_006911305.1	70363	72397	-	1965	protein_coding	uncharacterized protein && sp|O42633|FAT1_COCHE Very long-chain fatty acid transport protein OS=Cochliobolus heterostrophus OX=5016 GN=FAT1 PE=3 SV=1 && PF13193:AMP-binding enzyme C-terminal domain|PF00501:AMP-binding enzyme	-
19119292	2311.25	2240.88	2334.59	537.618	557.382	473.412	2295.58	522.804	2.13486	3.3316e-219	5.71671e-218	COCMIDRAFT_108688	NW_006911519.1	12859	14478	-	1461	protein_coding	uncharacterized protein && sp|P79089|IDHP_ASPNG Isocitrate dehydrogenase [NADP], mitochondrial OS=Aspergillus niger OX=5061 GN=icdA PE=2 SV=1 && PF00180:Isocitrate/isopropylmalate dehydrogenase	-
19128642	1577.93	1500.57	1495.05	200.414	223.374	234.105	1524.51	219.298	2.79708	4.9003e-219	8.39608e-218	COCMIDRAFT_95361	NW_006911341.1	35565	37438	+	1713	protein_coding	uncharacterized protein && sp|Q05497|YD338_YEAST Uncharacterized transporter YDR338C OS=Saccharomyces cerevisiae (strain ATCC 204508 / S288c) OX=559292 GN=YDR338C PE=1 SV=1 && PF01554:MatE	-
19119837	4991.9	4832.94	4922.47	2086.85	2105.2	2065.32	4915.77	2085.79	1.23691	9.88202e-218	1.69068e-216	COCMIDRAFT_131	NW_006911276.1	379121	381794	-	2577	protein_coding	uncharacterized protein && sp|P29469|MCM2_YEAST DNA replication licensing factor MCM2 OS=Saccharomyces cerevisiae (strain ATCC 204508 / S288c) OX=559292 GN=MCM2 PE=1 SV=2 && PF14551:MCM N-terminal domain|PF17855:MCM AAA-lid domain|PF17207:MCM OB domain|PF00493:MCM P-loop domain|PF12619:Mini-chromosome maintenance protein 2	-
19124335	2890.43	3065.67	2994.84	934.204	852.405	906.245	2983.65	897.618	1.73283	2.06936e-214	3.50948e-213	COCMIDRAFT_4678	NW_006911328.1	18105	21627	+	3423	protein_coding	uncharacterized protein && sp|Q10429|CND3_SCHPO Condensin complex subunit 3 OS=Schizosaccharomyces pombe (strain 972 / ATCC 24843) OX=284812 GN=cnd3 PE=1 SV=1 && PF12719:Nuclear condensing complex subunits, C-term domain	-
19120190	6825.21	6951.39	6625.27	3224.65	3152.53	3230.65	6800.62	3202.61	1.08642	3.40009e-214	5.75791e-213	COCMIDRAFT_22123	NW_006911281.1	366757	368660	+	1749	protein_coding	uncharacterized protein && sp|Q92353|UBP6_SCHPO Ubiquitin carboxyl-terminal hydrolase 6 OS=Schizosaccharomyces pombe (strain 972 / ATCC 24843) OX=284812 GN=ubp6 PE=1 SV=2 && PF00240:Ubiquitin family|PF00443:Ubiquitin carboxyl-terminal hydrolase	-
19124530	2297.57	2067.19	2334.59	454.908	500.485	461.967	2233.12	472.453	2.24091	5.8087e-211	9.73771e-210	COCMIDRAFT_5202	NW_006911339.1	6356	9939	+	3474	protein_coding	uncharacterized protein && sp|Q5AF56|ADR1_CANAL Transcriptional regulator ADR1 OS=Candida albicans (strain SC5314 / ATCC MYA-2876) OX=237561 GN=ADR1 PE=2 SV=2 && PF04082:Fungal specific transcription factor domain	zf-C2H2
19126767	7872.3	7623.37	7461.02	3777.11	3739.41	3763.36	7652.23	3759.96	1.02526	2.93459e-209	4.8914e-208	COCMIDRAFT_85932	NW_006911294.1	186844	191350	+	4278	protein_coding	uncharacterized protein && sp|P42566|EPS15_HUMAN Epidermal growth factor receptor substrate 15 OS=Homo sapiens OX=9606 GN=EPS15 PE=1 SV=2 && PF12763:Cytoskeletal-regulatory complex EF hand	-
19122360	3765.13	3738.6	3555.49	987.224	1159.02	1148.67	3686.41	1098.31	1.74678	1.33021e-208	2.20774e-207	COCMIDRAFT_33600	NW_006911294.1	46340	49320	+	2658	protein_coding	uncharacterized protein && sp|Q9USX1|APE1_SCHPO Aminopeptidase 1 OS=Schizosaccharomyces pombe (strain 972 / ATCC 24843) OX=284812 GN=ape1 PE=3 SV=1 && PF11838:ERAP1-like C-terminal domain|PF01433:Peptidase family M1 domain|PF17900:Peptidase M1 N-terminal domain	-
19128051	3595.48	3346.61	3728.14	1151.58	1130.57	1157	3556.74	1146.38	1.63348	6.79337e-208	1.12588e-206	COCMIDRAFT_92318	NW_006911321.1	24546	26299	+	1596	protein_coding	uncharacterized protein && sp|B9EXZ6|BAT1_ORYSJ Amino-acid permease BAT1 homolog OS=Oryza sativa subsp. japonica OX=39947 GN=BAT1 PE=2 SV=1 && PF13520:Amino acid permease	-
19120120	3834.45	4066.05	3890.36	1503.63	1461.42	1440	3930.29	1468.35	1.42043	9.73326e-207	1.60626e-205	COCMIDRAFT_21781	NW_006911279.1	194909	196163	-	990	protein_coding	uncharacterized protein && sp|P48580|PP2A1_NEUCR Serine/threonine-protein phosphatase PP2A catalytic subunit OS=Neurospora crassa (strain ATCC 24698 / 74-OR23-1A / CBS 708.71 / DSM 1257 / FGSC 987) OX=367110 GN=pph-1 PE=3 SV=3 && PF00149:Calcineurin-like phosphoesterase	-
19128834	1810.51	1828.96	1815.69	253.433	335.061	325.666	1818.39	304.72	2.5766	2.18206e-206	3.59592e-205	COCMIDRAFT_96325	NW_006911348.1	1461	3428	+	1968	protein_coding	uncharacterized protein && - && -	-
19121050	5099.53	5210.69	5244.06	2114.42	2254.82	2259.89	5184.76	2209.71	1.23027	8.7528e-206	1.4343e-204	COCMIDRAFT_27033	NW_006911357.1	78133	78861	+	486	protein_coding	uncharacterized protein && - && PF12718:Tropomyosin like	-
19128395	7711.77	7591.1	7241.89	3389.01	3562.4	3550.07	7514.92	3500.49	1.10222	1.22276e-205	2.00089e-204	COCMIDRAFT_94117	NW_006911332.1	16033	17619	-	1587	protein_coding	uncharacterized protein && sp|Q9C0V0|YQD2_SCHPO Probable amino-acid permease PB1C11.02 OS=Schizosaccharomyces pombe (strain 972 / ATCC 24843) OX=284812 GN=SPCPB1C11.02 PE=3 SV=1 && PF00324:Amino acid permease	-
19121711	3376.58	3421.59	3428.37	1249.14	1148.48	1221.51	3408.85	1206.38	1.49858	1.91644e-203	3.11415e-202	COCMIDRAFT_30640	NW_006911525.1	9151	10500	+	1239	protein_coding	uncharacterized protein && - && -	-
19118828	9066.23	9083.12	9186.59	4486.51	4623.43	4206.6	9111.98	4438.85	1.03766	1.24325e-202	2.01181e-201	COCMIDRAFT_106261	NW_006911462.1	18427	19838	+	1350	protein_coding	uncharacterized protein && sp|P83783|SAHH_CANAL Adenosylhomocysteinase OS=Candida albicans (strain SC5314 / ATCC MYA-2876) OX=237561 GN=SAH1 PE=1 SV=2 && PF05221:S-adenosyl-L-homocysteine hydrolase|PF00670:S-adenosyl-L-homocysteine hydrolase, NAD binding domain	-
19126864	3725	3619.01	3718.65	1352	1392.93	1271.45	3687.55	1338.79	1.4619	2.81025e-202	4.54122e-201	COCMIDRAFT_86490	NW_006911296.1	4537	5797	+	1161	protein_coding	uncharacterized protein && - && -	-
19126529	4172.84	4138.18	4081.98	1671.18	1704.81	1612.72	4131	1662.9	1.31291	9.63302e-202	1.54806e-200	COCMIDRAFT_84770	NW_006911290.1	107162	110820	+	2757	protein_coding	uncharacterized protein && sp|Q9US37|YFZ4_SCHPO Uncharacterized transporter C1039.04 OS=Schizosaccharomyces pombe (strain 972 / ATCC 24843) OX=284812 GN=SPAC1039.04 PE=3 SV=1 && PF07690:Major Facilitator Superfamily|PF04142:Nucleotide-sugar transporter	-
19128808	1120.05	1151.29	1042.55	58.3215	53.7363	34.3354	1104.63	48.7977	4.50259	3.64545e-198	5.79443e-197	COCMIDRAFT_96219	NW_006911347.1	17101	21519	-	4317	protein_coding	uncharacterized protein && sp|Q4WFQ4|ABCH_ASPFU ABC multidrug transporter H OS=Neosartorya fumigata (strain ATCC MYA-4609 / Af293 / CBS 101355 / FGSC A1100) OX=330879 GN=abcH PE=1 SV=2 && PF06422:CDR ABC transporter|PF00005:ABC transporter|PF01061:ABC-2 type transporter	-
19118118	4091.66	4106.86	4192.97	1493.03	1461.42	1643.94	4130.5	1532.79	1.42994	5.21728e-195	8.22551e-194	COCMIDRAFT_102621	NW_006911407.1	3376	4992	+	1557	protein_coding	uncharacterized protein && sp|A0A1V1FNM9|OBLB_EMEVA Cytochrome P450 monooxygenase oblB OS=Emericella variicolor OX=1549217 GN=oblB PE=1 SV=1 && PF00067:Cytochrome P450	-
19118731	3921.1	3923.68	3964.35	1538.63	1596.28	1452.49	3936.38	1529.13	1.36427	1.59507e-192	2.49787e-191	COCMIDRAFT_105690	NW_006911452.1	48481	49491	+	603	protein_coding	uncharacterized protein && sp|Q9HF51|RHO3_ASHGO GTP-binding protein RHO3 OS=Ashbya gossypii (strain ATCC 10895 / CBS 109.51 / FGSC 9923 / NRRL Y-1056) OX=284811 GN=RHO3 PE=3 SV=1 && PF00071:Ras family	-
19127240	4447.38	4250.18	4343.8	1840.84	1831.25	1758.39	4347.12	1810.16	1.26411	1.81348e-191	2.82849e-190	COCMIDRAFT_883	NW_006911281.1	135742	136618	-	765	protein_coding	uncharacterized protein && - && PF05730:CFEM domain	-
19126380	1405.54	1453.11	1355.6	237.528	195.979	210.174	1404.75	214.56	2.71113	3.1015e-191	4.83096e-190	COCMIDRAFT_84039	NW_006911288.1	9169	12881	-	3606	protein_coding	uncharacterized protein && sp|Q08234|YO075_YEAST Uncharacterized ABC transporter ATP-binding protein/permease YOL075C OS=Saccharomyces cerevisiae (strain ATCC 204508 / S288c) OX=559292 GN=YOL075C PE=1 SV=3 && PF00005:ABC transporter|PF01061:ABC-2 type transporter	-
19121106	1177.52	1165.52	1198.13	144.213	147.511	120.694	1180.39	137.473	3.10263	4.56975e-191	7.0895e-190	COCMIDRAFT_27330	NW_006911364.1	90502	92520	+	1698	protein_coding	uncharacterized protein && sp|A2QQV6|QUTD_ASPNC Probable quinate permease OS=Aspergillus niger (strain CBS 513.88 / FGSC A1513) OX=425011 GN=qutD PE=3 SV=1 && PF00083:Sugar (and other) transporter	-
19121763	2583.97	2664.19	2629.62	835.588	873.478	827.17	2625.93	845.412	1.63508	1.92513e-190	2.97477e-189	COCMIDRAFT_3089	NW_006911304.1	60649	63676	+	2865	protein_coding	uncharacterized protein && sp|Q03455|MSC2_YEAST Probable zinc transporter MSC2 OS=Saccharomyces cerevisiae (strain ATCC 204508 / S288c) OX=559292 GN=MSC2 PE=1 SV=2 && PF01545:Cation efflux family	-
19125806	3870.93	3961.65	3862.85	1567.26	1627.89	1552.37	3898.48	1582.51	1.3007	1.79695e-189	2.76569e-188	COCMIDRAFT_81123	NW_006911279.1	78757	81768	+	2877	protein_coding	uncharacterized protein && sp|P49731|MCM6_SCHPO DNA replication licensing factor mcm6 OS=Schizosaccharomyces pombe (strain 972 / ATCC 24843) OX=284812 GN=mcm6 PE=1 SV=2 && PF17207:MCM OB domain|PF14551:MCM N-terminal domain|PF18263:MCM6 C-terminal winged-helix domain|PF00493:MCM P-loop domain|PF17855:MCM AAA-lid domain	-
19117723	1948.24	2031.13	1959.88	431.579	501.538	481.736	1979.75	471.618	2.06938	6.76736e-189	1.04019e-187	COCMIDRAFT_100685	NW_006911385.1	92524	94332	+	1710	protein_coding	uncharacterized protein && - && -	zf-C2H2
19119030	4061.56	4139.13	4159.77	1714.65	1563.62	1662.66	4120.15	1646.98	1.32285	7.42395e-188	1.13512e-186	COCMIDRAFT_107364	NW_006911484.1	15851	17710	+	1161	protein_coding	uncharacterized protein && sp|I1R9B5|GRA15_GIBZE 2-oxoglutarate-dependent dioxygenase FGSG_00048 OS=Gibberella zeae (strain ATCC MYA-4620 / CBS 123657 / FGSC 9075 / NRRL 31084 / PH-1) OX=229533 GN=FG00048 PE=3 SV=1 && PF14226:non-haem dioxygenase in morphine synthesis N-terminal|PF03171:2OG-Fe(II) oxygenase superfamily	-
19127520	1368.14	1450.26	1373.62	234.346	204.409	238.267	1397.34	225.674	2.63017	2.46177e-187	3.75912e-186	COCMIDRAFT_89663	NW_006911308.1	44111	46018	-	1749	protein_coding	uncharacterized protein && sp|P39992|YEC3_YEAST Uncharacterized protein YEL023C OS=Saccharomyces cerevisiae (strain ATCC 204508 / S288c) OX=559292 GN=YEL023C PE=4 SV=1 && PF09994:Uncharacterized alpha/beta hydrolase domain (DUF2235)	-
19122157	1265.08	1174.07	1241.76	165.421	136.975	162.313	1226.97	154.903	2.98571	1.09153e-186	1.65808e-185	COCMIDRAFT_3267	NW_006911306.1	92105	94351	+	2247	protein_coding	uncharacterized protein && - && PF06985:Heterokaryon incompatibility protein (HET)	-
19118724	3597.3	3597.18	3550.74	1353.06	1318.12	1193.41	3581.74	1288.2	1.47555	9.49229e-186	1.43257e-184	COCMIDRAFT_105665	NW_006911452.1	45418	47166	-	1464	protein_coding	uncharacterized protein && sp|Q5B3U7|CSN2_EMENI COP9 signalosome complex subunit 2 OS=Emericella nidulans (strain FGSC A4 / ATCC 38163 / CBS 112.46 / NRRL 194 / M139) OX=227321 GN=csnB PE=1 SV=2 && PF01399:PCI domain	-
19121278	2865.8	3014.42	2997.69	1019.04	1058.92	1014.45	2959.3	1030.8	1.5214	2.60259e-184	3.88255e-183	COCMIDRAFT_28292	NW_006911394.1	35125	36927	+	1512	protein_coding	uncharacterized protein && sp|Q9P6P9|PDK_SCHPO [Pyruvate dehydrogenase (acetyl-transferring)] kinase, mitochondrial OS=Schizosaccharomyces pombe (strain 972 / ATCC 24843) OX=284812 GN=pkp1 PE=3 SV=1 && PF02518:Histidine kinase-, DNA gyrase B-, and HSP90-like ATPase|PF10436:Mitochondrial branched-chain alpha-ketoacid dehydrogenase kinase	-
19124417	1023.37	1027.9	1135.52	97.556	85.3458	78.0349	1062.26	86.9789	3.61094	4.06399e-184	6.05493e-183	COCMIDRAFT_4878	NW_006911332.1	5509	6457	-	897	protein_coding	uncharacterized protein && sp|O00058|MTDH_UROFA Probable NADP-dependent mannitol dehydrogenase OS=Uromyces fabae OX=55588 GN=PIG8 PE=2 SV=1 && PF13561:Enoyl-(Acyl carrier protein) reductase	-
19126111	1029.76	954.819	1032.12	67.865	76.9166	78.0349	1005.56	74.2722	3.75869	5.89146e-184	8.76646e-183	COCMIDRAFT_82726	NW_006911283.1	156427	157928	-	1332	protein_coding	uncharacterized protein && sp|Q5ATG5|APDG_EMENI Acyl-CoA dehydrogenase apdG OS=Emericella nidulans (strain FGSC A4 / ATCC 38163 / CBS 112.46 / NRRL 194 / M139) OX=227321 GN=apdG PE=2 SV=1 && PF02771:Acyl-CoA dehydrogenase, N-terminal domain|PF00441:Acyl-CoA dehydrogenase, C-terminal domain|PF02770:Acyl-CoA dehydrogenase, middle domain	-
19120271	1265.08	1349.66	1362.24	219.501	201.248	209.134	1325.66	209.961	2.65846	1.46227e-183	2.16205e-182	COCMIDRAFT_2254	NW_006911294.1	249709	252355	+	2529	protein_coding	glycoside hydrolase family 55 protein && sp|P49426|EXG1_COCCA Glucan 1,3-beta-glucosidase OS=Cochliobolus carbonum OX=5017 GN=EXG1 PE=1 SV=1 && PF12708:Pectate lyase superfamily protein	-
19122594	2170.79	2187.73	2104.07	589.577	629.03	569.135	2154.2	595.914	1.85412	2.28195e-183	3.36545e-182	COCMIDRAFT_34609	NW_006911305.1	76821	79670	-	2637	protein_coding	glycoside hydrolase family 3 protein && sp|A1DMR8|BGLF_NEOFI Probable beta-glucosidase F OS=Neosartorya fischeri (strain ATCC 1020 / DSM 3700 / CBS 544.65 / FGSC A1164 / JCM 1740 / NRRL 181 / WB 181) OX=331117 GN=bglF PE=3 SV=1 && PF14310:Fibronectin type III-like domain|PF01915:Glycosyl hydrolase family 3 C-terminal domain|PF00933:Glycosyl hydrolase family 3 N terminal domain	-
19123522	2657.85	2574.97	2645.75	805.897	886.121	821.968	2626.19	837.995	1.648	3.79071e-183	5.5835e-182	COCMIDRAFT_38684	NW_006911389.1	37497	39472	+	1881	protein_coding	uncharacterized protein && - && PF16969:RNA-binding signal recognition particle 68	-
19120227	4948.12	4990.5	5243.11	2284.08	2255.87	2183.94	5060.58	2241.3	1.17497	9.04774e-182	1.32265e-180	COCMIDRAFT_22328	NW_006911283.1	283547	284746	+	1137	protein_coding	uncharacterized protein && sp|P37274|PHOA_PENCH Phosphate-repressible acid phosphatase OS=Penicillium chrysogenum OX=5076 GN=PHOA PE=1 SV=1 && PF04185:Phosphoesterase family	-
19118518	975.942	966.209	926.817	62.5631	63.2191	62.4279	956.323	62.7367	3.9302	2.89847e-181	4.23185e-180	COCMIDRAFT_104495	NW_006911432.1	25528	27027	+	1500	protein_coding	uncharacterized protein && sp|L0MXJ3|FC9_PHOAM O-acetyltransferase PaAT-1 OS=Phomopsis amygdali OX=1214568 GN=PaAT-1 PE=1 SV=1 && PF01757:Acyltransferase family	-
19127735	1147.42	1111.42	1217.1	127.247	79.0239	115.492	1158.65	107.254	3.43338	4.03846e-177	5.80174e-176	COCMIDRAFT_90684	NW_006911313.1	1639	3686	+	1602	protein_coding	uncharacterized protein && sp|K0E3U9|ECDD_ASPRU Major facilitator-type transporter ecdD OS=Aspergillus rugulosus OX=41736 GN=ecdD PE=3 SV=1 && PF00083:Sugar (and other) transporter	-
19120313	3605.51	3485.19	3351.53	1286.25	1289.67	1355.73	3480.74	1310.55	1.40924	2.37102e-176	3.38539e-175	COCMIDRAFT_22722	NW_006911287.1	238428	241320	+	2823	protein_coding	glycoside hydrolase family 47 protein && sp|P45700|MA1A1_MOUSE Mannosyl-oligosaccharide 1,2-alpha-mannosidase IA OS=Mus musculus OX=10090 GN=Man1a1 PE=1 SV=1 && PF01532:Glycosyl hydrolase family 47	-
19125803	1082.66	983.293	1033.06	97.556	103.258	79.0754	1033.01	93.2964	3.46978	6.03245e-176	8.5817e-175	COCMIDRAFT_81111	NW_006911279.1	290679	292575	-	1842	protein_coding	GMC oxidoreductase && sp|Q5AUN2|XPTC_EMENI Dehydrogenase xptC OS=Emericella nidulans (strain FGSC A4 / ATCC 38163 / CBS 112.46 / NRRL 194 / M139) OX=227321 GN=xptC PE=3 SV=1 && PF00732:GMC oxidoreductase|PF05199:GMC oxidoreductase	-
19124842	977.766	1088.65	987.53	74.2274	73.7556	94.6824	1017.98	80.8885	3.65259	6.53552e-176	9.28601e-175	COCMIDRAFT_6103	NW_006911359.1	49746	50800	+	945	protein_coding	uncharacterized protein && sp|Q56840|HCDR_XANP2 2-(R)-hydroxypropyl-CoM dehydrogenase OS=Xanthobacter autotrophicus (strain ATCC BAA-1158 / Py2) OX=78245 GN=xecD PE=1 SV=3 && PF13561:Enoyl-(Acyl carrier protein) reductase	-
19123733	1535.06	1566.06	1600.35	337.204	358.242	322.544	1567.15	339.33	2.20747	1.64395e-175	2.33013e-174	COCMIDRAFT_39678	NW_006911426.1	31392	32524	-	1020	protein_coding	uncharacterized protein && sp|A7RK30|QORL2_NEMVE Quinone oxidoreductase-like protein 2 homolog OS=Nematostella vectensis OX=45351 GN=v1g238856 PE=3 SV=1 && PF00107:Zinc-binding dehydrogenase	-
19126889	1225.86	1249.05	1302.48	217.38	194.926	189.365	1259.13	200.557	2.65061	6.47206e-174	9.12905e-173	COCMIDRAFT_86586	NW_006911296.1	63341	65321	-	1641	protein_coding	glycoside hydrolase family 17 protein && sp|Q0CEX9|BTGE_ASPTN Probable beta-glucosidase btgE OS=Aspergillus terreus (strain NIH 2624 / FGSC A1156) OX=341663 GN=btgE PE=3 SV=1 && -	-
19128966	6858.05	6808.07	6552.23	3262.82	3390.65	3446.02	6739.45	3366.5	1.00136	2.78977e-173	3.91139e-172	COCMIDRAFT_97006	NW_006911353.1	33913	36379	-	2292	protein_coding	uncharacterized protein && - && -	-
19119924	1146.5	1071.56	1118.44	120.885	115.902	151.908	1112.17	129.565	3.10092	1.24263e-171	1.73181e-170	COCMIDRAFT_1685	NW_006911288.1	271699	279056	-	7290	protein_coding	uncharacterized protein && - && -	-
19118547	4098.96	4260.62	4275.5	1838.72	1815.44	1881.16	4211.69	1845.11	1.19055	1.5611e-171	2.17045e-170	COCMIDRAFT_104621	NW_006911434.1	45173	46230	-	987	protein_coding	uncharacterized protein && sp|Q4WXZ5|RNY1_ASPFU Ribonuclease T2-like OS=Neosartorya fumigata (strain ATCC MYA-4609 / Af293 / CBS 101355 / FGSC A1100) OX=330879 GN=rny1 PE=3 SV=2 && PF00445:Ribonuclease T2 family	-
19124891	1563.33	1643.88	1404.93	282.064	259.198	230.983	1537.38	257.415	2.57882	3.31936e-170	4.58221e-169	COCMIDRAFT_6243	NW_006911362.1	86011	87342	+	1119	protein_coding	uncharacterized protein && sp|Q5ZHT1|ACD11_CHICK Acyl-CoA dehydrogenase family member 11 OS=Gallus gallus OX=9031 GN=ACAD11 PE=2 SV=1 && PF01636:Phosphotransferase enzyme family	-
19128566	2243.75	2147.87	2180.91	608.664	638.513	683.586	2190.85	643.588	1.76711	1.5405e-169	2.12156e-168	COCMIDRAFT_95030	NW_006911338.1	69682	72944	-	3018	protein_coding	uncharacterized protein && sp|Q1MTM9|YFN1_SCHPO Uncharacterized transcriptional regulatory protein C1327.01c OS=Schizosaccharomyces pombe (strain 972 / ATCC 24843) OX=284812 GN=SPAC1327.01c PE=1 SV=2 && PF04082:Fungal specific transcription factor domain|PF00172:Fungal Zn(2)-Cys(6) binuclear cluster domain	-
19119412	3254.36	3241.26	3265.21	1274.59	1313.9	1211.1	3253.61	1266.53	1.36128	2.15438e-169	2.95998e-168	COCMIDRAFT_109333	NW_006911541.1	6778	8785	+	1902	protein_coding	glycoside hydrolase family 76 protein && sp|Q6FLP9|DCW1_CANGA Mannan endo-1,6-alpha-mannosidase DCW1 OS=Candida glabrata (strain ATCC 2001 / CBS 138 / JCM 3761 / NBRC 0622 / NRRL Y-65) OX=284593 GN=DCW1 PE=3 SV=1 && PF03663:Glycosyl hydrolase family 76	-
19117784	5219.92	5371.1	5300.98	2632.95	2564.59	2618.85	5297.33	2605.46	1.02367	8.48818e-169	1.16348e-167	COCMIDRAFT_101007	NW_006911389.1	41121	42160	+	837	protein_coding	uncharacterized protein && sp|Q9HEV5|ASD4_NEUCR GATA type zinc finger protein asd-4 OS=Neurospora crassa (strain ATCC 24698 / 74-OR23-1A / CBS 708.71 / DSM 1257 / FGSC 987) OX=367110 GN=asd-4 PE=1 SV=1 && PF00320:GATA zinc finger	zf-GATA
19127842	7010.37	6929.56	6867.18	3553.37	3328.49	3207.76	6935.7	3363.2	1.04436	1.81976e-168	2.47977e-167	COCMIDRAFT_91240	NW_006911316.1	145324	146750	-	1146	protein_coding	uncharacterized protein && sp|P48009|SPN4_SCHPO Septin homolog spn4 OS=Schizosaccharomyces pombe (strain 972 / ATCC 24843) OX=284812 GN=spn4 PE=1 SV=1 && PF00735:Septin	-
19126838	3445.9	3426.34	3379.04	1386.99	1444.56	1419.19	3417.09	1416.91	1.27002	4.40299e-166	5.93741e-165	COCMIDRAFT_86343	NW_006911296.1	150639	153699	+	2901	protein_coding	uncharacterized protein && sp|Q5AQL1|SYA_EMENI Alanine--tRNA ligase OS=Emericella nidulans (strain FGSC A4 / ATCC 38163 / CBS 112.46 / NRRL 194 / M139) OX=227321 GN=ala1 PE=3 SV=2 && PF07973:Threonyl and Alanyl tRNA synthetase second additional domain|PF01411:tRNA synthetases class II (A)|PF02272:DHHA1 domain	-
19123901	3291.75	3182.41	3383.78	1240.66	1283.35	1322.43	3285.98	1282.15	1.35766	1.18305e-162	1.56811e-161	COCMIDRAFT_40576	NW_006911472.1	19507	20192	-	579	protein_coding	uncharacterized protein && sp|O60045|SSP1_NEUCR Peptidyl-prolyl cis-trans isomerase ssp-1 OS=Neurospora crassa (strain ATCC 24698 / 74-OR23-1A / CBS 708.71 / DSM 1257 / FGSC 987) OX=367110 GN=ssp-1 PE=1 SV=3 && PF00397:WW domain|PF00639:PPIC-type PPIASE domain	-
19127165	1584.31	1432.23	1525.41	317.057	330.847	287.168	1513.98	311.691	2.28059	1.2064e-162	1.59724e-161	COCMIDRAFT_8795	NW_006911457.1	45649	47922	+	2214	protein_coding	uncharacterized protein && sp|P53134|YGL4_YEAST Putative oligopeptide transporter YGL114W OS=Saccharomyces cerevisiae (strain ATCC 204508 / S288c) OX=559292 GN=YGL114W PE=1 SV=1 && PF03169:OPT oligopeptide transporter protein	-
19128607	2178.08	2257.97	2144.87	492.021	629.03	533.759	2193.64	551.603	1.99155	4.36724e-160	5.67887e-159	COCMIDRAFT_95216	NW_006911340.1	127236	128932	-	1500	protein_coding	uncharacterized protein && sp|P42041|ALDH_ALTAL Aldehyde dehydrogenase OS=Alternaria alternata OX=5599 GN=ALTA10 PE=1 SV=2 && PF00171:Aldehyde dehydrogenase family	-
19117774	4017.78	4254.93	4151.23	1723.14	1605.77	1789.6	4141.31	1706.17	1.27915	4.83997e-160	6.28657e-159	COCMIDRAFT_100960	NW_006911388.1	4662	6255	-	1461	protein_coding	uncharacterized protein && sp|P52893|ALAM_YEAST Probable alanine aminotransferase, mitochondrial OS=Saccharomyces cerevisiae (strain ATCC 204508 / S288c) OX=559292 GN=ALT1 PE=1 SV=1 && PF00155:Aminotransferase class I and II	-
19120092	4169.19	4087.88	3797.39	1669.06	1605.77	1560.7	4018.15	1611.84	1.31803	1.2252e-159	1.58785e-158	COCMIDRAFT_21628	NW_006911278.1	162593	166221	+	3519	protein_coding	uncharacterized protein && sp|O94313|CARB_SCHPO Carbamoyl-phosphate synthase arginine-specific large chain OS=Schizosaccharomyces pombe (strain 972 / ATCC 24843) OX=284812 GN=arg4 PE=3 SV=1 && PF02787:Carbamoyl-phosphate synthetase large chain, oligomerisation domain|PF02786:Carbamoyl-phosphate synthase L chain, ATP binding domain	-
19119589	2485.46	2688.87	2524.32	867.4	781.81	754.337	2566.22	801.182	1.67959	1.08098e-158	1.39939e-157	COCMIDRAFT_110386	NW_006911595.1	12089	13237	+	1017	protein_coding	uncharacterized protein && sp|Q75A82|ANT1_ASHGO Peroxisomal adenine nucleotide transporter 1 OS=Ashbya gossypii (strain ATCC 10895 / CBS 109.51 / FGSC 9923 / NRRL Y-1056) OX=284811 GN=ANT1 PE=3 SV=1 && PF00153:Mitochondrial carrier protein	-
19124761	3769.69	3806.94	3776.52	1582.1	1712.18	1606.48	3784.38	1633.59	1.212	5.28802e-157	6.8229e-156	COCMIDRAFT_5865	NW_006911353.1	123430	124896	-	1329	protein_coding	glycoside hydrolase family 16 protein && sp|D4ALQ5|CRH11_ARTBC Probable extracellular glycosidase ARB_05253 OS=Arthroderma benhamiae (strain ATCC MYA-4681 / CBS 112371) OX=663331 GN=ARB_05253 PE=1 SV=2 && PF00722:Glycosyl hydrolases family 16	-
19122369	1991.1	2037.77	1955.14	583.215	568.972	629.482	1994.67	593.89	1.74768	2.97054e-156	3.82007e-155	COCMIDRAFT_33638	NW_006911294.1	163468	165981	-	2382	protein_coding	uncharacterized protein && - && -	-
19118269	1651.8	1769.17	1754.98	414.613	310.827	355.839	1725.32	360.426	2.25922	1.78626e-155	2.28701e-154	COCMIDRAFT_103316	NW_006911417.1	15598	17544	+	1743	protein_coding	uncharacterized protein && - && PF15456:Up-regulated During Septation	-
19124640	68560.4	71708.3	71214.1	25925.5	26026.3	23213.8	70494.3	25055.2	1.4924	1.32805e-153	1.69105e-152	COCMIDRAFT_55120	NW_006911289.1	209233	209415	+	183	protein_coding	uncharacterized protein && - && -	-
19119644	4086.19	3784.16	3995.65	1653.15	1699.54	1733.42	3955.33	1695.37	1.22224	3.42571e-153	4.34308e-152	COCMIDRAFT_1107	NW_006911283.1	58211	63647	+	5184	protein_coding	uncharacterized protein && sp|Q9QXL1|KI21B_MOUSE Kinesin-like protein KIF21B OS=Mus musculus OX=10090 GN=Kif21b PE=1 SV=2 && PF00225:Kinesin motor domain	-
19125908	2105.12	2022.58	2094.59	686.073	662.747	654.453	2074.1	667.758	1.63524	5.04444e-153	6.37448e-152	COCMIDRAFT_81626	NW_006911280.1	302038	305181	+	2952	protein_coding	uncharacterized protein && sp|O14343|KLP5_SCHPO Kinesin-like protein 5 OS=Schizosaccharomyces pombe (strain 972 / ATCC 24843) OX=284812 GN=klp5 PE=1 SV=1 && PF00225:Kinesin motor domain	-
19121603	1673.7	1638.19	1687.62	435.821	465.714	410.984	1666.5	437.506	1.92964	5.56077e-153	7.01934e-152	COCMIDRAFT_30000	NW_006911474.1	2331	5549	-	3159	protein_coding	glycoside hydrolase family 16 protein && - && PF00722:Glycosyl hydrolases family 16	-
19118091	3274.42	3004.93	3346.79	989.345	1134.78	959.309	3208.71	1027.81	1.64256	9.01636e-152	1.12835e-150	COCMIDRAFT_10249	NW_006911633.1	3491	4030	-	540	protein_coding	uncharacterized protein && - && -	-
19127199	2714.4	2740.12	2742.51	1010.55	1077.89	1075.84	2732.34	1054.76	1.37309	6.10064e-150	7.59387e-149	COCMIDRAFT_8810	NW_006911458.1	32196	33397	+	1074	protein_coding	uncharacterized protein && sp|O14104|LYS12_SCHPO Homoisocitrate dehydrogenase OS=Schizosaccharomyces pombe (strain 972 / ATCC 24843) OX=284812 GN=lys12 PE=1 SV=1 && PF00180:Isocitrate/isopropylmalate dehydrogenase	-
19117834	4762.05	4770.3	4713.77	2407.09	2312.77	2260.93	4748.71	2326.93	1.02922	5.38898e-149	6.67947e-148	COCMIDRAFT_101236	NW_006911392.1	85089	88781	-	3039	protein_coding	uncharacterized protein && sp|Q92359|YDHE_SCHPO Pumilio domain-containing protein C6G9.14 OS=Schizosaccharomyces pombe (strain 972 / ATCC 24843) OX=284812 GN=SPAC6G9.14 PE=4 SV=1 && PF00806:Pumilio-family RNA binding repeat	-
19117965	2189.03	2244.68	2211.27	791.052	751.254	758.499	2214.99	766.935	1.53015	8.84012e-149	1.09454e-147	COCMIDRAFT_10190	NW_006911610.1	5764	8882	+	2970	protein_coding	uncharacterized protein && sp|Q7SAP1|MCD4_NEUCR GPI ethanolamine phosphate transferase 1 OS=Neurospora crassa (strain ATCC 24698 / 74-OR23-1A / CBS 708.71 / DSM 1257 / FGSC 987) OX=367110 GN=mcd-4 PE=3 SV=1 && PF04987:Phosphatidylinositolglycan class N (PIG-N)|PF01663:Type I phosphodiesterase / nucleotide pyrophosphatase	-
19121651	3427.65	3383.63	3309.79	1462.28	1490.92	1442.09	3373.69	1465.09	1.20343	1.19852e-148	1.4808e-147	COCMIDRAFT_30265	NW_006911492.1	29288	30138	-	474	protein_coding	uncharacterized protein && sp|Q09896|MPC2_SCHPO Probable mitochondrial pyruvate carrier 2 OS=Schizosaccharomyces pombe (strain 972 / ATCC 24843) OX=284812 GN=mpc2 PE=3 SV=1 && PF03650:Mitochondrial pyruvate carriers	-
19126512	2715.31	2797.07	2899.98	1090.08	1038.9	1090.41	2804.12	1073.13	1.38559	1.19306e-147	1.46938e-146	COCMIDRAFT_84701	NW_006911290.1	42964	44130	+	1098	protein_coding	uncharacterized protein && sp|O74919|RNC1_SCHPO RNA-binding protein rnc1 OS=Schizosaccharomyces pombe (strain 972 / ATCC 24843) OX=284812 GN=rnc1 PE=1 SV=1 && PF00013:KH domain	-
19128140	1395.51	1353.45	1373.62	191.931	223.374	279.885	1374.19	231.73	2.56721	2.58186e-147	3.17312e-146	COCMIDRAFT_92781	NW_006911324.1	26976	28326	-	1302	protein_coding	uncharacterized protein && sp|W6QL41|MPAH_PENRF Type I acyl-CoA thioesterase mpaH OS=Penicillium roqueforti (strain FM164) OX=1365484 GN=mpaH PE=3 SV=1 && PF12697:Alpha/beta hydrolase family	-
19119136	2853.03	2860.66	2945.51	1120.83	1192.73	1142.43	2886.4	1152	1.32508	3.52949e-147	4.3332e-146	COCMIDRAFT_107868	NW_006911497.1	16802	18038	-	1077	protein_coding	uncharacterized protein && - && -	-
19124599	3978.56	4011.95	4036.45	1699.81	1777.51	1548.21	4008.99	1675.18	1.25907	4.141e-147	5.07861e-146	COCMIDRAFT_53827	NW_006911376.1	33549	34928	-	1380	protein_coding	uncharacterized protein && - && -	-
19127194	4441.91	4515.93	4261.27	2121.84	2052.51	2059.08	4406.37	2077.81	1.0846	1.24998e-146	1.52658e-145	COCMIDRAFT_88060	NW_006911302.1	107358	111284	+	3825	protein_coding	uncharacterized protein && sp|Q9Y7U6|RGF1_SCHPO Rho1 guanine nucleotide exchange factor 1 OS=Schizosaccharomyces pombe (strain 972 / ATCC 24843) OX=284812 GN=rgf1 PE=1 SV=1 && PF00780:CNH domain|PF00610:Domain found in Dishevelled, Egl-10, and Pleckstrin (DEP)|PF00621:RhoGEF domain|PF15405:Pleckstrin homology domain	-
19127133	815.413	908.312	868.002	26.5098	17.9121	20.8093	863.909	21.7437	5.31287	1.81315e-146	2.20973e-145	COCMIDRAFT_87809	NW_006911301.1	102494	104365	+	1518	protein_coding	uncharacterized protein && sp|A0A084R1M6|ATR2_STAC4 Cytochrome P450 monooxygenase ATR2 OS=Stachybotrys chlorohalonata (strain IBT 40285) OX=1283841 GN=ATR2 PE=3 SV=1 && PF00067:Cytochrome P450	-
19120792	2648.73	2666.09	2693.18	828.165	944.072	975.957	2669.33	916.065	1.54267	3.7473e-146	4.55739e-145	COCMIDRAFT_25604	NW_006911325.1	136895	141373	-	4422	protein_coding	uncharacterized protein && sp|P41004|SMC4_SCHPO Structural maintenance of chromosomes protein 4 OS=Schizosaccharomyces pombe (strain 972 / ATCC 24843) OX=284812 GN=cut3 PE=1 SV=2 && PF02463:RecF/RecN/SMC N terminal domain|PF06470:SMC proteins Flexible Hinge Domain	-
19120465	1850.64	1932.42	1828.02	577.913	555.275	582.661	1870.36	571.949	1.70928	4.50404e-146	5.47201e-145	COCMIDRAFT_23589	NW_006911297.1	60570	62213	+	1581	protein_coding	uncharacterized protein && sp|P32264|PROB_YEAST Glutamate 5-kinase OS=Saccharomyces cerevisiae (strain ATCC 204508 / S288c) OX=559292 GN=PRO1 PE=1 SV=2 && PF00696:Amino acid kinase family|PF01472:PUA domain	-
19117925	3173.18	3077.06	3066.94	1273.53	1333.92	1257.92	3105.73	1288.46	1.26941	6.69453e-146	8.12479e-145	COCMIDRAFT_101749	NW_006911397.1	69813	72915	-	2859	protein_coding	uncharacterized protein && sp|Q9USZ2|YNR7_SCHPO Uncharacterized protein C11G11.07 OS=Schizosaccharomyces pombe (strain 972 / ATCC 24843) OX=284812 GN=SPBC11G11.07 PE=4 SV=2 && PF08389:Exportin 1-like protein	-
19123872	3280.81	3191.91	3047.97	1315.95	1305.47	1266.25	3173.56	1295.89	1.29235	6.92224e-145	8.36629e-144	COCMIDRAFT_40418	NW_006911462.1	32001	35606	+	3399	protein_coding	uncharacterized protein && - && -	-
19117653	5166.11	5140.46	4952.83	2544.94	2321.2	2417	5086.47	2427.71	1.06717	1.10419e-144	1.33177e-143	COCMIDRAFT_100322	NW_006911381.1	10916	12434	-	1353	protein_coding	uncharacterized protein && sp|G4NEB8|MST7_MAGO7 Mitogen-activated protein kinase kinae MST7 OS=Magnaporthe oryzae (strain 70-15 / ATCC MYA-4617 / FGSC 8958) OX=242507 GN=MST7 PE=1 SV=1 && PF00069:Protein kinase domain	-
19117599	2448.98	2273.15	2178.07	678.65	533.148	585.782	2300.07	599.193	1.94092	1.38901e-144	1.67357e-143	COCMIDRAFT_100081	NW_006911379.1	44832	47811	+	2628	protein_coding	uncharacterized protein && sp|Q1MTM9|YFN1_SCHPO Uncharacterized transcriptional regulatory protein C1327.01c OS=Schizosaccharomyces pombe (strain 972 / ATCC 24843) OX=284812 GN=SPAC1327.01c PE=1 SV=2 && PF00172:Fungal Zn(2)-Cys(6) binuclear cluster domain|PF04082:Fungal specific transcription factor domain	-
19124835	1669.13	1559.41	1536.79	430.519	408.817	397.458	1588.45	412.265	1.94632	5.02708e-144	6.0382e-143	COCMIDRAFT_6096	NW_006911359.1	29686	30396	+	711	protein_coding	uncharacterized protein && - && -	-
19127642	2296.66	2197.22	2197.99	799.535	732.288	753.297	2230.62	761.707	1.55034	5.09615e-144	6.11486e-143	COCMIDRAFT_9024	NW_006911471.1	24275	25910	-	1584	protein_coding	uncharacterized protein && sp|Q5AT15|SST_EMENI Serine O-succinyltransferase OS=Emericella nidulans (strain FGSC A4 / ATCC 38163 / CBS 112.46 / NRRL 194 / M139) OX=227321 GN=cysA PE=1 SV=1 && PF00561:alpha/beta hydrolase fold	-
19126598	1151.06	1117.12	1050.14	134.67	186.496	136.301	1106.11	152.489	2.85899	9.06043e-144	1.08492e-142	COCMIDRAFT_85092	NW_006911291.1	35608	37377	+	1563	protein_coding	uncharacterized protein && sp|B0XQS8|QUTD_ASPFC Probable quinate permease OS=Neosartorya fumigata (strain CEA10 / CBS 144.89 / FGSC A1163) OX=451804 GN=qutD PE=3 SV=1 && PF00083:Sugar (and other) transporter	-
19119482	852.809	845.67	871.797	89.0728	49.5216	70.7517	856.759	69.782	3.61848	1.60461e-143	1.91943e-142	COCMIDRAFT_109681	NW_006911557.1	2263	4335	+	1767	protein_coding	uncharacterized protein && - && PF00172:Fungal Zn(2)-Cys(6) binuclear cluster domain	-
19122227	3433.13	3356.1	3380.94	1424.11	1537.28	1449.37	3390.06	1470.25	1.20529	3.43979e-142	4.08949e-141	COCMIDRAFT_33016	NW_006911288.1	110954	114072	+	3027	protein_coding	uncharacterized protein && sp|P29458|MCM4_SCHPO DNA replication licensing factor mcm4 OS=Schizosaccharomyces pombe (strain 972 / ATCC 24843) OX=284812 GN=mcm4 PE=1 SV=2 && PF14551:MCM N-terminal domain|PF17207:MCM OB domain|PF17855:MCM AAA-lid domain|PF00493:MCM P-loop domain	-
19126640	1472.12	1374.33	1464.69	348.869	291.862	338.151	1437.05	326.294	2.13894	5.79382e-142	6.86713e-141	COCMIDRAFT_85308	NW_006911292.1	181163	183109	-	1872	protein_coding	uncharacterized protein && sp|O69787|BETC_RHIME Choline-sulfatase OS=Rhizobium meliloti (strain 1021) OX=266834 GN=betC PE=1 SV=2 && PF12411:Choline sulfatase enzyme C terminal|PF00884:Sulfatase	-
19119100	8455.13	8120.71	8061.51	4308.37	3836.35	3816.43	8212.45	3987.05	1.04265	1.26567e-141	1.49708e-140	COCMIDRAFT_107704	NW_006911493.1	33723	38975	+	5022	protein_coding	uncharacterized protein && - && -	-
19117912	4366.2	4288.14	4321.04	2118.66	2184.22	2140.24	4325.13	2147.71	1.00998	5.18118e-141	6.1161e-140	COCMIDRAFT_101694	NW_006911397.1	59805	61730	-	1926	protein_coding	glycoside hydrolase family 47 protein && sp|Q9UKM7|MA1B1_HUMAN Endoplasmic reticulum mannosyl-oligosaccharide 1,2-alpha-mannosidase OS=Homo sapiens OX=9606 GN=MAN1B1 PE=1 SV=2 && PF01532:Glycosyl hydrolase family 47	-
19129377	2249.23	2089.02	2149.61	708.341	718.591	757.459	2162.62	728.13	1.57051	1.9951e-140	2.3456e-139	COCMIDRAFT_990	NW_006911282.1	45610	48169	+	2508	protein_coding	uncharacterized protein && - && PF12709:Fungal Transforming acidic coiled-coil (TACC) proteins	-
19124719	3610.07	3637.05	3509	1614.98	1441.4	1534.69	3585.37	1530.35	1.22834	6.22679e-139	7.23313e-138	COCMIDRAFT_5734	NW_006911351.1	2353	5363	+	2643	protein_coding	uncharacterized protein && sp|P34110|VPS35_YEAST Vacuolar protein sorting-associated protein 35 OS=Saccharomyces cerevisiae (strain ATCC 204508 / S288c) OX=559292 GN=VPS35 PE=1 SV=2 && PF03635:Vacuolar protein sorting-associated protein 35	-
19120330	2122.45	2097.57	2056.64	615.027	685.928	553.528	2092.22	618.161	1.75927	2.02774e-138	2.35076e-137	COCMIDRAFT_2283	NW_006911295.1	50195	53736	+	3084	protein_coding	uncharacterized protein && sp|P36126|SPO14_YEAST Phospholipase D1 OS=Saccharomyces cerevisiae (strain ATCC 204508 / S288c) OX=559292 GN=SPO14 PE=1 SV=3 && PF13091:PLD-like domain	-
19126538	1703.79	1731.2	1667.7	379.62	482.573	396.417	1700.9	419.537	2.01945	4.03722e-138	4.67107e-137	COCMIDRAFT_84811	NW_006911290.1	164912	168005	-	2610	protein_coding	glycoside hydrolase family 3 protein && sp|D0VKF5|BGLA_ASPTE Probable beta-glucosidase A OS=Aspergillus terreus OX=33178 GN=bglA PE=2 SV=1 && PF00933:Glycosyl hydrolase family 3 N terminal domain|PF01915:Glycosyl hydrolase family 3 C-terminal domain|PF14310:Fibronectin type III-like domain	-
19124289	3275.33	3379.83	3223.47	1440.01	1370.8	1294.34	3292.88	1368.38	1.26704	8.15487e-138	9.42583e-137	COCMIDRAFT_4569	NW_006911326.1	3025	4175	+	1050	protein_coding	uncharacterized protein && sp|P78790|ETFA_SCHPO Probable electron transfer flavoprotein subunit alpha, mitochondrial OS=Schizosaccharomyces pombe (strain 972 / ATCC 24843) OX=284812 GN=SPAC27D7.06 PE=2 SV=3 && PF00766:Electron transfer flavoprotein FAD-binding domain|PF01012:Electron transfer flavoprotein domain	-
19119302	1181.16	1185.46	1213.31	256.615	204.409	243.469	1193.31	234.831	2.34527	3.15425e-137	3.62786e-136	COCMIDRAFT_108750	NW_006911521.1	4864	5814	+	846	protein_coding	uncharacterized protein && sp|Q4WF54|SIDH_ASPFU Mevalonyl-coenzyme A hydratase sidH OS=Neosartorya fumigata (strain ATCC MYA-4609 / Af293 / CBS 101355 / FGSC A1100) OX=330879 GN=sidH PE=2 SV=1 && PF00378:Enoyl-CoA hydratase/isomerase	-
19128969	2269.29	2224.75	2170.48	747.576	737.556	820.927	2221.51	768.686	1.53094	1.21467e-136	1.39019e-135	COCMIDRAFT_97017	NW_006911353.1	109072	110598	+	1476	protein_coding	uncharacterized protein && sp|P80581|HXK_EMENI Hexokinase OS=Emericella nidulans (strain FGSC A4 / ATCC 38163 / CBS 112.46 / NRRL 194 / M139) OX=227321 GN=hxkA PE=1 SV=2 && PF00349:Hexokinase|PF03727:Hexokinase	-
19128646	997.832	922.549	910.691	143.153	123.277	142.544	943.691	136.325	2.79138	1.45365e-136	1.66207e-135	COCMIDRAFT_95373	NW_006911341.1	73389	74742	-	1098	protein_coding	uncharacterized protein && sp|Q9Y897|LEU3_ZYMTR 3-isopropylmalate dehydrogenase OS=Zymoseptoria tritici OX=1047171 GN=LEUC PE=3 SV=1 && PF00180:Isocitrate/isopropylmalate dehydrogenase	-
19124079	3178.65	3139.7	3183.62	1418.8	1421.38	1424.4	3167.33	1421.53	1.15583	1.8792e-136	2.14442e-135	COCMIDRAFT_4156	NW_006911318.1	171039	173382	+	2244	protein_coding	uncharacterized protein && sp|Q64521|GPDM_MOUSE Glycerol-3-phosphate dehydrogenase, mitochondrial OS=Mus musculus OX=10090 GN=Gpd2 PE=1 SV=2 && PF01266:FAD dependent oxidoreductase|PF16901:C-terminal domain of alpha-glycerophosphate oxidase	-
19120141	2402.46	2310.17	2166.68	730.609	734.396	809.482	2293.1	758.162	1.59666	6.39747e-135	7.22257e-134	COCMIDRAFT_21935	NW_006911280.1	226322	229229	+	2718	protein_coding	uncharacterized protein && sp|P28349|NIT4_NEUCR Nitrogen assimilation transcription factor nit-4 OS=Neurospora crassa (strain ATCC 24698 / 74-OR23-1A / CBS 708.71 / DSM 1257 / FGSC 987) OX=367110 GN=nit-4 PE=4 SV=2 && PF00172:Fungal Zn(2)-Cys(6) binuclear cluster domain|PF04082:Fungal specific transcription factor domain	-
19125500	1466.65	1362.94	1406.83	369.016	305.559	332.949	1412.14	335.841	2.07233	1.0897e-133	1.22313e-132	COCMIDRAFT_79558	NW_006911276.1	584081	586339	+	2142	protein_coding	uncharacterized protein && sp|K0E2F6|ECDB_ASPRU Putative transcription factor ecdB OS=Aspergillus rugulosus OX=41736 GN=ecdB PE=3 SV=1 && PF00172:Fungal Zn(2)-Cys(6) binuclear cluster domain	-
19117614	2443.5	2295.93	2189.45	809.078	810.258	763.702	2309.63	794.346	1.54012	4.23039e-133	4.72563e-132	COCMIDRAFT_100128	NW_006911379.1	29236	31013	-	1494	protein_coding	uncharacterized protein && sp|Q9US44|YIZG_SCHPO Uncharacterized transporter C1002.16c OS=Schizosaccharomyces pombe (strain 972 / ATCC 24843) OX=284812 GN=SPAC1002.16c PE=3 SV=1 && PF07690:Major Facilitator Superfamily	-
19128549	759.776	708.047	861.362	49.8384	35.8242	57.2256	776.395	47.6294	4.02602	4.60517e-133	5.13936e-132	COCMIDRAFT_94941	NW_006911338.1	108867	110018	-	1152	protein_coding	uncharacterized protein && - && -	-
19127495	3181.39	3053.33	3036.58	1366.84	1264.38	1296.42	3090.44	1309.22	1.23929	7.15415e-133	7.96113e-132	COCMIDRAFT_89521	NW_006911308.1	5969	7651	+	1542	protein_coding	uncharacterized protein && sp|Q04635|ESC1_SCHPO Protein esc1 OS=Schizosaccharomyces pombe (strain 972 / ATCC 24843) OX=284812 GN=esc1 PE=2 SV=1 && PF00010:Helix-loop-helix DNA-binding domain	bHLH
19119469	1117.32	1078.21	1067.22	224.803	222.321	223.7	1087.58	223.608	2.28219	1.72761e-132	1.91516e-131	COCMIDRAFT_109623	NW_006911555.1	18280	20348	+	2019	protein_coding	uncharacterized protein && - && PF14604:Variant SH3 domain	-
19118054	2720.78	2731.58	2744.4	1009.49	1117.92	959.309	2732.26	1028.91	1.4091	4.42183e-132	4.89257e-131	COCMIDRAFT_102295	NW_006911404.1	70002	72124	-	1965	protein_coding	uncharacterized protein && sp|E3S7K9|AMPP1_PYRTT Probable Xaa-Pro aminopeptidase P OS=Pyrenophora teres f. teres (strain 0-1) OX=861557 GN=ampp PE=3 SV=1 && PF00557:Metallopeptidase family M24|PF16189:Creatinase/Prolidase N-terminal domain|PF16188:C-terminal region of peptidase_M24|PF01321:Creatinase/Prolidase N-terminal domain	-
19126934	4605.17	4303.33	4563.89	2227.88	2118.89	2138.16	4490.8	2161.64	1.05498	5.37729e-132	5.9428e-131	COCMIDRAFT_86790	NW_006911297.1	182376	184275	-	1704	protein_coding	uncharacterized protein && - && PF00638:RanBP1 domain	-
19124669	4191.08	4160.96	4082.93	2077.31	1968.22	1910.29	4144.99	1985.27	1.0622	7.97928e-132	8.80365e-131	COCMIDRAFT_5610	NW_006911348.1	9960	11698	+	1551	protein_coding	uncharacterized protein && sp|P78813|YCTB_SCHPO ENTH domain-containing protein C794.11c OS=Schizosaccharomyces pombe (strain 972 / ATCC 24843) OX=284812 GN=SPCC794.11c PE=1 SV=2 && PF01417:ENTH domain	-
19118080	3414.89	3568.71	3608.61	1641.49	1618.41	1570.06	3530.74	1609.99	1.13288	1.06036e-131	1.1677e-130	COCMIDRAFT_102447	NW_006911405.1	45959	47749	+	1791	protein_coding	uncharacterized protein && - && -	-
19118532	860.106	986.14	934.406	141.032	109.58	121.734	926.884	124.115	2.90082	2.3745e-131	2.60256e-130	COCMIDRAFT_104548	NW_006911433.1	24473	26334	-	1626	protein_coding	uncharacterized protein && sp|N1PA11|MAL11_YEASC General alpha-glucoside permease OS=Saccharomyces cerevisiae (strain CEN.PK113-7D) OX=889517 GN=MAL11 PE=3 SV=1 && PF00083:Sugar (and other) transporter	-
19120578	3313.64	3005.88	2920.85	1054.03	1063.13	1183.01	3080.12	1100.06	1.48541	2.86128e-131	3.13022e-130	COCMIDRAFT_24363	NW_006911306.1	147405	149129	+	1575	protein_coding	uncharacterized protein && sp|D4B1P2|A2372_ARTBC Uncharacterized FAD-linked oxidoreductase ARB_02372 OS=Arthroderma benhamiae (strain ATCC MYA-4681 / CBS 112371) OX=663331 GN=ARB_02372 PE=1 SV=1 && PF01565:FAD binding domain	-
19121771	5763.53	6148.43	5853.08	2962.73	2878.58	2625.09	5921.68	2822.13	1.0693	1.43025e-130	1.56028e-129	COCMIDRAFT_30929	NW_006911560.1	5363	6277	-	795	protein_coding	uncharacterized protein && - && PF04117:Mpv17 / PMP22 family	-
19125426	1885.3	1957.09	1860.28	577.913	635.352	534.799	1900.89	582.688	1.70605	1.7738e-130	1.93326e-129	COCMIDRAFT_7891	NW_006911415.1	57262	61119	-	3753	protein_coding	uncharacterized protein && sp|O94679|CND1_SCHPO Condensin complex subunit 1 OS=Schizosaccharomyces pombe (strain 972 / ATCC 24843) OX=284812 GN=cnd1 PE=1 SV=1 && PF12717:non-SMC mitotic condensation complex subunit 1|PF12922:non-SMC mitotic condensation complex subunit 1, N-term	-
19126583	1162.01	1160.78	1162.08	259.796	280.271	261.157	1161.62	267.075	2.12086	8.57719e-129	9.27882e-128	COCMIDRAFT_85013	NW_006911291.1	146895	151589	+	4185	protein_coding	uncharacterized protein && sp|Q10199|IMP2_SCHPO Septation protein imp2 OS=Schizosaccharomyces pombe (strain 972 / ATCC 24843) OX=284812 GN=imp2 PE=1 SV=1 && PF00018:SH3 domain|PF00611:Fes/CIP4, and EFC/F-BAR homology domain	-
19120498	1325.27	1305.05	1322.4	281.004	282.379	344.394	1317.57	302.592	2.12193	1.26357e-128	1.36439e-127	COCMIDRAFT_23820	NW_006911299.1	199922	202001	-	1809	protein_coding	uncharacterized protein && sp|P38675|MET7_NEUCR Cystathionine gamma-synthase OS=Neurospora crassa (strain ATCC 24698 / 74-OR23-1A / CBS 708.71 / DSM 1257 / FGSC 987) OX=367110 GN=met-7 PE=3 SV=3 && PF01053:Cys/Met metabolism PLP-dependent enzyme	-
19128783	1092.69	1113.32	1154.49	226.924	254.984	237.226	1120.17	239.711	2.2242	2.96541e-128	3.19316e-127	COCMIDRAFT_96084	NW_006911346.1	25108	26267	-	993	protein_coding	uncharacterized protein && sp|Q00319|PM47B_CANBO Peroxisomal membrane protein PMP47B OS=Candida boidinii OX=5477 GN=PMP47B PE=2 SV=1 && PF00153:Mitochondrial carrier protein	-
19128982	767.072	767.842	797.803	69.9858	86.3995	97.8038	777.572	84.7297	3.197	5.2491e-128	5.63661e-127	COCMIDRAFT_97081	NW_006911353.1	84117	86009	+	1734	protein_coding	uncharacterized protein && sp|A2QK68|KTND_ASPNC FAD-binding monooxygenase ktnD OS=Aspergillus niger (strain CBS 513.88 / FGSC A1513) OX=425011 GN=ktnD PE=3 SV=1 && PF00743:Flavin-binding monooxygenase-like	-
19124536	3957.58	3911.34	3770.83	1876.89	1722.72	1826.02	3879.92	1808.54	1.10128	1.85669e-127	1.98279e-126	COCMIDRAFT_5229	NW_006911339.1	93705	97507	+	3645	protein_coding	uncharacterized protein && - && -	-
19118774	3763.31	3784.16	3711.06	1832.36	1663.72	1678.27	3752.84	1724.78	1.1217	2.45429e-127	2.61618e-126	COCMIDRAFT_105949	NW_006911457.1	18388	20080	-	1557	protein_coding	uncharacterized protein && sp|C7GPC1|BLH1_YEAS2 Cysteine proteinase 1, mitochondrial OS=Saccharomyces cerevisiae (strain JAY291) OX=574961 GN=LAP3 PE=3 SV=2 && PF03051:Peptidase C1-like family	-
19124470	739.709	683.37	667.84	48.778	28.4486	45.7805	696.973	41.0024	4.0874	4.67747e-127	4.96784e-126	COCMIDRAFT_5024	NW_006911335.1	30222	31565	-	1344	protein_coding	uncharacterized protein && - && -	-
19124587	879.26	970.005	894.564	135.73	84.2922	106.127	914.61	108.717	3.07302	9.13987e-127	9.67199e-126	COCMIDRAFT_535	NW_006911278.1	390502	392370	-	1869	protein_coding	uncharacterized protein && sp|G2QDQ9|VAO15_MYCTT VAO-type flavoprotein oxidase VAO615 OS=Myceliophthora thermophila (strain ATCC 42464 / BCRC 31852 / DSM 1799) OX=573729 GN=MYCTH_2305637 PE=1 SV=1 && PF08031:Berberine and berberine like|PF01565:FAD binding domain	-
19127016	954.964	925.396	987.53	176.025	177.014	168.555	955.964	173.865	2.45912	2.5103e-126	2.64444e-125	COCMIDRAFT_87252	NW_006911299.1	52741	54504	-	1608	protein_coding	uncharacterized protein && sp|Q0U194|SDS23_PHANO Protein SDS23 OS=Phaeosphaeria nodorum (strain SN15 / ATCC MYA-4574 / FGSC 10173) OX=321614 GN=SDS23 PE=3 SV=1 && PF00571:CBS domain	-
19122552	1620.79	1614.46	1618.37	514.29	515.236	468.209	1617.88	499.245	1.69651	3.50333e-126	3.68387e-125	COCMIDRAFT_34402	NW_006911302.1	198528	199930	-	1353	protein_coding	uncharacterized protein && sp|P31381|FUN26_YEAST Nucleoside transporter FUN26 OS=Saccharomyces cerevisiae (strain ATCC 204508 / S288c) OX=559292 GN=FUN26 PE=1 SV=1 && PF01733:Nucleoside transporter	-
19118138	1021.55	953.87	1071.01	184.508	173.853	195.608	1015.48	184.656	2.45906	3.90341e-126	4.10087e-125	COCMIDRAFT_102694	NW_006911408.1	35568	37307	+	1632	protein_coding	uncharacterized protein && sp|G4N2B2|TRF2_MAGO7 Pyriculol/pyriculariol biosynthesis cluster transcription factor 1 OS=Magnaporthe oryzae (strain 70-15 / ATCC MYA-4617 / FGSC 8958) OX=242507 GN=TRF2 PE=3 SV=1 && PF00046:Homeodomain	Homeobox
19126639	3485.12	3168.18	3262.36	1438.95	1418.22	1356.77	3305.22	1404.64	1.23481	5.50551e-126	5.7736e-125	COCMIDRAFT_85302	NW_006911292.1	61866	64883	-	2925	protein_coding	uncharacterized protein && sp|O74511|EKC1_SCHPO Extragenic suppressor of kinetochore protein 1 OS=Schizosaccharomyces pombe (strain 972 / ATCC 24843) OX=284812 GN=ekc1 PE=1 SV=2 && PF04499:SIT4 phosphatase-associated protein	-
19128495	1449.32	1391.42	1432.44	382.801	406.71	419.308	1424.39	402.939	1.82158	2.20082e-124	2.29149e-123	COCMIDRAFT_94676	NW_006911336.1	27464	30916	+	3303	protein_coding	uncharacterized protein && sp|Q6RET3|PPOA_EMEND Psi-producing oxygenase A OS=Emericella nidulans OX=162425 GN=ppoA PE=1 SV=1 && PF00067:Cytochrome P450|PF03098:Animal haem peroxidase	-
19128465	1986.54	2033.97	2029.13	613.966	684.874	727.285	2016.55	675.375	1.57777	2.43138e-123	2.51581e-122	COCMIDRAFT_9453	NW_006911502.1	26703	27241	+	486	protein_coding	uncharacterized protein && - && -	-
19125925	1905.37	1825.17	1753.08	565.188	475.197	570.175	1827.87	536.854	1.7676	5.02892e-123	5.18972e-122	COCMIDRAFT_81720	NW_006911280.1	162549	164391	-	1689	protein_coding	uncharacterized protein && sp|P38708|YHI0_YEAST Putative proline--tRNA ligase YHR020W OS=Saccharomyces cerevisiae (strain ATCC 204508 / S288c) OX=559292 GN=YHR020W PE=1 SV=1 && PF09180:Prolyl-tRNA synthetase, C-terminal|PF03129:Anticodon binding domain|PF00587:tRNA synthetase class II core domain (G, H, P, S and T)	-
19118136	1118.23	1079.15	1094.73	223.742	245.501	256.995	1097.37	242.079	2.18023	9.91541e-123	1.02234e-121	COCMIDRAFT_102684	NW_006911408.1	17514	19466	+	1953	protein_coding	uncharacterized protein && - && PF01794:Ferric reductase like transmembrane component|PF08022:FAD-binding domain	-
19124352	1291.53	1317.38	1355.6	357.352	369.832	355.839	1321.5	361.008	1.87202	1.6803e-122	1.7279e-121	COCMIDRAFT_4722	NW_006911328.1	134371	135094	+	618	protein_coding	uncharacterized protein && - && -	-
19120788	2597.65	2593.01	2677.05	1146.28	1114.76	1097.69	2622.57	1119.58	1.22807	3.46256e-122	3.55126e-121	COCMIDRAFT_25588	NW_006911325.1	97967	99295	-	1161	protein_coding	uncharacterized protein && sp|P25284|NDUA9_NEUCR NADH-ubiquinone oxidoreductase 40 kDa subunit, mitochondrial OS=Neurospora crassa (strain ATCC 24698 / 74-OR23-1A / CBS 708.71 / DSM 1257 / FGSC 987) OX=367110 GN=nuo40 PE=1 SV=2 && PF05368:NmrA-like family	-
19128274	2898.64	3055.23	2969.23	1348.82	1254.9	1297.46	2974.37	1300.39	1.19359	3.65839e-122	3.7488e-121	COCMIDRAFT_93470	NW_006911328.1	89836	92112	+	2175	protein_coding	uncharacterized protein && sp|P41389|MCM5_SCHPO DNA replication licensing factor mcm5 OS=Schizosaccharomyces pombe (strain 972 / ATCC 24843) OX=284812 GN=mcm5 PE=1 SV=2 && PF00493:MCM P-loop domain|PF17855:MCM AAA-lid domain|PF17207:MCM OB domain|PF14551:MCM N-terminal domain	-
19120072	2382.39	2443.05	2479.73	849.373	985.165	881.274	2435.06	905.271	1.42745	4.26006e-122	4.36151e-121	COCMIDRAFT_21499	NW_006911277.1	286910	290251	+	3342	protein_coding	uncharacterized protein && sp|P40977|PLC1_SCHPO 1-phosphatidylinositol 4,5-bisphosphate phosphodiesterase 1 OS=Schizosaccharomyces pombe (strain 972 / ATCC 24843) OX=284812 GN=plc1 PE=1 SV=1 && PF00387:Phosphatidylinositol-specific phospholipase C, Y domain|PF00388:Phosphatidylinositol-specific phospholipase C, X domain	-
19120181	2456.27	2574.97	2502.5	959.654	1055.76	1010.29	2511.25	1008.57	1.31595	8.26254e-122	8.43706e-121	COCMIDRAFT_2209	NW_006911294.1	113597	115069	+	1227	protein_coding	uncharacterized protein && sp|Q03134|FDH_EMENI Formate dehydrogenase OS=Emericella nidulans (strain FGSC A4 / ATCC 38163 / CBS 112.46 / NRRL 194 / M139) OX=227321 GN=aciA PE=2 SV=3 && PF02826:D-isomer specific 2-hydroxyacid dehydrogenase, NAD binding domain|PF00389:D-isomer specific 2-hydroxyacid dehydrogenase, catalytic domain	-
19117759	2532.89	2489.55	2547.09	1049.79	1093.69	1055.03	2523.18	1066.17	1.24283	9.06198e-122	9.24528e-121	COCMIDRAFT_100861	NW_006911387.1	82459	85217	+	2649	protein_coding	uncharacterized protein && sp|P32454|APE2_YEAST Aminopeptidase 2, mitochondrial OS=Saccharomyces cerevisiae (strain ATCC 204508 / S288c) OX=559292 GN=APE2 PE=1 SV=4 && PF01433:Peptidase family M1 domain|PF11838:ERAP1-like C-terminal domain|PF17900:Peptidase M1 N-terminal domain	-
19129125	1657.28	1710.32	1699.96	566.249	562.65	575.377	1689.19	568.092	1.57201	1.03433e-121	1.05433e-120	COCMIDRAFT_97775	NW_006911359.1	89435	90817	-	909	protein_coding	uncharacterized protein && sp|Q9P3T7|ODC_SCHPO Probable mitochondrial 2-oxodicarboxylate carrier OS=Schizosaccharomyces pombe (strain 972 / ATCC 24843) OX=284812 GN=SPAC328.09 PE=3 SV=1 && PF00153:Mitochondrial carrier protein	-
19127924	1089.95	1061.12	1169.67	211.018	233.911	248.671	1106.91	231.2	2.2589	1.20419e-121	1.2264e-120	COCMIDRAFT_91665	NW_006911318.1	34788	36216	+	1374	protein_coding	uncharacterized protein && sp|P07857|SCP2_BOVIN Sterol carrier protein 2 OS=Bos taurus OX=9913 GN=SCP2 PE=1 SV=2 && PF00108:Thiolase, N-terminal domain|PF02803:Thiolase, C-terminal domain	-
19119335	602.895	672.929	643.175	41.3552	41.0924	35.3758	639.667	39.2745	4.02607	9.95396e-121	1.00934e-119	COCMIDRAFT_108943	NW_006911527.1	26318	27348	-	963	protein_coding	carbohydrate-binding module family 1 protein && sp|B2ADA5|GH6D_PODAN Probable exoglucanase GH6D OS=Podospora anserina (strain S / ATCC MYA-4624 / DSM 980 / FGSC 10383) OX=515849 GN=GH6D PE=3 SV=1 && PF00734:Fungal cellulose binding domain|PF03443:Glycosyl hydrolase family 61	-
19129286	1247.75	1156.03	1200.02	303.272	300.291	300.695	1201.27	301.419	1.99488	7.29986e-120	7.33828e-119	COCMIDRAFT_98547	NW_006911365.1	57025	57872	-	777	protein_coding	uncharacterized protein && sp|P35049|TRYP_FUSOX Trypsin OS=Fusarium oxysporum OX=5507 PE=1 SV=1 && PF00089:Trypsin	-
19121532	1410.1	1532.84	1480.82	388.103	379.315	442.198	1474.59	403.205	1.87026	8.6028e-120	8.64062e-119	COCMIDRAFT_29564	NW_006911448.1	25631	26788	-	1044	protein_coding	uncharacterized protein && sp|O34812|YFMJ_BACSU Putative NADP-dependent oxidoreductase YfmJ OS=Bacillus subtilis (strain 168) OX=224308 GN=yfmJ PE=2 SV=1 && PF00107:Zinc-binding dehydrogenase|PF16884:N-terminal domain of oxidoreductase	-
19127156	1207.61	1221.52	1148.8	276.762	254.984	305.897	1192.65	279.214	2.09445	2.14887e-119	2.1546e-118	COCMIDRAFT_87908	NW_006911301.1	237489	238778	-	1290	protein_coding	uncharacterized protein && sp|O14209|YDT4_SCHPO Uncharacterized aminotransferase C6B12.04c OS=Schizosaccharomyces pombe (strain 972 / ATCC 24843) OX=284812 GN=SPAC6B12.04c PE=3 SV=1 && PF00155:Aminotransferase class I and II	-
19122872	1318.89	1306.94	1406.83	8.48313	9.48287	4.16186	1344.22	7.37595	7.5127	6.37123e-119	6.37725e-118	COCMIDRAFT_35794	NW_006911322.1	45629	47112	-	1251	protein_coding	uncharacterized protein && - && -	-
19127253	1413.75	1494.87	1598.45	432.64	426.729	432.834	1502.36	430.734	1.80215	1.75066e-118	1.74931e-117	COCMIDRAFT_88394	NW_006911303.1	118288	120050	-	1707	protein_coding	uncharacterized protein && sp|Q5XI31|PIGS_RAT GPI transamidase component PIG-S OS=Rattus norvegicus OX=10116 GN=Pigs PE=2 SV=3 && PF10510:Phosphatidylinositol-glycan biosynthesis class S protein	-
19122435	3213.31	3026.76	3090.66	1426.23	1398.2	1446.25	3110.24	1423.56	1.12762	1.75323e-118	1.75038e-117	COCMIDRAFT_3390	NW_006911308.1	22044	23208	+	1116	protein_coding	uncharacterized protein && sp|P53199|ERG26_YEAST Sterol-4-alpha-carboxylate 3-dehydrogenase, decarboxylating OS=Saccharomyces cerevisiae (strain ATCC 204508 / S288c) OX=559292 GN=ERG26 PE=1 SV=1 && PF01073:3-beta hydroxysteroid dehydrogenase/isomerase family	-
19124697	2327.67	2220	2341.23	882.245	775.488	883.355	2296.3	847.029	1.43882	6.19895e-118	6.16246e-117	COCMIDRAFT_5675	NW_006911349.1	80792	82195	-	1350	protein_coding	uncharacterized protein && sp|G4NEE4|VELC_MAGO7 Sexual development regulator VELC OS=Magnaporthe oryzae (strain 70-15 / ATCC MYA-4617 / FGSC 8958) OX=242507 GN=VELC PE=3 SV=1 && PF11754:Velvet factor	-
19128616	3291.75	3228.92	3049.86	1401.84	1240.15	1367.17	3190.18	1336.39	1.2554	1.23604e-117	1.2225e-116	COCMIDRAFT_95248	NW_006911340.1	94813	99862	+	3981	protein_coding	uncharacterized protein && sp|Q8VZM1|NAA15_ARATH N-terminal acetyltransferase A complex auxiliary subunit NAA15 OS=Arabidopsis thaliana OX=3702 GN=NAA15 PE=1 SV=1 && PF12569:NMDA receptor-regulated protein 1	-
19127341	810.853	825.738	829.108	143.153	133.814	124.856	821.9	133.941	2.6177	2.29392e-117	2.25921e-116	COCMIDRAFT_88752	NW_006911304.1	68393	69396	-	885	protein_coding	uncharacterized protein && sp|Q8KWT4|BACC_BACIU Dihydroanticapsin 7-dehydrogenase OS=Bacillus subtilis OX=1423 GN=bacC PE=1 SV=1 && PF13561:Enoyl-(Acyl carrier protein) reductase	-
19125918	2239.19	2143.12	2265.34	868.46	855.566	898.962	2215.89	874.329	1.3416	4.43822e-117	4.36001e-116	COCMIDRAFT_81691	NW_006911280.1	230229	232731	+	2451	protein_coding	uncharacterized protein && - && -	-
19121167	2408.84	2408.88	2444.64	922.54	998.862	1024.86	2420.79	982.087	1.30135	7.38329e-117	7.2288e-116	COCMIDRAFT_27690	NW_006911375.1	11448	13007	+	1374	protein_coding	uncharacterized protein && - && -	-
19123246	1716.56	1615.41	1668.65	523.833	447.802	406.822	1666.87	459.486	1.8596	9.20302e-117	9.00288e-116	COCMIDRAFT_37445	NW_006911356.1	18632	19039	-	408	protein_coding	uncharacterized protein && - && -	-
19126125	842.776	965.26	913.536	157.998	162.262	157.11	907.191	159.124	2.51105	4.29075e-116	4.17989e-115	COCMIDRAFT_82775	NW_006911283.1	94479	96107	+	1518	protein_coding	uncharacterized protein && sp|P38695|HXT5_YEAST Probable glucose transporter HXT5 OS=Saccharomyces cerevisiae (strain ATCC 204508 / S288c) OX=559292 GN=HXT5 PE=1 SV=1 && PF00083:Sugar (and other) transporter	-
19127273	1538.71	1640.09	1587.07	493.082	459.392	524.395	1588.62	492.29	1.68991	4.51069e-116	4.39048e-115	COCMIDRAFT_88453	NW_006911303.1	203308	204572	+	1113	protein_coding	uncharacterized protein && sp|P78780|DHAS_SCHPO Probable aspartate-semialdehyde dehydrogenase OS=Schizosaccharomyces pombe (strain 972 / ATCC 24843) OX=284812 GN=SPCC1827.06c PE=1 SV=2 && PF01118:Semialdehyde dehydrogenase, NAD binding domain|PF02774:Semialdehyde dehydrogenase, dimerisation domain	-
19119904	2629.57	2744.87	2825.99	1182.34	1073.67	1151.8	2733.48	1135.93	1.26674	5.90484e-116	5.73789e-115	COCMIDRAFT_1603	NW_006911288.1	28180	31164	+	2847	protein_coding	uncharacterized protein && sp|O74740|CFT2_SCHPO Cleavage factor two protein 2 OS=Schizosaccharomyces pombe (strain 972 / ATCC 24843) OX=284812 GN=cft2 PE=1 SV=1 && PF10996:Beta-Casp domain|PF16661:Metallo-beta-lactamase superfamily domain|PF07521:Zn-dependent metallo-hydrolase RNA specificity domain|PF13299:Cleavage and polyadenylation factor 2 C-terminal	-
19120032	3160.41	3013.47	3115.32	1459.1	1458.25	1394.22	3096.4	1437.19	1.10751	1.76448e-115	1.70606e-114	COCMIDRAFT_21260	NW_006911276.1	225969	229986	-	3969	protein_coding	uncharacterized protein && - && PF12814:Meiotic cell cortex C-terminal pleckstrin homology	-
19122380	1160.19	1268.03	1158.28	299.03	307.666	283.007	1195.5	296.568	2.01123	4.82851e-115	4.6455e-114	COCMIDRAFT_33674	NW_006911295.1	8401	9462	-	951	protein_coding	glycosyltransferase family 8 protein && sp|Q5UNW1|YR707_MIMIV Uncharacterized protein R707 OS=Acanthamoeba polyphaga mimivirus OX=212035 GN=MIMI_R707 PE=4 SV=1 && PF01501:Glycosyl transferase family 8	-
19129282	593.774	663.438	653.61	19.087	43.1997	30.1735	636.941	30.8201	4.36821	1.13888e-114	1.093e-113	COCMIDRAFT_98527	NW_006911365.1	48964	50468	-	1452	protein_coding	uncharacterized protein && sp|A0A089FNE5|PRLL_FUNXX MFS transporter prlL OS=Fungal sp. (strain NRRL 50135) OX=1547289 GN=prlL PE=3 SV=1 && PF07690:Major Facilitator Superfamily	-
19121087	2685.21	2638.57	2702.66	1156.89	1192.73	1070.64	2675.48	1140.09	1.23083	2.70058e-114	2.58542e-113	COCMIDRAFT_27252	NW_006911362.1	114151	115818	+	1521	protein_coding	uncharacterized protein && - && -	-
19117836	2240.11	2218.1	2283.37	918.299	819.741	900.003	2247.19	879.348	1.35361	3.82361e-114	3.65454e-113	COCMIDRAFT_101238	NW_006911392.1	49537	52681	-	3096	protein_coding	uncharacterized protein && sp|P53917|FAR11_YEAST Factor arrest protein 11 OS=Saccharomyces cerevisiae (strain ATCC 204508 / S288c) OX=559292 GN=FAR11 PE=1 SV=1 && PF07923:N1221-like protein|PF11882:Domain of unknown function (DUF3402)	-
19127304	2448.06	2429.76	2430.41	1075.24	990.433	991.564	2436.08	1019.08	1.25745	4.54884e-114	4.34414e-113	COCMIDRAFT_8858	NW_006911461.1	35576	37862	+	1998	protein_coding	uncharacterized protein && sp|A0A1J0HSL8|IACK_PESFW C6 finger domain transcription factor iacK OS=Pestalotiopsis fici (strain W106-1 / CGMCC3.15140) OX=1229662 GN=iacK PE=1 SV=1 && PF00172:Fungal Zn(2)-Cys(6) binuclear cluster domain|PF04082:Fungal specific transcription factor domain	-
19125382	3771.51	3720.57	3804.98	1762.37	1820.71	1938.39	3765.69	1840.49	1.03267	1.54046e-113	1.46514e-112	COCMIDRAFT_77598	NW_006911370.1	42494	43018	+	474	protein_coding	uncharacterized protein && - && -	-
19126792	3402.12	3488.03	3243.39	1629.82	1565.73	1528.44	3377.85	1574.66	1.10118	2.74687e-113	2.61042e-112	COCMIDRAFT_86063	NW_006911295.1	86492	88545	-	1890	protein_coding	uncharacterized protein && sp|Q5B323|CDC14_EMENI Tyrosine-protein phosphatase cdcA OS=Emericella nidulans (strain FGSC A4 / ATCC 38163 / CBS 112.46 / NRRL 194 / M139) OX=227321 GN=cdcA PE=3 SV=1 && PF00782:Dual specificity phosphatase, catalytic domain|PF14671:Dual specificity protein phosphatase, N-terminal half	-
19119250	2127.92	2085.23	2208.42	823.924	799.722	868.789	2140.52	830.811	1.36522	3.09439e-113	2.93829e-112	COCMIDRAFT_108458	NW_006911512.1	7948	11292	-	3246	protein_coding	uncharacterized protein && sp|P50998|AMPD_SCHPO AMP deaminase OS=Schizosaccharomyces pombe (strain 972 / ATCC 24843) OX=284812 GN=ada1 PE=1 SV=3 && PF00962:Adenosine/AMP deaminase	-
19128678	1882.57	1781.51	1797.67	629.872	676.445	610.753	1820.58	639.023	1.51068	3.72945e-113	3.52694e-112	COCMIDRAFT_95528	NW_006911342.1	98583	99482	-	831	protein_coding	uncharacterized protein && sp|O59806|YJV8_SCHPO Uncharacterized N-acetyltransferase C550.08 OS=Schizosaccharomyces pombe (strain 972 / ATCC 24843) OX=284812 GN=SPCC550.08 PE=3 SV=1 && PF13527:Acetyltransferase (GNAT) domain	-
19126746	1504.05	1628.7	1607.94	518.531	527.88	509.828	1580.23	518.746	1.6069	3.48595e-111	3.25439e-110	COCMIDRAFT_85840	NW_006911294.1	206638	208098	+	1278	protein_coding	uncharacterized protein && sp|P33330|SERC_YEAST Phosphoserine aminotransferase OS=Saccharomyces cerevisiae (strain ATCC 204508 / S288c) OX=559292 GN=SER1 PE=1 SV=1 && PF00266:Aminotransferase class-V	-
19121119	1893.51	1884.96	1915.3	731.67	717.537	657.574	1897.92	702.26	1.43456	5.13219e-111	4.78744e-110	COCMIDRAFT_27425	NW_006911367.1	20673	23145	-	2298	protein_coding	uncharacterized protein && - && PF00172:Fungal Zn(2)-Cys(6) binuclear cluster domain	-
19123411	1097.25	1211.08	1227.54	306.453	282.379	263.238	1178.62	284.023	2.05313	2.8253e-110	2.62082e-109	COCMIDRAFT_38156	NW_006911373.1	55700	57692	+	1779	protein_coding	uncharacterized protein && sp|G0KYA8|TRI12_TRIAR Trichothecene efflux pump TRI12 OS=Trichoderma arundinaceum OX=490622 GN=TRI12 PE=3 SV=1 && PF07690:Major Facilitator Superfamily	-
19120134	1728.42	1769.17	1795.77	616.087	604.796	666.938	1764.45	629.274	1.48719	6.097e-110	5.63779e-109	COCMIDRAFT_21899	NW_006911280.1	137973	139606	+	1581	protein_coding	uncharacterized protein && sp|Q4U3Y2|HXK1_ASPFU Hexokinase-1 OS=Neosartorya fumigata (strain ATCC MYA-4609 / Af293 / CBS 101355 / FGSC A1100) OX=330879 GN=hxkA PE=2 SV=1 && PF00349:Hexokinase|PF03727:Hexokinase	-
19118989	1784.06	1991.26	1893.48	671.227	670.123	610.753	1889.6	650.701	1.53802	1.09012e-109	1.00642e-108	COCMIDRAFT_107141	NW_006911480.1	39790	41060	+	1224	protein_coding	uncharacterized protein && - && PF00153:Mitochondrial carrier protein	-
19125492	1514.99	1436.97	1357.5	410.371	448.856	399.539	1436.49	419.589	1.77578	6.24476e-109	5.7516e-108	COCMIDRAFT_79519	NW_006911276.1	393439	395193	-	1701	protein_coding	uncharacterized protein && sp|Q6CMK7|SLD1_KLULA Delta 8-(E)-sphingolipid desaturase OS=Kluyveromyces lactis (strain ATCC 8585 / CBS 2359 / DSM 70799 / NBRC 1267 / NRRL Y-1140 / WM37) OX=284590 GN=SLD PE=3 SV=1 && PF00487:Fatty acid desaturase|PF00173:Cytochrome b5-like Heme/Steroid binding domain	-
19124186	1332.57	1419.89	1313.86	396.586	422.514	390.175	1355.44	403.092	1.74959	3.12293e-108	2.8695e-107	COCMIDRAFT_4270	NW_006911320.1	160789	163387	-	2376	protein_coding	uncharacterized protein && sp|P23622|CYS14_NEUCR Sulfate permease 2 OS=Neurospora crassa (strain ATCC 24698 / 74-OR23-1A / CBS 708.71 / DSM 1257 / FGSC 987) OX=367110 GN=cys-14 PE=2 SV=3 && PF01740:STAS domain|PF00916:Sulfate permease family	-
19128521	1196.67	1196.85	1256.94	240.709	326.632	279.885	1216.82	282.409	2.10703	1.30911e-107	1.1972e-106	COCMIDRAFT_94820	NW_006911337.1	82914	84546	-	1482	protein_coding	uncharacterized protein && - && PF01544:CorA-like Mg2+ transporter protein	-
19127567	1573.36	1561.31	1426.75	494.142	481.519	481.736	1520.47	485.799	1.64626	1.58554e-107	1.44773e-106	COCMIDRAFT_89876	NW_006911309.1	198731	200119	+	1341	protein_coding	uncharacterized protein && - && -	-
19128861	2379.66	2295.93	2235.94	979.801	879.8	938.5	2303.84	932.7	1.30472	2.87693e-107	2.62278e-106	COCMIDRAFT_96474	NW_006911349.1	56797	59309	-	2457	protein_coding	uncharacterized protein && sp|P28739|KLPA_EMENI Kinesin-like protein klpA OS=Emericella nidulans (strain FGSC A4 / ATCC 38163 / CBS 112.46 / NRRL 194 / M139) OX=227321 GN=klpA PE=2 SV=3 && PF00225:Kinesin motor domain	-
19120274	640.291	615.982	631.792	79.5293	59.0045	59.3065	629.355	65.9468	3.25541	1.34331e-106	1.22082e-105	COCMIDRAFT_22555	NW_006911286.1	30232	31756	-	1398	protein_coding	uncharacterized protein && sp|A0A455M2Z1|ATNE_ARTSZ Transcription factor atnE OS=Arthrinium sp. OX=1756131 GN=atnE PE=2 SV=1 && -	-
19118776	2334.05	2208.61	2406.69	957.533	971.467	962.431	2316.45	963.81	1.26512	1.75334e-106	1.59098e-105	COCMIDRAFT_105956	NW_006911457.1	16642	18054	-	1305	protein_coding	uncharacterized protein && sp|Q6L8K7|THIL_YARLI Acetyl-CoA acetyltransferase OS=Yarrowia lipolytica (strain CLIB 122 / E 150) OX=284591 GN=PAT1 PE=3 SV=1 && PF00108:Thiolase, N-terminal domain|PF02803:Thiolase, C-terminal domain	-
19126971	932.162	960.514	951.482	219.501	170.692	168.555	948.053	186.249	2.34828	2.79828e-106	2.53127e-105	COCMIDRAFT_87030	NW_006911298.1	59043	59983	-	825	protein_coding	glycoside hydrolase family 45 protein && sp|P43316|GUN5_HUMIN Endoglucanase-5 OS=Humicola insolens OX=34413 PE=1 SV=1 && PF02015:Glycosyl hydrolase family 45	-
19122397	1110.02	1125.66	1039.71	291.608	260.252	253.874	1091.8	268.578	2.02365	4.42762e-106	4.00203e-105	COCMIDRAFT_33754	NW_006911295.1	233705	237022	+	2712	protein_coding	uncharacterized protein && sp|P40467|ASG1_YEAST Activator of stress genes 1 OS=Saccharomyces cerevisiae (strain ATCC 204508 / S288c) OX=559292 GN=ASG1 PE=1 SV=1 && PF00172:Fungal Zn(2)-Cys(6) binuclear cluster domain|PF04082:Fungal specific transcription factor domain	-
19128325	636.643	586.559	594.795	66.8046	59.0045	48.9019	605.999	58.237	3.38048	1.98715e-105	1.78644e-104	COCMIDRAFT_93772	NW_006911330.1	151435	153167	-	1551	protein_coding	uncharacterized protein && sp|Q9US37|YFZ4_SCHPO Uncharacterized transporter C1039.04 OS=Schizosaccharomyces pombe (strain 972 / ATCC 24843) OX=284812 GN=SPAC1039.04 PE=3 SV=1 && PF07690:Major Facilitator Superfamily	-
19117791	1409.19	1422.74	1333.78	407.19	426.729	454.683	1388.57	429.534	1.69257	4.08966e-105	3.67092e-104	COCMIDRAFT_101043	NW_006911389.1	40567	40731	-	165	protein_coding	uncharacterized protein && - && -	-
19124782	1996.58	1976.08	2028.18	741.213	778.649	829.251	2000.28	783.038	1.35282	4.81197e-105	4.31595e-104	COCMIDRAFT_5925	NW_006911355.1	49252	50236	-	828	protein_coding	uncharacterized protein && sp|Q7T3C6|CPSF5_DANRE Cleavage and polyadenylation specificity factor subunit 5 OS=Danio rerio OX=7955 GN=nudt21 PE=2 SV=1 && PF13869:Nucleotide hydrolase	-
novel.378	1782.23	1767.27	1857.43	658.503	669.069	705.436	1802.31	677.669	1.41101	8.08355e-105	7.2336e-104	-	NW_006911506.1	2712	6618	+	3730	-	- && - && PF07989:Centrosomin N-terminal motif 1	-
19123057	2377.83	2204.82	2259.65	929.963	935.643	981.159	2280.77	948.922	1.26521	1.15908e-104	1.03641e-103	COCMIDRAFT_36545	NW_006911336.1	40858	45583	+	4671	protein_coding	uncharacterized protein && sp|P32873|BEM3_YEAST GTPase-activating protein BEM3 OS=Saccharomyces cerevisiae (strain ATCC 204508 / S288c) OX=559292 GN=BEM3 PE=1 SV=3 && PF00169:PH domain|PF00620:RhoGAP domain	-
19124208	2560.25	2457.28	2498.71	149.515	211.784	133.18	2505.41	164.826	3.92625	8.47653e-104	7.53319e-103	COCMIDRAFT_4341	NW_006911322.1	48275	50070	+	1560	protein_coding	uncharacterized protein && sp|C8VPE5|SDCF_EMENI FAD-dependent monooxygenase sdcF OS=Emericella nidulans (strain FGSC A4 / ATCC 38163 / CBS 112.46 / NRRL 194 / M139) OX=227321 GN=sdcF PE=1 SV=1 && PF01565:FAD binding domain	-
novel.272	1823.28	1724.56	1770.15	623.51	507.86	605.551	1772.66	578.974	1.61442	1.10005e-103	9.76138e-103	-	NW_006911383.1	43017	46933	+	3599	-	- && sp|Q0UPL5|PAN2_PHANO PAN2-PAN3 deadenylation complex catalytic subunit PAN2 OS=Phaeosphaeria nodorum (strain SN15 / ATCC MYA-4574 / FGSC 10173) OX=321614 GN=PAN2 PE=3 SV=1 && -	-
19126498	1001.48	940.582	977.095	226.924	220.213	243.469	973.053	230.202	2.07952	2.96615e-103	2.61609e-102	COCMIDRAFT_84631	NW_006911290.1	79354	81266	+	1851	protein_coding	uncharacterized protein && sp|C5FBW2|SED2_ARTOC Tripeptidyl-peptidase SED2 OS=Arthroderma otae (strain ATCC MYA-4605 / CBS 113480) OX=554155 GN=SED2 PE=3 SV=1 && PF09286:Pro-kumamolisin, activation domain|PF00082:Subtilase family	-
19119606	1568.8	1564.16	1557.66	540.799	538.416	581.62	1563.54	553.612	1.49771	4.86819e-103	4.2807e-102	COCMIDRAFT_110474	NW_006911601.1	2832	4508	-	1677	protein_coding	uncharacterized protein && sp|J9N5P9|WOR1_FUSO4 Global transcription regulator sge1 OS=Fusarium oxysporum f. sp. lycopersici (strain 4287 / CBS 123668 / FGSC 9935 / NRRL 34936) OX=426428 GN=sge1 PE=2 SV=1 && PF09729:Gti1/Pac2 family	-
19122402	701.401	657.743	654.559	11.6643	12.6438	10.4047	671.235	11.5709	5.85897	6.19937e-103	5.44713e-102	COCMIDRAFT_33771	NW_006911296.1	14097	16093	+	1713	protein_coding	uncharacterized protein && sp|Q05998|THI7_YEAST Thiamine transporter OS=Saccharomyces cerevisiae (strain ATCC 204508 / S288c) OX=559292 GN=THI7 PE=1 SV=1 && PF02133:Permease for cytosine/purines, uracil, thiamine, allantoin	-
19126536	626.61	572.322	660.251	73.167	65.3264	55.1447	619.727	64.546	3.26415	2.81679e-102	2.45831e-101	COCMIDRAFT_8480	NW_006911441.1	19773	21315	+	1485	protein_coding	uncharacterized protein && sp|A0A2G5ICA0|CTB5_CERBT FAD-dependent monooxygenase CTB5 OS=Cercospora beticola OX=122368 GN=CTB5 PE=3 SV=1 && PF01565:FAD binding domain	-
19129170	2241.93	2083.33	2212.22	929.963	887.175	883.355	2179.16	900.164	1.27571	2.8953e-102	2.52304e-101	COCMIDRAFT_98038	NW_006911361.1	20007	23321	-	3204	protein_coding	uncharacterized protein && - && -	-
19125635	1626.27	1568.9	1593.71	580.034	578.455	595.146	1596.29	584.545	1.44936	8.56741e-102	7.42148e-101	COCMIDRAFT_80258	NW_006911277.1	367220	368617	+	1320	protein_coding	uncharacterized protein && - && -	-
19119992	2513.74	2523.72	2533.81	1184.46	1139	1192.37	2523.75	1171.94	1.10662	2.87002e-101	2.47693e-100	COCMIDRAFT_2045	NW_006911292.1	187193	190700	-	3459	protein_coding	uncharacterized protein && - && PF06657:Centrosome microtubule-binding domain of Cep57|PF14197:Centrosome localisation domain of PPC89	-
19126502	3477.82	3452.92	3630.43	1613.92	1635.27	1389.02	3520.39	1546.07	1.18731	2.8928e-101	2.49475e-100	COCMIDRAFT_84665	NW_006911290.1	212715	214489	+	1662	protein_coding	uncharacterized protein && - && PF04218:CENP-B N-terminal DNA-binding domain|PF03221:Tc5 transposase DNA-binding domain	-
19118935	712.347	635.913	643.175	81.6501	91.6677	61.3875	663.812	78.2351	3.08602	8.2897e-101	7.11741e-100	COCMIDRAFT_106863	NW_006911474.1	26722	28631	-	1668	protein_coding	uncharacterized protein && sp|Q54P77|4CL1_DICDI Probable 4-coumarate--CoA ligase 1 OS=Dictyostelium discoideum OX=44689 GN=4cl1 PE=3 SV=1 && PF13193:AMP-binding enzyme C-terminal domain|PF00501:AMP-binding enzyme	-
19121049	850.073	801.061	808.238	176.025	159.101	149.827	819.791	161.651	2.34291	1.7097e-100	1.46361e-99	COCMIDRAFT_27032	NW_006911357.1	76311	77769	-	1410	protein_coding	uncharacterized protein && - && -	-
19125767	1002.39	985.191	1035.91	267.219	259.198	256.995	1007.83	261.137	1.94844	3.05827e-100	2.61615e-99	COCMIDRAFT_80922	NW_006911279.1	229068	230006	+	837	protein_coding	uncharacterized protein && sp|Q8R123|FAD1_MOUSE FAD synthase OS=Mus musculus OX=10090 GN=Flad1 PE=1 SV=1 && PF01507:Phosphoadenosine phosphosulfate reductase family	-
19126229	1409.19	1341.11	1435.29	475.055	416.193	418.267	1395.2	436.505	1.67667	3.93621e-100	3.36223e-99	COCMIDRAFT_83308	NW_006911285.1	141723	143963	-	2133	protein_coding	uncharacterized protein && sp|P36166|PXL1_YEAST Paxillin-like protein 1 OS=Saccharomyces cerevisiae (strain ATCC 204508 / S288c) OX=559292 GN=PXL1 PE=1 SV=3 && PF00412:LIM domain	-
19122623	1032.49	1210.13	1151.64	275.702	289.754	295.492	1131.42	286.983	1.97868	6.60661e-99	5.61442e-98	COCMIDRAFT_34710	NW_006911306.1	121597	122055	-	396	protein_coding	uncharacterized protein && sp|P80547|SCP2_YARLI Fatty acid-binding protein OS=Yarrowia lipolytica (strain CLIB 122 / E 150) OX=284591 GN=SCP2 PE=1 SV=4 && PF02036:SCP-2 sterol transfer family	-
19123043	546.345	525.815	548.312	41.3552	43.1997	54.1042	540.157	46.2197	3.54584	6.78449e-99	5.75718e-98	COCMIDRAFT_36489	NW_006911335.1	25614	28915	-	3144	protein_coding	glycoside hydrolase family 31 protein && sp|Q12558|AGLU_ASPOR Alpha-glucosidase OS=Aspergillus oryzae (strain ATCC 42149 / RIB 40) OX=510516 GN=agdA PE=2 SV=1 && PF01055:Glycosyl hydrolases family 31|PF16863:N-terminal barrel of NtMGAM and CtMGAM, maltase-glucoamylase	-
19121370	1036.14	1062.07	1046.35	229.044	283.432	272.602	1048.19	261.693	2.00159	7.33997e-99	6.22402e-98	COCMIDRAFT_28758	NW_006911412.1	11373	11837	+	465	protein_coding	uncharacterized protein && - && -	-
19126392	2378.75	2527.52	2530.01	1103.87	1131.62	1043.59	2478.76	1093.03	1.18126	1.24276e-98	1.05152e-97	COCMIDRAFT_84088	NW_006911288.1	214621	216069	-	1449	protein_coding	uncharacterized protein && - && -	-
19123774	3077.41	2950.83	2909.47	1441.07	1409.79	1492.03	2979.24	1447.63	1.0413	3.6537e-98	3.07359e-97	COCMIDRAFT_39903	NW_006911435.1	59479	60986	-	1254	protein_coding	uncharacterized protein && sp|P35197|GCS1_YEAST ADP-ribosylation factor GTPase-activating protein GCS1 OS=Saccharomyces cerevisiae (strain ATCC 204508 / S288c) OX=559292 GN=GCS1 PE=1 SV=1 && PF01412:Putative GTPase activating protein for Arf	-
19125662	2982.55	2940.39	2722.59	1206.72	971.467	1139.31	2881.84	1105.83	1.38196	4.10914e-97	3.41969e-96	COCMIDRAFT_8040	NW_006911422.1	4086	6335	+	2118	protein_coding	uncharacterized protein && sp|P9WEY3|AC891_PENBR Acyl-CoA ligase 891, peroxisomal OS=Penicillium brevicompactum OX=5074 PE=1 SV=1 && PF00501:AMP-binding enzyme	-
19125447	1000.57	1069.66	966.66	218.441	221.267	267.4	1012.3	235.702	2.10204	4.921e-97	4.0924e-96	COCMIDRAFT_79311	NW_006911276.1	430029	432115	-	1908	protein_coding	uncharacterized protein && sp|D4B093|A1864_ARTBC Secreted protein ARB_01864 OS=Arthroderma benhamiae (strain ATCC MYA-4681 / CBS 112371) OX=663331 GN=ARB_01864 PE=1 SV=1 && PF00149:Calcineurin-like phosphoesterase	-
19125055	2241.02	2369.96	2308.03	987.224	1059.97	996.766	2306.34	1014.65	1.18452	1.06672e-96	8.85208e-96	COCMIDRAFT_6724	NW_006911375.1	14833	19131	+	4083	protein_coding	uncharacterized protein && sp|P39956|RPH1_YEAST DNA damage-responsive transcriptional repressor RPH1 OS=Saccharomyces cerevisiae (strain ATCC 204508 / S288c) OX=559292 GN=RPH1 PE=1 SV=1 && PF02373:JmjC domain, hydroxylase|PF13832:PHD-zinc-finger like domain|PF02375:jmjN domain	-
19125825	1468.47	1380.03	1406.83	406.13	340.33	452.602	1418.44	399.687	1.82716	2.51381e-96	2.08162e-95	COCMIDRAFT_81223	NW_006911279.1	167705	168820	+	1116	protein_coding	glycoside hydrolase family 71 protein && sp|O13716|AGN1_SCHPO Glucan endo-1,3-alpha-glucosidase agn1 OS=Schizosaccharomyces pombe (strain 972 / ATCC 24843) OX=284812 GN=agn1 PE=1 SV=2 && PF03659:Glycosyl hydrolase family 71	-
19129332	1381.82	1433.18	1400.19	508.988	449.909	455.724	1405.06	471.54	1.57532	1.51767e-95	1.24436e-94	COCMIDRAFT_98786	NW_006911367.1	34578	36681	+	1536	protein_coding	uncharacterized protein && sp|A0A1B4XBH0|SDNE_SORAA Cytochrome P450 monooxygenase sdnE OS=Sordaria araneosa OX=573841 GN=sdnE PE=3 SV=1 && PF00067:Cytochrome P450	-
19124126	1497.66	1548.02	1436.23	510.048	522.611	548.325	1493.97	526.995	1.50315	2.15954e-95	1.76815e-94	COCMIDRAFT_4174	NW_006911319.1	40812	41558	+	459	protein_coding	uncharacterized protein && sp|Q7Z8P9|NDK_ASPFU Nucleoside diphosphate kinase OS=Neosartorya fumigata (strain ATCC MYA-4609 / Af293 / CBS 101355 / FGSC A1100) OX=330879 GN=ndk1 PE=1 SV=1 && PF00334:Nucleoside diphosphate kinase	-
19123736	2019.38	2258.92	2302.34	826.045	877.692	880.234	2193.55	861.324	1.34831	8.50772e-95	6.94142e-94	COCMIDRAFT_39695	NW_006911427.1	10612	11458	+	795	protein_coding	uncharacterized protein && sp|P23724|PSB6_YEAST Proteasome subunit beta type-6 OS=Saccharomyces cerevisiae (strain ATCC 204508 / S288c) OX=559292 GN=PRE7 PE=1 SV=1 && PF00227:Proteasome subunit	-
19123254	1935.47	1737.85	1772.05	663.805	712.269	654.453	1815.12	676.842	1.42345	2.58818e-94	2.10139e-93	COCMIDRAFT_37490	NW_006911357.1	5990	7698	+	1518	protein_coding	uncharacterized protein && sp|I1RNL0|C9MT2_GIBZE Sphingolipid C9-methyltransferase 2 OS=Gibberella zeae (strain ATCC MYA-4620 / CBS 123657 / FGSC 9075 / NRRL 31084 / PH-1) OX=229533 GN=MT2 PE=3 SV=1 && PF02353:Mycolic acid cyclopropane synthetase	-
19125385	1110.93	1024.11	1056.78	294.789	251.823	296.533	1063.94	281.048	1.92059	3.76175e-94	3.04998e-93	COCMIDRAFT_777	NW_006911280.1	234318	236020	+	1596	protein_coding	lytic polysaccharide monooxygenase && sp|A2R5N0|EGLD_ASPNC Probable endo-beta-1,4-glucanase D OS=Aspergillus niger (strain CBS 513.88 / FGSC A1513) OX=425011 GN=eglD PE=3 SV=1 && PF03443:Glycosyl hydrolase family 61	-
19125884	1287.88	1270.88	1223.74	423.096	407.763	379.77	1260.83	403.543	1.6439	5.53764e-94	4.48361e-93	COCMIDRAFT_81519	NW_006911280.1	45595	47466	+	1758	protein_coding	uncharacterized protein && - && PF12796:Ankyrin repeats (3 copies)	-
19128272	1286.05	1315.49	1299.63	429.458	447.802	391.215	1300.39	422.825	1.621	5.80819e-94	4.69939e-93	COCMIDRAFT_93452	NW_006911328.1	38607	40933	+	2115	protein_coding	glycosyltransferase family 3 protein && sp|O93869|GYS_NEUCR Glycogen [starch] synthase OS=Neurospora crassa (strain ATCC 24698 / 74-OR23-1A / CBS 708.71 / DSM 1257 / FGSC 987) OX=367110 GN=gsy-1 PE=2 SV=2 && PF05693:Glycogen synthase	-
19121443	1955.53	1991.26	1951.34	788.931	866.102	820.927	1966.05	825.32	1.25221	5.96668e-94	4.82427e-93	COCMIDRAFT_29120	NW_006911427.1	4841	5726	-	783	protein_coding	uncharacterized protein && sp|Q9USQ9|PSB7_SCHPO Probable proteasome subunit beta type-7 OS=Schizosaccharomyces pombe (strain 972 / ATCC 24843) OX=284812 GN=SPBC577.10 PE=3 SV=1 && PF00227:Proteasome subunit	-
novel.356	855.546	877.94	840.492	166.481	109.58	168.555	857.992	148.206	2.53313	8.55615e-94	6.89881e-93	-	NW_006911461.1	7132	11343	+	4212	-	- && - && -	-
19120664	2459.92	2643.31	2475.94	1185.52	1167.45	1137.23	2526.39	1163.4	1.11871	9.63778e-94	7.76018e-93	COCMIDRAFT_24926	NW_006911314.1	115638	117677	-	1932	protein_coding	uncharacterized protein && - && PF00022:Actin	-
19129287	2266.56	2212.41	2197.99	997.828	1038.9	1005.09	2225.65	1013.94	1.13434	2.75803e-93	2.21307e-92	COCMIDRAFT_98550	NW_006911365.1	108865	110757	+	1518	protein_coding	uncharacterized protein && sp|P87240|NOT2_SCHPO General negative regulator of transcription subunit 2 OS=Schizosaccharomyces pombe (strain 972 / ATCC 24843) OX=284812 GN=not2 PE=1 SV=2 && PF04153:NOT2 / NOT3 / NOT5 family	-
19120280	1257.78	1285.11	1234.18	422.036	405.656	365.203	1259.02	397.632	1.66311	3.06535e-93	2.45797e-92	COCMIDRAFT_22570	NW_006911286.1	75585	77612	-	1728	protein_coding	uncharacterized protein && sp|O14301|YE85_SCHPO Uncharacterized WD repeat-containing protein C9G1.05 OS=Schizosaccharomyces pombe (strain 972 / ATCC 24843) OX=284812 GN=SPAC9G1.05 PE=3 SV=1 && -	-
19123851	2236.46	2239.93	2241.63	1047.67	1007.29	1040.47	2239.34	1031.81	1.11789	3.74093e-93	2.99352e-92	COCMIDRAFT_40279	NW_006911455.1	318	3596	-	3045	protein_coding	uncharacterized protein && sp|Q9HE88|SEC8_NEUCR Probable exocyst complex component sec8 OS=Neurospora crassa (strain ATCC 24698 / 74-OR23-1A / CBS 708.71 / DSM 1257 / FGSC 987) OX=367110 GN=sec8 PE=3 SV=1 && PF04048:Sec8 exocyst complex component specific domain	-
19119988	1314.33	1319.28	1328.09	442.183	470.982	460.926	1320.57	458.031	1.52755	3.24853e-92	2.56775e-91	COCMIDRAFT_2031	NW_006911292.1	149573	150922	-	1350	protein_coding	uncharacterized protein && - && -	-
19126914	3626.49	3235.57	3340.15	1663.75	1642.64	1668.91	3400.73	1658.43	1.03622	4.29887e-92	3.38878e-91	COCMIDRAFT_8671	NW_006911451.1	4553	6969	+	2268	protein_coding	glycoside hydrolase family 5 protein && sp|H1AE13|EGCR1_ASPFM Glucosylceramidase OS=Neosartorya fumigata OX=746128 GN=egc1 PE=1 SV=1 && PF18564:Glycoside hydrolase family 5 C-terminal domain|PF00150:Cellulase (glycosyl hydrolase family 5)	-
19121780	1223.12	1319.28	1248.41	415.673	423.568	402.66	1263.6	413.967	1.60991	8.596e-92	6.76703e-91	COCMIDRAFT_3096	NW_006911304.1	76624	78683	-	1965	protein_coding	uncharacterized protein && sp|P33731|SRP72_CANLF Signal recognition particle subunit SRP72 OS=Canis lupus familiaris OX=9615 GN=SRP72 PE=1 SV=3 && PF17004:Putative TPR-like repeat|PF08492:SRP72 RNA-binding domain	-
19122892	2501.88	2325.36	2399.1	1128.26	1114.76	1081.04	2408.78	1108.02	1.12054	1.33827e-91	1.05139e-90	COCMIDRAFT_35868	NW_006911323.1	79703	82012	+	1872	protein_coding	uncharacterized protein && sp|A2QVV2|CREC_ASPNC Probable catabolite repression protein creC OS=Aspergillus niger (strain CBS 513.88 / FGSC A1513) OX=425011 GN=creC PE=3 SV=1 && -	-
19129266	887.469	834.28	863.259	173.904	179.121	217.457	861.669	190.161	2.17942	3.76183e-91	2.94748e-90	COCMIDRAFT_98430	NW_006911364.1	57964	60032	-	1965	protein_coding	uncharacterized protein && sp|A0A2Z5U1Z1|HIMD_ASPJA Transcription factor himD OS=Aspergillus japonicus OX=34381 GN=himD PE=3 SV=1 && PF00172:Fungal Zn(2)-Cys(6) binuclear cluster domain	-
19122833	1626.27	1733.1	1714.19	661.684	572.133	646.129	1691.18	626.649	1.43217	1.23503e-90	9.60568e-90	COCMIDRAFT_35643	NW_006911319.1	108292	108642	+	303	protein_coding	uncharacterized protein && - && -	-
19120168	1096.34	1126.61	1137.41	353.11	352.973	346.475	1120.12	350.853	1.67468	1.37536e-90	1.069e-89	COCMIDRAFT_22047	NW_006911281.1	150370	151565	-	1143	protein_coding	uncharacterized protein && sp|Q9I2A0|LIUE_PSEAE 3-hydroxy-3-isohexenylglutaryl-CoA/hydroxy-methylglutaryl-CoA lyase OS=Pseudomonas aeruginosa (strain ATCC 15692 / DSM 22644 / CIP 104116 / JCM 14847 / LMG 12228 / 1C / PRS 101 / PAO1) OX=208964 GN=liuE PE=1 SV=1 && PF00682:HMGL-like	-
19122849	2500.97	2386.1	2509.14	1142.04	1172.71	1055.03	2465.4	1123.26	1.13433	5.04338e-90	3.91475e-89	COCMIDRAFT_35702	NW_006911320.1	96001	97688	+	1128	protein_coding	uncharacterized protein && sp|Q9USU9|TOA1_SCHPO Transcription initiation factor IIA large subunit OS=Schizosaccharomyces pombe (strain 972 / ATCC 24843) OX=284812 GN=toa1 PE=1 SV=1 && PF03153:Transcription factor IIA, alpha/beta subunit	-
19120574	2135.22	2137.43	2125.89	847.252	972.521	841.737	2132.85	887.17	1.26556	6.3719e-90	4.94267e-89	COCMIDRAFT_24334	NW_006911306.1	52155	54857	+	2379	protein_coding	uncharacterized protein && sp|Q9P6I9|YHDD_SCHPO Uncharacterized transcriptional regulatory protein C1683.13c OS=Schizosaccharomyces pombe (strain 972 / ATCC 24843) OX=284812 GN=SPBC1683.13c PE=1 SV=1 && PF00172:Fungal Zn(2)-Cys(6) binuclear cluster domain|PF04082:Fungal specific transcription factor domain	-
19120765	674.951	696.657	701.042	74.2274	126.438	93.6419	690.883	98.1025	2.81575	5.74921e-89	4.43016e-88	COCMIDRAFT_25462	NW_006911323.1	64597	66081	-	1485	protein_coding	uncharacterized protein && sp|Q6P371|HOT_XENTR Hydroxyacid-oxoacid transhydrogenase, mitochondrial OS=Xenopus tropicalis OX=8364 GN=adhfe1 PE=2 SV=1 && PF00465:Iron-containing alcohol dehydrogenase	-
19123462	1162.01	1119.97	1195.28	332.963	381.422	319.423	1159.09	344.603	1.75015	1.0645e-88	8.18645e-88	COCMIDRAFT_38433	NW_006911381.1	21987	23328	-	1140	protein_coding	uncharacterized protein && sp|P38673|ACTZ_NEUCR Actin-like protein OS=Neurospora crassa (strain ATCC 24698 / 74-OR23-1A / CBS 708.71 / DSM 1257 / FGSC 987) OX=367110 GN=ro-4 PE=3 SV=1 && PF00022:Actin	-
19124432	900.238	893.126	930.612	249.192	226.535	240.348	907.992	238.692	1.92755	1.2191e-88	9.36922e-88	COCMIDRAFT_49286	NW_006911312.1	108065	109729	-	1593	protein_coding	uncharacterized protein && - && -	-
19122540	3007.18	2670.84	2768.12	1301.1	1324.44	1307.87	2815.38	1311.14	1.10273	1.27109e-88	9.76232e-88	COCMIDRAFT_3435	NW_006911308.1	132704	135482	+	2730	protein_coding	uncharacterized protein && sp|E3S9K3|DAPB_PYRTT Probable dipeptidyl-aminopeptidase B OS=Pyrenophora teres f. teres (strain 0-1) OX=861557 GN=dapB PE=3 SV=1 && PF00326:Prolyl oligopeptidase family|PF00930:Dipeptidyl peptidase IV (DPP IV) N-terminal region	-
19122990	1455.7	1528.09	1434.34	542.92	459.392	436.995	1472.71	479.769	1.6184	2.37846e-88	1.82312e-87	COCMIDRAFT_36297	NW_006911331.1	4574	7177	+	2538	protein_coding	uncharacterized protein && sp|P41909|PXA1_YEAST Peroxisomal long-chain fatty acid import protein 2 OS=Saccharomyces cerevisiae (strain ATCC 204508 / S288c) OX=559292 GN=PXA1 PE=1 SV=2 && PF06472:ABC transporter transmembrane region 2|PF00005:ABC transporter	-
19121985	2552.96	2611.04	2507.25	1222.63	1168.5	1052.95	2557.08	1148.03	1.15557	3.26532e-88	2.49962e-87	COCMIDRAFT_3190	NW_006911305.1	110545	112655	+	2007	protein_coding	uncharacterized protein && sp|P20824|NUC1_NEUCR Phosphorus acquisition-controlling protein OS=Neurospora crassa (strain ATCC 24698 / 74-OR23-1A / CBS 708.71 / DSM 1257 / FGSC 987) OX=367110 GN=nuc-1 PE=3 SV=2 && PF00010:Helix-loop-helix DNA-binding domain	bHLH
19119043	3393	3129.26	3230.11	1487.73	1597.34	1349.48	3250.79	1478.18	1.13723	4.85244e-88	3.70484e-87	COCMIDRAFT_107423	NW_006911486.1	24425	26680	-	2154	protein_coding	uncharacterized protein && sp|O35643|AP1B1_MOUSE AP-1 complex subunit beta-1 OS=Mus musculus OX=10090 GN=Ap1b1 PE=1 SV=2 && PF01602:Adaptin N terminal region	-
19119224	3050.96	2967.91	2758.63	1204.6	1390.82	1320.35	2925.84	1305.26	1.16454	6.31789e-88	4.82055e-87	COCMIDRAFT_108329	NW_006911509.1	8589	12353	-	3597	protein_coding	uncharacterized protein && sp|P31374|PSK1_YEAST Serine/threonine-protein kinase PSK1 OS=Saccharomyces cerevisiae (strain ATCC 204508 / S288c) OX=559292 GN=PSK1 PE=1 SV=2 && PF00069:Protein kinase domain	-
19121039	2182.64	2061.5	2157.2	893.91	988.326	921.852	2133.78	934.696	1.19091	1.04269e-87	7.93496e-87	COCMIDRAFT_2700	NW_006911299.1	151066	152410	+	1197	protein_coding	uncharacterized protein && sp|Q9Y899|KCC1B_EMEND Calcium/calmodulin-dependent protein kinase cmkB OS=Emericella nidulans OX=162425 GN=cmkB PE=1 SV=1 && PF00069:Protein kinase domain	-
19118868	2562.08	2522.77	2588.83	1064.63	1150.59	1246.48	2557.89	1153.9	1.1482	4.38955e-87	3.32527e-86	COCMIDRAFT_106480	NW_006911467.1	19689	20768	+	924	protein_coding	uncharacterized protein && sp|Q9C5G0|SUF4_ARATH Protein SUPPRESSOR OF FRI 4 OS=Arabidopsis thaliana OX=3702 GN=SUF4 PE=1 SV=1 && -	-
19118722	2644.16	2831.24	2603.06	1330.79	1265.44	1269.37	2692.82	1288.53	1.06339	4.9416e-87	3.73861e-86	COCMIDRAFT_105656	NW_006911452.1	41559	43305	-	1464	protein_coding	uncharacterized protein && sp|Q96FW1|OTUB1_HUMAN Ubiquitin thioesterase OTUB1 OS=Homo sapiens OX=9606 GN=OTUB1 PE=1 SV=2 && PF10275:Peptidase C65 Otubain	-
19118932	1410.1	1277.52	1410.62	346.748	440.427	428.672	1366.08	405.282	1.75282	5.29508e-87	4.00125e-86	COCMIDRAFT_106850	NW_006911474.1	14473	16396	-	1791	protein_coding	uncharacterized protein && - && PF01544:CorA-like Mg2+ transporter protein	-
19126046	1311.59	1377.18	1387.85	466.572	428.836	499.423	1358.88	464.944	1.54697	5.3049e-87	4.00566e-86	COCMIDRAFT_82415	NW_006911282.1	219214	220721	-	1455	protein_coding	uncharacterized protein && sp|P38680|MTR_NEUCR N amino acid transport system protein OS=Neurospora crassa (strain ATCC 24698 / 74-OR23-1A / CBS 708.71 / DSM 1257 / FGSC 987) OX=367110 GN=mtr PE=3 SV=2 && PF01490:Transmembrane amino acid transporter protein	-
19120667	633.906	636.863	619.459	93.3144	121.17	98.8442	630.076	104.443	2.59283	2.08853e-86	1.56787e-85	COCMIDRAFT_24945	NW_006911314.1	168076	169068	+	876	protein_coding	uncharacterized protein && sp|P55336|FABG_VIBHA 3-oxoacyl-[acyl-carrier-protein] reductase FabG OS=Vibrio harveyi OX=669 GN=fabG PE=3 SV=1 && PF00106:short chain dehydrogenase	-
19122590	4177.4	4165.71	4182.54	2195.01	2094.66	1830.18	4175.21	2039.95	1.03352	3.21498e-86	2.41196e-85	COCMIDRAFT_34598	NW_006911305.1	47790	50190	-	2238	protein_coding	uncharacterized protein && sp|O74763|YBE8_SCHPO Uncharacterized WD repeat-containing protein C17D11.08 OS=Schizosaccharomyces pombe (strain 972 / ATCC 24843) OX=284812 GN=SPBC17D11.08 PE=1 SV=1 && -	-
19125663	2250.14	2333.9	2237.83	957.533	794.454	731.447	2273.96	827.811	1.45815	5.02201e-86	3.7628e-85	COCMIDRAFT_80403	NW_006911277.1	347184	348549	-	1233	protein_coding	uncharacterized protein && sp|P40544|YKE4_YEAST Zinc transporter YKE4 OS=Saccharomyces cerevisiae (strain ATCC 204508 / S288c) OX=559292 GN=YKE4 PE=1 SV=1 && PF02535:ZIP Zinc transporter	-
19124623	1781.32	1780.56	1850.79	708.341	791.293	740.811	1804.22	746.815	1.27246	5.27852e-86	3.95245e-85	COCMIDRAFT_5452	NW_006911344.1	95548	96208	-	600	protein_coding	uncharacterized protein && sp|A4DA06|XAND_ASPFU Xanthocillin biosynthesis cluster protein D OS=Neosartorya fumigata (strain ATCC MYA-4609 / Af293 / CBS 101355 / FGSC A1100) OX=330879 GN=xanD PE=3 SV=1 && PF13664:Domain of unknown function (DUF4149)	-
19124359	2413.4	2480.06	2339.34	1170.67	1150.59	1173.65	2410.93	1164.97	1.04929	5.4706e-86	4.09364e-85	COCMIDRAFT_4741	NW_006911329.1	41984	43790	+	1698	protein_coding	uncharacterized protein && sp|P25340|ERG4_YEAST Delta(24(24(1)))-sterol reductase OS=Saccharomyces cerevisiae (strain ATCC 204508 / S288c) OX=559292 GN=ERG4 PE=1 SV=2 && PF01222:Ergosterol biosynthesis ERG4/ERG24 family	-
19118386	2178.08	2378.51	2413.33	1025.4	1062.08	1040.47	2323.31	1042.65	1.1557	7.92179e-86	5.91646e-85	COCMIDRAFT_103850	NW_006911424.1	66533	67558	+	1026	protein_coding	uncharacterized protein && - && -	-
novel.184	1831.49	1741.64	1706.6	745.455	731.235	728.326	1759.91	735.005	1.25988	8.80635e-86	6.57289e-85	-	NW_006911329.1	12362	15820	+	3313	-	- && - && -	-
19122744	1453.88	1464.5	1404.93	503.686	567.918	527.516	1441.1	533.04	1.43484	2.61485e-85	1.93925e-84	COCMIDRAFT_3527	NW_006911309.1	204666	208601	+	3786	protein_coding	uncharacterized protein && - && PF11817:Foie gras liver health family 1|PF07919:Gryzun, putative trafficking through Golgi	-
19122437	699.577	708.996	643.175	106.039	141.189	106.127	683.916	117.785	2.53789	6.0001e-85	4.4442e-84	COCMIDRAFT_33906	NW_006911297.1	97390	99283	-	1833	protein_coding	GMC oxidoreductase && sp|Q00922|ALOX_CANBO Alcohol oxidase OS=Candida boidinii OX=5477 GN=AOD1 PE=1 SV=1 && PF05199:GMC oxidoreductase|PF00732:GMC oxidoreductase	-
19122050	3082.88	3114.08	2831.68	1330.79	1410.84	1498.27	3009.55	1413.3	1.09038	9.44884e-85	6.9853e-84	COCMIDRAFT_32220	NW_006911281.1	38747	39203	-	354	protein_coding	uncharacterized protein && - && -	-
19126315	2354.12	2431.66	2421.87	1195.06	1067.35	1087.29	2402.55	1116.57	1.10556	1.4327e-84	1.05782e-83	COCMIDRAFT_83732	NW_006911286.1	251841	252865	-	852	protein_coding	uncharacterized protein && sp|P30656|PSB5_YEAST Proteasome subunit beta type-5 OS=Saccharomyces cerevisiae (strain ATCC 204508 / S288c) OX=559292 GN=PRE2 PE=1 SV=3 && PF00227:Proteasome subunit	-
19124795	1147.42	1177.86	1086.19	322.359	319.257	378.729	1137.16	340.115	1.74098	1.45019e-84	1.06938e-83	COCMIDRAFT_598	NW_006911279.1	143720	144918	+	1029	protein_coding	uncharacterized protein && sp|Q9C701|BUB32_ARATH Mitotic checkpoint protein BUB3.2 OS=Arabidopsis thaliana OX=3702 GN=BUB3.2 PE=2 SV=1 && -	-
19128362	1532.32	1707.48	1613.63	643.657	630.084	616.996	1617.81	630.246	1.35994	5.38191e-84	3.95863e-83	COCMIDRAFT_94	NW_006911276.1	282251	286163	+	3780	protein_coding	uncharacterized protein && sp|O94751|BUB1_SCHPO Checkpoint serine/threonine-protein kinase bub1 OS=Schizosaccharomyces pombe (strain 972 / ATCC 24843) OX=284812 GN=bub1 PE=1 SV=1 && PF00069:Protein kinase domain|PF08311:Mad3/BUB1 homology region 1|PF08171:Mad3/BUB1 homology region 2	-
19119138	736.973	719.436	800.649	126.187	142.243	171.677	752.353	146.702	2.35769	6.69107e-84	4.91536e-83	COCMIDRAFT_107876	NW_006911497.1	34262	36382	+	1959	protein_coding	uncharacterized protein && - && PF04082:Fungal specific transcription factor domain	-
19118732	1712.92	1795.74	1803.36	710.462	620.601	736.65	1770.67	689.238	1.361	1.54944e-83	1.13467e-82	COCMIDRAFT_105691	NW_006911452.1	2345	12250	-	9258	protein_coding	uncharacterized protein && sp|P33144|BIMB_EMENI Separin OS=Emericella nidulans (strain FGSC A4 / ATCC 38163 / CBS 112.46 / NRRL 194 / M139) OX=227321 GN=bimB PE=4 SV=2 && PF03568:Peptidase family C50|PF04082:Fungal specific transcription factor domain	-
19127095	901.15	940.582	985.633	211.018	246.555	268.44	942.455	242.004	1.96075	7.31782e-83	5.31215e-82	COCMIDRAFT_87580	NW_006911300.1	27732	28605	+	459	protein_coding	uncharacterized protein && - && PF00241:Cofilin/tropomyosin-type actin-binding protein	-
19125097	2734.46	2647.11	2818.4	1407.14	1280.19	1263.13	2733.32	1316.82	1.05376	7.60876e-83	5.5199e-82	COCMIDRAFT_6839	NW_006911378.1	30458	31738	+	1281	protein_coding	uncharacterized protein && sp|Q7WHW5|HMP_BORBR Flavohemoprotein OS=Bordetella bronchiseptica (strain ATCC BAA-588 / NCTC 13252 / RB50) OX=257310 GN=hmp PE=3 SV=1 && PF00175:Oxidoreductase NAD-binding domain|PF00042:Globin	-
19121661	650.324	594.152	604.281	63.6235	107.473	84.2777	616.252	85.1246	2.85561	1.18735e-82	8.60314e-82	COCMIDRAFT_30344	NW_006911499.1	11916	13271	-	1356	protein_coding	uncharacterized protein && sp|Q9HWG9|PHZS_PSEAE 5-methylphenazine-1-carboxylate 1-monooxygenase OS=Pseudomonas aeruginosa (strain ATCC 15692 / DSM 22644 / CIP 104116 / JCM 14847 / LMG 12228 / 1C / PRS 101 / PAO1) OX=208964 GN=phzS PE=1 SV=1 && PF01494:FAD binding domain	-
19129148	640.291	682.421	666.891	139.972	134.867	122.775	663.201	132.538	2.32327	1.69741e-82	1.22531e-81	COCMIDRAFT_97928	NW_006911360.1	20508	22007	-	1368	protein_coding	uncharacterized protein && - && -	-
19126890	841.864	859.907	932.509	226.924	240.233	227.862	878.093	231.673	1.92215	2.56589e-82	1.8511e-81	COCMIDRAFT_86588	NW_006911296.1	221409	223413	-	1854	protein_coding	uncharacterized protein && - && -	-
19125854	1519.55	1487.28	1637.35	615.027	598.474	597.227	1548.06	603.576	1.35884	2.85334e-82	2.05465e-81	COCMIDRAFT_81364	NW_006911280.1	184845	185623	+	594	protein_coding	uncharacterized protein && sp|O14224|GDIR_SCHPO Rho GDP-dissociation inhibitor OS=Schizosaccharomyces pombe (strain 972 / ATCC 24843) OX=284812 GN=SPAC6F12.06 PE=1 SV=1 && PF02115:RHO protein GDP dissociation inhibitor	-
19127866	839.128	777.333	794.957	187.689	194.926	211.214	803.806	197.943	2.02163	4.95756e-82	3.56327e-81	COCMIDRAFT_91352	NW_006911316.1	95018	97301	-	1992	protein_coding	uncharacterized protein && sp|Q2UEH7|ATRR_ASPOR ABC-transporter-regulating transcription factor OS=Aspergillus oryzae (strain ATCC 42149 / RIB 40) OX=510516 GN=atrR PE=3 SV=1 && PF00172:Fungal Zn(2)-Cys(6) binuclear cluster domain|PF04082:Fungal specific transcription factor domain	-
19118690	2413.4	2215.26	2405.74	1111.29	983.057	992.604	2344.8	1028.98	1.18849	5.6485e-82	4.05738e-81	COCMIDRAFT_105490	NW_006911448.1	31120	33602	+	2028	protein_coding	uncharacterized protein && sp|P40977|PLC1_SCHPO 1-phosphatidylinositol 4,5-bisphosphate phosphodiesterase 1 OS=Schizosaccharomyces pombe (strain 972 / ATCC 24843) OX=284812 GN=plc1 PE=1 SV=1 && PF00387:Phosphatidylinositol-specific phospholipase C, Y domain|PF00388:Phosphatidylinositol-specific phospholipase C, X domain	-
19129261	4612.47	4318.52	4256.53	2208.79	1982.97	2343.13	4395.84	2178.3	1.01295	6.53225e-82	4.68929e-81	COCMIDRAFT_98420	NW_006911364.1	105770	109104	+	3222	protein_coding	uncharacterized protein && sp|Q12139|YP022_YEAST Zinc finger protein YPR022C OS=Saccharomyces cerevisiae (strain ATCC 204508 / S288c) OX=559292 GN=YPR022C PE=1 SV=1 && PF04082:Fungal specific transcription factor domain	-
19126584	1632.65	1624.9	1699.01	717.885	675.391	665.898	1652.19	686.391	1.26736	9.32493e-82	6.68995e-81	COCMIDRAFT_85020	NW_006911291.1	46557	48293	-	1635	protein_coding	uncharacterized protein && sp|S0DPM1|APF7_GIBF5 Cytochrome P450 monooxygenase apf7 OS=Gibberella fujikuroi (strain CBS 195.34 / IMI 58289 / NRRL A-6831) OX=1279085 GN=apf7 PE=1 SV=1 && PF00067:Cytochrome P450	-
19126848	767.984	713.742	813.93	142.092	168.584	177.92	765.219	162.865	2.23171	9.36711e-82	6.71607e-81	COCMIDRAFT_86404	NW_006911296.1	161948	164121	-	1998	protein_coding	uncharacterized protein && sp|Q10067|ORC3_SCHPO Origin recognition complex subunit 3 OS=Schizosaccharomyces pombe (strain 972 / ATCC 24843) OX=284812 GN=orc3 PE=1 SV=2 && PF18137:Origin recognition complex winged helix C-terminal|PF07034:Origin recognition complex (ORC) subunit 3 N-terminus	-
19127464	2191.77	2153.56	2243.52	980.862	1078.94	992.604	2196.28	1017.47	1.11009	1.16468e-81	8.34544e-81	COCMIDRAFT_89382	NW_006911307.1	64804	67425	+	2622	protein_coding	uncharacterized protein && sp|P15258|RAL2_SCHPO Protein ral2 OS=Schizosaccharomyces pombe (strain 972 / ATCC 24843) OX=284812 GN=ral2 PE=1 SV=1 && PF13415:Galactose oxidase, central domain	-
19124462	1143.77	1162.68	1146.9	409.311	375.1	348.556	1151.12	377.656	1.6082	1.21909e-81	8.72994e-81	COCMIDRAFT_5005	NW_006911334.1	125976	126925	+	876	protein_coding	uncharacterized protein && sp|Q9P5M9|MUG14_SCHPO Meiotically up-regulated gene 14 protein OS=Schizosaccharomyces pombe (strain 972 / ATCC 24843) OX=284812 GN=mug14 PE=1 SV=1 && PF00596:Class II Aldolase and Adducin N-terminal domain	-
19125345	1844.26	1758.73	1642.09	689.254	675.391	581.62	1748.36	648.755	1.4307	1.56828e-81	1.12167e-80	COCMIDRAFT_7641	NW_006911405.1	63930	65696	+	1704	protein_coding	uncharacterized protein && sp|Q4G176|ACSF3_HUMAN Malonate--CoA ligase ACSF3, mitochondrial OS=Homo sapiens OX=9606 GN=ACSF3 PE=1 SV=3 && PF00501:AMP-binding enzyme|PF13193:AMP-binding enzyme C-terminal domain	-
19128496	475.202	509.68	537.877	58.3215	69.541	48.9019	507.586	58.9215	3.10725	1.62999e-81	1.16438e-80	COCMIDRAFT_94679	NW_006911336.1	95038	96470	-	1185	protein_coding	uncharacterized protein && - && -	-
19127031	1899.89	1996.01	1898.22	869.521	893.497	840.696	1931.37	867.905	1.15403	5.58943e-81	3.97573e-80	COCMIDRAFT_87302	NW_006911299.1	185408	187456	+	1992	protein_coding	uncharacterized protein && sp|G0S2X1|NUP37_CHATD Nucleoporin NUP37 OS=Chaetomium thermophilum (strain DSM 1495 / CBS 144.50 / IMI 039719) OX=759272 GN=NUP37 PE=1 SV=2 && -	-
19121427	2959.75	3047.64	2753.89	1388.05	1458.25	1481.62	2920.43	1442.64	1.01742	5.74082e-81	4.08092e-80	COCMIDRAFT_29042	NW_006911423.1	62681	64005	-	1107	protein_coding	uncharacterized protein && - && -	-
19126818	1558.77	1444.57	1489.36	552.464	521.558	606.591	1497.57	560.204	1.41852	2.85369e-80	2.01872e-79	COCMIDRAFT_86245	NW_006911295.1	9928	10963	+	939	protein_coding	uncharacterized protein && sp|Q54W11|MCFL_DICDI Mitochondrial substrate carrier family protein L OS=Dictyostelium discoideum OX=44689 GN=mcfL PE=3 SV=1 && PF00153:Mitochondrial carrier protein	-
19119868	1399.15	1433.18	1424.85	562.007	457.285	481.736	1419.06	500.343	1.50414	4.27958e-80	3.02373e-79	COCMIDRAFT_1452	NW_006911286.1	163263	164124	-	726	protein_coding	uncharacterized protein && - && PF09793:Anticodon-binding domain	-
19128192	2181.73	2063.4	2088.9	987.224	977.789	1020.7	2111.34	995.237	1.08511	6.93702e-80	4.89245e-79	COCMIDRAFT_9304	NW_006911490.1	22962	26114	+	3054	protein_coding	uncharacterized protein && sp|Q9UTL8|AP3D_SCHPO AP-3 complex subunit delta OS=Schizosaccharomyces pombe (strain 972 / ATCC 24843) OX=284812 GN=apl5 PE=3 SV=2 && PF01602:Adaptin N terminal region	-
19124364	4186.52	4216.01	4039.29	927.842	693.303	759.54	4147.27	793.562	2.38584	1.93615e-79	1.36056e-78	COCMIDRAFT_47536	NW_006911347.1	22577	24220	-	1644	protein_coding	uncharacterized protein && sp|M1W853|PIG11_CLAP2 Ergochrome gene cluster transcriptional regulator CPUR_05433 OS=Claviceps purpurea (strain 20.1) OX=1111077 GN=CPUR_05433 PE=2 SV=1 && -	-
19128869	1956.44	2025.43	2034.82	903.453	917.731	798.037	2005.57	873.074	1.19998	3.99437e-79	2.79678e-78	COCMIDRAFT_96534	NW_006911349.1	51155	52190	-	984	protein_coding	uncharacterized protein && - && PF05648:Peroxisomal biogenesis factor 11 (PEX11)	-
19122127	1740.28	1722.66	1697.11	726.368	768.112	774.106	1720.02	756.195	1.18553	2.28549e-78	1.5888e-77	COCMIDRAFT_32535	NW_006911283.1	218170	219378	-	768	protein_coding	uncharacterized protein && sp|Q8TG11|CSK2C_NEUCR Casein kinase II subunit beta-2 OS=Neurospora crassa (strain ATCC 24698 / 74-OR23-1A / CBS 708.71 / DSM 1257 / FGSC 987) OX=367110 GN=ckb-2 PE=2 SV=1 && PF01214:Casein kinase II regulatory subunit	-
19124808	1340.78	1410.4	1316.71	514.29	536.309	506.707	1355.96	519.102	1.38523	3.23683e-78	2.24746e-77	COCMIDRAFT_6042	NW_006911357.1	108666	112824	-	3591	protein_coding	uncharacterized protein && sp|Q9HES8|PYC_ASPNG Pyruvate carboxylase OS=Aspergillus niger OX=5061 GN=pyc PE=3 SV=1 && PF00364:Biotin-requiring enzyme|PF02785:Biotin carboxylase C-terminal domain|PF00289:Biotin carboxylase, N-terminal domain|PF02436:Conserved carboxylase domain|PF00682:HMGL-like|PF02786:Carbamoyl-phosphate synthase L chain, ATP binding domain	-
novel.197	1214.91	1228.17	1260.74	460.21	455.178	467.169	1234.61	460.852	1.42157	7.52941e-78	5.21243e-77	-	NW_006911336.1	65709	69309	+	3403	-	- && sp|O75762|TRPA1_HUMAN Transient receptor potential cation channel subfamily A member 1 OS=Homo sapiens OX=9606 GN=TRPA1 PE=1 SV=3 && PF12796:Ankyrin repeats (3 copies)	-
19123540	466.081	418.564	393.684	32.8721	34.7705	21.8498	426.11	29.8308	3.83808	1.29072e-77	8.92474e-77	COCMIDRAFT_38752	NW_006911392.1	15245	17161	-	1440	protein_coding	uncharacterized protein && sp|P36029|TPO5_YEAST Polyamine transporter TPO5 OS=Saccharomyces cerevisiae (strain ATCC 204508 / S288c) OX=559292 GN=TPO5 PE=1 SV=1 && PF13520:Amino acid permease	-
19117861	1410.1	1235.76	1395.44	496.263	429.89	439.076	1347.1	455.076	1.56602	1.5568e-77	1.07518e-76	COCMIDRAFT_101375	NW_006911393.1	83048	85239	-	2145	protein_coding	uncharacterized protein && sp|P38795|NADE_YEAST Glutamine-dependent NAD(+) synthetase OS=Saccharomyces cerevisiae (strain ATCC 204508 / S288c) OX=559292 GN=QNS1 PE=1 SV=1 && PF02540:NAD synthase|PF00795:Carbon-nitrogen hydrolase	-
19128730	1339.87	1410.4	1274.97	487.78	498.377	425.55	1341.74	470.569	1.5119	1.6347e-77	1.12831e-76	COCMIDRAFT_95820	NW_006911344.1	110944	112694	-	1452	protein_coding	carbohydrate-binding module family 1 protein && sp|A1C4H2|EGLD_ASPCL Probable endo-beta-1,4-glucanase D OS=Aspergillus clavatus (strain ATCC 1007 / CBS 513.65 / DSM 816 / NCTC 3887 / NRRL 1) OX=344612 GN=eglD PE=3 SV=1 && PF03443:Glycosyl hydrolase family 61|PF00734:Fungal cellulose binding domain	-
19119856	2190.85	2248.48	2180.91	1044.49	1117.92	1069.6	2206.75	1077.34	1.0344	1.79482e-77	1.23737e-76	COCMIDRAFT_1393	NW_006911285.1	286035	288824	+	2640	protein_coding	uncharacterized protein && sp|Q13620|CUL4B_HUMAN Cullin-4B OS=Homo sapiens OX=9606 GN=CUL4B PE=1 SV=4 && PF00888:Cullin family|PF10557:Cullin protein neddylation domain	-
19126922	1897.16	1803.34	1790.08	818.622	841.868	814.684	1830.19	825.058	1.1496	1.89596e-77	1.30632e-76	COCMIDRAFT_86749	NW_006911297.1	77058	80474	-	3417	protein_coding	uncharacterized protein && - && -	-
19123891	1498.57	1512.9	1577.58	527.014	528.933	634.684	1529.69	563.544	1.44021	4.32421e-77	2.9706e-76	COCMIDRAFT_40525	NW_006911469.1	20497	22130	-	1446	protein_coding	uncharacterized protein && - && PF00789:UBX domain	-
19119394	498.004	496.392	535.979	54.0799	82.1849	62.4279	510.125	66.2309	2.94507	6.59498e-77	4.51989e-76	COCMIDRAFT_109249	NW_006911538.1	11377	13178	+	1674	protein_coding	uncharacterized protein && sp|O59805|YJV7_SCHPO Putative amidase C550.07 OS=Schizosaccharomyces pombe (strain 972 / ATCC 24843) OX=284812 GN=SPCC550.07 PE=3 SV=1 && PF01425:Amidase	-
19128467	1852.47	1865.98	1739.8	829.226	725.966	748.095	1819.41	767.762	1.24495	1.45391e-76	9.93519e-76	COCMIDRAFT_94542	NW_006911335.1	131556	132118	-	441	protein_coding	uncharacterized protein && - && -	-
19129561	892.941	891.228	969.506	189.81	264.467	227.862	917.892	227.38	2.01291	1.51756e-76	1.0358e-75	COCMIDRAFT_99897	NW_006911377.1	5761	8471	+	1776	protein_coding	uncharacterized protein && sp|Q6GHK5|FABD_STAAR Malonyl CoA-acyl carrier protein transacylase OS=Staphylococcus aureus (strain MRSA252) OX=282458 GN=fabD PE=3 SV=1 && PF00698:Acyl transferase domain|PF13561:Enoyl-(Acyl carrier protein) reductase	-
19128017	1450.23	1411.35	1320.5	545.041	503.646	545.204	1394.03	531.297	1.39178	1.85956e-76	1.26774e-75	COCMIDRAFT_9213	NW_006911483.1	13116	14397	+	1179	protein_coding	uncharacterized protein && - && -	-
19118962	2069.54	1974.18	2068.98	885.426	867.156	987.402	2037.57	913.328	1.15749	6.27971e-76	4.25377e-75	COCMIDRAFT_107011	NW_006911477.1	26140	28360	+	1974	protein_coding	uncharacterized protein && sp|Q4Z8K6|RBP9X_DROME Ran-binding proteins 9/10 homolog OS=Drosophila melanogaster OX=7227 GN=RanBPM PE=1 SV=1 && PF00622:SPRY domain|PF10607:CTLH/CRA C-terminal to LisH motif domain	-
19127833	1823.28	1966.59	1843.2	799.535	830.278	703.355	1877.69	777.722	1.27177	7.79828e-76	5.27936e-75	COCMIDRAFT_91206	NW_006911315.1	36721	39013	+	2244	protein_coding	uncharacterized protein && sp|Q06003|GOLI_DROME Protein goliath OS=Drosophila melanogaster OX=7227 GN=gol PE=2 SV=3 && PF02225:PA domain|PF13639:Ring finger domain	-
19126271	1619.88	1510.06	1621.22	681.831	661.694	656.534	1583.72	666.686	1.2484	9.26975e-76	6.26098e-75	COCMIDRAFT_83493	NW_006911286.1	184133	184941	-	438	protein_coding	uncharacterized protein && sp|Q5BFF8|AP2S_EMENI AP-2 complex subunit sigma OS=Emericella nidulans (strain FGSC A4 / ATCC 38163 / CBS 112.46 / NRRL 194 / M139) OX=227321 GN=aps2 PE=3 SV=1 && PF01217:Clathrin adaptor complex small chain	-
19120963	1028.84	1002.28	929.663	314.936	249.716	252.833	986.928	272.495	1.85725	9.42699e-76	6.36349e-75	COCMIDRAFT_26607	NW_006911347.1	96879	101267	+	4170	protein_coding	uncharacterized protein && sp|Q0UUE2|CFT1_PHANO Protein CFT1 OS=Phaeosphaeria nodorum (strain SN15 / ATCC MYA-4574 / FGSC 10173) OX=321614 GN=CFT1 PE=3 SV=1 && PF10433:Mono-functional DNA-alkylating methyl methanesulfonate N-term|PF03178:CPSF A subunit region	-
19125348	1798.65	1685.65	1789.13	749.696	710.162	798.037	1757.81	752.632	1.2237	1.07457e-75	7.24946e-75	COCMIDRAFT_7652	NW_006911406.1	12215	16216	-	4002	protein_coding	uncharacterized protein && - && -	-
19126781	1516.81	1581.24	1439.08	499.444	605.85	570.175	1512.38	558.49	1.43706	1.18497e-75	7.98963e-75	COCMIDRAFT_85995	NW_006911294.1	157592	158935	+	1284	protein_coding	uncharacterized protein && sp|P11353|HEM6_YEAST Oxygen-dependent coproporphyrinogen-III oxidase OS=Saccharomyces cerevisiae (strain ATCC 204508 / S288c) OX=559292 GN=HEM13 PE=1 SV=2 && PF01218:Coproporphyrinogen III oxidase	-
19125853	538.136	503.985	504.674	67.865	73.7556	89.48	515.599	77.0336	2.742	1.46857e-75	9.89606e-75	COCMIDRAFT_8136	NW_006911425.1	49522	50715	+	1194	protein_coding	uncharacterized protein && - && PF11991:Tryptophan dimethylallyltransferase	-
19118089	2064.98	2084.28	2021.54	1011.61	1008.35	954.107	2056.94	991.355	1.05315	1.54119e-75	1.03734e-74	COCMIDRAFT_10248	NW_006911632.1	3872	5828	+	1788	protein_coding	uncharacterized protein && sp|P65824|HIP1_MYCBO Serine protease Hip1 OS=Mycobacterium bovis (strain ATCC BAA-935 / AF2122/97) OX=233413 GN=hip1 PE=3 SV=1 && PF08386:TAP-like protein|PF00561:alpha/beta hydrolase fold	-
19122063	3266.21	3009.67	3155.16	1636.18	1558.35	1396.3	3143.68	1530.28	1.03897	4.34502e-75	2.91276e-74	COCMIDRAFT_32271	NW_006911281.1	187945	188857	+	804	protein_coding	uncharacterized protein && - && -	-
19120489	490.707	479.308	422.143	41.3552	55.8436	27.0521	464.053	41.417	3.48756	5.73339e-75	3.84127e-74	COCMIDRAFT_23750	NW_006911298.1	257969	259826	+	1761	protein_coding	uncharacterized protein && sp|I3R7F1|PCCB_HALMT Propionyl-CoA carboxylase, carboxyltransferase subunit OS=Haloferax mediterranei (strain ATCC 33500 / DSM 1411 / JCM 8866 / NBRC 14739 / NCIMB 2177 / R-4) OX=523841 GN=pccB PE=1 SV=1 && PF01039:Carboxyl transferase domain	-
19120782	2085.05	2073.84	2158.15	967.077	973.575	1058.15	2105.68	999.601	1.07465	6.11099e-75	4.08955e-74	COCMIDRAFT_25553	NW_006911324.1	156212	157750	-	1338	protein_coding	uncharacterized protein && sp|P78712|ARP3_NEUCR Actin-related protein 3 OS=Neurospora crassa (strain ATCC 24698 / 74-OR23-1A / CBS 708.71 / DSM 1257 / FGSC 987) OX=367110 GN=arp-3 PE=2 SV=2 && PF00022:Actin	-
19122596	941.283	832.382	902.153	254.494	217.052	258.035	891.939	243.194	1.87492	1.05479e-74	7.03052e-74	COCMIDRAFT_34613	NW_006911305.1	88695	89825	+	1011	protein_coding	uncharacterized protein && sp|O55125|NIPS1_MOUSE Protein NipSnap homolog 1 OS=Mus musculus OX=10090 GN=Nipsnap1 PE=1 SV=1 && PF07978:NIPSNAP	-
19127540	670.39	620.727	588.154	103.918	135.921	115.492	626.424	118.444	2.40304	1.25715e-74	8.36977e-74	COCMIDRAFT_89746	NW_006911309.1	174963	175988	-	837	protein_coding	uncharacterized protein && - && -	-
19127457	1597.08	1560.36	1540.58	671.227	651.157	698.152	1566.01	673.512	1.2173	1.49154e-74	9.91892e-74	COCMIDRAFT_89327	NW_006911307.1	217099	220667	+	3471	protein_coding	uncharacterized protein && sp|P17120|BIMC_EMENI Kinesin-like protein bimC OS=Emericella nidulans (strain FGSC A4 / ATCC 38163 / CBS 112.46 / NRRL 194 / M139) OX=227321 GN=bimC PE=2 SV=2 && PF13931:Kinesin-associated microtubule-binding|PF00225:Kinesin motor domain	-
19119480	1176.6	1135.15	1274.02	430.519	425.675	400.579	1195.26	418.924	1.51266	1.52989e-74	1.01681e-73	COCMIDRAFT_109679	NW_006911557.1	504	1736	+	1233	protein_coding	uncharacterized protein && sp|Q0UI02|ELCB_PHANO Dual O-methyltransferase/FAD-dependent monooxygenase elcB OS=Phaeosphaeria nodorum (strain SN15 / ATCC MYA-4574 / FGSC 10173) OX=321614 GN=elcB PE=1 SV=2 && PF01494:FAD binding domain	-
19125596	658.533	653.947	697.247	165.421	138.028	132.139	669.909	145.196	2.20643	1.57176e-74	1.04405e-73	COCMIDRAFT_80071	NW_006911277.1	60298	61962	-	1584	protein_coding	uncharacterized protein && sp|Q6CD56|ATG22_YARLI Autophagy-related protein 22 OS=Yarrowia lipolytica (strain CLIB 122 / E 150) OX=284591 GN=ATG22 PE=3 SV=1 && PF11700:Vacuole effluxer Atg22 like	-
19122070	1790.44	1765.37	1695.21	813.32	778.649	783.471	1750.34	791.813	1.14456	3.26802e-74	2.16586e-73	COCMIDRAFT_32305	NW_006911281.1	280569	290693	-	3372	protein_coding	uncharacterized protein && sp|Q9US10|YK68_SCHPO Uncharacterized membrane protein C6F6.13c OS=Schizosaccharomyces pombe (strain 972 / ATCC 24843) OX=284812 GN=SPAC607.08c PE=3 SV=1 && PF04695:Peroxisomal membrane anchor protein (Pex14p) conserved region|PF05277:Protein of unknown function (DUF726)	-
19122274	640.291	538.154	551.158	89.0728	104.312	103.006	576.534	98.7968	2.5449	2.11235e-73	1.39203e-72	COCMIDRAFT_3324	NW_006911307.1	44862	47228	-	2208	protein_coding	uncharacterized protein && - && -	-
19127971	608.368	596.999	553.055	115.583	93.775	118.613	586.141	109.324	2.42258	2.26042e-73	1.48792e-72	COCMIDRAFT_9190	NW_006911481.1	26665	27914	+	1191	protein_coding	uncharacterized protein && sp|Q8J0F0|CEFD2_ACRCH Isopenicillin N epimerase component 2 OS=Acremonium chrysogenum OX=5044 GN=cefD2 PE=3 SV=1 && PF02515:CoA-transferase family III	-
19124165	1516.81	1525.24	1336.63	541.86	494.163	423.469	1459.56	486.497	1.58552	2.32497e-73	1.52955e-72	COCMIDRAFT_4198	NW_006911319.1	110266	113583	+	3261	protein_coding	uncharacterized protein && sp|P22189|ATC3_SCHPO Calcium-transporting ATPase 3 OS=Schizosaccharomyces pombe (strain 972 / ATCC 24843) OX=284812 GN=cta3 PE=1 SV=1 && PF00702:haloacid dehalogenase-like hydrolase|PF00122:E1-E2 ATPase|PF00690:Cation transporter/ATPase, N-terminus|PF00689:Cation transporting ATPase, C-terminus	-
19122130	891.117	828.586	937.252	223.742	170.692	242.428	885.652	212.288	2.06043	3.4535e-73	2.26814e-72	COCMIDRAFT_32578	NW_006911284.1	21532	23691	-	2160	protein_coding	uncharacterized protein && - && PF10744:Mediator of RNA polymerase II transcription subunit 1	-
19118252	2293.92	2152.61	2214.12	1103.87	1083.15	1133.07	2220.22	1106.7	1.00452	1.00063e-72	6.55333e-72	COCMIDRAFT_103244	NW_006911416.1	2413	4217	+	1755	protein_coding	uncharacterized protein && sp|P38875|GPI16_YEAST GPI transamidase component GPI16 OS=Saccharomyces cerevisiae (strain ATCC 204508 / S288c) OX=559292 GN=GPI16 PE=1 SV=2 && PF04113:Gpi16 subunit, GPI transamidase component	-
19120198	830.919	836.179	970.455	191.931	244.447	225.781	879.184	220.72	1.99355	1.07073e-72	7.00847e-72	COCMIDRAFT_22173	NW_006911282.1	133313	134626	-	1314	protein_coding	carbohydrate esterase family 9 protein && sp|Q8JZV7|NAGA_MOUSE N-acetylglucosamine-6-phosphate deacetylase OS=Mus musculus OX=10090 GN=Amdhd2 PE=1 SV=1 && PF01979:Amidohydrolase family	-
19117656	2689.77	2640.46	2626.77	1243.84	1297.05	1431.68	2652.34	1324.19	1.00198	1.28179e-72	8.38052e-72	COCMIDRAFT_100336	NW_006911381.1	39657	41712	+	1896	protein_coding	uncharacterized protein && sp|O13870|NOT3_SCHPO General negative regulator of transcription subunit 3 OS=Schizosaccharomyces pombe (strain 972 / ATCC 24843) OX=284812 GN=not3 PE=1 SV=2 && PF04153:NOT2 / NOT3 / NOT5 family|PF04065:Not1 N-terminal domain, CCR4-Not complex component	-
19120549	1563.33	1562.26	1371.73	575.792	599.528	573.296	1499.11	582.872	1.36302	1.54481e-72	1.00946e-71	COCMIDRAFT_2415	NW_006911296.1	164795	165735	-	891	protein_coding	uncharacterized protein && - && PF01585:G-patch domain|PF13821:Domain of unknown function (DUF4187)	-
19118106	1104.55	1123.76	1097.57	379.62	386.69	422.429	1108.63	396.246	1.48405	1.6476e-72	1.07602e-71	COCMIDRAFT_102571	NW_006911407.1	734	2100	-	1086	protein_coding	uncharacterized protein && - && -	-
19120598	1523.2	1521.45	1664.86	635.174	653.264	558.73	1569.83	615.723	1.35041	2.16842e-72	1.41299e-71	COCMIDRAFT_24487	NW_006911308.1	73933	76575	-	2643	protein_coding	uncharacterized protein && sp|Q6NXW6|RAD17_MOUSE Cell cycle checkpoint protein RAD17 OS=Mus musculus OX=10090 GN=Rad17 PE=1 SV=2 && PF03215:Rad17 P-loop domain	-
19123403	384.904	429.004	410.759	14.8455	38.9851	27.0521	408.223	26.9609	3.91922	2.44496e-72	1.5923e-71	COCMIDRAFT_38130	NW_006911372.1	82834	86709	+	3726	protein_coding	uncharacterized protein && - && PF11915:Protein of unknown function (DUF3433)	-
19128876	783.49	663.438	787.368	176.025	162.262	182.081	744.765	173.456	2.10226	3.83443e-72	2.49163e-71	COCMIDRAFT_96576	NW_006911350.1	127546	129675	+	2007	protein_coding	uncharacterized protein && - && -	-
19125808	1072.62	1090.54	1063.42	401.888	378.261	386.013	1075.53	388.721	1.4683	1.54847e-71	1.00007e-70	COCMIDRAFT_81137	NW_006911279.1	147543	148239	+	627	protein_coding	uncharacterized protein && sp|O74903|YCS3_SCHPO Uncharacterized calcium-binding protein C613.03 OS=Schizosaccharomyces pombe (strain 972 / ATCC 24843) OX=284812 GN=SPCC613.03 PE=3 SV=1 && PF13499:EF-hand domain pair	-
19127836	2198.15	2201.97	1984.55	1012.67	1008.35	968.673	2128.22	996.564	1.0948	2.53268e-71	1.63209e-70	COCMIDRAFT_91219	NW_006911315.1	137380	138747	+	1233	protein_coding	uncharacterized protein && - && -	-
19126006	949.491	916.854	984.684	321.298	284.486	307.978	950.343	304.587	1.64164	2.86776e-71	1.84496e-70	COCMIDRAFT_82205	NW_006911282.1	42938	45202	+	2211	protein_coding	uncharacterized protein && sp|O74396|VPS91_SCHPO Vacuolar protein sorting-associated protein 9a OS=Schizosaccharomyces pombe (strain 972 / ATCC 24843) OX=284812 GN=vps901 PE=1 SV=3 && PF02204:Vacuolar sorting protein 9 (VPS9) domain	-
19126796	429.597	441.343	476.215	50.8988	64.2728	61.3875	449.052	58.853	2.93111	4.04599e-71	2.59438e-70	COCMIDRAFT_86096	NW_006911295.1	177319	179001	+	1242	protein_coding	uncharacterized protein && - && PF01408:Oxidoreductase family, NAD-binding Rossmann fold	-
19126062	1416.48	1411.35	1348.01	554.584	573.187	597.227	1391.95	574.999	1.2754	6.15376e-71	3.93942e-70	COCMIDRAFT_82479	NW_006911282.1	294312	295316	-	903	protein_coding	uncharacterized protein && sp|P33282|URIC_EMENI Uricase OS=Emericella nidulans (strain FGSC A4 / ATCC 38163 / CBS 112.46 / NRRL 194 / M139) OX=227321 GN=uaZ PE=3 SV=1 && PF01014:Uricase	-
19121435	660.357	689.064	738.039	176.025	168.584	141.503	695.82	162.038	2.10274	1.00184e-70	6.39937e-70	COCMIDRAFT_29081	NW_006911425.1	26525	29046	-	2277	protein_coding	uncharacterized protein && - && PF04082:Fungal specific transcription factor domain|PF00172:Fungal Zn(2)-Cys(6) binuclear cluster domain	-
19125696	2075.93	2040.62	1990.24	953.291	1022.04	1016.53	2035.6	997.29	1.02935	2.5554e-70	1.62516e-69	COCMIDRAFT_8059	NW_006911422.1	56411	62752	+	6099	protein_coding	uncharacterized protein && sp|O42998|SIP1_SCHPO Pof6 interactor protein 1 OS=Schizosaccharomyces pombe (strain 972 / ATCC 24843) OX=284812 GN=sip1 PE=1 SV=1 && -	-
19129502	1248.66	1266.13	1222.79	443.243	443.588	512.949	1245.86	466.593	1.4166	4.80629e-70	3.04669e-69	COCMIDRAFT_99624	NW_006911375.1	85264	88322	-	2862	protein_coding	uncharacterized protein && sp|Q07421|PMA1_AJECA Plasma membrane ATPase OS=Ajellomyces capsulatus OX=5037 GN=PMA1 PE=3 SV=1 && PF00702:haloacid dehalogenase-like hydrolase|PF00690:Cation transporter/ATPase, N-terminus|PF00122:E1-E2 ATPase	-
19118939	387.641	379.65	360.482	33.9325	22.1267	33.2949	375.924	29.7847	3.65768	8.25122e-70	5.21339e-69	COCMIDRAFT_106873	NW_006911474.1	10217	11591	+	1320	protein_coding	uncharacterized protein && - && -	-
19124343	1336.22	1444.57	1399.24	503.686	592.152	512.949	1393.34	536.263	1.37743	1.89759e-69	1.19314e-68	COCMIDRAFT_4693	NW_006911328.1	65592	66980	-	1302	protein_coding	uncharacterized protein && sp|Q50LG2|AF101_ALTAL Acyl-CoA dehydrogenase AFT10-1 OS=Alternaria alternata OX=5599 GN=AFT10-1 PE=3 SV=1 && PF02771:Acyl-CoA dehydrogenase, N-terminal domain|PF00441:Acyl-CoA dehydrogenase, C-terminal domain|PF02770:Acyl-CoA dehydrogenase, middle domain	-
19123453	888.381	831.433	820.57	220.561	240.233	166.474	846.795	209.089	2.01865	2.28638e-69	1.43605e-68	COCMIDRAFT_38376	NW_006911379.1	55209	56661	+	1077	protein_coding	uncharacterized protein && sp|O59674|YB8B_SCHPO Uncharacterized mitochondrial carrier C29A3.11c OS=Schizosaccharomyces pombe (strain 972 / ATCC 24843) OX=284812 GN=SPBC29A3.11c PE=3 SV=1 && PF00153:Mitochondrial carrier protein	-
19124198	406.795	361.616	375.66	39.2345	31.6096	31.214	381.357	34.0193	3.48764	2.37842e-69	1.49305e-68	COCMIDRAFT_4309	NW_006911321.1	121673	122402	+	672	protein_coding	glycoside hydrolase family 11 protein && sp|Q8J0K5|XYNB_TALFU Endo-1,4-beta-xylanase B OS=Talaromyces funiculosus OX=28572 GN=xynB PE=1 SV=1 && PF00457:Glycosyl hydrolases family 11	-
19124895	1688.29	1735.95	1650.63	766.663	794.454	790.754	1691.62	783.957	1.1095	2.5823e-69	1.62016e-68	COCMIDRAFT_6248	NW_006911362.1	94037	95121	+	570	protein_coding	uncharacterized protein && sp|Q54WV0|NFYB_DICDI Nuclear transcription factor Y subunit beta OS=Dictyostelium discoideum OX=44689 GN=nfyB PE=3 SV=1 && PF00808:Histone-like transcription factor (CBF/NF-Y) and archaeal histone	NF-YB
19127861	1477.59	1614.46	1538.69	648.959	668.015	579.539	1543.58	632.171	1.28797	2.59109e-69	1.6248e-68	COCMIDRAFT_91337	NW_006911316.1	13974	15837	-	1752	protein_coding	uncharacterized protein && sp|Q4WRQ4|MFSB_ASPFU Major facilitator superfamily multidrug transporter mfsB OS=Neosartorya fumigata (strain ATCC MYA-4609 / Af293 / CBS 101355 / FGSC A1100) OX=330879 GN=mfsB PE=2 SV=1 && PF07690:Major Facilitator Superfamily	-
19120244	2107.85	2053.91	2140.12	1021.16	949.341	1072.72	2100.63	1014.41	1.05008	2.75584e-69	1.7244e-68	COCMIDRAFT_2242	NW_006911294.1	213998	215924	-	1875	protein_coding	uncharacterized protein && sp|Q8BGK6|YLAT2_MOUSE Y+L amino acid transporter 2 OS=Mus musculus OX=10090 GN=Slc7a6 PE=1 SV=1 && PF13520:Amino acid permease	-
19118174	948.579	1005.12	960.968	256.615	335.061	276.764	971.557	289.48	1.74672	3.26708e-69	2.0432e-68	COCMIDRAFT_102866	NW_006911410.1	54367	54982	+	540	protein_coding	uncharacterized protein && sp|Q9UT70|BET5_SCHPO Transport protein particle subunit bet5 OS=Schizosaccharomyces pombe (strain 972 / ATCC 24843) OX=284812 GN=bet5 PE=3 SV=2 && PF04099:Sybindin-like family	-
19120635	1134.65	1048.78	1148.8	306.453	370.886	391.215	1110.74	356.185	1.64048	3.59716e-69	2.24842e-68	COCMIDRAFT_24756	NW_006911312.1	31864	34510	-	2520	protein_coding	uncharacterized protein && sp|Q9UT38|VPS16_SCHPO Probable vacuolar protein sorting-associated protein 16 homolog OS=Schizosaccharomyces pombe (strain 972 / ATCC 24843) OX=284812 GN=vps16 PE=3 SV=1 && PF04841:Vps16, N-terminal region|PF04840:Vps16, C-terminal region	-
19122124	1255.96	1194.95	1254.1	430.519	440.427	505.666	1235	458.871	1.42808	6.3103e-69	3.93794e-68	COCMIDRAFT_32511	NW_006911283.1	151119	154240	-	2811	protein_coding	uncharacterized protein && sp|P52959|CTF1B_FUSVN Cutinase transcription factor 1 beta OS=Fusarium vanettenii OX=2747968 GN=CTF1-BETA PE=2 SV=1 && PF04082:Fungal specific transcription factor domain	-
19129167	1592.52	1581.24	1647.78	727.428	597.421	652.372	1607.18	659.074	1.28613	7.21178e-69	4.49328e-68	COCMIDRAFT_98024	NW_006911361.1	38675	40512	+	1746	protein_coding	uncharacterized protein && - && -	-
19125331	1441.11	1429.38	1512.13	580.034	595.313	653.412	1460.87	609.587	1.26064	1.61544e-68	1.00221e-67	COCMIDRAFT_761	NW_006911280.1	187126	189755	+	2544	protein_coding	uncharacterized protein && sp|Q9JME5|AP3B2_MOUSE AP-3 complex subunit beta-2 OS=Mus musculus OX=10090 GN=Ap3b2 PE=1 SV=2 && PF01602:Adaptin N terminal region	-
19121958	1374.53	1475.89	1437.18	518.531	553.167	618.036	1429.2	563.245	1.34292	1.74215e-68	1.08025e-67	COCMIDRAFT_31776	NW_006911278.1	68288	69451	-	957	protein_coding	uncharacterized protein && sp|O14241|ARPC2_SCHPO Actin-related protein 2/3 complex subunit 2 OS=Schizosaccharomyces pombe (strain 972 / ATCC 24843) OX=284812 GN=arc2 PE=1 SV=1 && PF04045:Arp2/3 complex, 34 kD subunit p34-Arc	-
19121993	1546.91	1641.04	1628.81	681.831	736.503	727.285	1605.59	715.207	1.16642	2.17378e-68	1.3443e-67	COCMIDRAFT_31933	NW_006911279.1	97929	100163	+	2025	protein_coding	uncharacterized protein && sp|P38148|PPS1_YEAST Dual specificity protein phosphatase PPS1 OS=Saccharomyces cerevisiae (strain ATCC 204508 / S288c) OX=559292 GN=PPS1 PE=3 SV=1 && PF00782:Dual specificity phosphatase, catalytic domain	-
19121015	1578.84	1577.45	1587.07	627.751	720.698	706.476	1581.12	684.975	1.20664	2.8509e-68	1.76025e-67	COCMIDRAFT_26888	NW_006911354.1	16478	17301	+	774	protein_coding	uncharacterized protein && - && -	-
19124579	920.304	927.295	955.276	324.48	283.432	255.955	934.292	287.956	1.69845	4.0366e-68	2.48838e-67	COCMIDRAFT_5332	NW_006911342.1	2921	3424	-	504	protein_coding	uncharacterized protein && - && -	-
19126480	1734.81	1660.02	1629.76	784.689	780.756	758.499	1674.86	774.648	1.11264	7.44357e-68	4.58378e-67	COCMIDRAFT_84526	NW_006911289.1	137702	138747	-	978	protein_coding	uncharacterized protein && - && PF02900:Catalytic LigB subunit of aromatic ring-opening dioxygenase	-
19117817	841.864	746.012	823.416	218.441	242.34	200.81	803.764	220.53	1.8662	7.66496e-68	4.71761e-67	COCMIDRAFT_101165	NW_006911391.1	39008	40249	+	1182	protein_coding	uncharacterized protein && - && -	-
19128556	1414.66	1384.77	1366.04	563.068	577.401	618.036	1388.49	586.168	1.24402	7.96069e-68	4.89704e-67	COCMIDRAFT_94988	NW_006911338.1	28025	30124	+	2049	protein_coding	uncharacterized protein && - && -	-
19118341	609.28	587.508	658.353	5.30195	2.1073	7.28326	618.38	4.89751	6.97765	1.17884e-67	7.22497e-67	COCMIDRAFT_1036	NW_006911282.1	188476	190340	+	1623	protein_coding	uncharacterized protein && sp|P15685|MAL61_YEASX Maltose permease MAL61 OS=Saccharomyces cerevisiae OX=4932 GN=MAL61 PE=3 SV=1 && PF00083:Sugar (and other) transporter	-
19126375	439.63	430.903	461.037	3.18117	12.6438	6.24279	443.857	7.35593	5.91426	1.41846e-67	8.68444e-67	COCMIDRAFT_84007	NW_006911287.1	81386	82652	-	1089	protein_coding	uncharacterized protein && - && PF01636:Phosphotransferase enzyme family	-
19128184	1959.18	1931.47	2012.06	803.776	958.823	909.367	1967.57	890.656	1.14332	1.8419e-67	1.12651e-66	COCMIDRAFT_93013	NW_006911325.1	15025	16708	-	1527	protein_coding	uncharacterized protein && sp|Q0U7S9|DHH1_PHANO ATP-dependent RNA helicase DHH1 OS=Phaeosphaeria nodorum (strain SN15 / ATCC MYA-4574 / FGSC 10173) OX=321614 GN=DHH1 PE=3 SV=1 && PF00271:Helicase conserved C-terminal domain|PF00270:DEAD/DEAH box helicase	-
19127359	734.237	755.503	728.552	224.803	191.765	193.527	739.431	203.365	1.86263	2.39987e-67	1.46622e-66	COCMIDRAFT_88860	NW_006911305.1	41986	44015	-	1818	protein_coding	uncharacterized protein && sp|P12063|SYYM_NEUCR Tyrosine--tRNA ligase, mitochondrial OS=Neurospora crassa (strain ATCC 24698 / 74-OR23-1A / CBS 708.71 / DSM 1257 / FGSC 987) OX=367110 GN=cyt-18 PE=1 SV=2 && PF16714:Tyrosyl-tRNA synthetase C-terminal domain|PF00579:tRNA synthetases class I (W and Y)	-
19117788	2493.67	2539.86	2378.23	1129.32	1081.05	1289.14	2470.59	1166.5	1.08248	2.73243e-67	1.66765e-66	COCMIDRAFT_101016	NW_006911389.1	68943	70201	+	1203	protein_coding	uncharacterized protein && sp|A6SIJ6|END3_BOTFB Actin cytoskeleton-regulatory complex protein end3 OS=Botryotinia fuckeliana (strain B05.10) OX=332648 GN=end3 PE=3 SV=1 && PF12761:Actin cytoskeleton-regulatory complex protein END3|PF12763:Cytoskeletal-regulatory complex EF hand	-
19126090	715.995	705.2	669.737	194.052	162.262	143.584	696.977	166.633	2.06519	3.0158e-67	1.83964e-66	COCMIDRAFT_82604	NW_006911283.1	280803	282818	-	2016	protein_coding	multicopper oxidase && sp|Q55P57|LAC1_CRYNB Laccase-1 OS=Cryptococcus neoformans var. neoformans serotype D (strain B-3501A) OX=283643 GN=LAC1 PE=1 SV=1 && PF00394:Multicopper oxidase|PF07732:Multicopper oxidase|PF07731:Multicopper oxidase	-
19121663	2085.96	2010.25	1942.81	1009.49	1008.35	990.523	2013	1002.79	1.00552	4.64583e-67	2.82951e-66	COCMIDRAFT_30351	NW_006911499.1	26632	27659	-	831	protein_coding	uncharacterized protein && sp|B2W0K4|KAD2_PYRTR Adenylate kinase OS=Pyrenophora tritici-repentis (strain Pt-1C-BFP) OX=426418 GN=adk1 PE=3 SV=2 && PF05191:Adenylate kinase, active site lid|PF00406:Adenylate kinase	-
19118304	6436.66	6215.82	6244.87	2575.69	2274.83	2120.47	6299.12	2323.66	1.43884	8.11379e-67	4.93391e-66	COCMIDRAFT_103447	NW_006911419.1	21305	23595	+	1989	protein_coding	uncharacterized protein && sp|Q14738|2A5D_HUMAN Serine/threonine-protein phosphatase 2A 56 kDa regulatory subunit delta isoform OS=Homo sapiens OX=9606 GN=PPP2R5D PE=1 SV=1 && PF01603:Protein phosphatase 2A regulatory B subunit (B56 family)	-
19126561	462.432	453.682	465.78	78.4689	76.9166	78.0349	460.631	77.8068	2.56566	1.02143e-66	6.20476e-66	COCMIDRAFT_84894	NW_006911290.1	68592	69742	-	1095	protein_coding	glycoside hydrolase family 28 protein && sp|P26215|PGLR_COCCA Polygalacturonase OS=Cochliobolus carbonum OX=5017 GN=PGN1 PE=3 SV=1 && PF00295:Glycosyl hydrolases family 28	-
19120189	1038.88	1058.27	967.609	346.748	375.1	360.001	1021.59	360.616	1.50229	1.32609e-66	8.04704e-66	COCMIDRAFT_22122	NW_006911281.1	365804	366473	-	510	protein_coding	uncharacterized protein && sp|P33204|ARPC4_YEAST Actin-related protein 2/3 complex subunit 4 OS=Saccharomyces cerevisiae (strain ATCC 204508 / S288c) OX=559292 GN=ARC19 PE=1 SV=2 && PF05856:ARP2/3 complex 20 kDa subunit (ARPC4)	-
19125880	2130.66	2070.99	2057.59	909.815	804.99	1014.45	2086.41	909.753	1.19733	3.06492e-66	1.85696e-65	COCMIDRAFT_81503	NW_006911280.1	316966	322296	+	5235	protein_coding	uncharacterized protein && sp|O14188|RNG2_SCHPO Ras GTPase-activating-like protein rng2 OS=Schizosaccharomyces pombe (strain 972 / ATCC 24843) OX=284812 GN=rng2 PE=1 SV=1 && PF00616:GTPase-activator protein for Ras-like GTPase|PF00307:Calponin homology (CH) domain|PF03836:RasGAP C-terminus	-
19123887	571.884	592.254	635.586	124.066	140.136	142.544	599.908	135.582	2.1451	3.91161e-66	2.36872e-65	COCMIDRAFT_40513	NW_006911468.1	36788	38146	-	1263	protein_coding	uncharacterized protein && sp|Q9P6S5|ASK1_SCHPO DASH complex subunit ask1 OS=Schizosaccharomyces pombe (strain 972 / ATCC 24843) OX=284812 GN=ask1 PE=1 SV=1 && PF08655:DASH complex subunit Ask1	-
19123852	1540.53	1506.26	1663.91	665.926	714.376	653.412	1570.23	677.905	1.21182	4.00004e-66	2.42101e-65	COCMIDRAFT_4028	NW_006911317.1	12054	12367	+	225	protein_coding	uncharacterized protein && - && -	-
19124514	923.041	845.67	844.286	261.917	251.823	292.371	870.999	268.703	1.69659	5.37131e-66	3.24759e-65	COCMIDRAFT_516	NW_006911278.1	331072	333089	-	1965	protein_coding	uncharacterized protein && - && -	-
19127297	1863.41	1814.73	1786.28	849.373	916.677	875.031	1821.47	880.361	1.04901	5.74562e-66	3.47031e-65	COCMIDRAFT_88562	NW_006911304.1	124777	125968	-	954	protein_coding	uncharacterized protein && sp|Q12740|P5CR_LOPAR Pyrroline-5-carboxylate reductase OS=Lophium arboricola OX=42465 GN=P5CR PE=2 SV=1 && PF14748:Pyrroline-5-carboxylate reductase dimerisation|PF03807:NADP oxidoreductase coenzyme F420-dependent	-
19128481	467.905	557.136	518.904	100.737	85.3458	76.9944	514.648	87.6925	2.55345	6.90912e-66	4.16657e-65	COCMIDRAFT_94619	NW_006911336.1	97549	99387	+	1596	protein_coding	uncharacterized protein && sp|P23795|ACES_BOVIN Acetylcholinesterase OS=Bos taurus OX=9913 GN=ACHE PE=1 SV=2 && PF00135:Carboxylesterase family	-
19121422	921.216	946.277	995.119	307.513	347.705	312.14	954.204	322.453	1.5651	1.38041e-65	8.28604e-65	COCMIDRAFT_29010	NW_006911422.1	48705	49478	-	774	protein_coding	uncharacterized protein && - && PF13583:Metallo-peptidase family M12B Reprolysin-like	-
19120395	1361.76	1440.77	1301.53	581.094	540.524	574.337	1368.02	565.318	1.27493	1.61258e-65	9.67465e-65	COCMIDRAFT_2323	NW_006911295.1	171390	174220	+	2436	protein_coding	uncharacterized protein && sp|B8N6M6|XLNR_ASPFN Xylanolytic transcriptional activator xlnR OS=Aspergillus flavus (strain ATCC 200026 / FGSC A1120 / NRRL 3357 / JCM 12722 / SRRC 167) OX=332952 GN=xlnR PE=3 SV=1 && PF04082:Fungal specific transcription factor domain|PF00172:Fungal Zn(2)-Cys(6) binuclear cluster domain	-
19122891	1236.8	1300.3	1260.74	478.236	495.216	545.204	1265.95	506.219	1.32203	1.65203e-65	9.90621e-65	COCMIDRAFT_35867	NW_006911323.1	76848	79234	-	1881	protein_coding	uncharacterized protein && sp|Q7RZA2|GEM1_NEUCR Mitochondrial Rho GTPase 1 OS=Neurospora crassa (strain ATCC 24698 / 74-OR23-1A / CBS 708.71 / DSM 1257 / FGSC 987) OX=367110 GN=gem-1 PE=3 SV=1 && PF08356:EF hand associated|PF08355:EF hand associated|PF00071:Ras family	-
19120149	1129.17	1140.85	1096.62	414.613	431.997	454.683	1122.22	433.765	1.3712	1.91783e-65	1.14941e-64	COCMIDRAFT_21963	NW_006911280.1	312285	313501	-	1143	protein_coding	uncharacterized protein && - && PF00293:NUDIX domain	-
19129177	1765.82	1683.75	1749.28	838.769	704.893	752.257	1732.95	765.306	1.17933	5.32012e-65	3.18197e-64	COCMIDRAFT_98071	NW_006911361.1	57442	61258	-	3705	protein_coding	uncharacterized protein && sp|Q10332|YBMA_SCHPO Uncharacterized ATP-dependent helicase C582.10c OS=Schizosaccharomyces pombe (strain 972 / ATCC 24843) OX=284812 GN=SPBC582.10c PE=1 SV=1 && PF00176:SNF2 family N-terminal domain|PF00271:Helicase conserved C-terminal domain	-
19121112	1231.33	1149.39	1173.46	437.941	480.465	476.533	1184.73	464.98	1.34933	6.27435e-65	3.745e-64	COCMIDRAFT_27371	NW_006911365.1	96272	98224	-	1896	protein_coding	uncharacterized protein && sp|Q0U653|LKHA4_PHANO Leucine aminopeptidase 2 OS=Phaeosphaeria nodorum (strain SN15 / ATCC MYA-4574 / FGSC 10173) OX=321614 GN=SNOG_12761 PE=3 SV=2 && PF01433:Peptidase family M1 domain|PF09127:Leukotriene A4 hydrolase, C-terminal|PF17900:Peptidase M1 N-terminal domain	-
19129175	2208.18	2250.37	2252.06	1134.62	1092.64	942.662	2236.87	1056.64	1.08223	8.46514e-65	5.04746e-64	COCMIDRAFT_98065	NW_006911361.1	100547	102030	-	1380	protein_coding	uncharacterized protein && sp|B2VWG7|LIS1_PYRTR Nuclear distribution protein PAC1 OS=Pyrenophora tritici-repentis (strain Pt-1C-BFP) OX=426418 GN=pac1 PE=3 SV=1 && PF00400:WD domain, G-beta repeat	-
19120175	894.766	1007.02	863.259	304.332	265.52	242.428	921.682	270.76	1.76759	1.89987e-64	1.12993e-63	COCMIDRAFT_22073	NW_006911281.1	229261	230225	+	819	protein_coding	uncharacterized protein && sp|Q96WV0|UREG_SCHPO Uncharacterized urease accessory protein ureG-like OS=Schizosaccharomyces pombe (strain 972 / ATCC 24843) OX=284812 GN=SPCPB16A4.05c PE=3 SV=1 && PF02492:CobW/HypB/UreG, nucleotide-binding domain	-
19122710	1209.44	1079.15	1172.51	400.828	429.89	453.643	1153.7	428.12	1.43013	1.97296e-64	1.1722e-63	COCMIDRAFT_35120	NW_006911312.1	24776	27223	-	2340	protein_coding	uncharacterized protein && sp|Q9HDY1|ASE1_SCHPO Anaphase spindle elongation protein 1 OS=Schizosaccharomyces pombe (strain 972 / ATCC 24843) OX=284812 GN=ase1 PE=1 SV=1 && PF03999:Microtubule associated protein (MAP65/ASE1 family)	-
19126682	1167.48	1144.64	1232.28	469.753	476.251	419.308	1181.47	455.104	1.37651	2.64141e-64	1.56856e-63	COCMIDRAFT_85554	NW_006911293.1	217006	219592	+	2259	protein_coding	uncharacterized protein && sp|Q8IS64|ECE_LOCMI Endothelin-converting enzyme homolog OS=Locusta migratoria OX=7004 PE=2 SV=1 && PF01431:Peptidase family M13|PF05649:Peptidase family M13	-
19126904	1787.71	1958.04	1710.39	837.709	816.58	744.973	1818.71	799.754	1.18542	7.88005e-64	4.66043e-63	COCMIDRAFT_86646	NW_006911297.1	203711	204794	-	1026	protein_coding	uncharacterized protein && sp|B2WMJ3|MKAR_PYRTR Very-long-chain 3-oxoacyl-CoA reductase OS=Pyrenophora tritici-repentis (strain Pt-1C-BFP) OX=426418 GN=PTRG_11203 PE=3 SV=2 && PF00106:short chain dehydrogenase	-
19118238	519.894	561.882	517.955	113.462	115.902	114.451	533.244	114.605	2.21802	1.05357e-63	6.21839e-63	COCMIDRAFT_103171	NW_006911414.1	43380	44996	-	1497	protein_coding	uncharacterized protein && sp|G9N4A4|VIRI_HYPVG FAD-linked oxidoreductase virI OS=Hypocrea virens (strain Gv29-8 / FGSC 10586) OX=413071 GN=virI PE=3 SV=1 && PF08031:Berberine and berberine like|PF01565:FAD binding domain	-
19124247	1527.76	1565.11	1529.2	648.959	740.717	665.898	1540.69	685.192	1.16897	1.51309e-63	8.92157e-63	COCMIDRAFT_4473	NW_006911324.1	78743	79408	-	666	protein_coding	uncharacterized protein && sp|P40098|FMP10_YEAST Uncharacterized mitochondrial membrane protein FMP10 OS=Saccharomyces cerevisiae (strain ATCC 204508 / S288c) OX=559292 GN=FMP10 PE=1 SV=1 && PF03061:Thioesterase superfamily	-
19126148	492.532	482.155	536.928	89.0728	95.8823	107.168	503.872	97.3744	2.37087	3.73487e-63	2.19551e-62	COCMIDRAFT_82882	NW_006911284.1	249247	251574	-	2214	protein_coding	uncharacterized protein && sp|Q5TYS0|LCE1B_DANRE Lactation elevated protein 1 homolog B OS=Danio rerio OX=7955 GN=lace1b PE=2 SV=1 && PF03969:AFG1-like ATPase	-
19122257	639.379	680.522	786.419	177.085	182.282	157.11	702.107	172.159	2.02797	8.97993e-63	5.26548e-62	COCMIDRAFT_33155	NW_006911289.1	211494	211829	-	336	protein_coding	uncharacterized protein && - && -	-
19129091	736.973	859.907	848.081	236.467	253.93	230.983	814.987	240.46	1.76074	1.13961e-62	6.67218e-62	COCMIDRAFT_97602	NW_006911357.1	43766	44678	-	810	protein_coding	uncharacterized protein && sp|Q9UTJ2|PMM_SCHPO Phosphomannomutase OS=Schizosaccharomyces pombe (strain 972 / ATCC 24843) OX=284812 GN=pmm1 PE=2 SV=1 && PF03332:Eukaryotic phosphomannomutase	-
19127931	1530.5	1490.13	1258.84	559.886	538.416	501.504	1426.49	533.269	1.4199	1.76247e-62	1.0293e-61	COCMIDRAFT_917	NW_006911281.1	233220	235372	-	1974	protein_coding	uncharacterized protein && sp|Q8J0E9|CEFD1_ACRCH Isopenicillin N epimerase component 1 OS=Acremonium chrysogenum OX=5044 GN=cefD1 PE=3 SV=1 && PF00501:AMP-binding enzyme	-
19122723	475.202	499.24	530.288	91.1936	99.0433	107.168	501.576	99.135	2.33839	2.18714e-62	1.27603e-61	COCMIDRAFT_35173	NW_006911312.1	165696	165953	+	258	protein_coding	uncharacterized protein && - && -	-
19126248	1256.87	1119.97	1180.1	441.123	454.124	489.019	1185.65	461.422	1.36153	6.90679e-62	4.00553e-61	COCMIDRAFT_83407	NW_006911285.1	58989	60518	+	1464	protein_coding	uncharacterized protein && sp|O74802|HIBCH_SCHPO 3-hydroxyisobutyryl-CoA hydrolase, mitochondrial OS=Schizosaccharomyces pombe (strain 972 / ATCC 24843) OX=284812 GN=ehd3 PE=1 SV=1 && PF16113:Enoyl-CoA hydratase/isomerase	-
19120905	897.502	861.805	810.135	283.124	259.198	293.411	856.481	278.578	1.62039	7.45507e-62	4.32135e-61	COCMIDRAFT_26288	NW_006911340.1	66325	68611	+	1836	protein_coding	uncharacterized protein && sp|L7WRR4|NOTK_ASPVE Efflux pump notK' OS=Aspergillus versicolor OX=46472 GN=notK' PE=1 SV=1 && PF00860:Permease family	-
19128205	521.719	469.817	463.883	95.4352	95.8823	79.0754	485.139	90.131	2.4291	7.6947e-62	4.45803e-61	COCMIDRAFT_93104	NW_006911325.1	78612	80568	+	1701	protein_coding	uncharacterized protein && sp|Q9UT46|MOC3_SCHPO Transcriptional regulatory protein moc3 OS=Schizosaccharomyces pombe (strain 972 / ATCC 24843) OX=284812 GN=moc3 PE=1 SV=4 && PF11951:Fungal specific transcription factor domain	-
19118704	674.039	715.64	695.35	205.716	202.301	204.972	695.01	204.33	1.76601	1.26727e-61	7.32752e-61	COCMIDRAFT_105544	NW_006911450.1	16642	17118	+	360	protein_coding	uncharacterized protein && - && -	-
19124048	1641.77	1741.64	1670.55	822.863	807.098	828.211	1684.65	819.39	1.0397	1.27017e-61	7.34064e-61	COCMIDRAFT_41369	NW_006911537.1	14761	15990	+	1125	protein_coding	uncharacterized protein && sp|S0EG57|ME178_GIBF5 Methyltransferase FFUJ_09178 OS=Gibberella fujikuroi (strain CBS 195.34 / IMI 58289 / NRRL A-6831) OX=1279085 GN=FFUJ_09178 PE=2 SV=1 && PF13489:Methyltransferase domain	-
19125673	746.094	892.177	845.235	243.89	241.286	259.076	827.835	248.084	1.73804	1.50033e-61	8.65791e-61	COCMIDRAFT_80465	NW_006911278.1	176619	179669	+	3051	protein_coding	uncharacterized protein && - && -	-
19125773	1173.87	1213.93	1145.95	469.753	495.216	494.221	1177.92	486.397	1.27593	1.62967e-61	9.39967e-61	COCMIDRAFT_80984	NW_006911279.1	37077	39233	+	1812	protein_coding	uncharacterized protein && sp|Q09752|FNX1_SCHPO Multidrug resistance protein fnx1 OS=Schizosaccharomyces pombe (strain 972 / ATCC 24843) OX=284812 GN=fnx1 PE=2 SV=2 && PF07690:Major Facilitator Superfamily	-
19128037	618.401	563.78	533.133	125.126	131.707	137.341	571.771	131.391	2.12163	2.95365e-61	1.70025e-60	COCMIDRAFT_92242	NW_006911321.1	26760	27570	+	759	protein_coding	uncharacterized protein && sp|P16543|DHK2_STRVN Granaticin polyketide synthase putative ketoacyl reductase 2 OS=Streptomyces violaceoruber OX=1935 GN=gra-orf6 PE=3 SV=1 && PF13561:Enoyl-(Acyl carrier protein) reductase	-
19127901	766.16	831.433	758.909	230.105	210.73	259.076	785.501	233.304	1.75099	3.08554e-61	1.77529e-60	COCMIDRAFT_91540	NW_006911317.1	106904	107856	+	906	protein_coding	uncharacterized protein && sp|G0RNA2|LXR4_HYPJQ L-xylo-3-hexulose reductase OS=Hypocrea jecorina (strain QM6a) OX=431241 GN=lxr4 PE=1 SV=1 && PF00106:short chain dehydrogenase	-
19120151	1224.94	1220.57	1115.6	394.465	454.124	329.828	1187.04	392.806	1.5959	3.10766e-61	1.78714e-60	COCMIDRAFT_21969	NW_006911280.1	334443	336219	+	1620	protein_coding	uncharacterized protein && sp|P15625|SYFA_YEAST Phenylalanine--tRNA ligase alpha subunit OS=Saccharomyces cerevisiae (strain ATCC 204508 / S288c) OX=559292 GN=FRS2 PE=1 SV=3 && PF01409:tRNA synthetases class II core domain (F)|PF18553:PheRS DNA binding domain 3	-
19125181	1613.5	1598.33	1671.5	770.904	671.176	770.985	1627.77	737.689	1.14174	4.27067e-61	2.44991e-60	COCMIDRAFT_7118	NW_006911387.1	11204	16145	-	4839	protein_coding	uncharacterized protein && sp|Q8T6J2|ABCA5_DICDI ABC transporter A family member 5 OS=Dictyostelium discoideum OX=44689 GN=abcA5 PE=3 SV=1 && PF00005:ABC transporter|PF12698:ABC-2 family transporter protein	-
19125094	2051.3	1896.35	1818.54	821.803	922.999	919.771	1922.06	888.191	1.11378	4.44203e-61	2.54445e-60	COCMIDRAFT_6823	NW_006911377.1	80333	85092	-	4542	protein_coding	uncharacterized protein && sp|A2QHV0|SEPH_ASPNC Cytokinesis protein sepH OS=Aspergillus niger (strain CBS 513.88 / FGSC A1513) OX=425011 GN=sepH PE=3 SV=1 && PF00069:Protein kinase domain	-
19124721	786.226	805.807	804.443	275.702	214.945	224.741	798.825	238.462	1.74444	8.91759e-61	5.09308e-60	COCMIDRAFT_5738	NW_006911351.1	14870	17595	+	2676	protein_coding	uncharacterized protein && sp|Q4U3U5|QUTR_NEUAF Quinate repressor protein OS=Neurospora africana OX=5143 GN=qa-1s PE=3 SV=1 && PF01202:Shikimate kinase|PF18317:Shikimate 5'-dehydrogenase C-terminal domain|PF01487:Type I 3-dehydroquinase|PF08501:Shikimate dehydrogenase substrate binding domain|PF01488:Shikimate / quinate 5-dehydrogenase	-
19120463	1027.93	1071.56	987.53	352.05	411.978	353.758	1029.01	372.595	1.46562	2.36355e-60	1.34331e-59	COCMIDRAFT_23587	NW_006911297.1	57972	59227	+	1206	protein_coding	uncharacterized protein && sp|O59790|ARK1_SCHPO Serine/threonine-protein kinase ark1 OS=Schizosaccharomyces pombe (strain 972 / ATCC 24843) OX=284812 GN=ark1 PE=1 SV=2 && PF00069:Protein kinase domain	-
19125286	966.821	893.126	920.177	244.95	318.203	317.342	926.708	293.498	1.65849	1.82385e-59	1.02854e-58	COCMIDRAFT_7436	NW_006911398.1	60962	61697	+	687	protein_coding	uncharacterized protein && - && -	-
19122761	1333.48	1259.49	1219	548.222	547.899	493.181	1270.66	529.767	1.26254	2.1527e-59	1.21223e-58	COCMIDRAFT_35345	NW_006911315.1	24500	25927	+	1272	protein_coding	uncharacterized protein && sp|Q9H490|PIGU_HUMAN Phosphatidylinositol glycan anchor biosynthesis class U protein OS=Homo sapiens OX=9606 GN=PIGU PE=1 SV=3 && PF06728:GPI transamidase subunit PIG-U	-
19126091	763.424	763.096	750.371	220.561	237.072	167.515	758.964	208.383	1.86542	4.73271e-59	2.65995e-58	COCMIDRAFT_82608	NW_006911283.1	274226	276229	-	2004	protein_coding	uncharacterized protein && - && -	-
19119728	563.675	505.883	501.828	98.6164	124.331	112.37	523.796	111.773	2.22849	4.96109e-59	2.78696e-58	COCMIDRAFT_111194	NW_006911684.1	891	2285	+	966	protein_coding	uncharacterized protein && - && -	-
19128083	676.775	732.724	794.008	192.991	229.696	181.041	734.502	201.243	1.8678	2.02759e-58	1.13139e-57	COCMIDRAFT_92461	NW_006911322.1	71593	72936	-	1344	protein_coding	uncharacterized protein && sp|Q9HDX2|YKN3_SCHPO Uncharacterized lactate 2-monooxygenase PB1A11.03 OS=Schizosaccharomyces pombe (strain 972 / ATCC 24843) OX=284812 GN=SPAPB1A11.03 PE=3 SV=1 && PF01070:FMN-dependent dehydrogenase	-
19122425	1562.42	1526.19	1501.69	640.476	754.415	669.019	1530.1	687.97	1.15327	3.3288e-58	1.85126e-57	COCMIDRAFT_33870	NW_006911297.1	4869	6094	-	1173	protein_coding	uncharacterized protein && sp|B2WMR5|LAP1_PYRTR Leucine aminopeptidase 1 OS=Pyrenophora tritici-repentis (strain Pt-1C-BFP) OX=426418 GN=lap1 PE=3 SV=1 && PF04389:Peptidase family M28	-
19126001	1655.45	1559.41	1600.35	745.455	774.434	805.32	1605.07	775.07	1.05023	3.98759e-58	2.21657e-57	COCMIDRAFT_82171	NW_006911282.1	243188	246274	+	3030	protein_coding	uncharacterized protein && - && PF11489:Altered inheritance of mitochondria protein 21	-
19120851	567.323	570.424	654.559	156.938	145.404	147.746	597.435	150.029	1.99348	4.71291e-58	2.61477e-57	COCMIDRAFT_25937	NW_006911332.1	65942	67083	+	1071	protein_coding	carbohydrate esterase family 5 protein && sp|O59893|AXE2_TALPU Acetylxylan esterase 2 OS=Talaromyces purpureogenus OX=1266744 GN=axe-2 PE=1 SV=1 && PF01083:Cutinase	-
19121392	1109.11	1189.25	1160.18	471.874	443.588	500.464	1152.85	471.975	1.28812	5.69821e-58	3.15841e-57	COCMIDRAFT_28857	NW_006911416.1	21145	23155	-	1953	protein_coding	uncharacterized protein && - && PF16944:Fungal potassium channel	-
19118246	1296.09	1194	1295.84	559.886	525.772	484.857	1261.97	523.505	1.26976	6.68741e-58	3.70318e-57	COCMIDRAFT_103211	NW_006911415.1	927	3577	-	2346	protein_coding	uncharacterized protein && - && PF01544:CorA-like Mg2+ transporter protein	-
19126761	477.026	462.224	444.91	98.6164	66.3801	86.3586	461.387	83.785	2.46152	7.17802e-58	3.97297e-57	COCMIDRAFT_85907	NW_006911294.1	63984	65359	-	1323	protein_coding	uncharacterized protein && sp|Q9H845|ACAD9_HUMAN Complex I assembly factor ACAD9, mitochondrial OS=Homo sapiens OX=9606 GN=ACAD9 PE=1 SV=1 && PF02771:Acyl-CoA dehydrogenase, N-terminal domain|PF00441:Acyl-CoA dehydrogenase, C-terminal domain|PF02770:Acyl-CoA dehydrogenase, middle domain	-
19125892	461.52	422.36	397.478	82.7105	68.4874	65.5493	427.12	72.2491	2.56445	1.28217e-57	7.06986e-57	COCMIDRAFT_81546	NW_006911280.1	300755	301491	+	627	protein_coding	uncharacterized protein && sp|D4ATM6|A7590_ARTBC Uncharacterized secreted protein ARB_07590 OS=Arthroderma benhamiae (strain ATCC MYA-4681 / CBS 112371) OX=663331 GN=ARB_07590 PE=1 SV=1 && PF14273:Domain of unknown function (DUF4360)	-
19118005	747.006	763.096	744.679	243.89	218.106	259.076	751.594	240.357	1.64455	2.23118e-57	1.2291e-56	COCMIDRAFT_102075	NW_006911401.1	59401	60886	-	1371	protein_coding	uncharacterized protein && sp|O53732|UFAA1_MYCTU Tuberculostearic acid methyltransferase UfaA1 OS=Mycobacterium tuberculosis (strain ATCC 25618 / H37Rv) OX=83332 GN=ufaA1 PE=1 SV=3 && PF02353:Mycolic acid cyclopropane synthetase	-
19118310	1057.12	956.718	984.684	383.862	302.398	355.839	999.507	347.366	1.52501	2.41925e-57	1.33207e-56	COCMIDRAFT_103478	NW_006911419.1	49188	54725	+	5370	protein_coding	uncharacterized protein && sp|Q9P7T8|YIW2_SCHPO Uncharacterized helicase C694.02 OS=Schizosaccharomyces pombe (strain 972 / ATCC 24843) OX=284812 GN=SPAC694.02 PE=3 SV=1 && PF00271:Helicase conserved C-terminal domain|PF00270:DEAD/DEAH box helicase	-
19118676	941.283	941.532	887.923	345.687	296.076	348.556	923.579	330.107	1.48429	4.36747e-57	2.39912e-56	COCMIDRAFT_105389	NW_006911447.1	32454	33194	+	642	protein_coding	uncharacterized protein && sp|Q5ZL55|CHMP6_CHICK Charged multivesicular body protein 6 OS=Gallus gallus OX=9031 GN=CHMP6 PE=2 SV=3 && PF03357:Snf7	-
19122531	1350.81	1318.33	1251.25	597	566.865	588.903	1306.8	584.256	1.16151	5.05949e-57	2.77795e-56	COCMIDRAFT_34279	NW_006911301.1	80886	84372	+	2349	protein_coding	uncharacterized protein && sp|P54310|LIPS_MOUSE Hormone-sensitive lipase OS=Mus musculus OX=10090 GN=Lipe PE=1 SV=2 && PF07859:alpha/beta hydrolase fold	-
19128718	1515.9	1495.82	1536.79	763.481	728.074	701.274	1516.17	730.943	1.05276	8.90955e-57	4.88725e-56	COCMIDRAFT_95749	NW_006911344.1	123165	124115	+	840	protein_coding	uncharacterized protein && - && PF05241:Emopamil binding protein	-
19125444	1622.62	1606.87	1672.45	812.259	764.951	840.696	1633.98	805.969	1.01947	3.72148e-56	2.03277e-55	COCMIDRAFT_79286	NW_006911276.1	54951	57483	+	2439	protein_coding	uncharacterized protein && sp|Q02440|MYO5A_CHICK Unconventional myosin-Va OS=Gallus gallus OX=9031 GN=MYO5A PE=1 SV=1 && PF12796:Ankyrin repeats (3 copies)|PF01843:DIL domain	-
19124776	1475.77	1289.86	1400.19	560.947	547.899	634.684	1388.61	581.177	1.25656	6.40219e-56	3.48886e-55	COCMIDRAFT_5912	NW_006911355.1	19913	22402	-	2433	protein_coding	uncharacterized protein && - && PF11885:Protein of unknown function (DUF3405)	-
19128930	448.751	470.766	498.983	69.9858	106.419	65.5493	472.833	80.6513	2.55181	6.71659e-56	3.65849e-55	COCMIDRAFT_96859	NW_006911352.1	115217	116434	+	1218	protein_coding	uncharacterized protein && sp|Q00208|ORYZ_EMENI Alkaline protease 1 OS=Emericella nidulans (strain FGSC A4 / ATCC 38163 / CBS 112.46 / NRRL 194 / M139) OX=227321 GN=alp1 PE=2 SV=1 && PF00082:Subtilase family	-
19125019	1639.95	1676.15	1689.52	778.327	860.834	847.979	1668.54	829.047	1.00887	1.05158e-55	5.7039e-55	COCMIDRAFT_6605	NW_006911371.1	72918	73888	+	789	protein_coding	uncharacterized protein && sp|Q9PKF7|FABG_CHLMU 3-oxoacyl-[acyl-carrier-protein] reductase FabG OS=Chlamydia muridarum (strain MoPn / Nigg) OX=243161 GN=fabG PE=3 SV=1 && PF13561:Enoyl-(Acyl carrier protein) reductase	-
19125932	1593.43	1451.21	1464.69	703.039	624.816	708.557	1503.11	678.804	1.14704	2.31759e-55	1.25301e-54	COCMIDRAFT_81766	NW_006911281.1	3869	6160	-	2292	protein_coding	uncharacterized protein && - && PF06046:Exocyst complex component Sec6	-
19123334	1340.78	1402.81	1345.17	535.497	592.152	646.129	1362.92	591.26	1.20446	2.58175e-55	1.39518e-54	COCMIDRAFT_37847	NW_006911365.1	62516	64406	-	1785	protein_coding	uncharacterized protein && sp|A5PK00|VPS36_BOVIN Vacuolar protein-sorting-associated protein 36 OS=Bos taurus OX=9913 GN=VPS36 PE=2 SV=1 && PF11605:Vacuolar protein sorting protein 36 Vps36|PF04157:EAP30/Vps36 family|PF16988:Vacuolar protein sorting 36 NZF-N zinc-finger domain	-
19118072	588.302	585.61	579.617	138.911	175.96	144.625	584.509	153.165	1.93219	2.83146e-55	1.52799e-54	COCMIDRAFT_102393	NW_006911405.1	81681	82592	-	912	protein_coding	uncharacterized protein && - && -	-
19128878	867.403	878.889	840.492	330.842	320.31	292.371	862.261	314.508	1.45532	3.3365e-55	1.79803e-54	COCMIDRAFT_9659	NW_006911520.1	19295	23278	+	3936	protein_coding	uncharacterized protein && sp|Q00808|HETE1_PODAS Vegetative incompatibility protein HET-E-1 OS=Podospora anserina OX=2587412 GN=HET-E1 PE=4 SV=1 && PF00400:WD domain, G-beta repeat|PF05729:NACHT domain|PF06985:Heterokaryon incompatibility protein (HET)	-
19122497	450.575	411.92	459.14	3.18117	9.48287	1.04047	440.545	4.56817	6.59519	3.44358e-55	1.85488e-54	COCMIDRAFT_34176	NW_006911300.1	40159	42134	+	1767	protein_coding	uncharacterized protein && sp|A0A3G1DJE2|MFL2_PHOSM MFS transporter L2 OS=Phoma sp. (strain ATCC 20986 / MF5453) OX=1828523 GN=L2 PE=3 SV=1 && PF06609:Fungal trichothecene efflux pump (TRI12)	-
19124958	1533.23	1373.38	1259.79	556.705	587.938	573.296	1388.8	572.647	1.2784	5.09992e-55	2.742e-54	COCMIDRAFT_6425	NW_006911366.1	88193	91445	-	2922	protein_coding	uncharacterized protein && sp|P78871|RST2_SCHPO Zinc finger protein rst2 OS=Schizosaccharomyces pombe (strain 972 / ATCC 24843) OX=284812 GN=rst2 PE=2 SV=2 && PF04082:Fungal specific transcription factor domain	zf-C2H2
19118802	353.893	309.415	304.512	8.48313	8.42922	5.20233	322.607	7.37156	5.45399	8.20914e-55	4.40556e-54	COCMIDRAFT_106105	NW_006911459.1	21123	21445	-	261	protein_coding	uncharacterized protein && - && -	-
19126341	446.927	406.225	438.27	78.4689	81.1312	92.6014	430.474	84.0672	2.35598	8.56117e-55	4.59237e-54	COCMIDRAFT_83839	NW_006911287.1	83820	85091	-	894	protein_coding	uncharacterized protein && - && PF02926:THUMP domain	-
19126195	1339.87	1265.18	1239.87	598.06	561.597	570.175	1281.64	576.611	1.15258	8.73518e-55	4.68355e-54	COCMIDRAFT_83140	NW_006911285.1	146609	148318	+	1611	protein_coding	uncharacterized protein && sp|Q9S7U0|INO1_WHEAT Inositol-3-phosphate synthase OS=Triticum aestivum OX=4565 GN=MIPS PE=2 SV=1 && PF01658:Myo-inositol-1-phosphate synthase|PF07994:Myo-inositol-1-phosphate synthase	-
19120525	871.051	870.347	771.241	297.97	292.915	263.238	837.547	284.708	1.55709	1.10417e-54	5.91753e-54	COCMIDRAFT_23973	NW_006911301.1	186565	188109	+	1377	protein_coding	uncharacterized protein && - && -	-
19120205	920.304	846.619	889.821	339.325	283.432	323.585	885.581	315.447	1.4894	1.56447e-54	8.36901e-54	COCMIDRAFT_22218	NW_006911282.1	268597	270677	-	1977	protein_coding	uncharacterized protein && sp|Q1DLD2|MED17_COCIM Mediator of RNA polymerase II transcription subunit 17 OS=Coccidioides immitis (strain RS) OX=246410 GN=SRB4 PE=3 SV=1 && PF10156:Subunit 17 of Mediator complex	-
19120386	576.444	620.727	581.514	137.851	179.121	141.503	592.895	152.825	1.95587	2.1707e-54	1.158e-53	COCMIDRAFT_23179	NW_006911292.1	239902	241082	+	843	protein_coding	uncharacterized protein && sp|O35459|ECH1_MOUSE Delta(3,5)-Delta(2,4)-dienoyl-CoA isomerase, mitochondrial OS=Mus musculus OX=10090 GN=Ech1 PE=1 SV=1 && PF00378:Enoyl-CoA hydratase/isomerase	-
19121879	1562.42	1592.63	1502.64	751.817	757.576	793.875	1552.56	767.756	1.01585	2.24588e-54	1.19702e-53	COCMIDRAFT_31473	NW_006911276.1	395878	397629	+	1752	protein_coding	uncharacterized protein && sp|O74478|PGM3_SCHPO Probable phosphoribomutase OS=Schizosaccharomyces pombe (strain 972 / ATCC 24843) OX=284812 GN=SPCC1840.05c PE=1 SV=1 && PF02879:Phosphoglucomutase/phosphomannomutase, alpha/beta/alpha domain II|PF00408:Phosphoglucomutase/phosphomannomutase, C-terminal domain|PF02878:Phosphoglucomutase/phosphomannomutase, alpha/beta/alpha domain I|PF02880:Phosphoglu…	-
19124880	1052.56	1094.34	1024.53	406.13	439.373	454.683	1057.14	433.395	1.28619	3.37458e-54	1.79285e-53	COCMIDRAFT_6209	NW_006911361.1	108208	109041	-	762	protein_coding	uncharacterized protein && sp|Q8TG90|RIB3_MAGO7 3,4-dihydroxy-2-butanone 4-phosphate synthase OS=Magnaporthe oryzae (strain 70-15 / ATCC MYA-4617 / FGSC 8958) OX=242507 GN=RIB3 PE=1 SV=1 && PF00926:3,4-dihydroxy-2-butanone 4-phosphate synthase	-
19123630	388.553	360.667	351.944	54.0799	65.3264	46.8209	367.055	55.4091	2.72854	5.27319e-54	2.79263e-53	COCMIDRAFT_39192	NW_006911407.1	24265	25704	+	1440	protein_coding	uncharacterized protein && - && -	-
19128676	1052.56	1210.13	1144.06	354.171	434.105	453.643	1135.58	413.973	1.45526	8.95684e-54	4.73056e-53	COCMIDRAFT_95525	NW_006911342.1	39908	41185	+	1128	protein_coding	uncharacterized protein && - && -	-
19125562	466.081	367.311	444.91	71.0462	74.8093	79.0754	426.101	74.977	2.5067	1.85072e-53	9.74367e-53	COCMIDRAFT_79901	NW_006911276.1	633669	635827	+	2103	protein_coding	uncharacterized protein && sp|P28812|Y3568_PSEAE Uncharacterized protein PA3568 OS=Pseudomonas aeruginosa (strain ATCC 15692 / DSM 22644 / CIP 104116 / JCM 14847 / LMG 12228 / 1C / PRS 101 / PAO1) OX=208964 GN=PA3568 PE=3 SV=2 && PF13193:AMP-binding enzyme C-terminal domain|PF00501:AMP-binding enzyme|PF16177:Acetyl-coenzyme A synthetase N-terminus	-
19128175	1126.44	976.649	1044.45	404.009	434.105	382.891	1049.18	407.002	1.36654	2.73952e-53	1.43905e-52	COCMIDRAFT_92938	NW_006911325.1	39173	40820	+	1536	protein_coding	uncharacterized protein && sp|Q5ATG5|APDG_EMENI Acyl-CoA dehydrogenase apdG OS=Emericella nidulans (strain FGSC A4 / ATCC 38163 / CBS 112.46 / NRRL 194 / M139) OX=227321 GN=apdG PE=2 SV=1 && PF02770:Acyl-CoA dehydrogenase, middle domain|PF00441:Acyl-CoA dehydrogenase, C-terminal domain|PF00173:Cytochrome b5-like Heme/Steroid binding domain|PF02771:Acyl-CoA dehydrogenase, N-terminal domain	-
19128755	1626.27	1547.07	1644.93	757.119	838.707	780.349	1606.09	792.058	1.01991	2.83518e-53	1.48863e-52	COCMIDRAFT_95956	NW_006911345.1	5228	6257	+	930	protein_coding	uncharacterized protein && sp|O60052|FNTA_SCHPO Protein farnesyltransferase/geranylgeranyltransferase type-1 subunit alpha OS=Schizosaccharomyces pombe (strain 972 / ATCC 24843) OX=284812 GN=cwp1 PE=1 SV=1 && PF01239:Protein prenyltransferase alpha subunit repeat	-
19120286	1317.98	1305.05	1403.03	616.087	651.157	595.146	1342.02	620.797	1.11223	6.6711e-53	3.49012e-52	COCMIDRAFT_2261	NW_006911295.1	4570	6312	-	1089	protein_coding	uncharacterized protein && sp|Q9USW9|SGF29_SCHPO SAGA-associated factor 29 OS=Schizosaccharomyces pombe (strain 972 / ATCC 24843) OX=284812 GN=sgf29 PE=1 SV=2 && PF07039:SGF29 tudor-like domain	-
19121143	478.85	495.443	456.294	60.4423	107.473	92.6014	476.862	86.8387	2.45649	7.74849e-53	4.05196e-52	COCMIDRAFT_27588	NW_006911371.1	93640	96196	-	2436	protein_coding	uncharacterized protein && - && PF04082:Fungal specific transcription factor domain	-
19119393	564.587	546.696	517.007	100.737	125.385	149.827	542.763	125.316	2.114	1.17399e-52	6.13094e-52	COCMIDRAFT_109244	NW_006911538.1	23933	25619	-	1314	protein_coding	uncharacterized protein && sp|Q8TFD4|DOTB_DOTSE Dothistromin biosynthesis peroxidase dotB OS=Dothistroma septosporum OX=64363 GN=dotB PE=2 SV=1 && PF01328:Peroxidase, family 2	-
19127506	539.048	557.136	591.949	125.126	165.423	141.503	562.711	144.018	1.96586	1.32794e-52	6.93181e-52	COCMIDRAFT_8958	NW_006911467.1	23687	27127	+	3138	protein_coding	uncharacterized protein && sp|Q9UI26|IPO11_HUMAN Importin-11 OS=Homo sapiens OX=9606 GN=IPO11 PE=1 SV=1 && PF03810:Importin-beta N-terminal domain	-
19119025	1035.23	1124.71	957.174	408.251	414.085	403.701	1039.04	408.679	1.34622	1.62804e-52	8.49452e-52	COCMIDRAFT_107345	NW_006911484.1	37179	37982	-	579	protein_coding	uncharacterized protein && sp|P36149|BET3_YEAST Trafficking protein particle complex subunit BET3 OS=Saccharomyces cerevisiae (strain ATCC 204508 / S288c) OX=559292 GN=BET3 PE=1 SV=1 && PF04051:Transport protein particle (TRAPP) component	-
19129189	748.83	764.994	765.549	251.313	285.54	234.105	759.791	256.986	1.56407	1.82472e-52	9.51222e-52	COCMIDRAFT_98123	NW_006911361.1	106218	107754	+	1332	protein_coding	uncharacterized protein && sp|Q6Q887|SIRI_LEPMC Probable aminotransferase sirI OS=Leptosphaeria maculans OX=5022 GN=sirI PE=2 SV=1 && PF00155:Aminotransferase class I and II	-
19123726	966.821	947.226	989.427	357.352	382.476	285.088	967.825	341.638	1.50271	3.26946e-52	1.70056e-51	COCMIDRAFT_39664	NW_006911425.1	56481	58301	+	1503	protein_coding	uncharacterized protein && sp|A0A084R1M6|ATR2_STAC4 Cytochrome P450 monooxygenase ATR2 OS=Stachybotrys chlorohalonata (strain IBT 40285) OX=1283841 GN=ATR2 PE=3 SV=1 && PF00067:Cytochrome P450	-
19126099	1249.57	1285.11	1368.88	562.007	550.006	624.279	1301.19	578.764	1.16843	3.90777e-52	2.03166e-51	COCMIDRAFT_82655	NW_006911283.1	189640	190710	+	945	protein_coding	uncharacterized protein && - && PF09011:HMG-box domain	HMG
19124136	261.771	283.788	290.283	16.9663	25.2877	26.0116	278.614	22.7552	3.61258	4.31067e-52	2.23813e-51	COCMIDRAFT_41823	NW_006911632.1	412	1792	+	1215	protein_coding	uncharacterized protein && - && -	-
19126362	1000.57	1048.78	1055.83	413.552	454.124	441.157	1035.06	436.278	1.24616	1.09286e-51	5.65153e-51	COCMIDRAFT_83931	NW_006911287.1	75912	77988	+	2013	protein_coding	uncharacterized protein && - && PF00398:Ribosomal RNA adenine dimethylase	-
19123834	545.433	486.901	556.849	144.213	133.814	132.139	529.728	136.722	1.95431	1.17833e-51	6.09083e-51	COCMIDRAFT_40199	NW_006911450.1	28312	29438	+	945	protein_coding	uncharacterized protein && sp|P53843|IST1_YEAST Vacuolar protein sorting-associated protein IST1 OS=Saccharomyces cerevisiae (strain ATCC 204508 / S288c) OX=559292 GN=IST1 PE=1 SV=1 && PF03398:Regulator of Vps4 activity in the MVB pathway	-
19121628	622.049	700.454	720.015	155.877	155.941	218.498	680.839	176.772	1.94445	2.17896e-51	1.12282e-50	COCMIDRAFT_30166	NW_006911484.1	40947	42329	+	1329	protein_coding	uncharacterized protein && - && -	-
19123281	581.917	563.78	576.771	149.515	149.619	183.122	574.156	160.752	1.83613	5.56645e-51	2.85578e-50	COCMIDRAFT_376	NW_006911277.1	418057	418979	+	858	protein_coding	uncharacterized protein && sp|Q6JQN1|ACD10_HUMAN Acyl-CoA dehydrogenase family member 10 OS=Homo sapiens OX=9606 GN=ACAD10 PE=1 SV=1 && -	-
19126652	241.705	280.941	294.077	20.1474	14.7511	23.9307	272.241	19.6098	3.79395	9.44763e-51	4.84269e-50	COCMIDRAFT_85359	NW_006911292.1	28779	31002	-	2037	protein_coding	uncharacterized protein && - && PF11374:Protein of unknown function (DUF3176)	-
19122915	1627.18	1500.57	1512.13	738.032	745.986	802.199	1546.62	762.072	1.02117	1.08416e-50	5.54988e-50	COCMIDRAFT_35998	NW_006911325.1	101047	103147	-	1998	protein_coding	uncharacterized protein && sp|P39012|GAA1_YEAST GPI transamidase component GAA1 OS=Saccharomyces cerevisiae (strain ATCC 204508 / S288c) OX=559292 GN=GAA1 PE=1 SV=1 && PF04114:Gaa1-like, GPI transamidase component	-
19125597	249.914	262.908	323.485	22.2682	20.0194	21.8498	278.769	21.3791	3.70448	1.12465e-50	5.75463e-50	COCMIDRAFT_80083	NW_006911277.1	263822	264607	-	786	protein_coding	uncharacterized protein && - && -	-
19119880	801.732	761.198	797.803	253.433	306.613	272.602	786.911	277.549	1.50346	1.15769e-50	5.92111e-50	COCMIDRAFT_1480	NW_006911286.1	259344	261582	+	1851	protein_coding	uncharacterized protein && - && -	-
19120428	1223.12	1283.22	1218.05	555.645	578.455	602.43	1241.46	578.843	1.10058	3.11973e-50	1.58725e-49	COCMIDRAFT_23430	NW_006911295.1	156046	158816	+	2670	protein_coding	uncharacterized protein && sp|O13819|YMR1_SCHPO Phosphoinositide 3-phosphatase OS=Schizosaccharomyces pombe (strain 972 / ATCC 24843) OX=284812 GN=SPAC19A8.03 PE=3 SV=1 && PF06602:Myotubularin-like phosphatase domain	-
19124441	311.937	284.737	312.101	30.7513	44.2534	35.3758	302.925	36.7935	3.04136	3.49881e-50	1.77779e-49	COCMIDRAFT_49634	NW_006911298.1	66280	67315	+	918	protein_coding	uncharacterized protein && sp|A6ZQH2|PIR5_YEAS7 Cell wall protein PIR5 OS=Saccharomyces cerevisiae (strain YJM789) OX=307796 GN=PIR5 PE=3 SV=1 && -	-
19128508	643.027	639.71	655.507	218.441	211.784	213.295	646.082	214.507	1.59072	3.6263e-50	1.84176e-49	COCMIDRAFT_9475	NW_006911504.1	13508	14641	-	1134	protein_coding	uncharacterized protein && sp|O13904|MUG84_SCHPO Meiotically up-regulated gene 84 protein OS=Schizosaccharomyces pombe (strain 972 / ATCC 24843) OX=284812 GN=mug84 PE=1 SV=3 && PF08510:PIG-P	-
19122394	310.112	253.416	338.663	34.9929	29.5023	23.9307	300.731	29.4753	3.35214	8.12949e-50	4.10207e-49	COCMIDRAFT_33737	NW_006911295.1	175177	176160	-	984	protein_coding	uncharacterized protein && sp|A8DRH7|LGA1_ASPNG L-threo-3-deoxy-hexylosonate aldolase OS=Aspergillus niger OX=5061 GN=gaaC PE=3 SV=1 && PF00701:Dihydrodipicolinate synthetase family	-
19125629	1552.39	1454.06	1543.43	740.153	703.84	792.835	1516.63	745.609	1.02432	9.16489e-50	4.62251e-49	COCMIDRAFT_80233	NW_006911277.1	447062	447907	+	846	protein_coding	uncharacterized protein && - && -	-
19129061	1590.69	1539.48	1668.65	796.354	709.108	824.049	1599.61	776.503	1.04254	1.00161e-49	5.04749e-49	COCMIDRAFT_97432	NW_006911356.1	55699	56562	-	702	protein_coding	uncharacterized protein && sp|Q9US43|UPP3_SCHPO Putative uracil phosphoribosyltransferase urg2 OS=Schizosaccharomyces pombe (strain 972 / ATCC 24843) OX=284812 GN=urg2 PE=3 SV=2 && PF14681:Uracil phosphoribosyltransferase	-
19126554	774.369	767.842	753.217	268.279	247.608	300.695	765.143	272.194	1.49084	3.14059e-49	1.57652e-48	COCMIDRAFT_84869	NW_006911290.1	222257	225009	-	1773	protein_coding	uncharacterized protein && - && PF02194:PXA domain	-
19124385	914.832	868.449	880.334	346.748	378.261	340.232	887.872	355.08	1.32241	4.65244e-49	2.32942e-48	COCMIDRAFT_48071	NW_006911309.1	133987	134259	-	273	protein_coding	uncharacterized protein && - && -	-
19125682	1294.26	1260.44	1360.34	613.966	641.674	631.563	1305.01	629.068	1.05271	7.79814e-49	3.89941e-48	COCMIDRAFT_80503	NW_006911278.1	160748	161653	+	822	protein_coding	uncharacterized protein && sp|B2WC78|LCL3_PYRTR Probable endonuclease lcl3 OS=Pyrenophora tritici-repentis (strain Pt-1C-BFP) OX=426418 GN=lcl3 PE=3 SV=1 && PF00565:Staphylococcal nuclease homologue	-
19120595	798.996	738.419	830.057	274.641	307.666	260.116	789.157	280.808	1.49094	1.62026e-48	8.0708e-48	COCMIDRAFT_24460	NW_006911308.1	5143	5463	-	321	protein_coding	uncharacterized protein && - && -	-
19125813	295.519	342.634	345.304	4.24156	4.21461	6.24279	327.819	4.89966	6.06184	2.07616e-48	1.03241e-47	COCMIDRAFT_81152	NW_006911279.1	71639	72947	-	1188	protein_coding	uncharacterized protein && sp|B5BP48|YP54_SCHPO Putative alpha-ketoglutarate-dependent sulfonate dioxygenase OS=Schizosaccharomyces pombe (strain 972 / ATCC 24843) OX=284812 GN=SPBC460.04c PE=3 SV=1 && PF02668:Taurine catabolism dioxygenase TauD, TfdA family	-
19126710	421.388	434.699	502.777	110.281	92.7214	104.047	452.955	102.35	2.1457	3.29478e-48	1.63212e-47	COCMIDRAFT_85681	NW_006911293.1	84355	85921	+	1362	protein_coding	uncharacterized protein && sp|P41696|AZF1_YEAST Asparagine-rich zinc finger protein AZF1 OS=Saccharomyces cerevisiae (strain ATCC 204508 / S288c) OX=559292 GN=AZF1 PE=1 SV=1 && -	zf-C2H2
19127120	476.114	470.766	463.883	117.703	101.151	131.099	470.254	116.651	2.01091	3.41525e-48	1.69036e-47	COCMIDRAFT_87738	NW_006911300.1	129397	131290	+	1614	protein_coding	uncharacterized protein && sp|A2QQV6|QUTD_ASPNC Probable quinate permease OS=Aspergillus niger (strain CBS 513.88 / FGSC A1513) OX=425011 GN=qutD PE=3 SV=1 && PF00083:Sugar (and other) transporter	-
19119319	723.292	697.607	766.498	242.83	225.482	277.804	729.132	248.705	1.55138	8.04713e-48	3.97108e-47	COCMIDRAFT_108847	NW_006911524.1	12708	14722	-	1917	protein_coding	uncharacterized protein && sp|Q9Y7Y8|SYQ_SCHPO Probable glutamine--tRNA ligase OS=Schizosaccharomyces pombe (strain 972 / ATCC 24843) OX=284812 GN=qrs1 PE=3 SV=1 && PF03950:tRNA synthetases class I (E and Q), anti-codon binding domain|PF00749:tRNA synthetases class I (E and Q), catalytic domain	-
19121982	1173.87	1024.11	1108.96	388.103	459.392	477.574	1102.31	441.69	1.31932	1.02284e-47	5.0368e-47	COCMIDRAFT_31886	NW_006911278.1	336829	338009	-	1017	protein_coding	uncharacterized protein && sp|O59826|KCAB_SCHPO Putative voltage-gated potassium channel subunit beta OS=Schizosaccharomyces pombe (strain 972 / ATCC 24843) OX=284812 GN=SPCC965.06 PE=3 SV=1 && PF00248:Aldo/keto reductase family	-
19122785	631.17	589.406	518.904	95.4352	129.599	161.272	579.827	128.769	2.17007	1.13367e-47	5.57786e-47	COCMIDRAFT_35454	NW_006911316.1	163714	165669	+	1848	protein_coding	uncharacterized protein && - && -	-
19125755	416.828	384.395	384.198	54.0799	90.6141	56.1851	395.14	66.9597	2.56136	1.1487e-47	5.64942e-47	COCMIDRAFT_80876	NW_006911279.1	219429	221214	-	1671	protein_coding	uncharacterized protein && - && -	-
19120895	636.643	577.068	621.357	209.957	183.335	184.162	611.689	192.485	1.66846	1.59854e-47	7.84525e-47	COCMIDRAFT_2619	NW_006911298.1	188415	189144	-	684	protein_coding	uncharacterized protein && - && -	-
19126827	774.369	813.4	723.809	285.245	267.628	296.533	770.526	283.135	1.44425	2.35986e-47	1.15573e-46	COCMIDRAFT_86283	NW_006911295.1	215881	217504	-	1542	protein_coding	glycoside hydrolase family 47 protein && sp|A1CP08|MNS1B_ASPCL Probable mannosyl-oligosaccharide alpha-1,2-mannosidase 1B OS=Aspergillus clavatus (strain ATCC 1007 / CBS 513.65 / DSM 816 / NCTC 3887 / NRRL 1) OX=344612 GN=mns1B PE=3 SV=1 && PF01532:Glycosyl hydrolase family 47	-
19125427	674.951	653.947	656.456	200.414	205.462	246.59	661.785	217.489	1.60502	2.57616e-47	1.25954e-46	COCMIDRAFT_7892	NW_006911415.1	61425	62884	+	1395	protein_coding	uncharacterized protein && sp|P50582|HSK1_SCHPO Cell cycle serine/threonine-protein kinase hsk1 OS=Schizosaccharomyces pombe (strain 972 / ATCC 24843) OX=284812 GN=hsk1 PE=1 SV=1 && PF00069:Protein kinase domain	-
19120506	404.058	405.276	433.527	60.4423	76.9166	100.925	414.287	79.428	2.38159	4.01421e-47	1.95607e-46	COCMIDRAFT_23874	NW_006911300.1	107048	108561	-	1344	protein_coding	uncharacterized protein && - && PF05730:CFEM domain	-
19126949	1625.35	1633.44	1707.54	782.569	744.932	902.084	1655.45	809.861	1.03116	7.0794e-47	3.44249e-46	COCMIDRAFT_86901	NW_006911297.1	168493	170089	+	1494	protein_coding	uncharacterized protein && - && PF08447:PAS fold	-
19129145	335.651	320.804	318.742	59.3819	53.7363	37.4568	325.066	50.1916	2.6966	1.01454e-46	4.91696e-46	COCMIDRAFT_97903	NW_006911360.1	47411	49260	+	1737	protein_coding	glycoside hydrolase family 13 protein && sp|Q02751|MALT_CANAX Alpha-glucosidase OS=Candida albicans OX=5476 GN=MAL2 PE=1 SV=4 && PF00128:Alpha amylase, catalytic domain	-
19121294	1805.95	1741.64	1646.83	944.808	849.244	796.997	1731.47	863.683	1.0038	1.10638e-46	5.35764e-46	COCMIDRAFT_28364	NW_006911396.1	83518	84907	-	1338	protein_coding	uncharacterized protein && - && -	-
19123792	931.249	856.11	857.567	339.325	345.598	380.81	881.642	355.244	1.31136	4.35669e-46	2.10099e-45	COCMIDRAFT_40023	NW_006911441.1	30234	32132	-	1722	protein_coding	GMC oxidoreductase && sp|Q0R4L2|PDH3_LEUMG Pyranose dehydrogenase 3 OS=Leucoagaricus meleagris OX=201219 GN=pdh3 PE=2 SV=1 && PF00732:GMC oxidoreductase|PF05199:GMC oxidoreductase	-
19117625	707.786	728.928	722.861	265.098	241.286	283.007	719.858	263.13	1.45167	4.4348e-46	2.13777e-45	COCMIDRAFT_100184	NW_006911380.1	37968	40739	+	2772	protein_coding	uncharacterized protein && sp|Q551S9|APC2_DICDI Anaphase-promoting complex subunit 2 OS=Dictyostelium discoideum OX=44689 GN=anapc2 PE=3 SV=1 && PF00888:Cullin family|PF08672:Anaphase promoting complex (APC) subunit 2	-
19126996	347.508	329.346	328.228	65.7442	34.7705	49.9423	335.028	50.1524	2.74057	5.33248e-46	2.5673e-45	COCMIDRAFT_87138	NW_006911298.1	255452	257521	-	1968	protein_coding	uncharacterized protein && sp|O93918|PYC_ASPTE Pyruvate carboxylase OS=Aspergillus terreus OX=33178 GN=pyc PE=2 SV=1 && PF02785:Biotin carboxylase C-terminal domain|PF00289:Biotin carboxylase, N-terminal domain|PF02786:Carbamoyl-phosphate synthase L chain, ATP binding domain|PF00364:Biotin-requiring enzyme	-
19123793	1273.29	1325.93	1255.05	587.457	657.479	627.401	1284.75	624.112	1.04149	6.62387e-46	3.1864e-45	COCMIDRAFT_40026	NW_006911441.1	37852	38675	+	774	protein_coding	uncharacterized protein && sp|P38068|GLRX7_YEAST Monothiol glutaredoxin-7 OS=Saccharomyces cerevisiae (strain ATCC 204508 / S288c) OX=559292 GN=GRX7 PE=1 SV=1 && PF00462:Glutaredoxin	-
19121019	944.019	965.26	928.715	354.171	391.959	427.631	945.998	391.253	1.27338	6.75881e-46	3.24997e-45	COCMIDRAFT_26904	NW_006911354.1	70994	72841	+	1800	protein_coding	uncharacterized protein && sp|C5H884|RADE_FLOCH Efflux pump radE OS=Floropilus chiversii OX=2587399 GN=radE PE=3 SV=1 && PF07690:Major Facilitator Superfamily	-
19129192	719.643	724.182	751.32	290.547	245.501	223.7	731.715	253.249	1.53116	7.74279e-46	3.72005e-45	COCMIDRAFT_98127	NW_006911362.1	93195	93887	+	489	protein_coding	uncharacterized protein && - && -	-
19129427	259.035	247.722	298.82	28.6306	32.6632	29.133	268.526	30.1423	3.15512	8.03283e-46	3.85781e-45	COCMIDRAFT_99247	NW_006911371.1	2752	4350	+	1329	protein_coding	glycoside hydrolase family 72 protein && sp|B0XT09|GEL3_ASPFC 1,3-beta-glucanosyltransferase gel3 OS=Neosartorya fumigata (strain CEA10 / CBS 144.89 / FGSC A1163) OX=451804 GN=gel3 PE=1 SV=1 && PF03198:Glucanosyltransferase	-
19119191	645.764	689.064	670.686	237.528	248.662	233.064	668.505	239.751	1.47932	1.25923e-45	6.03012e-45	COCMIDRAFT_108150	NW_006911504.1	3459	5283	+	1503	protein_coding	uncharacterized protein && - && -	-
novel.216	1178.43	1242.4	1192.44	562.007	610.065	556.649	1204.42	576.24	1.06356	1.45335e-45	6.95399e-45	-	NW_006911346.1	46144	48388	+	2061	-	- && sp|A7HQX4|RNH_PARL1 Ribonuclease H OS=Parvibaculum lavamentivorans (strain DS-1 / DSM 13023 / NCIMB 13966) OX=402881 GN=rnhA PE=3 SV=1 && PF00075:RNase H	-
19125661	279.101	264.806	287.437	42.4156	36.8778	29.133	277.115	36.1422	2.93988	4.94693e-45	2.35348e-44	COCMIDRAFT_80393	NW_006911277.1	200345	201950	+	1560	protein_coding	uncharacterized protein && sp|P14173|DDC_RAT Aromatic-L-amino-acid decarboxylase OS=Rattus norvegicus OX=10116 GN=Ddc PE=1 SV=1 && PF00282:Pyridoxal-dependent decarboxylase conserved domain	-
19127491	373.959	360.667	370.917	88.0124	74.8093	69.7112	368.514	77.511	2.24989	5.24964e-45	2.49545e-44	COCMIDRAFT_895	NW_006911281.1	180415	181495	-	1032	protein_coding	carbohydrate-binding module family 1 protein && sp|B0Y9G4|EGLD_ASPFC Probable endo-beta-1,4-glucanase D OS=Neosartorya fumigata (strain CEA10 / CBS 144.89 / FGSC A1163) OX=451804 GN=eglD PE=3 SV=1 && PF00734:Fungal cellulose binding domain|PF03443:Glycosyl hydrolase family 61	-
19125728	565.499	447.038	469.575	131.488	100.097	120.694	494.037	117.426	2.07338	6.01887e-45	2.85878e-44	COCMIDRAFT_8076	NW_006911423.1	38076	38921	-	750	protein_coding	uncharacterized protein && - && -	-
19121365	992.36	996.581	1038.76	451.727	419.354	475.493	1009.23	448.858	1.16872	9.07575e-45	4.29844e-44	COCMIDRAFT_28744	NW_006911411.1	47497	49950	+	2406	protein_coding	uncharacterized protein && sp|Q08647|PUS7_YEAST Multisubstrate pseudouridine synthase 7 OS=Saccharomyces cerevisiae (strain ATCC 204508 / S288c) OX=559292 GN=PUS7 PE=1 SV=1 && PF01142:tRNA pseudouridine synthase D (TruD)	-
19126775	1024.28	1063.97	1053.93	478.236	484.68	405.782	1047.4	456.233	1.1992	1.13644e-44	5.37584e-44	COCMIDRAFT_85978	NW_006911294.1	173219	176110	-	2544	protein_coding	uncharacterized protein && sp|P53973|HDA1_YEAST Histone deacetylase HDA1 OS=Saccharomyces cerevisiae (strain ATCC 204508 / S288c) OX=559292 GN=HDA1 PE=1 SV=1 && PF09757:Arb2 domain|PF00850:Histone deacetylase domain	-
19124406	858.282	934.888	950.533	374.318	404.602	352.718	914.568	377.213	1.27763	1.5272e-44	7.21548e-44	COCMIDRAFT_4857	NW_006911331.1	76192	78510	-	2217	protein_coding	uncharacterized protein && - && PF06985:Heterokaryon incompatibility protein (HET)	-
19126953	252.65	259.111	296.923	20.1474	38.9851	24.9712	269.562	28.0346	3.26502	1.5933e-44	7.52169e-44	COCMIDRAFT_86921	NW_006911297.1	14808	16091	-	1068	protein_coding	uncharacterized protein && - && -	-
19124692	494.356	518.222	483.804	135.73	153.833	147.746	498.794	145.77	1.77457	1.89894e-44	8.96094e-44	COCMIDRAFT_56600	NW_006911317.1	71844	71999	-	156	protein_coding	uncharacterized protein && - && -	-
19124172	705.05	803.909	729.501	14.8455	30.5559	9.36419	746.153	18.2552	5.35409	2.90223e-44	1.36677e-43	COCMIDRAFT_42324	NW_006911432.1	27628	28896	+	1269	protein_coding	glycosyltransferase family 8 protein && - && -	-
19122147	1123.7	1083.9	1060.58	515.35	527.88	501.504	1089.39	514.911	1.08133	3.10187e-44	1.45961e-43	COCMIDRAFT_32634	NW_006911284.1	159702	162463	-	2712	protein_coding	uncharacterized protein && sp|P44776|FUCP_HAEIN L-fucose-proton symporter OS=Haemophilus influenzae (strain ATCC 51907 / DSM 11121 / KW20 / Rd) OX=71421 GN=fucP PE=3 SV=1 && PF07690:Major Facilitator Superfamily	-
19121957	884.733	885.533	771.241	306.453	335.061	345.435	847.169	328.983	1.36459	4.14519e-44	1.9474e-43	COCMIDRAFT_31775	NW_006911278.1	66611	67918	-	1308	protein_coding	uncharacterized protein && - && PF04912:Dynamitin	-
19118677	264.508	254.365	248.543	32.8721	32.6632	21.8498	255.805	29.1284	3.13597	5.20203e-44	2.44095e-43	COCMIDRAFT_105394	NW_006911447.1	6801	8699	-	1899	protein_coding	uncharacterized protein && sp|O64489|YUC9_ARATH Probable indole-3-pyruvate monooxygenase YUCCA9 OS=Arabidopsis thaliana OX=3702 GN=YUC9 PE=2 SV=1 && PF13738:Pyridine nucleotide-disulphide oxidoreductase	-
19125029	539.961	564.729	585.308	185.568	183.335	187.284	563.333	185.396	1.60318	1.01676e-43	4.76329e-43	COCMIDRAFT_6634	NW_006911372.1	69573	70365	+	732	protein_coding	uncharacterized protein && sp|Q7S8S5|TIM21_NEUCR Mitochondrial import inner membrane translocase subunit tim21 OS=Neurospora crassa (strain ATCC 24698 / 74-OR23-1A / CBS 708.71 / DSM 1257 / FGSC 987) OX=367110 GN=tim21 PE=3 SV=1 && PF08294:TIM21	-
19120022	1034.32	1046.88	1072.91	507.927	434.105	399.539	1051.37	447.19	1.23364	2.19564e-43	1.02531e-42	COCMIDRAFT_2123	NW_006911293.1	145353	146747	-	1395	protein_coding	uncharacterized protein && sp|B2VVA8|ARGJ_PYRTR Arginine biosynthesis bifunctional protein ArgJ, mitochondrial OS=Pyrenophora tritici-repentis (strain Pt-1C-BFP) OX=426418 GN=PTRG_01175 PE=3 SV=1 && PF01960:ArgJ family	-
19118243	968.645	911.16	981.838	425.217	389.851	436.995	953.881	417.355	1.19251	2.35636e-43	1.09948e-42	COCMIDRAFT_103189	NW_006911415.1	14123	16133	-	1779	protein_coding	glycosyltransferase family 22 protein && sp|Q9P7Q9|ALG9_SCHPO Alpha-1,2-mannosyltransferase alg9 OS=Schizosaccharomyces pombe (strain 972 / ATCC 24843) OX=284812 GN=alg9 PE=3 SV=1 && PF03901:Alg9-like mannosyltransferase family	-
19127290	390.377	430.903	417.4	103.918	109.58	96.7633	412.893	103.42	1.99725	2.62806e-43	1.22527e-42	COCMIDRAFT_88530	NW_006911304.1	27804	29444	-	1641	protein_coding	uncharacterized protein && sp|P40913|RFT1_KLULA Oligosaccharide translocation protein RFT1 OS=Kluyveromyces lactis (strain ATCC 8585 / CBS 2359 / DSM 70799 / NBRC 1267 / NRRL Y-1140 / WM37) OX=284590 GN=RFT1 PE=3 SV=2 && PF04506:Rft protein	-
19123883	475.202	513.476	456.294	149.515	111.687	108.208	481.657	123.137	1.96836	3.3416e-43	1.5567e-42	COCMIDRAFT_40498	NW_006911467.1	27377	29306	-	1878	protein_coding	glycoside hydrolase family 76 protein && - && PF03663:Glycosyl hydrolase family 76	-
19118444	1191.2	1261.39	1255.99	549.283	626.923	615.956	1236.19	597.387	1.04886	3.99819e-43	1.86034e-42	COCMIDRAFT_104120	NW_006911427.1	14688	15353	+	612	protein_coding	uncharacterized protein && sp|Q9P6U7|PSB4_NEUCR Probable proteasome subunit beta type-4 OS=Neurospora crassa (strain ATCC 24698 / 74-OR23-1A / CBS 708.71 / DSM 1257 / FGSC 987) OX=367110 GN=pcb-4 PE=3 SV=2 && PF00227:Proteasome subunit	-
19117840	1033.4	1027.9	931.561	432.64	461.5	397.458	997.622	430.532	1.21269	4.40582e-43	2.04919e-42	COCMIDRAFT_101250	NW_006911392.1	46921	48569	-	1524	protein_coding	uncharacterized protein && sp|P00175|CYB2_YEAST Cytochrome b2, mitochondrial OS=Saccharomyces cerevisiae (strain ATCC 204508 / S288c) OX=559292 GN=CYB2 PE=1 SV=1 && PF01070:FMN-dependent dehydrogenase|PF00173:Cytochrome b5-like Heme/Steroid binding domain	-
19121862	1194.85	1252.84	1167.77	616.087	580.562	593.065	1205.15	596.572	1.01447	7.2945e-43	3.38464e-42	COCMIDRAFT_31410	NW_006911276.1	213580	217083	+	2997	protein_coding	uncharacterized protein && sp|Q5AQJ2|LCMT1_EMENI Leucine carboxyl methyltransferase 1 OS=Emericella nidulans (strain FGSC A4 / ATCC 38163 / CBS 112.46 / NRRL 194 / M139) OX=227321 GN=ppm1 PE=3 SV=2 && PF04072:Leucine carboxyl methyltransferase|PF05557:Mitotic checkpoint protein	-
19118900	226.2	275.246	243.799	29.6909	13.6975	24.9712	248.415	22.7865	3.44647	7.44828e-43	3.45461e-42	COCMIDRAFT_106685	NW_006911471.1	9621	10939	+	969	protein_coding	uncharacterized protein && - && -	-
19127979	292.783	337.888	376.609	60.4423	64.2728	57.2256	335.76	60.6469	2.46869	1.01897e-42	4.71859e-42	COCMIDRAFT_91960	NW_006911319.1	163216	164034	-	645	protein_coding	uncharacterized protein && sp|O13737|MPO1_SCHPO 2-hydroxy-palmitic acid dioxygenase mpo1 OS=Schizosaccharomyces pombe (strain 972 / ATCC 24843) OX=284812 GN=mpo1 PE=3 SV=2 && PF06127:Protein of unknown function (DUF962)	-
19126208	331.091	333.143	293.129	62.5631	60.0582	55.1447	319.121	59.2553	2.42957	1.12335e-42	5.19164e-42	COCMIDRAFT_83201	NW_006911285.1	50314	52598	-	2133	protein_coding	uncharacterized protein && - && -	-
19129340	581.917	541.001	582.463	187.689	187.55	197.688	568.46	190.976	1.57364	1.21007e-42	5.58801e-42	COCMIDRAFT_98831	NW_006911367.1	18877	19440	-	564	protein_coding	uncharacterized protein && sp|O02173|TPPC2_CAEEL Probable trafficking protein particle complex subunit 2 OS=Caenorhabditis elegans OX=6239 GN=sedl-1 PE=1 SV=1 && PF04628:Sedlin, N-terminal conserved region	-
19124961	515.334	522.019	538.825	166.481	177.014	163.353	525.393	168.949	1.6368	1.963e-42	9.03276e-42	COCMIDRAFT_64365	NW_006911473.1	12098	13840	+	1743	protein_coding	uncharacterized protein && sp|L7X8G0|CURR_ASPTE Dehydrocurvularin biosynthesis regulator OS=Aspergillus terreus OX=33178 GN=curR PE=3 SV=1 && -	-
19119189	556.378	452.732	542.62	144.213	141.189	155.029	517.243	146.811	1.81697	2.11811e-42	9.73879e-42	COCMIDRAFT_108126	NW_006911503.1	28590	29623	+	870	protein_coding	uncharacterized protein && sp|Q03219|YM44_YEAST Uncharacterized protein YMR178W OS=Saccharomyces cerevisiae (strain ATCC 204508 / S288c) OX=559292 GN=YMR178W PE=1 SV=1 && PF00994:Probable molybdopterin binding domain	-
19121561	1176.6	1257.59	1268.33	552.464	522.611	635.724	1234.17	570.267	1.11341	2.27122e-42	1.04387e-41	COCMIDRAFT_29737	NW_006911458.1	9607	10808	-	1140	protein_coding	uncharacterized protein && sp|P9WEZ3|PYTC_ASPTE Methyltransferase pytC OS=Aspergillus terreus OX=33178 GN=pytC PE=2 SV=1 && PF13489:Methyltransferase domain	-
novel.145	1511.34	1560.36	1492.2	749.696	807.098	634.684	1521.3	730.493	1.05861	2.5889e-42	1.188e-41	-	NW_006911309.1	208641	210821	-	1982	-	- && - && -	-
19125817	721.468	700.454	768.395	231.165	283.432	288.209	730.106	267.602	1.44761	7.19056e-42	3.28667e-41	COCMIDRAFT_81183	NW_006911279.1	204677	207110	-	2385	protein_coding	uncharacterized protein && sp|Q08960|TYW1_YEAST S-adenosyl-L-methionine-dependent tRNA 4-demethylwyosine synthase OS=Saccharomyces cerevisiae (strain ATCC 204508 / S288c) OX=559292 GN=TYW1 PE=1 SV=1 && PF00258:Flavodoxin|PF08608:Wyosine base formation|PF04055:Radical SAM superfamily	-
19118660	1427.43	1288.91	1213.31	608.664	621.655	650.291	1309.88	626.87	1.0634	7.96836e-42	3.63791e-41	COCMIDRAFT_105277	NW_006911445.1	54814	56030	-	1164	protein_coding	uncharacterized protein && sp|O59715|DEGS_SCHPO Sphingolipid delta(4)-desaturase OS=Schizosaccharomyces pombe (strain 972 / ATCC 24843) OX=284812 GN=dsd1 PE=1 SV=1 && PF08557:Sphingolipid Delta4-desaturase (DES)|PF00487:Fatty acid desaturase	-
19117663	1122.79	1158.88	1174.41	599.121	541.577	544.163	1152.03	561.621	1.03656	8.30736e-42	3.79119e-41	COCMIDRAFT_100376	NW_006911382.1	82956	85146	+	2088	protein_coding	uncharacterized protein && sp|D7PHZ3|VRTB_PENAE Malonamoyl-CoA synthetase vrtB OS=Penicillium aethiopicum OX=36650 GN=vrtB PE=1 SV=1 && PF00501:AMP-binding enzyme|PF16177:Acetyl-coenzyme A synthetase N-terminus	-
19122240	1114.58	1037.39	1082.39	485.659	532.094	518.152	1078.12	511.968	1.07444	8.89721e-42	4.0572e-41	COCMIDRAFT_33089	NW_006911289.1	41989	43309	-	1014	protein_coding	uncharacterized protein && sp|O13793|FSF1_SCHPO Sideroflexin fsf1 OS=Schizosaccharomyces pombe (strain 972 / ATCC 24843) OX=284812 GN=fsf1 PE=3 SV=2 && PF03820:Tricarboxylate carrier	-
19127249	726.028	746.012	698.196	294.789	267.628	293.411	723.412	285.276	1.34244	1.11444e-41	5.07599e-41	COCMIDRAFT_88365	NW_006911303.1	169939	171654	-	1716	protein_coding	uncharacterized protein && sp|O42615|THDH_BLAAD Threonine dehydratase, mitochondrial OS=Blastobotrys adeninivorans OX=409370 GN=ILV1 PE=3 SV=1 && PF00585:C-terminal regulatory domain of Threonine dehydratase|PF00291:Pyridoxal-phosphate dependent enzyme	-
19122652	1061.68	1120.92	1072.91	540.799	439.373	484.857	1085.17	488.343	1.15201	1.29249e-41	5.88235e-41	COCMIDRAFT_34841	NW_006911308.1	53678	54190	-	354	protein_coding	uncharacterized protein && sp|P20486|CKS1_YEAST Cyclin-dependent kinases regulatory subunit OS=Saccharomyces cerevisiae (strain ATCC 204508 / S288c) OX=559292 GN=CKS1 PE=1 SV=1 && PF01111:Cyclin-dependent kinase regulatory subunit	-
19119168	197.013	237.281	221.981	15.9059	11.5902	19.7688	218.758	15.755	3.79399	1.30098e-41	5.91868e-41	COCMIDRAFT_108012	NW_006911500.1	18189	19799	-	1293	protein_coding	glycoside hydrolase family 10 protein && sp|Q96VB6|XYNF3_ASPOR Endo-1,4-beta-xylanase F3 OS=Aspergillus oryzae (strain ATCC 42149 / RIB 40) OX=510516 GN=xynF3 PE=1 SV=1 && PF00734:Fungal cellulose binding domain|PF00331:Glycosyl hydrolase family 10	-
19123676	612.016	515.375	627.048	191.931	184.389	185.203	584.813	187.174	1.64382	1.76616e-41	8.0193e-41	COCMIDRAFT_39395	NW_006911415.1	28903	31469	-	2409	protein_coding	uncharacterized protein && sp|Q9USY1|YOW5_SCHPO Pseudouridine-metabolizing bifunctional protein C1861.05 OS=Schizosaccharomyces pombe (strain 972 / ATCC 24843) OX=284812 GN=SPBC1861.05 PE=3 SV=1 && PF00294:pfkB family carbohydrate kinase|PF04227:Indigoidine synthase A like protein	-
19127467	929.425	880.788	873.694	396.586	332.954	398.498	894.636	376.013	1.25059	3.0286e-41	1.37087e-40	COCMIDRAFT_8939	NW_006911466.1	31158	32664	-	1431	protein_coding	uncharacterized protein && sp|Q5AKA5|DUG1_CANAL Cys-Gly metallodipeptidase DUG1 OS=Candida albicans (strain SC5314 / ATCC MYA-2876) OX=237561 GN=DUG1 PE=1 SV=1 && PF07687:Peptidase dimerisation domain|PF01546:Peptidase family M20/M25/M40	-
19118837	1285.14	1240.51	1185.8	590.638	603.743	654.453	1237.15	616.278	1.00533	4.84038e-41	2.18587e-40	COCMIDRAFT_106304	NW_006911463.1	12265	14249	+	1917	protein_coding	uncharacterized protein && - && PF12937:F-box-like	-
19124315	278.189	314.16	260.875	36.0533	34.7705	53.0637	284.408	41.2959	2.78254	4.97702e-41	2.2467e-40	COCMIDRAFT_46386	NW_006911313.1	54201	55604	+	1068	protein_coding	uncharacterized protein && sp|Q9ZHY3|CMPDT_NEIG1 Bifunctional chorismate mutase/prephenate dehydratase OS=Neisseria gonorrhoeae (strain ATCC 700825 / FA 1090) OX=242231 GN=pheA PE=3 SV=2 && PF00800:Prephenate dehydratase|PF01842:ACT domain	-
19125912	830.919	853.263	783.573	261.917	338.222	221.619	822.585	273.919	1.58678	5.4563e-41	2.4621e-40	COCMIDRAFT_81667	NW_006911280.1	42391	44898	+	2508	protein_coding	glycoside hydrolase family 67 protein && sp|B0Y2K1|AGUA_ASPFC Probable alpha-glucuronidase A OS=Neosartorya fumigata (strain CEA10 / CBS 144.89 / FGSC A1163) OX=451804 GN=aguA PE=3 SV=1 && PF03648:Glycosyl hydrolase family 67 N-terminus|PF07488:Glycosyl hydrolase family 67 middle domain|PF07477:Glycosyl hydrolase family 67 C-terminus	-
19127937	427.773	476.461	422.143	117.703	129.599	94.6824	442.125	113.995	1.95592	6.32333e-41	2.85223e-40	COCMIDRAFT_9173	NW_006911480.1	31067	32164	+	1002	protein_coding	uncharacterized protein && sp|M3APK9|PK81G_PSEFD Aldo-keto reductase MYCFIDRAFT_156381 OS=Pseudocercospora fijiensis (strain CIRAD86) OX=383855 GN=MYCFIDRAFT_156381 PE=2 SV=1 && PF00248:Aldo/keto reductase family	-
19117649	625.698	680.522	625.151	244.95	202.301	239.307	643.79	228.853	1.49204	7.95881e-41	3.57885e-40	COCMIDRAFT_100312	NW_006911381.1	19712	20176	-	465	protein_coding	uncharacterized protein && - && PF12223:Protein of unknown function (DUF3602)	-
19123909	822.71	772.587	862.31	310.695	355.081	345.435	819.203	337.07	1.28103	8.42571e-41	3.78588e-40	COCMIDRAFT_40606	NW_006911474.1	6880	8466	+	1530	protein_coding	glycosyltransferase family 2 protein && - && PF13632:Glycosyl transferase family group 2	-
19129563	475.202	485.952	498.034	138.911	165.423	135.261	486.396	146.532	1.73098	1.14874e-40	5.15164e-40	COCMIDRAFT_99903	NW_006911377.1	78771	79569	+	684	protein_coding	uncharacterized protein && - && -	-
19125695	829.095	903.567	942.944	404.009	377.207	367.284	891.869	382.834	1.22001	1.49e-40	6.67693e-40	COCMIDRAFT_80589	NW_006911278.1	121763	122694	-	546	protein_coding	uncharacterized protein && - && PF00787:PX domain	-
19120207	707.786	772.587	790.214	284.185	309.774	315.261	756.862	303.073	1.31993	1.71593e-40	7.68342e-40	COCMIDRAFT_22222	NW_006911282.1	281327	283393	-	1872	protein_coding	uncharacterized protein && sp|D4B093|A1864_ARTBC Secreted protein ARB_01864 OS=Arthroderma benhamiae (strain ATCC MYA-4681 / CBS 112371) OX=663331 GN=ARB_01864 PE=1 SV=1 && PF00149:Calcineurin-like phosphoesterase	-
19124937	459.696	408.124	428.783	118.764	127.492	112.37	432.201	119.542	1.85461	1.83919e-40	8.23221e-40	COCMIDRAFT_6357	NW_006911365.1	39383	41052	-	1605	protein_coding	uncharacterized protein && sp|Q1MTM9|YFN1_SCHPO Uncharacterized transcriptional regulatory protein C1327.01c OS=Schizosaccharomyces pombe (strain 972 / ATCC 24843) OX=284812 GN=SPAC1327.01c PE=1 SV=2 && PF04082:Fungal specific transcription factor domain	-
19121393	798.996	822.891	761.755	279.943	351.92	311.099	794.547	314.321	1.3378	2.5317e-40	1.13015e-39	COCMIDRAFT_28859	NW_006911416.1	27221	28780	-	1560	protein_coding	uncharacterized protein && sp|P39992|YEC3_YEAST Uncharacterized protein YEL023C OS=Saccharomyces cerevisiae (strain ATCC 204508 / S288c) OX=559292 GN=YEL023C PE=4 SV=1 && PF09994:Uncharacterized alpha/beta hydrolase domain (DUF2235)	-
19122350	1271.46	1269.93	1174.41	595.94	564.758	655.493	1238.6	605.397	1.03266	3.19608e-40	1.42509e-39	COCMIDRAFT_33539	NW_006911293.1	156864	159001	+	1284	protein_coding	uncharacterized protein && sp|P54672|AP2M_DICDI AP-2 complex subunit mu OS=Dictyostelium discoideum OX=44689 GN=apm2 PE=2 SV=2 && PF00928:Adaptor complexes medium subunit family	-
19123096	759.776	768.791	678.275	301.151	293.969	274.683	735.614	289.934	1.34353	5.44341e-40	2.41973e-39	COCMIDRAFT_36712	NW_006911339.1	131803	133545	-	1743	protein_coding	uncharacterized protein && - && PF11951:Fungal specific transcription factor domain|PF00172:Fungal Zn(2)-Cys(6) binuclear cluster domain	-
19123839	408.619	373.006	416.451	93.3144	81.1312	114.451	399.359	96.2989	2.05155	5.98333e-40	2.65873e-39	COCMIDRAFT_40227	NW_006911452.1	15985	17420	+	1323	protein_coding	uncharacterized protein && - && PF11710:G protein-coupled glucose receptor regulating Gpa2|PF11970:G protein-coupled glucose receptor regulating Gpa2 C-term	-
19120047	624.785	673.878	713.374	258.735	260.252	245.55	670.679	254.846	1.39585	9.12718e-40	4.04799e-39	COCMIDRAFT_21346	NW_006911276.1	474275	475876	-	1515	protein_coding	uncharacterized protein && - && -	-
19126056	781.666	722.284	823.416	310.695	321.364	325.666	775.789	319.241	1.28096	9.73936e-40	4.31786e-39	COCMIDRAFT_82464	NW_006911282.1	193385	194994	+	1491	protein_coding	uncharacterized protein && sp|Q4WFX9|LAP2_ASPFU Probable leucine aminopeptidase 2 OS=Neosartorya fumigata (strain ATCC MYA-4609 / Af293 / CBS 101355 / FGSC A1100) OX=330879 GN=lap2 PE=3 SV=2 && PF02225:PA domain|PF04389:Peptidase family M28	-
19125842	374.871	357.82	327.279	57.2611	90.6141	64.5089	353.324	70.7947	2.31944	1.14409e-39	5.06261e-39	COCMIDRAFT_8129	NW_006911425.1	32637	34144	+	1455	protein_coding	uncharacterized protein && sp|P08157|ALDH_EMENI Aldehyde dehydrogenase OS=Emericella nidulans (strain FGSC A4 / ATCC 38163 / CBS 112.46 / NRRL 194 / M139) OX=227321 GN=aldA PE=3 SV=2 && PF00171:Aldehyde dehydrogenase family	-
19119812	909.359	837.128	917.331	390.224	346.652	407.862	887.939	381.579	1.21843	1.16416e-39	5.14748e-39	COCMIDRAFT_1198	NW_006911284.1	2696	4247	+	1503	protein_coding	uncharacterized protein && sp|P40051|ICP55_YEAST Intermediate cleaving peptidase 55 OS=Saccharomyces cerevisiae (strain ATCC 204508 / S288c) OX=559292 GN=ICP55 PE=1 SV=1 && PF05195:Aminopeptidase P, N-terminal domain|PF00557:Metallopeptidase family M24	-
19121557	768.896	843.772	819.622	324.48	361.403	285.088	810.763	323.657	1.32492	2.1828e-39	9.6296e-39	COCMIDRAFT_29727	NW_006911457.1	37891	38931	-	1041	protein_coding	uncharacterized protein && - && -	-
19118754	722.38	739.368	686.812	305.393	282.379	287.168	716.187	291.647	1.29625	2.30675e-39	1.01687e-38	COCMIDRAFT_105822	NW_006911454.1	35897	36766	+	870	protein_coding	uncharacterized protein && - && -	-
19118004	524.455	481.206	419.297	147.394	111.687	121.734	474.986	126.939	1.90441	2.41434e-39	1.0635e-38	COCMIDRAFT_102073	NW_006911401.1	70032	71103	+	840	protein_coding	uncharacterized protein && - && -	-
19129194	311.937	306.567	335.817	49.8384	75.863	46.8209	318.107	57.5074	2.46803	2.85536e-39	1.25681e-38	COCMIDRAFT_98131	NW_006911362.1	53681	55515	-	1782	protein_coding	glycoside hydrolase family 16 protein && sp|D4AJR9|EGLX_ARTBC Endo-1,3(4)-beta-glucanase ARB_04519 OS=Arthroderma benhamiae (strain ATCC MYA-4681 / CBS 112371) OX=663331 GN=ARB_04519 PE=3 SV=1 && PF00722:Glycosyl hydrolases family 16	-
19122441	921.216	932.989	930.612	389.163	457.285	416.186	928.273	420.878	1.14105	3.21084e-39	1.41221e-38	COCMIDRAFT_33925	NW_006911297.1	151751	152710	-	813	protein_coding	uncharacterized protein && sp|A0A3G1DJF7|MFR7_PHOSM Probable hydrolase R7 OS=Phoma sp. (strain ATCC 20986 / MF5453) OX=1828523 GN=R7 PE=2 SV=1 && PF12697:Alpha/beta hydrolase family	-
19129060	326.53	294.229	309.255	49.8384	37.9315	69.7112	310.005	52.4937	2.56105	3.4807e-39	1.52917e-38	COCMIDRAFT_97431	NW_006911356.1	24602	26802	-	1767	protein_coding	uncharacterized protein && - && PF04082:Fungal specific transcription factor domain	-
19121026	470.641	457.478	449.653	120.885	156.994	122.775	459.258	133.551	1.78209	1.27617e-38	5.57506e-38	COCMIDRAFT_26957	NW_006911355.1	97340	99203	-	1638	protein_coding	uncharacterized protein && sp|Q04895|DAL4_YEAST Allantoin permease OS=Saccharomyces cerevisiae (strain ATCC 204508 / S288c) OX=559292 GN=DAL4 PE=1 SV=1 && PF02133:Permease for cytosine/purines, uracil, thiamine, allantoin	-
19127966	820.886	877.94	785.471	370.076	332.954	366.244	828.099	356.425	1.21615	1.89413e-38	8.25917e-38	COCMIDRAFT_91864	NW_006911319.1	95836	96840	-	1005	protein_coding	uncharacterized protein && sp|Q9BRX9|WDR83_HUMAN WD repeat domain-containing protein 83 OS=Homo sapiens OX=9606 GN=WDR83 PE=1 SV=1 && -	-
19125102	499.828	524.866	554.952	160.119	189.657	175.839	526.549	175.205	1.58719	2.01929e-38	8.79831e-38	COCMIDRAFT_6849	NW_006911378.1	67558	69321	-	1764	protein_coding	uncharacterized protein && sp|P27614|CBPS_YEAST Carboxypeptidase S OS=Saccharomyces cerevisiae (strain ATCC 204508 / S288c) OX=559292 GN=CPS1 PE=1 SV=2 && PF07687:Peptidase dimerisation domain|PF01546:Peptidase family M20/M25/M40	-
19126151	623.873	635.913	595.743	234.346	239.179	241.388	618.51	238.304	1.37597	2.24998e-38	9.79982e-38	COCMIDRAFT_82903	NW_006911284.1	124888	128726	+	3774	protein_coding	uncharacterized protein && sp|Q552M5|GEFY_DICDI Ras guanine nucleotide exchange factor Y OS=Dictyostelium discoideum OX=44689 GN=gefY PE=1 SV=2 && PF00618:RasGEF N-terminal motif|PF00617:RasGEF domain	-
19123202	1130.09	1217.73	1249.35	610.785	467.822	542.083	1199.06	540.23	1.15021	2.81068e-38	1.22282e-37	COCMIDRAFT_37216	NW_006911351.1	18036	20515	+	2415	protein_coding	uncharacterized protein && - && -	-
19120093	364.838	388.192	343.406	82.7105	94.8287	57.2256	365.479	78.2549	2.22443	2.83502e-38	1.23295e-37	COCMIDRAFT_21641	NW_006911278.1	203095	204065	+	906	protein_coding	uncharacterized protein && - && -	-
19121186	543.609	520.12	522.698	171.783	198.087	157.11	528.809	175.66	1.59033	3.05639e-38	1.32824e-37	COCMIDRAFT_27802	NW_006911378.1	21846	22910	+	1065	protein_coding	uncharacterized protein && sp|Q5BCG1|DPNP_EMENI 3'(2'),5'-bisphosphate nucleotidase OS=Emericella nidulans (strain FGSC A4 / ATCC 38163 / CBS 112.46 / NRRL 194 / M139) OX=227321 GN=AN1769 PE=1 SV=1 && PF00459:Inositol monophosphatase family	-
19118116	212.518	237.281	179.292	7.42274	11.5902	2.08093	209.697	7.03128	4.90219	3.17359e-38	1.37865e-37	COCMIDRAFT_10261	NW_006911640.1	1239	3024	-	1731	protein_coding	uncharacterized protein && - && PF05577:Serine carboxypeptidase S28	-
19128371	442.366	429.953	462.934	123.005	148.565	121.734	445.085	131.102	1.76349	3.47148e-38	1.50582e-37	COCMIDRAFT_94022	NW_006911331.1	63617	64942	+	1275	protein_coding	uncharacterized protein && sp|B2W543|MDM12_PYRTR Mitochondrial distribution and morphology protein 12 OS=Pyrenophora tritici-repentis (strain Pt-1C-BFP) OX=426418 GN=mdm12 PE=3 SV=1 && -	-
19128997	778.93	788.723	795.906	337.204	349.812	358.961	787.853	348.659	1.17594	3.85226e-38	1.66912e-37	COCMIDRAFT_97145	NW_006911354.1	8787	9806	+	963	protein_coding	uncharacterized protein && sp|Q6AWU6|HOL3_ARATH Probable thiol methyltransferase 2 OS=Arabidopsis thaliana OX=3702 GN=HOL3 PE=1 SV=1 && PF05724:Thiopurine S-methyltransferase (TPMT)	-
19125805	515.334	586.559	606.178	213.139	177.014	172.717	569.357	187.623	1.60156	6.46802e-38	2.79314e-37	COCMIDRAFT_81121	NW_006911279.1	209983	210954	-	846	protein_coding	uncharacterized protein && sp|Q96WY0|RHOC_EMENI GTP-binding protein rhoC OS=Emericella nidulans (strain FGSC A4 / ATCC 38163 / CBS 112.46 / NRRL 194 / M139) OX=227321 GN=rhoC PE=3 SV=2 && PF00071:Ras family	-
19127138	535.4	469.817	525.544	149.515	180.175	162.313	510.254	164.001	1.6376	7.2252e-38	3.11896e-37	COCMIDRAFT_87834	NW_006911301.1	59613	60497	-	714	protein_coding	uncharacterized protein && sp|Q5ASI2|APTH1_EMENI Acyl-protein thioesterase 1 OS=Emericella nidulans (strain FGSC A4 / ATCC 38163 / CBS 112.46 / NRRL 194 / M139) OX=227321 GN=AN8748 PE=3 SV=1 && PF02230:Phospholipase/Carboxylesterase	-
19129054	272.717	295.178	333.92	61.5027	59.0045	56.1851	300.605	58.8974	2.3515	7.4849e-38	3.22987e-37	COCMIDRAFT_9740	NW_006911529.1	2822	3953	+	969	protein_coding	uncharacterized protein && - && -	-
19120520	736.061	849.466	765.549	310.695	332.954	336.07	783.692	326.573	1.26252	7.94133e-38	3.42303e-37	COCMIDRAFT_23937	NW_006911301.1	51090	52454	+	1365	protein_coding	uncharacterized protein && - && -	-
19125866	274.541	315.109	341.509	39.2345	69.541	40.5782	310.386	49.7846	2.64024	8.22478e-38	3.54258e-37	COCMIDRAFT_81419	NW_006911280.1	296950	297491	+	423	protein_coding	uncharacterized protein && - && PF04828:Glutathione-dependent formaldehyde-activating enzyme	-
19126239	528.103	519.171	504.674	146.334	193.872	152.948	517.316	164.385	1.65408	8.85386e-38	3.80932e-37	COCMIDRAFT_8337	NW_006911434.1	25800	27729	+	1881	protein_coding	uncharacterized protein && sp|A2QK68|KTND_ASPNC FAD-binding monooxygenase ktnD OS=Aspergillus niger (strain CBS 513.88 / FGSC A1513) OX=425011 GN=ktnD PE=3 SV=1 && PF00743:Flavin-binding monooxygenase-like	-
19117813	313.761	343.583	305.461	80.5897	61.1118	55.1447	320.935	65.6154	2.291	9.73473e-38	4.18522e-37	COCMIDRAFT_101140	NW_006911391.1	40855	42981	+	1887	protein_coding	uncharacterized protein && sp|C5FGX1|SCPB_ARTOC Carboxypeptidase S1 homolog B OS=Arthroderma otae (strain ATCC MYA-4605 / CBS 113480) OX=554155 GN=SCPB PE=3 SV=1 && PF00450:Serine carboxypeptidase	-
19128047	1182.08	1179.76	1226.59	505.806	604.796	621.158	1196.14	577.254	1.05079	1.03181e-37	4.43273e-37	COCMIDRAFT_92283	NW_006911321.1	74234	79683	-	5301	protein_coding	uncharacterized protein && sp|Q10250|YD22_SCHPO Uncharacterized protein C56F8.02 OS=Schizosaccharomyces pombe (strain 972 / ATCC 24843) OX=284812 GN=SPAC56F8.02 PE=4 SV=1 && PF00501:AMP-binding enzyme	-
19121518	1193.93	1138.95	1165.87	607.604	544.738	469.25	1166.25	540.531	1.10989	1.06096e-37	4.55628e-37	COCMIDRAFT_2951	NW_006911302.1	158497	160597	+	1998	protein_coding	uncharacterized protein && - && PF00172:Fungal Zn(2)-Cys(6) binuclear cluster domain|PF04082:Fungal specific transcription factor domain	-
19124815	637.555	640.659	528.39	212.078	188.604	216.417	602.201	205.7	1.54981	1.58366e-37	6.78103e-37	COCMIDRAFT_6060	NW_006911358.1	47406	49450	+	1695	protein_coding	uncharacterized protein && sp|Q9UIF7|MUTYH_HUMAN Adenine DNA glycosylase OS=Homo sapiens OX=9606 GN=MUTYH PE=1 SV=1 && PF00730:HhH-GPD superfamily base excision DNA repair protein|PF14815:NUDIX domain	-
19125475	697.753	717.538	714.323	268.279	303.452	307.978	709.871	293.236	1.27518	1.68961e-37	7.22672e-37	COCMIDRAFT_79444	NW_006911276.1	533374	534425	+	987	protein_coding	uncharacterized protein && sp|Q12289|CRC1_YEAST Mitochondrial carnitine carrier OS=Saccharomyces cerevisiae (strain ATCC 204508 / S288c) OX=559292 GN=CRC1 PE=1 SV=1 && PF00153:Mitochondrial carrier protein	-
19124384	722.38	601.745	712.426	238.588	250.769	268.44	678.85	252.599	1.42625	1.82628e-37	7.80844e-37	COCMIDRAFT_48009	NW_006911301.1	206174	207310	-	1014	protein_coding	uncharacterized protein && - && PF05730:CFEM domain	-
19126117	1027.93	1182.61	1180.1	489.901	537.363	563.932	1130.21	530.398	1.09094	2.50714e-37	1.06999e-36	COCMIDRAFT_82756	NW_006911283.1	36111	37944	+	1719	protein_coding	uncharacterized protein && sp|Q9Y7P3|TGL3_SCHPO Triacylglycerol lipase ptl1 OS=Schizosaccharomyces pombe (strain 972 / ATCC 24843) OX=284812 GN=ptl1 PE=3 SV=2 && PF11815:Domain of unknown function (DUF3336)|PF01734:Patatin-like phospholipase	-
19128103	309.2	286.636	316.844	67.865	56.8972	68.6707	304.227	64.4777	2.23821	3.2036e-37	1.36522e-36	COCMIDRAFT_92571	NW_006911323.1	120221	122234	-	1851	protein_coding	uncharacterized protein && sp|Q30DW9|MOXY_DOTSE FAD-binding monooxygenase moxY OS=Dothistroma septosporum OX=64363 GN=moxY PE=2 SV=1 && PF00743:Flavin-binding monooxygenase-like	-
19126898	1051.65	1046.88	971.403	396.586	502.592	475.493	1023.31	458.224	1.15899	4.61291e-37	1.95792e-36	COCMIDRAFT_86627	NW_006911296.1	106856	109133	-	1980	protein_coding	uncharacterized protein && sp|Q63615|VP33A_RAT Vacuolar protein sorting-associated protein 33A OS=Rattus norvegicus OX=10116 GN=Vps33a PE=1 SV=1 && PF00995:Sec1 family	-
19123009	291.871	294.229	330.125	49.8384	65.3264	69.7112	305.408	61.6253	2.30823	4.92189e-37	2.08679e-36	COCMIDRAFT_36379	NW_006911332.1	110822	111684	+	741	protein_coding	uncharacterized protein && - && -	-
19121618	244.442	257.213	203.957	32.8721	15.8048	31.214	235.204	26.6303	3.14267	5.95304e-37	2.51939e-36	COCMIDRAFT_30127	NW_006911481.1	41153	42880	+	1581	protein_coding	uncharacterized protein && sp|W6Q5R7|PRX3_PENRF FAD-dependent monooxygenase prx3 OS=Penicillium roqueforti (strain FM164) OX=1365484 GN=prx3 PE=3 SV=1 && PF01565:FAD binding domain	-
19118110	217.079	253.416	221.981	23.3286	30.5559	36.4163	230.825	30.1003	2.93749	6.6375e-37	2.80499e-36	COCMIDRAFT_102598	NW_006911407.1	76214	77810	-	1548	protein_coding	uncharacterized protein && sp|P44699|Y418_HAEIN Putative metabolite transport protein HI_0418 OS=Haemophilus influenzae (strain ATCC 51907 / DSM 11121 / KW20 / Rd) OX=71421 GN=HI_0418 PE=3 SV=1 && PF00083:Sugar (and other) transporter	-
19122196	385.816	449.885	435.424	101.798	131.707	84.2777	423.708	105.927	2.00024	7.78341e-37	3.28686e-36	COCMIDRAFT_32876	NW_006911286.1	281894	287260	-	2565	protein_coding	uncharacterized protein && - && PF07690:Major Facilitator Superfamily|PF05721:Phytanoyl-CoA dioxygenase (PhyH)	-
19126116	681.335	677.675	701.991	258.735	285.54	300.695	687	281.657	1.28606	8.90344e-37	3.75576e-36	COCMIDRAFT_82750	NW_006911283.1	161545	163437	+	1734	protein_coding	uncharacterized protein && - && PF12735:TRAPP trafficking subunit Trs65	-
19120976	180.595	182.232	192.573	8.48313	7.37556	7.28326	185.133	7.71398	4.58541	9.74917e-37	4.10954e-36	COCMIDRAFT_26691	NW_006911349.1	106517	108022	-	1317	protein_coding	uncharacterized protein && sp|Q8TFD4|DOTB_DOTSE Dothistromin biosynthesis peroxidase dotB OS=Dothistroma septosporum OX=64363 GN=dotB PE=2 SV=1 && PF01328:Peroxidase, family 2	-
19129277	620.225	590.355	648.867	242.83	248.662	237.226	619.816	242.906	1.35151	1.06499e-36	4.48113e-36	COCMIDRAFT_9850	NW_006911540.1	20744	22252	-	1509	protein_coding	uncharacterized protein && sp|P38705|SYSM_YEAST Serine--tRNA ligase, mitochondrial OS=Saccharomyces cerevisiae (strain ATCC 204508 / S288c) OX=559292 GN=DIA4 PE=1 SV=1 && PF02403:Seryl-tRNA synthetase N-terminal domain|PF00587:tRNA synthetase class II core domain (G, H, P, S and T)	-
19126794	247.178	261.009	302.615	36.0533	44.2534	54.1042	270.267	44.8036	2.59135	1.41145e-36	5.92606e-36	COCMIDRAFT_8608	NW_006911447.1	36882	39233	-	2352	protein_coding	uncharacterized protein && sp|B8N970|DPP4_ASPFN Probable dipeptidyl peptidase 4 OS=Aspergillus flavus (strain ATCC 200026 / FGSC A1120 / NRRL 3357 / JCM 12722 / SRRC 167) OX=332952 GN=dpp4 PE=3 SV=1 && PF00326:Prolyl oligopeptidase family|PF00930:Dipeptidyl peptidase IV (DPP IV) N-terminal region	-
19129564	913.92	893.126	960.968	454.908	442.534	406.822	922.671	434.755	1.08579	1.86555e-36	7.81852e-36	COCMIDRAFT_99915	NW_006911377.1	95735	97082	-	1296	protein_coding	uncharacterized protein && - && -	-
19126355	952.228	996.581	932.509	465.512	474.143	475.493	960.439	471.716	1.0257	2.55693e-36	1.07007e-35	COCMIDRAFT_83907	NW_006911287.1	103767	107024	+	3258	protein_coding	uncharacterized protein && sp|P62288|ASPM_FELCA Abnormal spindle-like microcephaly-associated protein homolog (Fragment) OS=Felis catus OX=9685 GN=ASPM PE=2 SV=1 && -	-
19127270	309.2	312.262	320.639	82.7105	65.3264	55.1447	314.034	67.7272	2.21403	4.70423e-36	1.96026e-35	COCMIDRAFT_88448	NW_006911303.1	62908	64413	+	1386	protein_coding	uncharacterized protein && - && -	-
19118874	261.771	280.941	324.434	64.6838	49.5216	49.9423	289.049	54.7159	2.40157	6.00772e-36	2.49807e-35	COCMIDRAFT_106497	NW_006911467.1	13449	15053	-	1605	protein_coding	uncharacterized protein && - && -	-
19127275	713.259	777.333	737.09	302.211	319.257	339.192	742.561	320.22	1.21306	9.55437e-36	3.96714e-35	COCMIDRAFT_88465	NW_006911303.1	143985	145244	+	1203	protein_coding	uncharacterized protein && sp|O58489|AAT_PYRHO Aspartate aminotransferase OS=Pyrococcus horikoshii (strain ATCC 700860 / DSM 12428 / JCM 9974 / NBRC 100139 / OT-3) OX=70601 GN=aspC PE=3 SV=1 && PF00155:Aminotransferase class I and II	-
19128027	187.892	226.841	184.984	22.2682	21.073	14.5665	199.905	19.3026	3.37363	1.01053e-35	4.19439e-35	COCMIDRAFT_92192	NW_006911320.1	46828	47737	-	858	protein_coding	uncharacterized protein && - && -	-
19120537	1015.16	1047.83	1122.24	555.645	521.558	489.019	1061.74	522.074	1.02416	1.17851e-35	4.88815e-35	COCMIDRAFT_24082	NW_006911303.1	23738	26908	-	3069	protein_coding	uncharacterized protein && - && -	-
19122526	1037.96	857.059	1015.04	366.895	457.285	400.579	970.022	408.253	1.24869	1.79987e-35	7.43626e-35	COCMIDRAFT_34256	NW_006911301.1	9756	13340	+	3387	protein_coding	uncharacterized protein && sp|Q8IY18|SMC5_HUMAN Structural maintenance of chromosomes protein 5 OS=Homo sapiens OX=9606 GN=SMC5 PE=1 SV=2 && PF02463:RecF/RecN/SMC N terminal domain	-
19126330	211.606	227.79	239.056	28.6306	38.9851	19.7688	226.151	29.1282	2.9578	2.36001e-35	9.73326e-35	COCMIDRAFT_83783	NW_006911287.1	86283	87911	-	1506	protein_coding	uncharacterized protein && - && -	-
19128935	599.247	511.578	495.188	173.904	150.672	194.567	535.338	173.048	1.62936	2.83353e-35	1.16738e-34	COCMIDRAFT_96878	NW_006911352.1	103264	104088	+	825	protein_coding	carbohydrate esterase family 4 protein && sp|Q81AF4|PGDA3_BACCR Peptidoglycan-N-acetylglucosamine deacetylase BC_3618 OS=Bacillus cereus (strain ATCC 14579 / DSM 31 / JCM 2152 / NBRC 15305 / NCIMB 9373 / NRRL B-3711) OX=226900 GN=BC_3618 PE=1 SV=1 && PF01522:Polysaccharide deacetylase	-
19128459	770.721	799.163	888.872	364.774	301.345	364.163	819.585	343.427	1.25463	4.26813e-35	1.75284e-34	COCMIDRAFT_94493	NW_006911335.1	64947	67737	+	2520	protein_coding	uncharacterized protein && sp|Q6A3P9|UREA_ASPFU Urease OS=Neosartorya fumigata (strain ATCC MYA-4609 / Af293 / CBS 101355 / FGSC A1100) OX=330879 GN=ure1 PE=2 SV=2 && PF00699:Urease beta subunit|PF00449:Urease alpha-subunit, N-terminal domain|PF01979:Amidohydrolase family|PF00547:Urease, gamma subunit	-
19123326	661.269	613.134	585.308	241.769	258.145	216.417	619.904	238.777	1.37689	7.05731e-35	2.88711e-34	COCMIDRAFT_3781	NW_006911313.1	65793	66698	+	738	protein_coding	uncharacterized protein && sp|P18562|UPP_YEAST Uracil phosphoribosyltransferase OS=Saccharomyces cerevisiae (strain ATCC 204508 / S288c) OX=559292 GN=FUR1 PE=1 SV=2 && PF14681:Uracil phosphoribosyltransferase	-
19117890	1111.84	1104.78	1041.6	585.336	536.309	485.897	1086.08	535.847	1.01962	1.25231e-34	5.11055e-34	COCMIDRAFT_101565	NW_006911395.1	65385	66517	+	936	protein_coding	uncharacterized protein && - && -	-
19118098	936.722	940.582	936.304	493.082	450.963	433.874	937.869	459.306	1.03015	1.34033e-34	5.46786e-34	COCMIDRAFT_102520	NW_006911406.1	16684	18397	-	1653	protein_coding	uncharacterized protein && sp|Q9ZU50|BAT1_ARATH Amino-acid permease BAT1 OS=Arabidopsis thaliana OX=3702 GN=BAT1 PE=2 SV=2 && PF13520:Amino acid permease	-
19122997	287.31	317.008	315.896	64.6838	73.7556	76.9944	306.738	71.8113	2.09408	1.34177e-34	5.47182e-34	COCMIDRAFT_36322	NW_006911331.1	80289	81984	+	1581	protein_coding	uncharacterized protein && sp|A1CAZ7|UBA4_ASPCL Adenylyltransferase and sulfurtransferase uba4 OS=Aspergillus clavatus (strain ATCC 1007 / CBS 513.65 / DSM 816 / NCTC 3887 / NRRL 1) OX=344612 GN=uba4 PE=3 SV=1 && PF00899:ThiF family|PF00581:Rhodanese-like domain	-
19129012	424.124	447.038	433.527	155.877	123.277	129.018	434.896	136.057	1.67672	1.3973e-34	5.69626e-34	COCMIDRAFT_97211	NW_006911355.1	117517	119069	-	1503	protein_coding	uncharacterized protein && sp|O14096|QTRT2_SCHPO Queuine tRNA-ribosyltransferase accessory subunit 2 OS=Schizosaccharomyces pombe (strain 972 / ATCC 24843) OX=284812 GN=SPAC2F3.13c PE=3 SV=4 && PF01702:Queuine tRNA-ribosyltransferase	-
19128568	876.524	848.517	814.878	346.748	408.817	401.62	846.64	385.728	1.13408	2.12209e-34	8.63585e-34	COCMIDRAFT_95046	NW_006911338.1	134911	135660	+	750	protein_coding	uncharacterized protein && sp|P41922|SEC65_YARLI Signal recognition particle SEC65 subunit OS=Yarrowia lipolytica (strain CLIB 122 / E 150) OX=284591 GN=SEC65 PE=3 SV=1 && PF01922:SRP19 protein	-
19120828	620.225	587.508	588.154	26.5098	17.9121	6.24279	598.629	16.8882	5.14978	2.29643e-34	9.34206e-34	COCMIDRAFT_25826	NW_006911330.1	10339	11974	+	1524	protein_coding	uncharacterized protein && sp|K0E3U9|ECDD_ASPRU Major facilitator-type transporter ecdD OS=Aspergillus rugulosus OX=41736 GN=ecdD PE=3 SV=1 && PF00083:Sugar (and other) transporter	-
19126742	626.61	696.657	709.58	203.595	226.535	292.371	677.616	240.834	1.49159	2.96719e-34	1.20498e-33	COCMIDRAFT_85814	NW_006911294.1	33676	35157	-	1482	protein_coding	uncharacterized protein && sp|Q9P903|DPYS_LACK1 Dihydropyrimidinase OS=Lachancea kluyveri (strain ATCC 58438 / CBS 3082 / BCRC 21498 / NBRC 1685 / JCM 7257 / NCYC 543 / NRRL Y-12651) OX=226302 GN=PYD2 PE=1 SV=1 && PF01979:Amidohydrolase family	-
19128498	1168.39	1153.19	1174.41	654.261	522.611	562.892	1165.33	579.921	1.00701	5.42651e-34	2.19745e-33	COCMIDRAFT_94684	NW_006911336.1	126534	128393	-	1644	protein_coding	uncharacterized protein && sp|S3DQN8|GLOP_GLAL2 Cytochrome P450 monooxygenase gloP OS=Glarea lozoyensis (strain ATCC 20868 / MF5171) OX=1116229 GN=gloP PE=1 SV=1 && PF00067:Cytochrome P450	-
19121530	186.98	187.927	225.775	21.2078	28.4486	17.6879	200.227	22.4481	3.15751	5.59873e-34	2.26496e-33	COCMIDRAFT_29558	NW_006911448.1	11288	12379	-	1092	protein_coding	uncharacterized protein && sp|P25377|ADH7_YEAST NADP-dependent alcohol dehydrogenase 7 OS=Saccharomyces cerevisiae (strain ATCC 204508 / S288c) OX=559292 GN=ADH7 PE=1 SV=1 && PF00107:Zinc-binding dehydrogenase|PF08240:Alcohol dehydrogenase GroES-like domain	-
19127202	977.766	950.074	961.917	417.794	495.216	486.938	963.252	466.649	1.04541	6.47128e-34	2.61613e-33	COCMIDRAFT_88106	NW_006911302.1	197382	198303	+	783	protein_coding	uncharacterized protein && sp|Q54YZ4|ETFB_DICDI Electron transfer flavoprotein subunit beta OS=Dictyostelium discoideum OX=44689 GN=etfb PE=3 SV=1 && PF01012:Electron transfer flavoprotein domain	-
19126826	300.992	324.601	323.485	61.5027	68.4874	89.48	316.359	73.1567	2.11137	6.78442e-34	2.74048e-33	COCMIDRAFT_86281	NW_006911295.1	241792	243442	+	1461	protein_coding	uncharacterized protein && - && PF12697:Alpha/beta hydrolase family	-
19119150	391.289	406.225	410.759	98.6164	139.082	99.8847	402.758	112.528	1.83968	6.78594e-34	2.74048e-33	COCMIDRAFT_107927	NW_006911499.1	31446	32942	-	1401	protein_coding	uncharacterized protein && - && PF00293:NUDIX domain	-
19122957	720.555	689.064	637.483	289.487	275.003	300.695	682.368	288.395	1.24262	8.16552e-34	3.29306e-33	COCMIDRAFT_36149	NW_006911328.1	71637	73454	+	1767	protein_coding	uncharacterized protein && - && -	-
19122422	911.183	864.652	919.228	429.458	453.07	444.279	898.355	442.269	1.02238	8.35175e-34	3.367e-33	COCMIDRAFT_33858	NW_006911296.1	236063	236811	+	594	protein_coding	uncharacterized protein && sp|Q0UV43|TVP23_PHANO Golgi apparatus membrane protein TVP23 OS=Phaeosphaeria nodorum (strain SN15 / ATCC MYA-4574 / FGSC 10173) OX=321614 GN=TVP23 PE=3 SV=3 && PF05832:Eukaryotic protein of unknown function (DUF846)	-
19125523	412.267	419.513	352.893	124.066	112.741	107.168	394.891	114.658	1.78458	1.14123e-33	4.59134e-33	COCMIDRAFT_79673	NW_006911276.1	624529	625667	+	1092	protein_coding	glycoside hydrolase family 43 protein && sp|Q82P90|IABF_STRAW Extracellular exo-alpha-(1->5)-L-arabinofuranosidase OS=Streptomyces avermitilis (strain ATCC 31267 / DSM 46492 / JCM 5070 / NBRC 14893 / NCIMB 12804 / NRRL 8165 / MA-4680) OX=227882 GN=Araf43A PE=1 SV=1 && PF04616:Glycosyl hydrolases family 43	-
19125495	296.431	270.501	315.896	67.865	73.7556	60.347	294.276	67.3226	2.12839	2.78355e-33	1.11332e-32	COCMIDRAFT_79528	NW_006911276.1	189817	190785	+	969	protein_coding	uncharacterized protein && sp|Q8YX96|PANE_NOSS1 2-dehydropantoate 2-reductase OS=Nostoc sp. (strain PCC 7120 / SAG 25.82 / UTEX 2576) OX=103690 GN=all1319 PE=3 SV=1 && PF02558:Ketopantoate reductase PanE/ApbA|PF08546:Ketopantoate reductase PanE/ApbA C terminal	-
19125437	684.072	573.271	591.949	237.528	240.233	245.55	616.431	241.103	1.35463	2.81537e-33	1.12566e-32	COCMIDRAFT_7920	NW_006911416.1	71803	72138	-	336	protein_coding	uncharacterized protein && - && -	-
19126132	466.081	450.834	429.732	119.824	167.531	125.896	448.882	137.75	1.70446	3.09858e-33	1.23805e-32	COCMIDRAFT_82797	NW_006911283.1	26747	28994	-	1680	protein_coding	uncharacterized protein && sp|P38090|AGP2_YEAST General amino acid permease AGP2 OS=Saccharomyces cerevisiae (strain ATCC 204508 / S288c) OX=559292 GN=AGP2 PE=1 SV=1 && PF00324:Amino acid permease	-
19124421	383.992	362.566	448.705	119.824	74.8093	107.168	398.421	100.6	1.98564	6.75784e-33	2.69181e-32	COCMIDRAFT_48868	NW_006911283.1	615	1453	-	780	protein_coding	uncharacterized protein && sp|D4B5D4|SOD5_ARTBC Cell surface Cu-only superoxide dismutase ARB_03674 OS=Arthroderma benhamiae (strain ATCC MYA-4681 / CBS 112371) OX=663331 GN=ARB_03674 PE=1 SV=1 && PF00080:Copper/zinc superoxide dismutase (SODC)	-
19127029	567.323	564.729	725.707	218.441	177.014	228.902	619.253	208.119	1.57274	7.20001e-33	2.86696e-32	COCMIDRAFT_87299	NW_006911299.1	254714	255631	+	918	protein_coding	uncharacterized protein && sp|P32331|YMC1_YEAST Mitochondrial glycine transporter YMC1 OS=Saccharomyces cerevisiae (strain ATCC 204508 / S288c) OX=559292 GN=YMC1 PE=1 SV=2 && PF00153:Mitochondrial carrier protein	-
19122010	413.179	344.532	355.739	117.703	86.3995	91.561	371.15	98.5546	1.91386	1.0691e-32	4.24686e-32	COCMIDRAFT_32027	NW_006911279.1	348153	349466	+	1245	protein_coding	glycoside hydrolase family 5 protein && sp|Q96V64|EXG_BLUGR Glucan 1,3-beta-glucosidase OS=Blumeria graminis OX=34373 PE=3 SV=1 && PF00150:Cellulase (glycosyl hydrolase family 5)	-
19120956	202.485	214.502	245.697	37.1137	26.3413	37.4568	220.895	33.6372	2.71472	1.10508e-32	4.3883e-32	COCMIDRAFT_26577	NW_006911347.1	15569	16381	+	813	protein_coding	uncharacterized protein && sp|P0CU75|CLAC_PASFU Short chain dehydrogenase claC OS=Passalora fulva OX=5499 GN=claC PE=1 SV=1 && PF13561:Enoyl-(Acyl carrier protein) reductase	-
19122733	804.468	839.975	831.005	414.613	400.388	369.365	825.15	394.789	1.06369	1.23028e-32	4.88214e-32	COCMIDRAFT_3523	NW_006911309.1	192668	194319	-	1539	protein_coding	uncharacterized protein && sp|B0Y691|MOCOS_ASPFC Molybdenum cofactor sulfurase OS=Neosartorya fumigata (strain CEA10 / CBS 144.89 / FGSC A1163) OX=451804 GN=hxB PE=3 SV=1 && PF00266:Aminotransferase class-V	-
19126546	194.276	185.079	195.419	21.2078	23.1803	30.1735	191.592	24.8539	2.94538	3.45122e-32	1.36075e-31	COCMIDRAFT_84826	NW_006911290.1	129383	131263	+	1881	protein_coding	glycoside hydrolase family 1 protein && sp|Q25BW4|BGL1B_PHACH Beta-glucosidase 1B OS=Phanerochaete chrysosporium OX=5306 GN=BGL1B PE=1 SV=1 && PF00232:Glycosyl hydrolase family 1	-
19128805	167.826	169.893	154.628	5.30195	4.21461	9.36419	164.116	6.29358	4.70181	3.52909e-32	1.39051e-31	COCMIDRAFT_96196	NW_006911347.1	9933	10583	-	522	protein_coding	uncharacterized protein && - && PF08592:Domain of unknown function (DUF1772)	-
19124459	651.236	717.538	750.371	297.97	326.632	273.642	706.382	299.415	1.23821	4.68227e-32	1.84239e-31	COCMIDRAFT_5	NW_006911276.1	39140	39506	+	255	protein_coding	uncharacterized protein && sp|Q8X0J4|CYB5L_NEUCR Putative cytochrome b5 B11H24.095 OS=Neurospora crassa (strain ATCC 24698 / 74-OR23-1A / CBS 708.71 / DSM 1257 / FGSC 987) OX=367110 GN=B11H24.095 PE=3 SV=1 && -	-
19128975	477.026	481.206	454.397	153.757	186.496	162.313	470.876	167.522	1.49102	6.45637e-32	2.53789e-31	COCMIDRAFT_97039	NW_006911353.1	40193	41406	-	1020	protein_coding	uncharacterized protein && sp|Q9P7G4|OMA1_SCHPO Mitochondrial metalloendopeptidase OMA1 OS=Schizosaccharomyces pombe (strain 972 / ATCC 24843) OX=284812 GN=oma1 PE=3 SV=1 && PF01435:Peptidase family M48	-
19127990	580.093	553.34	527.442	230.105	180.175	152.948	553.625	187.743	1.56099	7.63542e-32	2.9953e-31	COCMIDRAFT_9203	NW_006911482.1	16863	21315	-	4083	protein_coding	uncharacterized protein && sp|Q58374|Y964_METJA Uncharacterized protein MJ0964 OS=Methanocaldococcus jannaschii (strain ATCC 43067 / DSM 2661 / JAL-1 / JCM 10045 / NBRC 100440) OX=243232 GN=MJ0964 PE=3 SV=1 && PF02538:Hydantoinase B/oxoprolinase|PF01968:Hydantoinase/oxoprolinase|PF05378:Hydantoinase/oxoprolinase N-terminal region	-
19128400	803.556	762.147	738.987	372.197	305.559	354.799	768.23	344.185	1.15855	8.52218e-32	3.33867e-31	COCMIDRAFT_94153	NW_006911332.1	2729	4721	-	1785	protein_coding	uncharacterized protein && - && PF00172:Fungal Zn(2)-Cys(6) binuclear cluster domain|PF11951:Fungal specific transcription factor domain	-
19127356	418.652	437.546	403.17	143.153	133.814	148.787	419.79	141.918	1.56447	8.69021e-32	3.40335e-31	COCMIDRAFT_88849	NW_006911305.1	165635	166543	+	909	protein_coding	uncharacterized protein && - && -	-
19120275	662.181	696.657	638.432	281.004	276.057	311.099	665.757	289.387	1.20175	9.10356e-32	3.56403e-31	COCMIDRAFT_2256	NW_006911294.1	255090	257312	+	2079	protein_coding	uncharacterized protein && sp|Q10237|YD14_SCHPO Uncharacterized protein C4G9.04c OS=Schizosaccharomyces pombe (strain 972 / ATCC 24843) OX=284812 GN=SPAC4G9.04c PE=4 SV=1 && -	-
19117871	512.598	518.222	526.493	129.368	206.516	168.555	519.104	168.146	1.62599	1.37185e-31	5.35638e-31	COCMIDRAFT_10142	NW_006911594.1	6896	8788	+	1785	protein_coding	uncharacterized protein && sp|O06724|YISK_BACSU Uncharacterized protein YisK OS=Bacillus subtilis (strain 168) OX=224308 GN=yisK PE=2 SV=1 && PF01557:Fumarylacetoacetate (FAA) hydrolase family|PF12146:Serine aminopeptidase, S33	-
19125729	664.918	616.931	640.329	285.245	287.647	264.278	640.726	279.057	1.19948	1.72179e-31	6.71598e-31	COCMIDRAFT_80760	NW_006911278.1	115439	116197	+	546	protein_coding	uncharacterized protein && sp|Q5AQL0|PPIH_EMENI Peptidyl-prolyl cis-trans isomerase H OS=Emericella nidulans (strain FGSC A4 / ATCC 38163 / CBS 112.46 / NRRL 194 / M139) OX=227321 GN=cyp3 PE=3 SV=2 && PF00160:Cyclophilin type peptidyl-prolyl cis-trans isomerase/CLD	-
19122650	611.104	662.489	615.665	287.366	248.662	264.278	629.753	266.769	1.2392	1.89695e-31	7.39424e-31	COCMIDRAFT_34828	NW_006911308.1	18966	19406	-	393	protein_coding	uncharacterized protein && sp|O43041|TRS23_SCHPO Transport protein particle subunit trs23 OS=Schizosaccharomyces pombe (strain 972 / ATCC 24843) OX=284812 GN=trs23 PE=3 SV=1 && PF04099:Sybindin-like family	-
19129119	788.963	794.417	821.519	380.68	363.51	410.984	801.633	385.058	1.05762	2.15359e-31	8.38059e-31	COCMIDRAFT_9776	NW_006911533.1	6997	8748	+	1698	protein_coding	uncharacterized protein && - && -	-
19118997	654.885	635.913	606.178	281.004	234.964	277.804	632.325	264.591	1.257	2.43524e-31	9.47343e-31	COCMIDRAFT_107176	NW_006911480.1	28211	30247	-	1236	protein_coding	uncharacterized protein && - && -	-
19121930	615.664	714.691	646.021	265.098	283.432	293.411	658.792	280.647	1.23063	3.9182e-31	1.51917e-30	COCMIDRAFT_31679	NW_006911277.1	321626	322036	+	282	protein_coding	uncharacterized protein && sp|Q9SKC9|NDUB7_ARATH NADH dehydrogenase [ubiquinone] 1 beta subcomplex subunit 7 OS=Arabidopsis thaliana OX=3702 GN=At2g02050 PE=1 SV=1 && -	-
19124939	671.302	743.165	704.837	331.902	324.525	307.978	706.434	321.468	1.13581	4.50207e-31	1.74496e-30	COCMIDRAFT_6366	NW_006911365.1	59717	60221	+	378	protein_coding	uncharacterized protein && - && PF16850:Peptidase inhibitor I66	-
19119324	477.938	472.664	513.212	188.75	188.604	178.96	487.938	185.438	1.3958	4.83743e-31	1.8737e-30	COCMIDRAFT_108863	NW_006911525.1	5833	7938	-	2106	protein_coding	uncharacterized protein && - && PF10383:Transcription-silencing protein Clr2|PF16761:Transcription-silencing protein, cryptic loci regulator Clr2	-
19126576	254.475	294.229	299.769	64.6838	67.4337	70.7517	282.824	67.6231	2.06372	4.95552e-31	1.9188e-30	COCMIDRAFT_84983	NW_006911291.1	70428	71309	-	882	protein_coding	uncharacterized protein && sp|Q8RWV3|CCL11_ARATH Cyclin-L1-1 OS=Arabidopsis thaliana OX=3702 GN=CYCL1-1 PE=1 SV=2 && -	-
19126903	633.906	647.303	668.788	302.211	290.808	267.4	649.999	286.806	1.1805	5.68249e-31	2.19883e-30	COCMIDRAFT_86644	NW_006911297.1	256379	257362	+	804	protein_coding	uncharacterized protein && sp|O42799|ALL7_ASPFU Allergen Asp f 7 OS=Neosartorya fumigata (strain ATCC MYA-4609 / Af293 / CBS 101355 / FGSC A1100) OX=330879 GN=AFUA_4G06670 PE=1 SV=2 && PF03330:Lytic transglycolase	-
19123169	160.529	162.3	154.628	6.36235	16.8584	7.28326	159.152	10.168	3.96877	5.84689e-31	2.26169e-30	COCMIDRAFT_37042	NW_006911347.1	12733	13337	-	489	protein_coding	uncharacterized protein && sp|P0CU74|CLAB_PASFU Scytalone dehydratase-like protein claB OS=Passalora fulva OX=5499 GN=claB PE=1 SV=1 && PF02982:Scytalone dehydratase	-
19128531	550.906	621.677	515.109	220.561	217.052	168.555	562.564	202.056	1.47768	6.27943e-31	2.4282e-30	COCMIDRAFT_94888	NW_006911337.1	35915	37371	+	1401	protein_coding	uncharacterized protein && - && -	-
19127417	700.489	628.32	628.946	269.339	256.037	302.775	652.585	276.051	1.24125	6.7664e-31	2.61564e-30	COCMIDRAFT_89169	NW_006911306.1	15545	16735	+	1071	protein_coding	uncharacterized protein && - && -	-
19123233	778.017	672.929	735.193	319.178	318.203	238.267	728.713	291.882	1.32064	6.87773e-31	2.65779e-30	COCMIDRAFT_3736	NW_006911312.1	153123	157331	-	4161	protein_coding	uncharacterized protein && sp|O94536|UCP12_SCHPO Putative ATP-dependent RNA helicase ucp12 OS=Schizosaccharomyces pombe (strain 972 / ATCC 24843) OX=284812 GN=ucp12 PE=3 SV=1 && PF00270:DEAD/DEAH box helicase|PF05773:RWD domain|PF00271:Helicase conserved C-terminal domain|PF07717:Oligonucleotide/oligosaccharide-binding (OB)-fold|PF04408:Helicase associated domain (HA2)	-
19124654	158.705	170.842	209.649	22.2682	10.5365	19.7688	179.732	17.5245	3.35809	7.37206e-31	2.84599e-30	COCMIDRAFT_5566	NW_006911347.1	8385	9380	+	996	protein_coding	uncharacterized protein && sp|M1WCF7|PIG14_CLAP2 Atrochrysone carboxyl ACP thioesterase CPUR_05436 OS=Claviceps purpurea (strain 20.1) OX=1111077 GN=CPUR_05436 PE=2 SV=1 && PF00753:Metallo-beta-lactamase superfamily	-
19118628	517.158	505.883	527.442	200.414	164.37	215.376	516.828	193.387	1.41795	1.48229e-30	5.69597e-30	COCMIDRAFT_105073	NW_006911441.1	5762	8348	+	2514	protein_coding	uncharacterized protein && - && -	-
19126061	676.775	698.556	691.556	334.023	316.096	306.937	688.962	319.019	1.11086	1.69201e-30	6.48688e-30	COCMIDRAFT_82473	NW_006911282.1	238440	239046	+	555	protein_coding	uncharacterized protein && - && -	-
19121692	315.585	297.076	291.231	80.5897	87.4531	69.7112	301.297	79.2513	1.92727	1.77727e-30	6.81152e-30	COCMIDRAFT_30504	NW_006911511.1	21605	22468	+	864	protein_coding	uncharacterized protein && - && PF02900:Catalytic LigB subunit of aromatic ring-opening dioxygenase	-
19129463	179.683	201.214	207.751	29.6909	33.7169	27.0521	196.216	30.1533	2.70212	2.84847e-30	1.09026e-29	COCMIDRAFT_9939	NW_006911553.1	17239	19147	+	1650	protein_coding	uncharacterized protein && sp|P39932|STL1_YEAST Sugar transporter STL1 OS=Saccharomyces cerevisiae (strain ATCC 204508 / S288c) OX=559292 GN=STL1 PE=1 SV=2 && PF00083:Sugar (and other) transporter	-
19118721	713.259	776.384	672.583	344.627	315.042	280.926	720.742	313.532	1.20118	2.85732e-30	1.09293e-29	COCMIDRAFT_105651	NW_006911451.1	40015	42069	+	1911	protein_coding	uncharacterized protein && sp|Q5AKZ2|GUP1_CANAL Membrane-bound O-acyltransferase GUP1 OS=Candida albicans (strain SC5314 / ATCC MYA-2876) OX=237561 GN=GUP1 PE=3 SV=1 && PF03062:MBOAT, membrane-bound O-acyltransferase family	-
19122798	186.067	165.148	141.347	11.6643	18.9657	8.32372	164.187	12.9846	3.66222	3.36018e-30	1.28359e-29	COCMIDRAFT_3550	NW_006911310.1	62515	64557	-	1881	protein_coding	uncharacterized protein && sp|O42633|FAT1_COCHE Very long-chain fatty acid transport protein OS=Cochliobolus heterostrophus OX=5016 GN=FAT1 PE=3 SV=1 && PF00501:AMP-binding enzyme	-
19128673	820.886	822.891	841.44	397.647	391.959	441.157	828.406	410.254	1.01356	3.41884e-30	1.30557e-29	COCMIDRAFT_95517	NW_006911342.1	4262	6592	-	2226	protein_coding	uncharacterized protein && sp|B8NJG9|LEPE_ASPFN Transcription factor lepE OS=Aspergillus flavus (strain ATCC 200026 / FGSC A1120 / NRRL 3357 / JCM 12722 / SRRC 167) OX=332952 GN=lepB PE=3 SV=1 && PF04082:Fungal specific transcription factor domain|PF00172:Fungal Zn(2)-Cys(6) binuclear cluster domain	-
19123983	557.29	458.427	474.318	179.206	187.55	182.081	496.679	182.946	1.44133	7.18766e-30	2.72425e-29	COCMIDRAFT_41005	NW_006911502.1	23362	25482	-	2121	protein_coding	uncharacterized protein && sp|Q09693|DPO4_SCHPO DNA polymerase type-X family protein pol4 OS=Schizosaccharomyces pombe (strain 972 / ATCC 24843) OX=284812 GN=pol4 PE=3 SV=1 && PF10391:Fingers domain of DNA polymerase lambda|PF14792:DNA polymerase beta palm|PF14791:DNA polymerase beta thumb	-
19118646	161.441	137.623	150.833	10.6039	12.6438	7.28326	149.966	10.177	3.88294	8.90858e-30	3.36993e-29	COCMIDRAFT_105205	NW_006911443.1	34639	36423	+	1626	protein_coding	uncharacterized protein && sp|A1CPX0|QUTD_ASPCL Probable quinate permease OS=Aspergillus clavatus (strain ATCC 1007 / CBS 513.65 / DSM 816 / NCTC 3887 / NRRL 1) OX=344612 GN=qutD PE=3 SV=1 && PF00083:Sugar (and other) transporter	-
19128382	168.738	174.639	165.063	13.7851	12.6438	26.0116	169.48	17.4802	3.27483	9.11688e-30	3.44761e-29	COCMIDRAFT_9406	NW_006911499.1	7108	8940	-	1623	protein_coding	uncharacterized protein && sp|C5H884|RADE_FLOCH Efflux pump radE OS=Floropilus chiversii OX=2587399 GN=radE PE=3 SV=1 && PF07690:Major Facilitator Superfamily	-
19118764	610.192	688.115	730.45	306.453	295.023	266.359	676.252	289.278	1.22501	9.12355e-30	3.44901e-29	COCMIDRAFT_105881	NW_006911455.1	32860	34598	+	1671	protein_coding	uncharacterized protein && - && -	-
19123203	238.969	217.35	201.111	43.476	42.1461	37.4568	219.143	41.0263	2.418	9.96194e-30	3.76351e-29	COCMIDRAFT_37217	NW_006911351.1	21913	22593	+	681	protein_coding	uncharacterized protein && - && -	-
19123786	876.524	774.486	740.885	344.627	382.476	379.77	797.298	368.958	1.11189	1.13243e-29	4.27266e-29	COCMIDRAFT_3999	NW_006911316.1	130309	132711	+	2403	protein_coding	uncharacterized protein && sp|P53852|SYC_YEAST Cysteine--tRNA ligase OS=Saccharomyces cerevisiae (strain ATCC 204508 / S288c) OX=559292 GN=YNL247W PE=1 SV=1 && PF01406:tRNA synthetases class I (C) catalytic domain	-
19128055	660.357	616.931	684.915	304.332	213.891	255.955	654.068	258.059	1.34198	1.24683e-29	4.69365e-29	COCMIDRAFT_92329	NW_006911321.1	139107	141293	-	2079	protein_coding	uncharacterized protein && - && -	-
19121515	326.53	334.092	279.848	90.1332	82.1849	86.3586	313.49	86.2256	1.86245	1.6152e-29	6.07251e-29	COCMIDRAFT_29499	NW_006911445.1	11407	12336	+	930	protein_coding	uncharacterized protein && sp|P42938|TDA10_YEAST Probable ATP-dependent kinase TDA10 OS=Saccharomyces cerevisiae (strain ATCC 204508 / S288c) OX=559292 GN=TDA10 PE=1 SV=1 && -	-
19118032	316.497	370.159	351.944	107.099	96.936	109.249	346.2	104.428	1.72866	1.81264e-29	6.8082e-29	COCMIDRAFT_102203	NW_006911402.1	82458	84145	+	1581	protein_coding	uncharacterized protein && sp|A0A161CLJ6|MRR1_MONRU Citrinin biosynthesis cluster MFS transporter mrr1 OS=Monascus ruber OX=89489 GN=mrr1 PE=3 SV=1 && PF07690:Major Facilitator Superfamily	-
19127235	178.771	197.418	191.624	25.4494	27.395	34.3354	189.271	29.0599	2.70222	2.42359e-29	9.09119e-29	COCMIDRAFT_88292	NW_006911303.1	9246	10996	+	1629	protein_coding	uncharacterized protein && sp|A2QQV6|QUTD_ASPNC Probable quinate permease OS=Aspergillus niger (strain CBS 513.88 / FGSC A1513) OX=425011 GN=qutD PE=3 SV=1 && PF00083:Sugar (and other) transporter	-
19122571	569.148	659.642	628.946	180.266	214.945	274.683	619.245	223.298	1.47065	2.48943e-29	9.33514e-29	COCMIDRAFT_34506	NW_006911304.1	18404	20081	+	1533	protein_coding	uncharacterized protein && sp|P10615|CP52A_CANTR Cytochrome P450 52A1 OS=Candida tropicalis OX=5482 GN=CYP52A1 PE=1 SV=3 && PF00067:Cytochrome P450	-
novel.284	156.88	171.792	186.881	23.3286	20.0194	21.8498	171.851	21.7326	2.98305	2.75781e-29	1.03349e-28	-	NW_006911392.1	22184	22930	-	618	-	- && - && -	-
19127593	346.596	341.685	332.023	109.22	103.258	108.208	340.101	106.896	1.66984	3.06499e-29	1.14713e-28	COCMIDRAFT_89982	NW_006911310.1	119157	120431	+	993	protein_coding	uncharacterized protein && - && -	-
19126928	414.091	485.952	400.324	154.817	129.599	153.989	433.456	146.135	1.56836	4.17298e-29	1.55682e-28	COCMIDRAFT_86766	NW_006911297.1	28000	29693	-	1554	protein_coding	uncharacterized protein && - && -	-
19119862	1313.42	1075.36	1125.08	532.316	581.616	633.643	1171.29	582.525	1.00782	5.12626e-29	1.91062e-28	COCMIDRAFT_1429	NW_006911286.1	95091	99603	+	4410	protein_coding	uncharacterized protein && sp|O60114|YG65_SCHPO Uncharacterized helicase C15C4.05 OS=Schizosaccharomyces pombe (strain 972 / ATCC 24843) OX=284812 GN=SPBC15C4.05 PE=3 SV=1 && PF00271:Helicase conserved C-terminal domain|PF00270:DEAD/DEAH box helicase|PF04408:Helicase associated domain (HA2)	-
19123589	609.28	553.34	610.922	209.957	275.003	225.781	591.18	236.914	1.31932	5.86251e-29	2.18224e-28	COCMIDRAFT_38978	NW_006911400.1	15239	16084	+	729	protein_coding	uncharacterized protein && - && PF11937:Protein of unknown function (DUF3455)	-
19125315	458.784	493.545	463.883	186.629	189.657	152.948	472.071	176.412	1.42038	6.52838e-29	2.42777e-28	COCMIDRAFT_7536	NW_006911401.1	68516	69388	-	816	protein_coding	uncharacterized protein && - && -	-
19121058	236.233	211.655	203.008	34.9929	48.468	39.5377	216.965	40.9995	2.40396	9.7509e-29	3.61693e-28	COCMIDRAFT_27069	NW_006911358.1	55727	57105	+	1299	protein_coding	uncharacterized protein && - && PF00888:Cullin family	-
19127759	238.969	240.129	226.724	42.4156	51.629	58.2661	235.274	50.7702	2.21156	1.1289e-28	4.1808e-28	COCMIDRAFT_90823	NW_006911314.1	57323	58547	-	1176	protein_coding	uncharacterized protein && sp|D4B0N9|6PGL_ARTBC Probable 6-phosphogluconolactonase ARB_02015 OS=Arthroderma benhamiae (strain ATCC MYA-4681 / CBS 112371) OX=663331 GN=ARB_02015 PE=1 SV=1 && PF10282:Lactonase, 7-bladed beta-propeller	-
19125333	236.233	262.908	295.974	71.0462	54.7899	57.2256	265.038	61.0206	2.11892	1.33974e-28	4.9569e-28	COCMIDRAFT_7613	NW_006911404.1	61532	63395	+	1551	protein_coding	uncharacterized protein && sp|P79001|PGPS1_SACPS CDP-diacylglycerol--glycerol-3-phosphate 3-phosphatidyltransferase OS=Saccharomyces pastorianus OX=27292 GN=PGS1 PE=3 SV=1 && PF13091:PLD-like domain	-
19125731	332.915	344.532	330.125	118.764	84.2922	81.1563	335.857	94.7374	1.82658	1.77948e-28	6.57348e-28	COCMIDRAFT_80763	NW_006911278.1	124896	126476	-	1581	protein_coding	uncharacterized protein && - && -	-
19118931	244.442	245.823	228.621	60.4423	51.629	52.0233	239.629	54.6982	2.13166	1.78121e-28	6.57776e-28	COCMIDRAFT_106841	NW_006911474.1	29001	30004	+	894	protein_coding	uncharacterized protein && sp|A0A2L0P0K1|TWMA_TALWO Thioesterase-like protein TwmA OS=Talaromyces wortmannii OX=28567 GN=TwmA PE=4 SV=1 && PF13622:Thioesterase-like superfamily	-
19126728	601.071	661.54	679.223	232.226	289.754	296.533	647.278	272.838	1.24573	2.1384e-28	7.88434e-28	COCMIDRAFT_85761	NW_006911293.1	2060	3868	-	1641	protein_coding	uncharacterized protein && sp|P53389|HOL1_YEAST Protein HOL1 OS=Saccharomyces cerevisiae (strain ATCC 204508 / S288c) OX=559292 GN=HOL1 PE=1 SV=1 && PF07690:Major Facilitator Superfamily	-
19121984	943.107	882.686	944.841	461.27	509.968	408.903	923.545	460.047	1.00571	2.32725e-28	8.57522e-28	COCMIDRAFT_31897	NW_006911279.1	6665	11428	-	4599	protein_coding	uncharacterized protein && sp|Q9UVG6|VPS15_PICPA Putative serine/threonine-protein kinase VPS15 OS=Komagataella pastoris OX=4922 GN=VPS15 PE=3 SV=3 && PF00400:WD domain, G-beta repeat|PF00069:Protein kinase domain	-
19122094	610.192	704.25	603.333	282.064	290.808	246.59	639.258	273.154	1.22678	2.49086e-28	9.17514e-28	COCMIDRAFT_32386	NW_006911282.1	127155	127778	+	624	protein_coding	uncharacterized protein && - && -	-
19122095	671.302	599.847	593.846	237.528	297.13	237.226	621.665	257.295	1.27308	2.69321e-28	9.91426e-28	COCMIDRAFT_32387	NW_006911282.1	127828	128835	-	843	protein_coding	uncharacterized protein && - && PF11571:Mediator complex subunit 27	-
19129571	560.027	607.44	537.877	212.078	221.267	264.278	568.448	232.541	1.28905	5.32131e-28	1.94964e-27	COCMIDRAFT_99943	NW_006911377.1	94279	95339	-	960	protein_coding	uncharacterized protein && - && PF05368:NmrA-like family	-
19122839	480.674	495.443	430.681	181.327	181.228	184.162	468.933	182.239	1.36361	5.35158e-28	1.96011e-27	COCMIDRAFT_3567	NW_006911310.1	108010	110235	+	2112	protein_coding	uncharacterized protein && sp|Q08225|DPP3_YEAST Probable dipeptidyl peptidase 3 OS=Saccharomyces cerevisiae (strain ATCC 204508 / S288c) OX=559292 GN=YOL057W PE=1 SV=1 && PF03571:Peptidase family M49	-
19126925	423.212	448.936	387.992	165.421	143.297	138.382	420.047	149.033	1.49528	6.51016e-28	2.38222e-27	COCMIDRAFT_86757	NW_006911297.1	248202	249326	+	768	protein_coding	uncharacterized protein && - && PF00583:Acetyltransferase (GNAT) family	-
19122539	720.555	716.589	762.703	336.144	354.027	253.874	733.283	314.682	1.22088	8.13167e-28	2.96997e-27	COCMIDRAFT_34340	NW_006911302.1	28511	29772	+	1212	protein_coding	uncharacterized protein && - && -	-
19119211	890.205	916.854	825.313	460.21	381.422	319.423	877.458	387.018	1.18144	1.11316e-27	4.0555e-27	COCMIDRAFT_108257	NW_006911506.1	11567	12961	-	1395	protein_coding	uncharacterized protein && - && PF11951:Fungal specific transcription factor domain|PF00172:Fungal Zn(2)-Cys(6) binuclear cluster domain	-
19120476	447.839	451.783	408.862	144.213	181.228	147.746	436.161	157.729	1.46756	1.14806e-27	4.18002e-27	COCMIDRAFT_23662	NW_006911298.1	4859	5206	-	348	protein_coding	uncharacterized protein && - && -	-
19119727	149.584	152.809	203.008	19.087	24.234	14.5665	168.467	19.2959	3.12672	1.32146e-27	4.80536e-27	COCMIDRAFT_111193	NW_006911684.1	2506	5062	+	2334	protein_coding	glycoside hydrolase family 92 protein && sp|D4ATR3|A7629_ARTBC Uncharacterized secreted glycosidase ARB_07629 OS=Arthroderma benhamiae (strain ATCC MYA-4681 / CBS 112371) OX=663331 GN=ARB_07629 PE=1 SV=1 && PF17678:Glycosyl hydrolase family 92 N-terminal domain|PF07971:Glycosyl hydrolase family 92	-
19123211	249.914	292.33	260.875	72.1066	71.6483	63.4684	267.706	69.0744	1.9545	1.36387e-27	4.95647e-27	COCMIDRAFT_37260	NW_006911352.1	17195	18273	-	1029	protein_coding	uncharacterized protein && - && -	-
19119452	544.521	530.561	517.007	246.011	180.175	185.203	530.696	203.796	1.38131	1.46452e-27	5.32058e-27	COCMIDRAFT_109557	NW_006911551.1	15873	16934	+	1062	protein_coding	uncharacterized protein && sp|P71847|IPDC_MYCTU (3aS,4S,5R,7aS)-5-hydroxy-7a-methyl-1-oxo-octahydro-1H-indene-4-carboxyl-CoA dehydrogenase OS=Mycobacterium tuberculosis (strain ATCC 25618 / H37Rv) OX=83332 GN=ipdC PE=1 SV=3 && PF03060:Nitronate monooxygenase	-
19128169	801.732	747.91	793.06	328.721	399.334	396.417	780.901	374.824	1.05876	1.5305e-27	5.55854e-27	COCMIDRAFT_92902	NW_006911324.1	28854	31568	+	2610	protein_coding	uncharacterized protein && sp|Q10337|BRC1_SCHPO BRCT-containing protein 1 OS=Schizosaccharomyces pombe (strain 972 / ATCC 24843) OX=284812 GN=brc1 PE=1 SV=1 && PF12738:twin BRCT domain|PF16770:Regulator of Ty1 transposition protein 107 BRCT domain	-
19129205	519.894	587.508	484.753	231.165	201.248	192.486	530.719	208.3	1.34953	1.53995e-27	5.59114e-27	COCMIDRAFT_98184	NW_006911362.1	91048	91752	+	360	protein_coding	uncharacterized protein && sp|Q9UTC9|PFD2_SCHPO Probable prefoldin subunit 2 OS=Schizosaccharomyces pombe (strain 972 / ATCC 24843) OX=284812 GN=SPAC227.10 PE=3 SV=1 && PF01920:Prefoldin subunit	-
19122992	240.793	325.55	257.08	68.9254	67.4337	59.3065	274.474	65.2219	2.0732	1.84461e-27	6.691e-27	COCMIDRAFT_36303	NW_006911331.1	31175	32284	+	969	protein_coding	uncharacterized protein && sp|Q589W8|ACTT3_ALTAL Enoyl-CoA hydratase ACTT3 OS=Alternaria alternata OX=5599 GN=ACTT3 PE=3 SV=1 && PF00378:Enoyl-CoA hydratase/isomerase	-
19121586	279.101	272.399	263.721	71.0462	81.1312	68.6707	271.74	73.616	1.8844	2.03473e-27	7.37606e-27	COCMIDRAFT_29884	NW_006911467.1	10659	12290	-	1479	protein_coding	uncharacterized protein && sp|O69763|VDH_PSEFL Vanillin dehydrogenase OS=Pseudomonas fluorescens OX=294 GN=vdh PE=3 SV=1 && PF00171:Aldehyde dehydrogenase family	-
19123657	404.058	354.973	367.122	94.3748	127.492	133.18	375.384	118.349	1.66498	2.0809e-27	7.54108e-27	COCMIDRAFT_39326	NW_006911412.1	47505	48505	-	936	protein_coding	uncharacterized protein && - && -	-
19122013	604.719	592.254	521.75	227.984	190.711	259.076	572.908	225.924	1.34233	2.13965e-27	7.75157e-27	COCMIDRAFT_32035	NW_006911279.1	372486	373523	+	633	protein_coding	uncharacterized protein && - && PF00249:Myb-like DNA-binding domain	MYB
19124518	317.409	291.381	296.923	93.3144	93.775	74.9135	301.905	87.3343	1.79021	2.32438e-27	8.41298e-27	COCMIDRAFT_51727	NW_006911327.1	36772	37218	+	447	protein_coding	uncharacterized protein && - && -	-
19121775	430.509	444.19	467.678	164.361	151.726	190.405	447.459	168.831	1.40566	3.51329e-27	1.26768e-26	COCMIDRAFT_3094	NW_006911304.1	72447	74071	+	1521	protein_coding	uncharacterized protein && - && PF11951:Fungal specific transcription factor domain|PF00172:Fungal Zn(2)-Cys(6) binuclear cluster domain	-
19126894	526.279	538.154	547.363	247.071	230.75	198.729	537.265	225.517	1.25274	3.79315e-27	1.36739e-26	COCMIDRAFT_8661	NW_006911450.1	25660	27266	-	1545	protein_coding	uncharacterized protein && sp|Q2UEK4|ASTC_ASPOR Sesquiterpene cyclase astC OS=Aspergillus oryzae (strain ATCC 42149 / RIB 40) OX=510516 GN=astC PE=1 SV=1 && -	-
19117728	288.222	263.857	270.361	65.7442	60.0582	86.3586	274.147	70.7203	1.95415	5.30107e-27	1.90743e-26	COCMIDRAFT_100708	NW_006911385.1	50448	51802	-	1305	protein_coding	glycosyltransferase family 50 protein && sp|Q5B7W0|GPI14_EMENI GPI mannosyltransferase 1 OS=Emericella nidulans (strain FGSC A4 / ATCC 38163 / CBS 112.46 / NRRL 194 / M139) OX=227321 GN=gpi14 PE=3 SV=1 && PF05007:Mannosyltransferase (PIG-M)	-
19122562	161.441	145.216	166.96	8.48313	24.234	16.6474	157.872	16.4549	3.2612	5.32716e-27	1.91623e-26	COCMIDRAFT_34443	NW_006911303.1	77417	78685	+	1269	protein_coding	uncharacterized protein && - && -	-
19119005	606.543	639.71	657.405	305.393	283.432	304.856	634.553	297.894	1.09072	6.81871e-27	2.44973e-26	COCMIDRAFT_107209	NW_006911481.1	13601	13822	-	222	protein_coding	uncharacterized protein && - && -	-
19123032	1002.39	913.058	927.766	405.069	527.88	472.371	947.739	468.44	1.01666	7.54937e-27	2.71056e-26	COCMIDRAFT_36458	NW_006911334.1	76356	79090	-	2688	protein_coding	uncharacterized protein && sp|O74737|RID1_SCHPO GTPase-binding protein rid1 OS=Schizosaccharomyces pombe (strain 972 / ATCC 24843) OX=284812 GN=rid1 PE=4 SV=2 && PF06371:Diaphanous GTPase-binding Domain	-
19121884	390.377	354.973	374.711	102.858	90.6141	143.584	373.354	112.352	1.73184	7.78082e-27	2.79194e-26	COCMIDRAFT_31515	NW_006911276.1	505715	506659	-	678	protein_coding	uncharacterized protein && sp|Q4IQM6|SLD5_GIBZE DNA replication complex GINS protein SLD5 OS=Gibberella zeae (strain ATCC MYA-4620 / CBS 123657 / FGSC 9075 / NRRL 31084 / PH-1) OX=229533 GN=SLD5 PE=3 SV=2 && PF16922:DNA replication complex GINS protein SLD5 C-terminus	-
19122795	317.409	317.957	318.742	110.281	95.8823	75.954	318.036	94.039	1.75866	7.87337e-27	2.82341e-26	COCMIDRAFT_35495	NW_006911317.1	79462	80374	-	858	protein_coding	uncharacterized protein && sp|O59760|YJM7_SCHPO Putative uncharacterized hydrolase C1020.07 OS=Schizosaccharomyces pombe (strain 972 / ATCC 24843) OX=284812 GN=SPCC1020.07 PE=3 SV=1 && PF13419:Haloacid dehalogenase-like hydrolase	-
19122584	643.027	632.117	628.946	291.608	321.364	280.926	634.697	297.966	1.09109	8.40199e-27	3.00742e-26	COCMIDRAFT_34565	NW_006911304.1	179034	182666	+	2490	protein_coding	uncharacterized protein && sp|D6WJ77|ICMT_TRICA Protein-S-isoprenylcysteine O-methyltransferase OS=Tribolium castaneum OX=7070 GN=ICMT PE=1 SV=1 && PF04140:Isoprenylcysteine carboxyl methyltransferase (ICMT) family	-
19126888	535.4	541.001	516.058	184.508	250.769	200.81	530.82	212.029	1.32396	1.23843e-26	4.42472e-26	COCMIDRAFT_86578	NW_006911296.1	233039	234632	+	1491	protein_coding	uncharacterized protein && - && PF02636:Putative S-adenosyl-L-methionine-dependent methyltransferase	-
19122044	198.837	238.23	219.135	49.8384	40.0388	49.9423	218.734	46.6065	2.23012	1.26144e-26	4.50552e-26	COCMIDRAFT_32208	NW_006911281.1	9362	10317	+	897	protein_coding	carbohydrate esterase family 1 protein && sp|Q4WBW4|AXE1_ASPFU Probable acetylxylan esterase A OS=Neosartorya fumigata (strain ATCC MYA-4609 / Af293 / CBS 101355 / FGSC A1100) OX=330879 GN=axeA PE=3 SV=1 && PF10503:Esterase PHB depolymerase	-
19127950	550.906	594.152	587.206	262.977	207.569	264.278	577.421	244.942	1.23692	1.68336e-26	6.00149e-26	COCMIDRAFT_91783	NW_006911318.1	770	1153	+	339	protein_coding	uncharacterized protein && - && PF17050:Altered inheritance of mitochondria 5	-
19128251	732.413	684.319	654.559	331.902	240.233	316.302	690.43	296.146	1.22136	1.99495e-26	7.09715e-26	COCMIDRAFT_93329	NW_006911327.1	26967	27917	+	951	protein_coding	uncharacterized protein && - && -	-
19122230	330.179	354.023	346.252	118.764	124.331	106.127	343.485	116.407	1.56119	3.69471e-26	1.30842e-25	COCMIDRAFT_33038	NW_006911288.1	182249	185758	+	3006	protein_coding	uncharacterized protein && - && PF12796:Ankyrin repeats (3 copies)	-
19121153	228.024	227.79	223.878	49.8384	53.7363	59.3065	226.564	54.2937	2.06064	3.78449e-26	1.3394e-25	COCMIDRAFT_27634	NW_006911373.1	42319	44803	-	2436	protein_coding	uncharacterized protein && sp|P23622|CYS14_NEUCR Sulfate permease 2 OS=Neurospora crassa (strain ATCC 24698 / 74-OR23-1A / CBS 708.71 / DSM 1257 / FGSC 987) OX=367110 GN=cys-14 PE=2 SV=3 && PF00916:Sulfate permease family|PF01740:STAS domain	-
19118097	518.07	606.491	548.312	255.554	236.018	199.769	557.624	230.447	1.27504	5.06958e-26	1.78987e-25	COCMIDRAFT_102519	NW_006911406.1	77378	78177	-	738	protein_coding	uncharacterized protein && - && PF03928:Haem-degrading	-
19124852	647.588	752.656	710.528	347.808	344.544	326.706	703.591	339.686	1.05033	5.18772e-26	1.83103e-25	COCMIDRAFT_6130	NW_006911360.1	13289	14478	-	1074	protein_coding	uncharacterized protein && sp|O13926|YF66_SCHPO UPF0665 family protein C23C4.06c OS=Schizosaccharomyces pombe (strain 972 / ATCC 24843) OX=284812 GN=SPAC23C4.06c PE=3 SV=1 && PF10294:Lysine methyltransferase	-
19122980	336.563	360.667	322.536	99.6767	124.331	76.9944	339.922	100.334	1.76096	7.46369e-26	2.62876e-25	COCMIDRAFT_36223	NW_006911329.1	102258	103417	+	1056	protein_coding	uncharacterized protein && - && PF09830:ATP adenylyltransferase	-
19117921	486.147	514.426	552.106	218.441	221.267	229.943	517.56	223.217	1.21292	7.65118e-26	2.69398e-25	COCMIDRAFT_101734	NW_006911397.1	81714	81965	-	252	protein_coding	uncharacterized protein && - && -	-
19128127	161.441	156.606	172.652	30.7513	18.9657	21.8498	163.566	23.8556	2.77831	8.10657e-26	2.85088e-25	COCMIDRAFT_92715	NW_006911323.1	68149	70861	+	2553	protein_coding	uncharacterized protein && - && -	-
19119026	226.2	261.009	255.183	63.6235	70.5947	55.1447	247.464	63.1209	1.97112	1.21463e-25	4.25742e-25	COCMIDRAFT_107347	NW_006911484.1	29150	30723	+	1524	protein_coding	uncharacterized protein && - && PF07350:Protein of unknown function (DUF1479)	-
19124166	142.287	147.114	169.806	20.1474	21.073	20.8093	153.069	20.6766	2.88779	1.32317e-25	4.63368e-25	COCMIDRAFT_41982	NW_006911523.1	5190	6734	+	1545	protein_coding	uncharacterized protein && - && -	-
19122787	578.269	567.576	608.076	276.762	275.003	271.561	584.64	274.442	1.09104	1.45006e-25	5.07194e-25	COCMIDRAFT_35464	NW_006911316.1	188116	190037	+	1530	protein_coding	uncharacterized protein && sp|Q6WP49|BOT1_BOTFU Cytochrome P450 monooxygenase BOT1 OS=Botryotinia fuckeliana OX=40559 GN=BOT1 PE=1 SV=1 && PF00067:Cytochrome P450	-
19120544	399.498	349.278	398.427	143.153	109.58	142.544	382.401	131.759	1.53725	2.11335e-25	7.37427e-25	COCMIDRAFT_24113	NW_006911303.1	116463	117754	-	1230	protein_coding	uncharacterized protein && sp|B6H6L7|PCEST_PENRW Lovastatin esterase OS=Penicillium rubens (strain ATCC 28089 / DSM 1075 / NRRL 1951 / Wisconsin 54-1255) OX=500485 GN=PcEST PE=1 SV=1 && PF00144:Beta-lactamase	-
19126724	685.896	654.896	601.435	334.023	268.681	276.764	647.409	293.156	1.1435	3.34596e-25	1.16196e-24	COCMIDRAFT_85736	NW_006911293.1	67734	69150	+	1125	protein_coding	uncharacterized protein && sp|P53295|RBG2_YEAST Ribosome-interacting GTPase 2 OS=Saccharomyces cerevisiae (strain ATCC 204508 / S288c) OX=559292 GN=RBG2 PE=1 SV=1 && PF01926:50S ribosome-binding GTPase|PF02824:TGS domain|PF16897:C-terminal region of MMR_HSR1 domain	-
19121250	589.214	656.794	584.36	259.796	307.666	261.157	610.123	276.206	1.14328	3.81523e-25	1.32374e-24	COCMIDRAFT_28134	NW_006911388.1	72572	73813	-	1242	protein_coding	uncharacterized protein && sp|A0A2U8U2L4|ASL4_SARSH FAD-dependent monooxygenase asL4 OS=Sarocladium schorii OX=2203296 GN=asL4 PE=1 SV=1 && PF01494:FAD binding domain	-
19122799	526.279	523.917	469.575	203.595	201.248	236.186	506.59	213.676	1.24522	4.05303e-25	1.40583e-24	COCMIDRAFT_35501	NW_006911317.1	95319	98705	-	3387	protein_coding	uncharacterized protein && - && -	-
19127666	963.173	1003.22	979.941	399.767	566.865	414.105	982.113	460.246	1.09349	4.42062e-25	1.5306e-24	COCMIDRAFT_90351	NW_006911311.1	50665	52785	+	2121	protein_coding	uncharacterized protein && - && PF01805:Surp module	-
19120159	471.553	484.054	510.366	199.353	227.589	182.081	488.658	203.008	1.26739	4.6525e-25	1.60993e-24	COCMIDRAFT_21996	NW_006911281.1	7915	8649	+	597	protein_coding	uncharacterized protein && sp|Q09905|AP3S_SCHPO AP-3 complex subunit sigma OS=Schizosaccharomyces pombe (strain 972 / ATCC 24843) OX=284812 GN=aps3 PE=3 SV=1 && PF01217:Clathrin adaptor complex small chain	-
19124001	130.43	118.641	141.347	10.6039	14.7511	9.36419	130.139	11.5731	3.49188	5.33232e-25	1.84243e-24	COCMIDRAFT_41124	NW_006911513.1	3159	3934	+	600	protein_coding	uncharacterized protein && - && -	-
19118167	324.706	268.602	291.231	93.3144	87.4531	90.5205	294.847	90.4293	1.70554	6.94323e-25	2.39265e-24	COCMIDRAFT_102831	NW_006911410.1	48213	49825	-	1488	protein_coding	uncharacterized protein && - && -	-
19122375	249.002	261.958	260.875	72.1066	77.9703	73.873	257.278	74.65	1.78496	1.28073e-24	4.39522e-24	COCMIDRAFT_33656	NW_006911294.1	210039	212261	+	2079	protein_coding	uncharacterized protein && - && -	-
19120731	229.848	218.299	176.446	33.9325	52.6826	27.0521	208.198	37.8891	2.45913	1.28302e-24	4.40177e-24	COCMIDRAFT_25252	NW_006911319.1	109305	110028	+	669	protein_coding	uncharacterized protein && - && -	-
19127616	183.331	194.571	168.857	19.087	20.0194	42.6591	182.253	27.2552	2.73891	1.41861e-24	4.8584e-24	COCMIDRAFT_90130	NW_006911310.1	187990	189245	+	1179	protein_coding	uncharacterized protein && sp|P50537|MAE1_SCHPO Malic acid transport protein OS=Schizosaccharomyces pombe (strain 972 / ATCC 24843) OX=284812 GN=mae1 PE=1 SV=1 && PF03595:Voltage-dependent anion channel	-
19122927	244.442	210.706	184.984	45.5968	49.5216	46.8209	213.377	47.3131	2.17358	1.54672e-24	5.29091e-24	COCMIDRAFT_3606	NW_006911311.1	99	2102	-	1515	protein_coding	uncharacterized protein && sp|F1SYD1|CY151_POSPM Cytochrome P450 monooxygenase 151 OS=Postia placenta (strain ATCC 44394 / Madison 698-R) OX=561896 GN=CYP151 PE=1 SV=1 && PF00067:Cytochrome P450	-
19122162	819.974	667.235	818.673	356.291	383.529	372.487	768.627	370.769	1.05194	1.55943e-24	5.33283e-24	COCMIDRAFT_32701	NW_006911285.1	66396	68706	+	2025	protein_coding	uncharacterized protein && - && -	-
19127142	646.676	618.829	623.254	323.419	291.862	312.14	629.586	309.14	1.0263	1.64944e-24	5.63733e-24	COCMIDRAFT_8785	NW_006911457.1	21099	21852	+	654	protein_coding	uncharacterized protein && - && -	-
19118036	359.366	367.311	394.633	149.515	141.189	124.856	373.77	138.52	1.43228	1.9366e-24	6.60714e-24	COCMIDRAFT_102226	NW_006911403.1	13751	16974	+	3114	protein_coding	uncharacterized protein && sp|O74398|YOCC_SCHPO LIM domain-containing protein C4F6.12 OS=Schizosaccharomyces pombe (strain 972 / ATCC 24843) OX=284812 GN=SPBC4F6.12 PE=1 SV=1 && PF00412:LIM domain	-
19122496	155.056	168.944	184.035	37.1137	22.1267	21.8498	169.345	27.0301	2.64843	2.57923e-24	8.78673e-24	COCMIDRAFT_34174	NW_006911300.1	30980	32774	-	1479	protein_coding	uncharacterized protein && sp|P36029|TPO5_YEAST Polyamine transporter TPO5 OS=Saccharomyces cerevisiae (strain ATCC 204508 / S288c) OX=559292 GN=TPO5 PE=1 SV=1 && PF13520:Amino acid permease	-
19125279	315.585	278.093	341.509	53.0195	107.473	66.5898	311.729	75.694	2.042	2.83027e-24	9.63632e-24	COCMIDRAFT_7408	NW_006911397.1	47322	48750	+	1377	protein_coding	uncharacterized protein && - && -	-
19128398	347.508	337.888	288.385	94.3748	99.0433	119.654	324.594	104.357	1.63682	3.20846e-24	1.09144e-23	COCMIDRAFT_94133	NW_006911332.1	124707	126794	-	2037	protein_coding	uncharacterized protein && sp|P23623|OXLA_NEUCR L-amino-acid oxidase OS=Neurospora crassa (strain ATCC 24698 / 74-OR23-1A / CBS 708.71 / DSM 1257 / FGSC 987) OX=367110 GN=lox PE=1 SV=2 && PF01593:Flavin containing amine oxidoreductase	-
19121616	370.311	380.599	413.605	144.213	156.994	108.208	388.172	136.472	1.50852	5.01688e-24	1.70017e-23	COCMIDRAFT_30116	NW_006911481.1	16045	17308	+	1038	protein_coding	uncharacterized protein && - && -	-
19124377	131.342	109.149	112.888	7.42274	5.26826	8.32372	117.793	7.00491	4.07135	5.19789e-24	1.76099e-23	COCMIDRAFT_4784	NW_006911330.1	2918	4848	-	1782	protein_coding	uncharacterized protein && sp|Q6SSJ3|ILVB_CRYNH Acetolactate synthase, mitochondrial OS=Cryptococcus neoformans var. grubii serotype A (strain H99 / ATCC 208821 / CBS 10515 / FGSC 9487) OX=235443 GN=ILV2 PE=3 SV=1 && PF00205:Thiamine pyrophosphate enzyme, central domain|PF02776:Thiamine pyrophosphate enzyme, N-terminal TPP binding domain|PF02775:Thiamine pyrophosphate enzyme, C-terminal TPP bindi…	-
19128323	600.159	509.68	589.103	259.796	267.628	240.348	566.314	255.924	1.14629	6.31232e-24	2.13731e-23	COCMIDRAFT_93766	NW_006911330.1	144590	146921	+	2148	protein_coding	uncharacterized protein && sp|Q9USP9|YHP4_SCHPO Uncharacterized RNA-binding protein C902.04 OS=Schizosaccharomyces pombe (strain 972 / ATCC 24843) OX=284812 GN=SPBC902.04 PE=1 SV=1 && PF00076:RNA recognition motif. (a.k.a. RRM, RBD, or RNP domain)	-
19129292	531.752	433.75	509.418	113.462	160.155	206.012	491.64	159.876	1.62	6.79445e-24	2.29989e-23	COCMIDRAFT_98576	NW_006911365.1	37380	39078	-	1536	protein_coding	glycoside hydrolase family 27 protein && sp|Q99172|MEL_LACCI Alpha-galactosidase OS=Lachancea cidri OX=29831 GN=MEL PE=3 SV=1 && PF17801:Alpha galactosidase C-terminal beta sandwich domain|PF16499:Alpha galactosidase A	-
19128379	229.848	222.095	230.519	65.7442	62.1655	55.1447	227.487	61.0181	1.89895	1.30769e-23	4.40597e-23	COCMIDRAFT_94049	NW_006911332.1	118433	120734	+	2061	protein_coding	uncharacterized protein && sp|Q9R0H0|ACOX1_MOUSE Peroxisomal acyl-coenzyme A oxidase 1 OS=Mus musculus OX=10090 GN=Acox1 PE=1 SV=5 && PF02770:Acyl-CoA dehydrogenase, middle domain|PF01756:Acyl-CoA oxidase|PF14749:Acyl-coenzyme A oxidase N-terminal	-
19122167	97.5942	129.081	127.117	6.36235	4.21461	5.20233	117.931	5.25976	4.48685	1.32978e-23	4.47782e-23	COCMIDRAFT_32714	NW_006911285.1	105866	106500	+	561	protein_coding	uncharacterized protein && - && -	-
19125083	209.782	203.113	161.268	47.7176	27.395	28.0926	191.388	34.4017	2.47746	1.3656e-23	4.59712e-23	COCMIDRAFT_67935	NW_006911513.1	5414	6097	+	684	protein_coding	uncharacterized protein && sp|M2TGT8|VOSA_COCSN Spore development regulator vosA OS=Cochliobolus sativus (strain ND90Pr / ATCC 201652) OX=665912 GN=vosA PE=2 SV=2 && PF11754:Velvet factor	-
19126986	131.342	173.69	155.576	22.2682	12.6438	27.0521	153.536	20.6547	2.89258	1.61338e-23	5.4281e-23	COCMIDRAFT_87101	NW_006911298.1	210726	211850	+	1125	protein_coding	uncharacterized protein && sp|P18773|EST_ACILW Esterase OS=Acinetobacter lwoffii OX=28090 GN=est PE=3 SV=2 && PF07859:alpha/beta hydrolase fold	-
19126390	651.236	621.677	639.381	255.554	321.364	324.625	637.431	300.514	1.08457	1.61693e-23	5.43847e-23	COCMIDRAFT_84073	NW_006911288.1	31625	33238	+	1560	protein_coding	uncharacterized protein && sp|O94740|CDC37_SCHPO Hsp90 co-chaperone Cdc37 OS=Schizosaccharomyces pombe (strain 972 / ATCC 24843) OX=284812 GN=cdc37 PE=1 SV=1 && PF08565:Cdc37 Hsp90 binding domain|PF08564:Cdc37 C terminal domain|PF03234:Cdc37 N terminal kinase binding	-
19120606	313.761	317.957	302.615	103.918	74.8093	114.451	311.444	97.7263	1.6718	1.82601e-23	6.13637e-23	COCMIDRAFT_24543	NW_006911309.1	9372	12102	+	2091	protein_coding	uncharacterized protein && - && -	-
19121479	280.013	357.82	312.101	78.4689	103.258	109.249	316.645	96.9919	1.70596	1.86958e-23	6.281e-23	COCMIDRAFT_29289	NW_006911434.1	24037	24563	-	414	protein_coding	uncharacterized protein && - && -	-
19124083	434.157	566.627	415.503	182.387	177.014	175.839	472.096	178.413	1.40366	1.90086e-23	6.38425e-23	COCMIDRAFT_41569	NW_006911563.1	12953	14676	+	1419	protein_coding	uncharacterized protein && - && -	-
19126524	413.179	334.092	362.379	141.032	138.028	109.249	369.883	129.436	1.51574	2.12735e-23	7.13258e-23	COCMIDRAFT_84745	NW_006911290.1	84503	85757	-	1200	protein_coding	uncharacterized protein && sp|Q2PGG3|SRR_ARATH Serine racemase OS=Arabidopsis thaliana OX=3702 GN=SR PE=1 SV=1 && PF00291:Pyridoxal-phosphate dependent enzyme	-
19117905	524.455	531.51	504.674	252.373	208.623	242.428	520.213	234.475	1.14971	2.18471e-23	7.32068e-23	COCMIDRAFT_101656	NW_006911396.1	42364	44062	+	1245	protein_coding	uncharacterized protein && sp|Q1WNP0|DHB1_PANTR Estradiol 17-beta-dehydrogenase 1 OS=Pan troglodytes OX=9598 GN=HSD17B1 PE=3 SV=3 && PF00106:short chain dehydrogenase	-
19122867	371.223	368.26	409.811	154.817	151.726	145.665	383.098	150.736	1.34569	2.6941e-23	9.01464e-23	COCMIDRAFT_35781	NW_006911322.1	7321	8156	-	675	protein_coding	uncharacterized protein && - && -	-
19123495	430.509	424.259	462.934	183.448	189.657	191.446	439.234	188.184	1.22268	3.44008e-23	1.14778e-22	COCMIDRAFT_38533	NW_006911384.1	36857	38978	+	1434	protein_coding	uncharacterized protein && - && -	-
19122467	383.08	391.988	333.92	132.549	148.565	103.006	369.663	128.04	1.53026	3.59235e-23	1.1979e-22	COCMIDRAFT_34030	NW_006911298.1	171177	173935	+	1557	protein_coding	uncharacterized protein && sp|Q0CJ61|ATB_ASPTN Efflux pump atB OS=Aspergillus terreus (strain NIH 2624 / FGSC A1156) OX=341663 GN=atB PE=3 SV=1 && PF07690:Major Facilitator Superfamily	-
19126629	414.091	406.225	398.427	163.3	148.565	181.041	406.248	164.302	1.30581	3.74273e-23	1.24768e-22	COCMIDRAFT_85229	NW_006911292.1	59933	60680	-	687	protein_coding	uncharacterized protein && - && -	-
19127730	205.221	186.978	174.549	40.2949	47.4143	32.2544	188.916	39.9879	2.24108	3.97199e-23	1.3226e-22	COCMIDRAFT_90663	NW_006911313.1	115457	118058	+	2547	protein_coding	glycoside hydrolase family 78 protein && - && PF17390:Bacterial alpha-L-rhamnosidase C-terminal domain	-
19121593	460.608	407.174	400.324	184.508	168.584	164.394	422.702	172.495	1.29366	4.79044e-23	1.59103e-22	COCMIDRAFT_2994	NW_006911303.1	41032	42340	+	1257	protein_coding	uncharacterized protein && - && PF11710:G protein-coupled glucose receptor regulating Gpa2|PF11970:G protein-coupled glucose receptor regulating Gpa2 C-term	-
novel.204	194.276	205.96	213.443	32.8721	30.5559	59.3065	204.56	40.9115	2.3201	4.95087e-23	1.64385e-22	-	NW_006911339.1	28498	31905	+	3176	-	- && - && -	-
19126846	255.387	251.518	255.183	38.1741	84.2922	47.8614	254.029	56.7759	2.16163	6.08428e-23	2.0173e-22	COCMIDRAFT_86387	NW_006911296.1	6149	7914	+	1701	protein_coding	uncharacterized protein && - && PF07992:Pyridine nucleotide-disulphide oxidoreductase	-
19126446	423.212	388.192	406.016	106.039	160.155	164.394	405.807	143.529	1.49894	6.73243e-23	2.23093e-22	COCMIDRAFT_84347	NW_006911289.1	63267	64377	+	1038	protein_coding	uncharacterized protein && sp|Q59516|DHGY_METEA Glycerate dehydrogenase OS=Methylorubrum extorquens (strain ATCC 14718 / DSM 1338 / JCM 2805 / NCIMB 9133 / AM1) OX=272630 GN=hprA PE=1 SV=3 && PF02826:D-isomer specific 2-hydroxyacid dehydrogenase, NAD binding domain|PF00389:D-isomer specific 2-hydroxyacid dehydrogenase, catalytic domain	-
19118996	214.342	174.639	180.241	43.476	36.8778	43.6995	189.741	41.3511	2.1984	6.78855e-23	2.24889e-22	COCMIDRAFT_107175	NW_006911480.1	5719	7357	+	1296	protein_coding	uncharacterized protein && - && -	-
19123725	736.973	728.928	692.504	374.318	299.237	388.094	719.468	353.883	1.0236	9.46094e-23	3.1253e-22	COCMIDRAFT_3966	NW_006911316.1	23769	24549	+	732	protein_coding	uncharacterized protein && sp|O14304|YE88_SCHPO Uncharacterized hydrolase C9G1.08c OS=Schizosaccharomyces pombe (strain 972 / ATCC 24843) OX=284812 GN=SPAC9G1.08c PE=3 SV=1 && PF02230:Phospholipase/Carboxylesterase	-
19129553	529.927	598.898	654.559	295.849	250.769	264.278	594.461	270.299	1.1368	9.87086e-23	3.25794e-22	COCMIDRAFT_99863	NW_006911377.1	33822	34261	+	345	protein_coding	uncharacterized protein && - && -	-
19117669	321.97	338.837	362.379	115.583	141.189	109.249	341.062	122.007	1.48307	1.27678e-22	4.20339e-22	COCMIDRAFT_10040	NW_006911570.1	5066	9800	+	4371	protein_coding	uncharacterized protein && sp|Q4WDV4|ABCF_ASPFU ABC multidrug transporter F OS=Neosartorya fumigata (strain ATCC MYA-4609 / Af293 / CBS 101355 / FGSC A1100) OX=330879 GN=abcF PE=1 SV=1 && PF06422:CDR ABC transporter|PF14510:ABC-transporter N-terminal|PF00005:ABC transporter|PF01061:ABC-2 type transporter	-
19127370	181.507	155.656	174.549	38.1741	29.5023	34.3354	170.571	34.0039	2.32702	1.31505e-22	4.32572e-22	COCMIDRAFT_88890	NW_006911305.1	121672	123612	-	1812	protein_coding	uncharacterized protein && sp|B0Y4D5|XKS1_ASPFC Probable D-xylulose kinase A OS=Neosartorya fumigata (strain CEA10 / CBS 144.89 / FGSC A1163) OX=451804 GN=xkiA PE=2 SV=1 && PF00370:FGGY family of carbohydrate kinases, N-terminal domain|PF02782:FGGY family of carbohydrate kinases, C-terminal domain	-
19128007	461.52	497.341	420.246	153.757	192.818	207.053	459.702	184.543	1.31628	1.56511e-22	5.14246e-22	COCMIDRAFT_92088	NW_006911320.1	18520	19167	+	513	protein_coding	uncharacterized protein && - && PF13639:Ring finger domain	-
19118806	119.485	99.6581	119.528	7.42274	3.16096	11.4451	112.89	7.34294	3.94002	2.32493e-22	7.61321e-22	COCMIDRAFT_106113	NW_006911459.1	10988	12903	+	1815	protein_coding	uncharacterized protein && - && PF07690:Major Facilitator Superfamily	-
19121306	397.674	395.785	371.865	155.877	167.531	156.07	388.441	159.826	1.28133	2.52866e-22	8.27336e-22	COCMIDRAFT_28428	NW_006911399.1	47633	49867	+	2235	protein_coding	uncharacterized protein && - && -	-
19121902	191.54	195.52	166.96	41.3552	45.307	37.4568	184.673	41.373	2.15867	2.67963e-22	8.75747e-22	COCMIDRAFT_31595	NW_006911277.1	68692	69810	+	1059	protein_coding	uncharacterized protein && sp|P41747|ADH1_ASPFN Alcohol dehydrogenase 1 OS=Aspergillus flavus (strain ATCC 200026 / FGSC A1120 / NRRL 3357 / JCM 12722 / SRRC 167) OX=332952 GN=adh1 PE=2 SV=2 && PF08240:Alcohol dehydrogenase GroES-like domain|PF00107:Zinc-binding dehydrogenase	-
19125867	545.433	565.678	567.284	293.728	247.608	266.359	559.465	269.232	1.05523	3.41673e-22	1.11352e-21	COCMIDRAFT_81424	NW_006911280.1	96178	98101	-	1122	protein_coding	uncharacterized protein && sp|Q10088|SPEB1_SCHPO Putative agmatinase 1 OS=Schizosaccharomyces pombe (strain 972 / ATCC 24843) OX=284812 GN=SPAC11D3.09 PE=3 SV=1 && PF00491:Arginase family	-
19117848	605.631	483.104	517.007	244.95	211.784	245.55	535.247	234.095	1.19351	3.76395e-22	1.22496e-21	COCMIDRAFT_10129	NW_006911590.1	5803	6861	-	1059	protein_coding	uncharacterized protein && - && -	-
19119028	225.288	204.062	253.286	64.6838	56.8972	64.5089	227.545	62.03	1.87503	4.28312e-22	1.39354e-21	COCMIDRAFT_107357	NW_006911484.1	26262	28212	-	1443	protein_coding	glycoside hydrolase family 1 protein && sp|Q25BW4|BGL1B_PHACH Beta-glucosidase 1B OS=Phanerochaete chrysosporium OX=5306 GN=BGL1B PE=1 SV=1 && PF00232:Glycosyl hydrolase family 1	-
19126900	394.025	418.564	410.759	184.508	172.799	149.827	407.783	169.045	1.27067	5.2673e-22	1.7104e-21	COCMIDRAFT_8663	NW_006911450.1	29635	32490	-	2802	protein_coding	uncharacterized protein && sp|O13396|MSH2_NEUCR DNA mismatch repair protein msh-2 OS=Neurospora crassa (strain ATCC 24698 / 74-OR23-1A / CBS 708.71 / DSM 1257 / FGSC 987) OX=367110 GN=msh-2 PE=3 SV=1 && PF01624:MutS domain I|PF05192:MutS domain III|PF00488:MutS domain V|PF05190:MutS family domain IV|PF05188:MutS domain II	-
19119209	100.331	127.183	147.039	16.9663	10.5365	11.4451	124.851	12.9826	3.26607	6.74305e-22	2.18535e-21	COCMIDRAFT_108240	NW_006911506.1	9993	10731	+	687	protein_coding	glycoside hydrolase family 45 protein && sp|P45699|GUNK_FUSOX Putative endoglucanase type K OS=Fusarium oxysporum OX=5507 PE=2 SV=1 && PF02015:Glycosyl hydrolase family 45	-
19126487	110.364	150.911	112.888	11.6643	16.8584	4.16186	124.721	10.8949	3.51938	7.33325e-22	2.3753e-21	COCMIDRAFT_84562	NW_006911289.1	113552	114632	-	1020	protein_coding	uncharacterized protein && - && -	-
19128762	124.045	112.946	108.145	4.24156	6.32191	15.607	115.045	8.72349	3.71673	7.56394e-22	2.44934e-21	COCMIDRAFT_95974	NW_006911345.1	23178	24929	+	1752	protein_coding	glycoside hydrolase family 13 protein && sp|Q02751|MALT_CANAX Alpha-glucosidase OS=Candida albicans OX=5476 GN=MAL2 PE=1 SV=4 && PF00128:Alpha amylase, catalytic domain	-
19124585	168.738	161.351	156.525	33.9325	32.6632	33.2949	162.205	33.2969	2.28455	8.42998e-22	2.72751e-21	COCMIDRAFT_5348	NW_006911342.1	67513	69437	+	1680	protein_coding	uncharacterized protein && sp|Q3ZC34|RBMS2_BOVIN RNA-binding motif, single-stranded-interacting protein 2 OS=Bos taurus OX=9913 GN=RBMS2 PE=2 SV=1 && PF00076:RNA recognition motif. (a.k.a. RRM, RBD, or RNP domain)	-
19118536	161.441	169.893	170.754	41.3552	31.6096	19.7688	167.363	30.9112	2.43846	1.08494e-21	3.50061e-21	COCMIDRAFT_104562	NW_006911433.1	43345	44588	+	984	protein_coding	uncharacterized protein && - && -	-
19128109	415.003	405.276	382.3	174.965	171.745	166.474	400.86	171.061	1.22884	1.28761e-21	4.14878e-21	COCMIDRAFT_92635	NW_006911323.1	118074	119402	-	1329	protein_coding	uncharacterized protein && sp|Q54WW4|ASGX_DICDI Putative isoaspartyl peptidase/L-asparaginase OS=Dictyostelium discoideum OX=44689 GN=DDB_G0279357 PE=3 SV=1 && PF01112:Asparaginase	-
19122624	312.849	352.125	317.793	108.16	116.955	134.22	327.589	119.778	1.45088	1.33669e-21	4.30571e-21	COCMIDRAFT_34711	NW_006911306.1	122933	124657	-	1674	protein_coding	uncharacterized protein && - && -	-
19124849	675.863	584.661	658.353	343.567	301.345	313.18	639.626	319.364	1.00238	1.34764e-21	4.33978e-21	COCMIDRAFT_61254	NW_006911288.1	180489	181397	-	909	protein_coding	uncharacterized protein && - && -	-
19128028	259.947	180.334	240.954	44.5364	62.1655	58.2661	227.078	54.9893	2.04597	1.47376e-21	4.74331e-21	COCMIDRAFT_92194	NW_006911320.1	52370	54189	+	1599	protein_coding	uncharacterized protein && sp|O74852|YQ92_SCHPO Uncharacterized MFS-type transporter C18.02 OS=Schizosaccharomyces pombe (strain 972 / ATCC 24843) OX=284812 GN=SPCC18.02 PE=3 SV=1 && PF07690:Major Facilitator Superfamily	-
19124254	249.002	245.823	272.259	63.6235	90.6141	78.0349	255.695	77.4241	1.72319	1.61661e-21	5.2002e-21	COCMIDRAFT_4486	NW_006911324.1	106628	107545	+	867	protein_coding	uncharacterized protein && sp|O59760|YJM7_SCHPO Putative uncharacterized hydrolase C1020.07 OS=Schizosaccharomyces pombe (strain 972 / ATCC 24843) OX=284812 GN=SPCC1020.07 PE=3 SV=1 && PF13419:Haloacid dehalogenase-like hydrolase	-
novel.417	495.268	578.017	573.925	248.131	220.213	278.845	549.07	249.063	1.13986	1.93273e-21	6.20509e-21	-	NW_006911785.1	1	1896	-	1896	-	- && sp|A0A345BJN8|CLZ9_COCLU MFS-type transporter clz9 OS=Cochliobolus lunatus OX=5503 GN=clz9 PE=3 SV=1 && PF03184:DDE superfamily endonuclease	-
19129443	147.759	159.453	186.881	24.389	31.6096	38.4972	164.698	31.4986	2.38497	2.45417e-21	7.87049e-21	COCMIDRAFT_99299	NW_006911371.1	60304	61275	+	972	protein_coding	lytic polysaccharide monooxygenase && sp|B0Y9G4|EGLD_ASPFC Probable endo-beta-1,4-glucanase D OS=Neosartorya fumigata (strain CEA10 / CBS 144.89 / FGSC A1163) OX=451804 GN=eglD PE=3 SV=1 && PF03443:Glycosyl hydrolase family 61	-
19120202	105.803	114.844	92.0177	5.30195	3.16096	5.20233	104.222	4.55508	4.51577	2.78449e-21	8.92003e-21	COCMIDRAFT_22189	NW_006911282.1	187193	188005	+	555	protein_coding	uncharacterized protein && - && -	-
19125719	131.342	102.505	122.374	18.0266	10.5365	7.28326	118.74	11.9488	3.31589	3.02389e-21	9.67363e-21	COCMIDRAFT_80737	NW_006911278.1	72849	74507	-	1659	protein_coding	uncharacterized protein && sp|Q99156|LIP1_YARLI Lipase 1 OS=Yarrowia lipolytica (strain CLIB 122 / E 150) OX=284591 GN=LIP1 PE=3 SV=2 && PF00135:Carboxylesterase family	-
19119014	114.924	120.539	88.2232	4.24156	1.05365	7.28326	107.895	4.19282	4.68203	3.78416e-21	1.20892e-20	COCMIDRAFT_107282	NW_006911482.1	4451	5817	-	1074	protein_coding	uncharacterized protein && sp|A4YGN0|SUCD_METS5 Succinate-semialdehyde dehydrogenase (acetylating) OS=Metallosphaera sedula (strain ATCC 51363 / DSM 5348 / JCM 9185 / NBRC 15509 / TH2) OX=399549 GN=Msed_1424 PE=1 SV=1 && PF00107:Zinc-binding dehydrogenase|PF08240:Alcohol dehydrogenase GroES-like domain	-
19122714	138.639	155.656	162.217	33.9325	28.4486	22.8902	152.171	28.4238	2.42124	5.40934e-21	1.72527e-20	COCMIDRAFT_35132	NW_006911312.1	60265	61146	-	717	protein_coding	lytic polysaccharide monooxygenase && sp|G2Q9T3|CEL61_MYCTT Polysaccharide monooxygenase Cel61a OS=Myceliophthora thermophila (strain ATCC 42464 / BCRC 31852 / DSM 1799) OX=573729 GN=Cel61a PE=1 SV=1 && PF03443:Glycosyl hydrolase family 61	-
19123485	282.75	268.602	246.645	0	0	3.1214	265.999	1.04047	7.98337	5.77653e-21	1.84188e-20	COCMIDRAFT_38508	NW_006911383.1	58938	59893	+	906	protein_coding	uncharacterized protein && sp|O59952|LIP_THELA Lipase OS=Thermomyces lanuginosus OX=5541 GN=LIP PE=1 SV=1 && PF03893:Lipase 3 N-terminal region|PF01764:Lipase (class 3)	-
19120137	289.134	298.974	271.31	83.7709	56.8972	108.208	286.473	82.9588	1.78721	5.78365e-21	1.84365e-20	COCMIDRAFT_21917	NW_006911280.1	176226	177854	-	1575	protein_coding	glycoside hydrolase family 15 protein && sp|P08017|AMYG_SACFI Glucoamylase GLU1 OS=Saccharomycopsis fibuligera OX=4944 GN=GLU1 PE=1 SV=1 && PF00723:Glycosyl hydrolases family 15	-
19126518	480.674	443.241	432.578	194.052	194.926	220.579	452.165	203.185	1.15404	6.32875e-21	2.01355e-20	COCMIDRAFT_84722	NW_006911290.1	40701	41918	+	1053	protein_coding	uncharacterized protein && sp|A0A411KUQ9|UCSI_ACRSP Medium chain reductase/dehydrogenase ucsI OS=Acremonium sp. OX=2046025 GN=ucsI PE=3 SV=1 && PF08240:Alcohol dehydrogenase GroES-like domain|PF00107:Zinc-binding dehydrogenase	-
19128792	289.134	259.111	243.799	60.4423	97.9896	73.873	264.015	77.435	1.7697	6.53067e-21	2.07723e-20	COCMIDRAFT_96120	NW_006911346.1	52308	53930	-	1569	protein_coding	uncharacterized protein && sp|Q9US37|YFZ4_SCHPO Uncharacterized transporter C1039.04 OS=Schizosaccharomyces pombe (strain 972 / ATCC 24843) OX=284812 GN=SPAC1039.04 PE=3 SV=1 && PF07690:Major Facilitator Superfamily	-
19118906	590.126	585.61	623.254	300.091	249.716	323.585	599.663	291.13	1.04222	6.88956e-21	2.18899e-20	COCMIDRAFT_1067	NW_006911282.1	271129	272807	+	1260	protein_coding	uncharacterized protein && sp|Q5B8A8|ISN1_EMENI IMP-specific 5'-nucleotidase 1 OS=Emericella nidulans (strain FGSC A4 / ATCC 38163 / CBS 112.46 / NRRL 194 / M139) OX=227321 GN=isn1 PE=3 SV=2 && PF06437:IMP-specific 5'-nucleotidase	-
19120438	251.738	279.043	253.286	69.9858	66.3801	99.8847	261.356	78.7502	1.72964	7.82475e-21	2.48341e-20	COCMIDRAFT_23471	NW_006911296.1	9636	12909	-	2985	protein_coding	uncharacterized protein && - && PF05378:Hydantoinase/oxoprolinase N-terminal region|PF06032:Protein of unknown function (DUF917)|PF01968:Hydantoinase/oxoprolinase	-
19120853	595.598	507.782	511.315	256.615	212.838	266.359	538.232	245.27	1.13409	9.00978e-21	2.85641e-20	COCMIDRAFT_25939	NW_006911332.1	70982	73447	+	2052	protein_coding	uncharacterized protein && - && PF00172:Fungal Zn(2)-Cys(6) binuclear cluster domain|PF04082:Fungal specific transcription factor domain	-
19129158	207.958	195.52	213.443	42.4156	60.0582	60.347	205.64	54.2736	1.92116	1.02986e-20	3.26234e-20	COCMIDRAFT_97966	NW_006911360.1	110169	111954	-	1614	protein_coding	uncharacterized protein && sp|P07921|LACP_KLULA Lactose permease OS=Kluyveromyces lactis (strain ATCC 8585 / CBS 2359 / DSM 70799 / NBRC 1267 / NRRL Y-1140 / WM37) OX=284590 GN=LAC12 PE=3 SV=1 && PF00083:Sugar (and other) transporter	-
19125117	433.245	415.717	401.273	180.266	199.14	157.11	416.745	178.839	1.22098	1.25887e-20	3.97912e-20	COCMIDRAFT_689	NW_006911280.1	631	2448	-	1818	protein_coding	uncharacterized protein && - && -	-
19119940	217.991	175.588	182.138	49.8384	48.468	46.8209	191.906	48.3758	1.9887	1.55005e-20	4.89157e-20	COCMIDRAFT_1760	NW_006911289.1	195458	197647	-	2190	protein_coding	uncharacterized protein && sp|Q936X2|ATZF_PSESD Allophanate hydrolase OS=Pseudomonas sp. (strain ADP) OX=47660 GN=atzF PE=1 SV=1 && PF00857:Isochorismatase family|PF01425:Amidase	-
19120467	149.584	138.572	139.449	28.6306	28.4486	21.8498	142.535	26.3096	2.43862	1.82633e-20	5.75564e-20	COCMIDRAFT_23597	NW_006911297.1	85442	86566	+	1125	protein_coding	uncharacterized protein && - && -	-
19129425	329.266	337.888	301.666	123.005	134.867	110.289	322.94	122.721	1.39624	1.9528e-20	6.14921e-20	COCMIDRAFT_99231	NW_006911371.1	57742	58302	-	561	protein_coding	uncharacterized protein && - && -	-
19122886	148.672	164.199	159.371	16.9663	24.234	40.5782	157.414	27.2595	2.5273	2.11903e-20	6.66544e-20	COCMIDRAFT_35853	NW_006911323.1	35356	36797	+	1380	protein_coding	uncharacterized protein && sp|Q07598|SCP2_CHICK Sterol carrier protein 2 (Fragment) OS=Gallus gallus OX=9031 GN=SCP2 PE=2 SV=1 && PF00108:Thiolase, N-terminal domain|PF02803:Thiolase, C-terminal domain	-
19118480	179.683	203.113	181.189	26.5098	52.6826	45.7805	187.995	41.6576	2.17304	2.61575e-20	8.21458e-20	COCMIDRAFT_104291	NW_006911429.1	32665	33992	+	1209	protein_coding	uncharacterized protein && - && -	-
19122279	331.091	303.72	327.279	133.609	103.258	125.896	320.697	120.921	1.4073	3.39312e-20	1.06387e-19	COCMIDRAFT_3326	NW_006911307.1	50054	50971	-	852	protein_coding	uncharacterized protein && sp|P61870|MDLA_PENCA Mono- and diacylglycerol lipase OS=Penicillium camembertii OX=5075 GN=mdlA PE=1 SV=1 && PF01764:Lipase (class 3)	-
19117997	138.639	150.911	120.477	27.5702	15.8048	22.8902	136.675	22.0884	2.62976	3.41061e-20	1.06906e-19	COCMIDRAFT_102027	NW_006911401.1	45752	47457	-	1587	protein_coding	uncharacterized protein && sp|Q4U3U4|QAY_NEUTR Quinate permease OS=Neurospora terricola OX=88718 GN=qa-y PE=3 SV=1 && PF00083:Sugar (and other) transporter	-
19118708	249.002	229.688	245.697	73.167	87.4531	71.7921	241.462	77.4707	1.64034	4.13925e-20	1.29467e-19	COCMIDRAFT_105556	NW_006911450.1	17453	18712	+	1155	protein_coding	uncharacterized protein && - && -	-
19117924	429.597	413.818	442.064	169.663	191.765	210.174	428.493	190.534	1.16884	4.20973e-20	1.31636e-19	COCMIDRAFT_101745	NW_006911397.1	63789	64490	+	702	protein_coding	uncharacterized protein && sp|P35788|PYRE_COLGR Orotate phosphoribosyltransferase OS=Colletotrichum graminicola OX=31870 GN=PYR1 PE=3 SV=1 && PF00156:Phosphoribosyl transferase domain	-
19117750	109.451	108.2	105.299	2.12078	13.6975	11.4451	107.65	9.08779	3.56354	4.74634e-20	1.48177e-19	COCMIDRAFT_100801	NW_006911386.1	49960	51696	-	1608	protein_coding	uncharacterized protein && sp|B8NPT0|FAEB2_ASPFN Probable feruloyl esterase B-2 OS=Aspergillus flavus (strain ATCC 200026 / FGSC A1120 / NRRL 3357 / JCM 12722 / SRRC 167) OX=332952 GN=faeB-2 PE=3 SV=1 && PF07519:Tannase and feruloyl esterase	-
19129193	110.364	141.42	117.631	12.7247	23.1803	12.4856	123.138	16.1302	2.93256	5.88653e-20	1.8338e-19	COCMIDRAFT_9813	NW_006911537.1	6928	9476	-	2244	protein_coding	uncharacterized protein && - && PF04082:Fungal specific transcription factor domain|PF00172:Fungal Zn(2)-Cys(6) binuclear cluster domain	-
19125004	203.397	188.876	175.498	53.0195	52.6826	43.6995	189.257	49.8006	1.92689	7.67458e-20	2.38762e-19	COCMIDRAFT_657	NW_006911279.1	294943	296379	+	1248	protein_coding	uncharacterized protein && - && -	-
19119290	238.969	284.737	321.588	80.5897	80.0776	107.168	281.765	89.2784	1.65699	7.76313e-20	2.41324e-19	COCMIDRAFT_108678	NW_006911518.1	13310	15586	-	2277	protein_coding	uncharacterized protein && - && PF04130:Gamma tubulin complex component C-terminal|PF17681:Gamma tubulin complex component N-terminal	-
19125109	199.749	218.299	220.084	69.9858	61.1118	56.1851	212.71	62.4276	1.76889	7.7818e-20	2.4184e-19	COCMIDRAFT_6871	NW_006911379.1	27871	28695	+	825	protein_coding	uncharacterized protein && - && PF17242:Disordered region of unknown function (DUF5315)	-
19128471	297.343	273.348	303.564	74.2274	105.365	114.451	291.418	98.0146	1.57135	8.14849e-20	2.53168e-19	COCMIDRAFT_94561	NW_006911335.1	138888	140105	+	1107	protein_coding	uncharacterized protein && sp|C5J3R8|LAD_TALEM L-arabinitol 4-dehydrogenase OS=Talaromyces emersonii OX=68825 GN=lad PE=1 SV=1 && PF00107:Zinc-binding dehydrogenase|PF08240:Alcohol dehydrogenase GroES-like domain	-
19126905	226.2	198.367	228.621	72.1066	64.2728	56.1851	217.729	64.1882	1.76287	9.87295e-20	3.06175e-19	COCMIDRAFT_86649	NW_006911297.1	247361	247714	+	354	protein_coding	uncharacterized protein && - && -	-
19125410	516.246	585.61	554.952	240.709	295.023	197.688	552.269	244.473	1.17586	1.18229e-19	3.65964e-19	COCMIDRAFT_7856	NW_006911413.1	74886	75666	-	726	protein_coding	uncharacterized protein && - && PF12754:Blt1 N-terminal domain|PF17183:Get5 carboxyl domain	-
19124357	146.847	126.234	197.316	33.9325	25.2877	26.0116	156.799	28.4106	2.46483	1.21843e-19	3.77049e-19	COCMIDRAFT_47379	NW_006911277.1	126850	127119	-	204	protein_coding	uncharacterized protein && - && -	-
19122860	384.904	367.311	396.53	167.542	150.672	178.96	382.915	165.725	1.20807	1.39091e-19	4.29967e-19	COCMIDRAFT_35756	NW_006911321.1	106763	108679	+	1866	protein_coding	uncharacterized protein && - && -	-
19121180	447.839	421.411	467.678	159.059	200.194	220.579	445.643	193.277	1.20471	1.6945e-19	5.22429e-19	COCMIDRAFT_27755	NW_006911377.1	1291	4858	-	3144	protein_coding	uncharacterized protein && sp|Q0USP2|MED5_PHANO Mediator of RNA polymerase II transcription subunit 5 OS=Phaeosphaeria nodorum (strain SN15 / ATCC MYA-4574 / FGSC 10173) OX=321614 GN=NUT1 PE=3 SV=3 && PF08689:Mediator complex subunit Med5	-
19127007	335.651	347.38	271.31	88.0124	125.385	117.573	318.114	110.323	1.52757	1.93613e-19	5.96769e-19	COCMIDRAFT_87195	NW_006911298.1	178707	179478	-	723	protein_coding	uncharacterized protein && sp|Q2UMM4|RIFK_ASPOR Riboflavin kinase OS=Aspergillus oryzae (strain ATCC 42149 / RIB 40) OX=510516 GN=fmn1 PE=3 SV=1 && PF01687:Riboflavin kinase	-
19128967	135.902	109.149	79.6854	9.54352	12.6438	5.20233	108.246	9.12989	3.57016	2.16256e-19	6.65329e-19	COCMIDRAFT_97010	NW_006911353.1	46644	48042	+	1341	protein_coding	uncharacterized protein && sp|Q9F131|3HBH1_PSEAC 3-hydroxybenzoate 6-hydroxylase 1 OS=Pseudomonas alcaligenes OX=43263 GN=xlnD PE=1 SV=1 && PF01494:FAD binding domain	-
novel.304	274.541	266.704	234.313	68.9254	74.8093	101.966	258.519	81.9001	1.65768	2.21566e-19	6.81485e-19	-	NW_006911409.1	55159	57333	-	2021	-	- && - && -	-
19123808	486.147	453.682	554.003	225.863	185.443	249.712	497.944	220.339	1.17593	2.51177e-19	7.71544e-19	COCMIDRAFT_40094	NW_006911445.1	13519	14295	+	777	protein_coding	uncharacterized protein && - && PF01965:DJ-1/PfpI family	-
19128145	328.354	289.483	309.255	125.126	123.277	114.451	309.031	120.952	1.35378	2.69438e-19	8.27199e-19	COCMIDRAFT_92790	NW_006911324.1	48445	50260	+	1431	protein_coding	uncharacterized protein && sp|Q08280|BSC6_YEAST Bypass of stop codon protein 6 OS=Saccharomyces cerevisiae (strain ATCC 204508 / S288c) OX=559292 GN=BSC6 PE=1 SV=1 && PF07690:Major Facilitator Superfamily	-
19121697	334.739	265.755	262.772	85.8917	113.794	90.5205	287.755	96.7355	1.57329	3.13359e-19	9.60269e-19	COCMIDRAFT_30562	NW_006911517.1	8415	9812	+	1398	protein_coding	uncharacterized protein && sp|I1RV24|BUT84_GIBZE MFS-type transporter OS=Gibberella zeae (strain ATCC MYA-4620 / CBS 123657 / FGSC 9075 / NRRL 31084 / PH-1) OX=229533 GN=FG08084 PE=2 SV=1 && PF07690:Major Facilitator Superfamily	-
19126235	188.804	185.079	203.008	55.1403	53.7363	55.1447	192.297	54.6738	1.81433	3.46968e-19	1.0627e-18	COCMIDRAFT_83356	NW_006911285.1	199918	201518	-	1347	protein_coding	uncharacterized protein && sp|F0KFI5|CNTA_ACICP Carnitine monooxygenase oxygenase subunit OS=Acinetobacter calcoaceticus (strain PHEA-2) OX=871585 GN=yeaW PE=1 SV=1 && PF00355:Rieske [2Fe-2S] domain|PF00848:Ring hydroxylating alpha subunit (catalytic domain)	-
19122756	207.958	242.976	206.803	61.5027	74.8093	62.4279	219.245	66.2466	1.72649	3.47801e-19	1.06498e-18	COCMIDRAFT_35316	NW_006911314.1	137938	139597	-	1521	protein_coding	uncharacterized protein && - && -	-
19123904	290.958	308.465	270.361	91.1936	123.277	98.8442	289.928	104.438	1.47303	4.30553e-19	1.31594e-18	COCMIDRAFT_40593	NW_006911473.1	13948	15773	-	1380	protein_coding	uncharacterized protein && sp|Q0CJ62|ATA_ASPTN 6-methylsalicylic acid decarboxylase atA OS=Aspergillus terreus (strain NIH 2624 / FGSC A1156) OX=341663 GN=atA PE=1 SV=1 && PF01494:FAD binding domain	-
19119140	613.84	584.661	531.236	257.675	245.501	323.585	576.579	275.587	1.0648	4.47386e-19	1.36703e-18	COCMIDRAFT_107884	NW_006911497.1	24806	26391	-	1398	protein_coding	uncharacterized protein && sp|P38680|MTR_NEUCR N amino acid transport system protein OS=Neurospora crassa (strain ATCC 24698 / 74-OR23-1A / CBS 708.71 / DSM 1257 / FGSC 987) OX=367110 GN=mtr PE=3 SV=2 && PF01490:Transmembrane amino acid transporter protein	-
19127581	739.709	731.775	697.247	388.103	286.593	406.822	722.911	360.506	1.0037	4.71746e-19	1.44071e-18	COCMIDRAFT_89941	NW_006911310.1	68770	69168	-	399	protein_coding	uncharacterized protein && sp|O42632|KPC1_COCHE Protein kinase C-like OS=Cochliobolus heterostrophus OX=5016 GN=PKC1 PE=3 SV=1 && -	-
19128934	269.98	319.855	269.413	83.7709	108.526	110.289	286.416	100.862	1.50505	5.19454e-19	1.58558e-18	COCMIDRAFT_96876	NW_006911352.1	110100	110773	-	621	protein_coding	uncharacterized protein && sp|P15454|KGUA_YEAST Guanylate kinase OS=Saccharomyces cerevisiae (strain ATCC 204508 / S288c) OX=559292 GN=GUK1 PE=1 SV=2 && PF00625:Guanylate kinase	-
19128463	89.3854	104.404	121.425	5.30195	14.7511	11.4451	105.071	10.4994	3.32113	6.2153e-19	1.89418e-18	COCMIDRAFT_94513	NW_006911335.1	31755	31931	-	177	protein_coding	uncharacterized protein && - && -	-
19118793	395.849	444.19	458.191	213.139	193.872	189.365	432.744	198.792	1.12211	6.35586e-19	1.936e-18	COCMIDRAFT_106063	NW_006911458.1	45172	46779	+	1431	protein_coding	uncharacterized protein && sp|Q9XI84|RBCMT_ARATH [Fructose-bisphosphate aldolase]-lysine N-methyltransferase, chloroplastic OS=Arabidopsis thaliana OX=3702 GN=LSMT-L PE=1 SV=1 && PF00856:SET domain|PF09273:Rubisco LSMT substrate-binding	-
19119946	302.816	292.33	312.101	123.005	121.17	117.573	302.416	120.583	1.32662	6.62036e-19	2.01552e-18	COCMIDRAFT_178	NW_006911276.1	516249	517920	+	1614	protein_coding	uncharacterized protein && sp|Q9Y820|YON7_SCHPO PCI domain-containing protein C1105.07c OS=Schizosaccharomyces pombe (strain 972 / ATCC 24843) OX=284812 GN=SPBC1105.07c PE=4 SV=1 && -	-
19123424	498.004	411.92	416.451	172.844	218.106	189.365	442.125	193.438	1.19295	6.92357e-19	2.10673e-18	COCMIDRAFT_38194	NW_006911374.1	61585	63239	-	1497	protein_coding	uncharacterized protein && sp|Q96UB1|TMLH_NEUCR Trimethyllysine dioxygenase OS=Neurospora crassa (strain ATCC 24698 / 74-OR23-1A / CBS 708.71 / DSM 1257 / FGSC 987) OX=367110 GN=cbs-1 PE=2 SV=2 && PF06155:Protein of unknown function (DUF971)|PF02668:Taurine catabolism dioxygenase TauD, TfdA family	-
19118373	280.925	317.008	249.491	107.099	79.0239	104.047	282.475	96.7233	1.54611	7.35683e-19	2.23739e-18	COCMIDRAFT_103760	NW_006911422.1	53154	54053	-	831	protein_coding	uncharacterized protein && sp|Q05871|ECI1_YEAST 3,2-trans-enoyl-CoA isomerase OS=Saccharomyces cerevisiae (strain ATCC 204508 / S288c) OX=559292 GN=ECI1 PE=1 SV=1 && PF00378:Enoyl-CoA hydratase/isomerase	-
19124551	521.719	541.95	515.109	223.742	242.34	295.492	526.259	253.858	1.05122	9.47827e-19	2.87657e-18	COCMIDRAFT_5264	NW_006911340.1	60976	61953	-	771	protein_coding	uncharacterized protein && - && PF13911:AhpC/TSA antioxidant enzyme	-
19118633	290.958	312.262	285.539	119.824	102.204	121.734	296.253	114.588	1.3702	1.04809e-18	3.17673e-18	COCMIDRAFT_105110	NW_006911442.1	18347	19155	-	762	protein_coding	uncharacterized protein && sp|Q0AQ07|CLPP_MARMM ATP-dependent Clp protease proteolytic subunit OS=Maricaulis maris (strain MCS10) OX=394221 GN=clpP PE=3 SV=1 && PF00574:Clp protease	-
19125170	437.806	381.548	427.835	211.018	156.994	167.515	415.73	178.509	1.22019	1.12563e-18	3.40997e-18	COCMIDRAFT_7078	NW_006911385.1	84891	86802	-	1755	protein_coding	uncharacterized protein && sp|P38361|PHO89_YEAST Phosphate permease PHO89 OS=Saccharomyces cerevisiae (strain ATCC 204508 / S288c) OX=559292 GN=PHO89 PE=1 SV=1 && PF01384:Phosphate transporter family	-
19123087	201.573	185.079	187.83	57.2611	55.8436	54.1042	191.494	55.7363	1.78096	1.14968e-18	3.48099e-18	COCMIDRAFT_36686	NW_006911339.1	45799	46741	+	894	protein_coding	uncharacterized protein && sp|A0A2I1BSV7|NVFJ_ASPN1 Asnovolin E/Chermesin D methyltransferase nvfJ OS=Aspergillus novofumigatus (strain IBT 16806) OX=1392255 GN=nvfJ PE=1 SV=1 && PF13649:Methyltransferase domain	-
19120975	300.992	339.787	328.228	120.885	128.546	142.544	323.002	130.658	1.30512	1.16085e-18	3.51391e-18	COCMIDRAFT_26684	NW_006911349.1	85094	86076	+	783	protein_coding	uncharacterized protein && sp|Q9U2R0|BIN3D_CAEEL Probable RNA methyltransferase Y17G7B.18 OS=Caenorhabditis elegans OX=6239 GN=Y17G7B.18 PE=3 SV=1 && PF06859:Bicoid-interacting protein 3 (Bin3)	-
19124575	315.585	291.381	345.304	142.092	86.3995	101.966	317.423	110.152	1.5274	1.48154e-18	4.47768e-18	COCMIDRAFT_53193	NW_006911467.1	46510	47898	+	1389	protein_coding	glycoside hydrolase family 43 protein && sp|A7LXT8|GH43A_BACO1 Non-reducing end alpha-L-arabinofuranosidase BoGH43A OS=Bacteroides ovatus (strain ATCC 8483 / DSM 1896 / JCM 5824 / NCTC 11153) OX=411476 GN=BACOVA_02654 PE=1 SV=1 && PF04616:Glycosyl hydrolases family 43	-
19125513	76.616	102.505	123.323	7.42274	12.6438	5.20233	100.815	8.42296	3.58193	1.49257e-18	4.50982e-18	COCMIDRAFT_79622	NW_006911276.1	432906	434645	-	1683	protein_coding	uncharacterized protein && sp|A0A2H5AIX5|4CL1_NARPS 4-coumarate-CoA ligase 1 OS=Narcissus pseudonarcissus OX=39639 GN=4CL1 PE=2 SV=1 && PF00501:AMP-binding enzyme|PF13193:AMP-binding enzyme C-terminal domain	-
19120439	371.223	350.227	350.995	150.576	170.692	127.977	357.482	149.748	1.25585	1.82707e-18	5.50911e-18	COCMIDRAFT_23473	NW_006911296.1	16865	17407	+	543	protein_coding	uncharacterized protein && - && PF05870:Phenolic acid decarboxylase (PAD)	-
19127226	334.739	312.262	373.763	154.817	131.707	109.249	340.255	131.924	1.36747	1.96326e-18	5.91211e-18	COCMIDRAFT_88243	NW_006911302.1	130162	131590	+	1230	protein_coding	uncharacterized protein && - && PF00172:Fungal Zn(2)-Cys(6) binuclear cluster domain	-
19123581	308.288	319.855	239.056	74.2274	113.794	95.7228	289.067	94.5815	1.61168	1.99621e-18	6.00976e-18	COCMIDRAFT_38925	NW_006911398.1	8333	9823	-	1428	protein_coding	uncharacterized protein && - && -	-
19126350	136.814	137.623	174.549	32.8721	26.3413	36.4163	149.662	31.8766	2.23043	2.81569e-18	8.45071e-18	COCMIDRAFT_8389	NW_006911436.1	47850	49601	-	1647	protein_coding	uncharacterized protein && sp|C5H884|RADE_FLOCH Efflux pump radE OS=Floropilus chiversii OX=2587399 GN=radE PE=3 SV=1 && PF07690:Major Facilitator Superfamily	-
19128913	353.893	317.008	243.799	99.6767	110.633	111.33	304.9	107.213	1.50818	2.97413e-18	8.91932e-18	COCMIDRAFT_96762	NW_006911351.1	12044	14173	-	1992	protein_coding	uncharacterized protein && sp|P11638|QA1F_NEUCR Quinic acid utilization activator OS=Neurospora crassa (strain ATCC 24698 / 74-OR23-1A / CBS 708.71 / DSM 1257 / FGSC 987) OX=367110 GN=qa-1f PE=4 SV=2 && PF04082:Fungal specific transcription factor domain	-
19118951	115.836	110.098	103.401	8.48313	22.1267	9.36419	109.779	13.3247	3.04303	3.21269e-18	9.62484e-18	COCMIDRAFT_106960	NW_006911476.1	26256	28011	-	1644	protein_coding	uncharacterized protein && - && PF00067:Cytochrome P450	-
19118839	309.2	350.227	354.79	148.455	136.975	143.584	338.072	143.005	1.24095	3.72607e-18	1.11571e-17	COCMIDRAFT_106309	NW_006911464.1	11966	13020	-	714	protein_coding	uncharacterized protein && - && -	-
19119147	329.266	356.871	331.074	151.636	139.082	147.746	339.07	146.155	1.21398	3.90181e-18	1.16804e-17	COCMIDRAFT_107917	NW_006911498.1	17369	20704	+	3336	protein_coding	uncharacterized protein && sp|Q4WTT9|MDR1_ASPFU ABC multidrug transporter mdr1 OS=Neosartorya fumigata (strain ATCC MYA-4609 / Af293 / CBS 101355 / FGSC A1100) OX=330879 GN=mdr1 PE=2 SV=1 && PF00005:ABC transporter|PF00664:ABC transporter transmembrane region	-
19128293	460.608	462.224	469.575	239.648	234.964	185.203	464.136	219.939	1.07789	4.3255e-18	1.29221e-17	COCMIDRAFT_93625	NW_006911329.1	152092	154017	+	1926	protein_coding	uncharacterized protein && sp|Q09922|YAKB_SCHPO Uncharacterized transcriptional regulatory protein C1F7.11c OS=Schizosaccharomyces pombe (strain 972 / ATCC 24843) OX=284812 GN=SPAC1F7.11c PE=4 SV=1 && PF04082:Fungal specific transcription factor domain	-
19128407	439.63	464.122	471.472	237.528	222.321	223.7	458.408	227.849	1.00847	4.8195e-18	1.43758e-17	COCMIDRAFT_94192	NW_006911333.1	124261	125897	-	1536	protein_coding	uncharacterized protein && sp|C5P3I5|GATA_COCP7 Glutamyl-tRNA(Gln) amidotransferase subunit A, mitochondrial OS=Coccidioides posadasii (strain C735) OX=222929 GN=CPC735_061260 PE=3 SV=1 && PF01425:Amidase	-
novel.255	209.782	176.537	177.395	50.8988	54.7899	56.1851	187.905	53.9579	1.80034	5.64964e-18	1.68219e-17	-	NW_006911370.1	35546	41138	-	5292	-	- && - && -	-
19117944	235.321	248.671	217.238	58.3215	85.3458	82.1968	233.743	75.288	1.63389	5.71848e-18	1.70225e-17	COCMIDRAFT_101820	NW_006911398.1	59527	60609	-	1005	protein_coding	uncharacterized protein && sp|Q0UXN8|ATG5_PHANO Autophagy protein 5 OS=Phaeosphaeria nodorum (strain SN15 / ATCC MYA-4574 / FGSC 10173) OX=321614 GN=ATG5 PE=3 SV=1 && PF04106:Autophagy protein Apg5	-
19124712	283.662	254.365	264.669	102.858	107.473	91.561	267.566	100.63	1.41136	6.4404e-18	1.9147e-17	COCMIDRAFT_57155	NW_006911280.1	233702	233977	-	276	protein_coding	uncharacterized protein && - && -	-
19121725	354.805	354.023	355.739	166.481	163.316	135.261	354.856	155.019	1.19521	7.80235e-18	2.31665e-17	COCMIDRAFT_30728	NW_006911534.1	18244	19444	+	1125	protein_coding	uncharacterized protein && - && -	-
19129003	189.716	242.027	255.183	65.7442	76.9166	73.873	228.975	72.178	1.66477	8.3631e-18	2.47935e-17	COCMIDRAFT_97170	NW_006911354.1	6048	7829	-	1782	protein_coding	uncharacterized protein && sp|Q59XM0|QDR3_CANAL MFS antiporter QDR3 OS=Candida albicans (strain SC5314 / ATCC MYA-2876) OX=237561 GN=QDR3 PE=2 SV=2 && PF07690:Major Facilitator Superfamily	-
19126832	371.223	348.329	319.69	136.79	162.262	144.625	346.414	147.893	1.2282	8.84974e-18	2.62096e-17	COCMIDRAFT_86294	NW_006911295.1	127355	128305	-	951	protein_coding	uncharacterized protein && sp|Q9C0Y8|YKM6_SCHPO UPF0613 protein PB24D3.06c OS=Schizosaccharomyces pombe (strain 972 / ATCC 24843) OX=284812 GN=SPAPB24D3.06c PE=3 SV=1 && PF08538:Protein of unknown function (DUF1749)	-
19126659	380.344	239.179	332.023	109.22	95.8823	116.532	317.182	107.212	1.56523	9.90076e-18	2.9285e-17	COCMIDRAFT_85403	NW_006911292.1	132372	134167	-	1635	protein_coding	uncharacterized protein && sp|D7UQ40|SOL5_ALTSO Bifunctional solanapyrone synthase OS=Alternaria solani OX=48100 GN=sol5 PE=1 SV=1 && PF01565:FAD binding domain	-
19126938	295.519	310.364	265.618	109.22	124.331	110.289	290.5	114.614	1.34187	1.39053e-17	4.10025e-17	COCMIDRAFT_86809	NW_006911297.1	149884	151345	+	1368	protein_coding	uncharacterized protein && - && PF03473:MOSC domain|PF03476:MOSC N-terminal beta barrel domain	-
19127197	437.806	461.275	505.623	246.011	226.535	222.66	468.234	231.735	1.01465	1.68155e-17	4.94366e-17	COCMIDRAFT_88079	NW_006911302.1	200379	201440	+	1062	protein_coding	uncharacterized protein && - && PF08574:Transcription factor Iwr1	-
19126725	360.278	320.804	424.04	164.361	152.78	148.787	368.374	155.309	1.24612	1.88248e-17	5.52324e-17	COCMIDRAFT_8574	NW_006911445.1	47681	51934	+	3909	protein_coding	uncharacterized protein && sp|Q06706|ELP1_YEAST Elongator complex protein 1 OS=Saccharomyces cerevisiae (strain ATCC 204508 / S288c) OX=559292 GN=IKI3 PE=1 SV=1 && PF04762:IKI3 family	-
19126823	127.693	130.979	140.398	27.5702	33.7169	19.7688	133.024	27.0186	2.30047	2.11503e-17	6.19307e-17	COCMIDRAFT_86262	NW_006911295.1	34794	35387	+	594	protein_coding	uncharacterized protein && sp|D4AXK7|A0926_ARTBC Uncharacterized secreted protein ARB_00926 OS=Arthroderma benhamiae (strain ATCC MYA-4681 / CBS 112371) OX=663331 GN=ARB_00926 PE=1 SV=1 && -	-
19124746	339.3	334.092	395.581	176.025	122.224	120.694	356.324	139.648	1.35184	2.7382e-17	7.99369e-17	COCMIDRAFT_5810	NW_006911352.1	93764	96475	-	2049	protein_coding	uncharacterized protein && sp|P81898|PNAA_PRUDU Peptide-N4-(N-acetyl-beta-glucosaminyl)asparagine amidase A OS=Prunus dulcis OX=3755 PE=1 SV=2 && PF12222:Peptide N-acetyl-beta-D-glucosaminyl asparaginase amidase A	-
19120543	521.719	487.85	455.345	258.735	199.14	248.671	488.305	235.516	1.0522	2.86852e-17	8.36994e-17	COCMIDRAFT_24108	NW_006911303.1	99318	102985	-	3468	protein_coding	uncharacterized protein && - && -	-
19125208	411.355	354.023	393.684	178.146	129.599	183.122	386.354	163.622	1.23961	2.88817e-17	8.42305e-17	COCMIDRAFT_7182	NW_006911389.1	18770	23179	+	4260	protein_coding	uncharacterized protein && - && PF10433:Mono-functional DNA-alkylating methyl methanesulfonate N-term	-
19125026	161.441	146.165	123.323	39.2345	15.8048	26.0116	143.643	27.017	2.41174	3.44816e-17	1.00336e-16	COCMIDRAFT_6628	NW_006911372.1	47880	48206	+	327	protein_coding	uncharacterized protein && - && -	-
19126244	350.245	456.529	409.811	162.24	186.496	189.365	405.528	179.367	1.17617	4.36191e-17	1.26514e-16	COCMIDRAFT_83398	NW_006911285.1	79314	79793	+	480	protein_coding	uncharacterized protein && - && -	-
19128580	322.882	317.008	340.56	131.488	159.101	123.815	326.817	138.135	1.24256	4.47063e-17	1.2957e-16	COCMIDRAFT_95079	NW_006911339.1	135892	136928	-	987	protein_coding	uncharacterized protein && sp|Q9P5M9|MUG14_SCHPO Meiotically up-regulated gene 14 protein OS=Schizosaccharomyces pombe (strain 972 / ATCC 24843) OX=284812 GN=mug14 PE=1 SV=1 && PF00596:Class II Aldolase and Adducin N-terminal domain	-
19118356	447.839	503.985	560.644	195.112	191.765	276.764	504.156	221.213	1.18757	5.41081e-17	1.56469e-16	COCMIDRAFT_103678	NW_006911421.1	12883	13899	-	1017	protein_coding	uncharacterized protein && sp|Q07589|YD144_YEAST Uncharacterized protein YDL144C OS=Saccharomyces cerevisiae (strain ATCC 204508 / S288c) OX=559292 GN=YDL144C PE=1 SV=2 && PF02558:Ketopantoate reductase PanE/ApbA|PF08546:Ketopantoate reductase PanE/ApbA C terminal	-
19122427	310.112	256.264	280.796	100.737	122.224	107.168	282.391	110.043	1.35997	6.36546e-17	1.83802e-16	COCMIDRAFT_33877	NW_006911297.1	18536	19773	-	1182	protein_coding	uncharacterized protein && - && -	-
19119296	190.628	200.265	187.83	0	0	0	192.908	0	9.962	7.14533e-17	2.06014e-16	COCMIDRAFT_108716	NW_006911520.1	8300	9976	-	1626	protein_coding	uncharacterized protein && sp|Q2UP89|FAEB1_ASPOR Probable feruloyl esterase B-1 OS=Aspergillus oryzae (strain ATCC 42149 / RIB 40) OX=510516 GN=faeB-1 PE=1 SV=1 && PF07519:Tannase and feruloyl esterase	-
19128336	219.815	208.807	235.262	89.0728	68.4874	62.4279	221.295	73.3294	1.5942	7.29379e-17	2.10242e-16	COCMIDRAFT_93827	NW_006911330.1	39928	40560	+	633	protein_coding	uncharacterized protein && - && -	-
19118648	418.652	403.378	447.756	183.448	222.321	206.012	423.262	203.927	1.05331	7.47837e-17	2.1535e-16	COCMIDRAFT_105216	NW_006911444.1	47954	49487	-	1446	protein_coding	uncharacterized protein && sp|G4MY67|FNTB_MAGO7 Protein farnesyltransferase subunit beta OS=Magnaporthe oryzae (strain 70-15 / ATCC MYA-4617 / FGSC 8958) OX=242507 GN=RAM1 PE=1 SV=1 && PF00432:Prenyltransferase and squalene oxidase repeat	-
19122141	218.903	251.518	207.751	85.8917	70.5947	75.954	226.057	77.4801	1.54487	7.48245e-17	2.15414e-16	COCMIDRAFT_32608	NW_006911284.1	91512	92066	+	417	protein_coding	uncharacterized protein && sp|Q9UTG8|DAD2_SCHPO DASH complex subunit dad2 OS=Schizosaccharomyces pombe (strain 972 / ATCC 24843) OX=284812 GN=dad2 PE=1 SV=1 && PF08654:DASH complex subunit Dad2	-
19127763	114.924	141.42	95.8122	2.12078	1.05365	1.04047	117.385	1.40497	6.38746	8.40735e-17	2.41742e-16	COCMIDRAFT_90830	NW_006911314.1	26234	28063	-	1674	protein_coding	uncharacterized protein && sp|A0A1L9WQQ1|ACRE_ASPA1 FAD-binding monooxygenase acrE OS=Aspergillus aculeatus (strain ATCC 16872 / CBS 172.66 / WB 5094) OX=690307 GN=acrE PE=2 SV=1 && PF00743:Flavin-binding monooxygenase-like	-
19120164	89.3854	85.4212	88.2232	7.42274	12.6438	8.32372	87.6766	9.46343	3.21187	1.01048e-16	2.90049e-16	COCMIDRAFT_22027	NW_006911281.1	101361	102848	+	1488	protein_coding	uncharacterized protein && - && -	-
19119994	397.674	330.295	423.092	155.877	185.443	165.434	383.687	168.918	1.1837	1.0419e-16	2.98848e-16	COCMIDRAFT_2047	NW_006911292.1	193960	194985	-	963	protein_coding	uncharacterized protein && sp|Q03161|YMY9_YEAST Glucose-6-phosphate 1-epimerase OS=Saccharomyces cerevisiae (strain ATCC 204508 / S288c) OX=559292 GN=YMR099C PE=1 SV=1 && PF01263:Aldose 1-epimerase	-
19128530	371.223	409.073	387.992	153.757	206.516	169.596	389.429	176.623	1.14045	1.38346e-16	3.96133e-16	COCMIDRAFT_94886	NW_006911337.1	10913	14496	+	3132	protein_coding	uncharacterized protein && - && -	-
19119334	197.013	157.555	170.754	60.4423	41.0924	33.2949	175.107	44.9432	1.9637	1.40969e-16	4.03446e-16	COCMIDRAFT_108927	NW_006911527.1	5453	7381	-	1875	protein_coding	glycoside hydrolase family 32 protein && sp|P93761|INV1_CAPAN Acid beta-fructofuranosidase AIV-18 OS=Capsicum annuum OX=4072 PE=2 SV=1 && PF00251:Glycosyl hydrolases family 32 N-terminal domain|PF08244:Glycosyl hydrolases family 32 C terminal	-
19129452	180.595	162.3	174.549	55.1403	46.3607	50.9828	172.481	50.8279	1.76306	1.48501e-16	4.24689e-16	COCMIDRAFT_99354	NW_006911372.1	76053	78152	-	2100	protein_coding	uncharacterized protein && - && -	-
19118762	395.849	388.192	340.56	156.938	177.014	183.122	374.867	172.358	1.12094	1.76475e-16	5.03949e-16	COCMIDRAFT_105873	NW_006911455.1	38419	39408	-	609	protein_coding	uncharacterized protein && - && -	-
19121610	385.816	497.341	458.191	219.501	182.282	220.579	447.116	207.454	1.10732	1.96424e-16	5.59954e-16	COCMIDRAFT_3006	NW_006911303.1	76454	77002	+	351	protein_coding	uncharacterized protein && sp|P79082|MGR2_SCHPO Protein mgr2 OS=Schizosaccharomyces pombe (strain 972 / ATCC 24843) OX=284812 GN=mgr2 PE=2 SV=1 && PF10247:Reactive mitochondrial oxygen species modulator 1	-
19127245	268.156	258.162	277.95	92.254	104.312	119.654	268.089	105.406	1.34623	2.13034e-16	6.06564e-16	COCMIDRAFT_88323	NW_006911303.1	5002	7055	-	1971	protein_coding	uncharacterized protein && - && PF10022:Uncharacterized protein conserved in bacteria (DUF2264)	-
19119467	132.254	174.639	128.066	40.2949	30.5559	20.8093	144.986	30.5534	2.24771	2.13896e-16	6.0887e-16	COCMIDRAFT_109613	NW_006911554.1	13924	15264	+	1341	protein_coding	uncharacterized protein && - && -	-
19118447	480.674	429.953	429.732	229.044	165.423	226.821	446.787	207.096	1.10945	2.34603e-16	6.66674e-16	COCMIDRAFT_104126	NW_006911427.1	5951	6810	+	810	protein_coding	uncharacterized protein && - && PF07818:HCNGP-like protein	-
19126951	117.66	71.1843	102.453	10.6039	12.6438	12.4856	97.0991	11.9111	3.02741	2.60209e-16	7.38358e-16	COCMIDRAFT_86913	NW_006911297.1	92749	95011	+	2091	protein_coding	glycosyltransferase family 90 protein && - && PF05686:Glycosyl transferase family 90	-
19118074	194.276	161.351	182.138	30.7513	55.8436	56.1851	179.255	47.5933	1.91245	2.69884e-16	7.65623e-16	COCMIDRAFT_102395	NW_006911405.1	10564	12031	+	1410	protein_coding	glycoside hydrolase family 5 protein && sp|C0HLA0|GH5FP_CHAOB Glycosyl hydrolase 5 family protein OS=Chamaecyparis obtusa OX=13415 PE=1 SV=1 && PF00150:Cellulase (glycosyl hydrolase family 5)	-
19121686	240.793	243.925	249.491	109.22	63.2191	61.3875	244.736	77.9423	1.65169	3.28298e-16	9.29075e-16	COCMIDRAFT_3047	NW_006911303.1	183586	184565	+	840	protein_coding	uncharacterized protein && sp|Q6AYK9|CDYL_RAT Chromodomain Y-like protein OS=Rattus norvegicus OX=10116 GN=Cdyl PE=1 SV=1 && PF00378:Enoyl-CoA hydratase/isomerase	-
19127321	327.442	282.839	257.08	131.488	105.365	93.6419	289.121	110.165	1.39304	4.02232e-16	1.13445e-15	COCMIDRAFT_88650	NW_006911304.1	15244	17189	-	1854	protein_coding	glycoside hydrolase family 20 protein && sp|D4AUH6|HEX1_ARTBC Beta-hexosaminidase ARB_07893 OS=Arthroderma benhamiae (strain ATCC MYA-4681 / CBS 112371) OX=663331 GN=ARB_07893 PE=1 SV=1 && PF14845:beta-acetyl hexosaminidase like|PF00728:Glycosyl hydrolase family 20, catalytic domain	-
novel.106	129.518	97.7598	116.682	26.5098	15.8048	19.7688	114.653	20.6945	2.47106	4.54704e-16	1.28027e-15	-	NW_006911298.1	80375	82590	-	1956	-	- && - && -	-
19118557	161.441	156.606	130.912	29.6909	30.5559	47.8614	149.653	36.0361	2.05309	5.52459e-16	1.55363e-15	COCMIDRAFT_104702	NW_006911435.1	2070	3263	-	906	protein_coding	uncharacterized protein && - && PF12146:Serine aminopeptidase, S33	-
19125633	78.4402	104.404	102.453	12.7247	8.42922	16.6474	95.0989	12.6005	2.91415	6.19386e-16	1.73933e-15	COCMIDRAFT_80250	NW_006911277.1	433146	433575	+	366	protein_coding	uncharacterized protein && - && PF09341:Transcription factor Pcc1	-
19128550	328.354	310.364	361.43	167.542	136.975	129.018	333.383	144.511	1.20639	6.7373e-16	1.89057e-15	COCMIDRAFT_94965	NW_006911338.1	124211	125567	-	1125	protein_coding	uncharacterized protein && sp|P39731|MTW1_YEAST Kinetochore-associated protein MTW1 OS=Saccharomyces cerevisiae (strain ATCC 204508 / S288c) OX=559292 GN=MTW1 PE=1 SV=2 && PF05859:Mis12 protein	-
19123623	128.605	149.013	139.449	40.2949	33.7169	27.0521	139.023	33.6879	2.04569	6.81147e-16	1.91092e-15	COCMIDRAFT_39152	NW_006911405.1	62880	63334	-	330	protein_coding	uncharacterized protein && sp|Q3E793|BOL1_YEAST BolA-like protein 1 OS=Saccharomyces cerevisiae (strain ATCC 204508 / S288c) OX=559292 GN=BOL1 PE=1 SV=1 && PF01722:BolA-like protein	-
19124501	227.112	228.739	259.926	82.7105	97.9896	89.48	238.592	90.0601	1.4053	7.42379e-16	2.0787e-15	COCMIDRAFT_5123	NW_006911337.1	40338	41696	-	1359	protein_coding	uncharacterized protein && sp|P53944|MTQ1_YEAST Mitochondrial MRF1 N(5)-glutamine methyltransferase MTQ1 OS=Saccharomyces cerevisiae (strain ATCC 204508 / S288c) OX=559292 GN=MTQ1 PE=1 SV=1 && -	-
19129565	330.179	269.551	307.358	136.79	122.224	124.856	302.363	127.957	1.24115	7.56639e-16	2.11812e-15	COCMIDRAFT_99916	NW_006911377.1	75397	77510	-	1986	protein_coding	uncharacterized protein && - && PF06985:Heterokaryon incompatibility protein (HET)	-
19120201	148.672	215.451	175.498	43.476	55.8436	53.0637	179.874	50.7944	1.82332	8.56404e-16	2.39624e-15	COCMIDRAFT_2218	NW_006911294.1	144768	146516	+	1749	protein_coding	uncharacterized protein && - && -	-
19124375	281.838	268.602	240.005	102.858	99.0433	114.451	263.482	105.451	1.32116	9.15199e-16	2.55768e-15	COCMIDRAFT_4778	NW_006911329.1	148837	150608	-	1701	protein_coding	uncharacterized protein && sp|Q9Y7G5|PHACA_EMEND Phenylacetate 2-hydroxylase OS=Emericella nidulans OX=162425 GN=phacA PE=1 SV=1 && PF00067:Cytochrome P450	-
19128369	135.902	87.3195	126.169	12.7247	22.1267	23.9307	116.463	19.594	2.57055	9.58913e-16	2.67728e-15	COCMIDRAFT_94009	NW_006911331.1	124378	126332	-	1611	protein_coding	uncharacterized protein && sp|P08158|AMDS_EMENI Acetamidase OS=Emericella nidulans (strain FGSC A4 / ATCC 38163 / CBS 112.46 / NRRL 194 / M139) OX=227321 GN=amdS PE=2 SV=1 && PF01425:Amidase	-
19127745	207.958	229.688	188.779	78.4689	67.4337	70.7517	208.808	72.2181	1.5319	9.59485e-16	2.67824e-15	COCMIDRAFT_90755	NW_006911313.1	41717	42868	-	1152	protein_coding	carbohydrate-binding module family 63 protein && - && PF03330:Lytic transglycolase	-
19125280	298.255	260.06	290.283	128.307	100.097	119.654	282.866	116.019	1.28603	1.09525e-15	3.05502e-15	COCMIDRAFT_7410	NW_006911397.1	52728	53495	+	768	protein_coding	uncharacterized protein && sp|P0CL22|TPIS_COCIM Putative triosephosphate isomerase OS=Coccidioides immitis (strain RS) OX=246410 GN=CIMG_07933 PE=1 SV=1 && PF00121:Triosephosphate isomerase	-
19127838	353.893	380.599	357.636	179.206	160.155	183.122	364.043	174.161	1.06347	1.21871e-15	3.39368e-15	COCMIDRAFT_91230	NW_006911316.1	139061	141889	-	2580	protein_coding	carbohydrate-binding module family 1 protein && sp|Q01738|CDH_PHACH Cellobiose dehydrogenase OS=Phanerochaete chrysosporium OX=5306 GN=CDH-1 PE=1 SV=1 && PF05199:GMC oxidoreductase|PF16010:Cytochrome domain of cellobiose dehydrogenase|PF00732:GMC oxidoreductase|PF00734:Fungal cellulose binding domain	-
19125592	290.958	289.483	235.262	108.16	113.794	105.087	271.901	109.014	1.31893	1.25337e-15	3.4877e-15	COCMIDRAFT_80045	NW_006911277.1	443468	445201	-	1617	protein_coding	uncharacterized protein && - && -	-
novel.288	296.431	312.262	233.364	111.341	115.902	105.087	280.686	110.777	1.34163	1.49819e-15	4.15705e-15	-	NW_006911397.1	84313	86907	+	2540	-	- && - && -	-
19123275	237.145	264.806	294.077	108.16	112.741	93.6419	265.343	104.848	1.33947	1.54983e-15	4.29929e-15	COCMIDRAFT_37580	NW_006911359.1	35551	37431	+	1440	protein_coding	uncharacterized protein && sp|Q6ZJ05|URH1_ORYSJ Probable uridine nucleosidase 1 OS=Oryza sativa subsp. japonica OX=39947 GN=URH1 PE=2 SV=1 && PF01156:Inosine-uridine preferring nucleoside hydrolase	-
19126942	304.64	256.264	316.844	124.066	100.097	131.099	292.583	118.42	1.30488	1.59298e-15	4.41584e-15	COCMIDRAFT_86823	NW_006911297.1	253729	254740	-	867	protein_coding	uncharacterized protein && - && -	-
19125690	347.508	366.362	390.838	187.689	180.175	150.867	368.236	172.91	1.09079	1.81967e-15	5.03705e-15	COCMIDRAFT_80532	NW_006911278.1	413420	414599	-	936	protein_coding	uncharacterized protein && sp|P77161|GLXR_ECOLI 2-hydroxy-3-oxopropionate reductase OS=Escherichia coli (strain K12) OX=83333 GN=glxR PE=2 SV=1 && PF03446:NAD binding domain of 6-phosphogluconate dehydrogenase|PF14833:NAD-binding of NADP-dependent 3-hydroxyisobutyrate dehydrogenase	-
19120098	337.475	385.345	284.591	109.22	164.37	120.694	335.804	131.428	1.35334	2.10257e-15	5.81188e-15	COCMIDRAFT_21657	NW_006911278.1	251991	252469	+	321	protein_coding	uncharacterized protein && sp|P47131|YJ55_YEAST TMEM14 protein homolog YJR085C OS=Saccharomyces cerevisiae (strain ATCC 204508 / S288c) OX=559292 GN=YJR085C PE=1 SV=1 && PF03647:Transmembrane proteins 14C	-
19124091	260.859	279.043	304.512	119.824	118.009	121.734	281.471	119.856	1.23133	2.15168e-15	5.94622e-15	COCMIDRAFT_41589	NW_006911568.1	3663	5358	+	1584	protein_coding	uncharacterized protein && sp|Q078T0|PHACB_EMEND 3-hydroxyphenylacetate 6-hydroxylase OS=Emericella nidulans OX=162425 GN=phacB PE=1 SV=1 && PF00067:Cytochrome P450	-
19120950	169.65	182.232	182.138	63.6235	52.6826	56.1851	178.007	57.4971	1.6304	2.26275e-15	6.25019e-15	COCMIDRAFT_26544	NW_006911346.1	64841	65557	-	717	protein_coding	uncharacterized protein && - && PF00583:Acetyltransferase (GNAT) family	-
19118066	178.771	195.52	142.295	44.5364	50.5753	55.1447	172.195	50.0855	1.78126	2.35458e-15	6.50076e-15	COCMIDRAFT_10236	NW_006911624.1	5967	7436	+	1362	protein_coding	uncharacterized protein && sp|Q5AYW6|DXO_EMENI Decapping nuclease RAI1 OS=Emericella nidulans (strain FGSC A4 / ATCC 38163 / CBS 112.46 / NRRL 194 / M139) OX=227321 GN=rai1 PE=3 SV=3 && PF08652:RAI1 like PD-(D/E)XK nuclease	-
19125612	287.31	381.548	357.636	151.636	135.921	157.11	342.165	148.222	1.20624	2.36442e-15	6.52639e-15	COCMIDRAFT_80152	NW_006911277.1	190354	190758	+	405	protein_coding	uncharacterized protein && - && -	-
19126862	146.847	165.148	116.682	43.476	15.8048	24.9712	142.892	28.084	2.34829	2.59598e-15	7.15536e-15	COCMIDRAFT_86474	NW_006911296.1	234704	235733	-	960	protein_coding	uncharacterized protein && sp|P44460|CITE_HAEIN Citrate lyase subunit beta OS=Haemophilus influenzae (strain ATCC 51907 / DSM 11121 / KW20 / Rd) OX=71421 GN=citE PE=3 SV=1 && PF03328:HpcH/HpaI aldolase/citrate lyase family	-
19123695	209.782	175.588	159.371	57.2611	61.1118	52.0233	181.58	56.7987	1.67751	3.24422e-15	8.90841e-15	COCMIDRAFT_39489	NW_006911419.1	18296	20403	-	1902	protein_coding	uncharacterized protein && sp|Q9Y5Q8|TF3C5_HUMAN General transcription factor 3C polypeptide 5 OS=Homo sapiens OX=9606 GN=GTF3C5 PE=1 SV=2 && PF09734:RNA polymerase III transcription factor (TF)IIIC subunit HTH domain|PF17682:Tau95 Triple barrel domain	-
19119148	592.862	553.34	519.853	330.842	206.516	255.955	555.351	264.437	1.07092	3.57083e-15	9.79372e-15	COCMIDRAFT_107918	NW_006911498.1	34374	36401	+	1971	protein_coding	uncharacterized protein && sp|Q4WD45|FSQD_ASPFU ATP-grasp enzyme fsqD OS=Neosartorya fumigata (strain ATCC MYA-4609 / Af293 / CBS 101355 / FGSC A1100) OX=330879 GN=fsqD PE=2 SV=1 && PF18130:ATP-grasp N-terminal domain|PF13535:ATP-grasp domain	-
19128172	235.321	199.316	212.494	65.7442	69.541	91.561	215.71	75.6154	1.51195	4.01132e-15	1.09838e-14	COCMIDRAFT_9293	NW_006911489.1	23033	24739	-	1494	protein_coding	uncharacterized protein && sp|S0DQN6|FSR3_GIBF5 FAD-dependent monooxygenase fsr3 OS=Gibberella fujikuroi (strain CBS 195.34 / IMI 58289 / NRRL A-6831) OX=1279085 GN=fsr3 PE=2 SV=1 && PF01494:FAD binding domain	-
19125638	317.409	331.244	329.177	161.179	145.404	151.908	325.943	152.83	1.09266	4.02268e-15	1.10123e-14	COCMIDRAFT_80269	NW_006911277.1	478137	478379	-	243	protein_coding	uncharacterized protein && - && -	-
19125591	155.968	212.604	214.392	72.1066	53.7363	39.5377	194.321	55.1268	1.81815	4.11594e-15	1.12623e-14	COCMIDRAFT_80044	NW_006911277.1	202198	204449	-	1782	protein_coding	uncharacterized protein && - && PF04909:Amidohydrolase|PF13673:Acetyltransferase (GNAT) domain	-
19128634	250.826	252.467	284.591	118.764	91.6677	108.208	262.628	106.213	1.30599	4.52915e-15	1.23755e-14	COCMIDRAFT_95331	NW_006911341.1	604	1491	-	828	protein_coding	uncharacterized protein && - && -	-
19120042	292.783	299.923	263.721	139.972	113.794	105.087	285.476	119.618	1.25555	6.13053e-15	1.67119e-14	COCMIDRAFT_21329	NW_006911276.1	435168	436145	+	978	protein_coding	uncharacterized protein && sp|D7B2S5|LCDH_NOCDD L-carnitine dehydrogenase OS=Nocardiopsis dassonvillei (strain ATCC 23218 / DSM 43111 / CIP 107115 / JCM 7437 / KCTC 9190 / NBRC 14626 / NCTC 10488 / NRRL B-5397 / IMRU 509) OX=446468 GN=lcdH PE=3 SV=1 && PF00725:3-hydroxyacyl-CoA dehydrogenase, C-terminal domain|PF02737:3-hydroxyacyl-CoA dehydrogenase, NAD binding domain	-
19127915	64.7588	72.1335	78.7368	8.48313	2.1073	4.16186	71.8763	4.91743	3.87165	7.0645e-15	1.9231e-14	COCMIDRAFT_91616	NW_006911317.1	108541	109628	-	792	protein_coding	uncharacterized protein && - && -	-
19126403	256.299	226.841	204.905	94.3748	83.2385	82.1968	229.348	86.6034	1.40577	7.2878e-15	1.98296e-14	COCMIDRAFT_84138	NW_006911288.1	95835	97566	+	1659	protein_coding	uncharacterized protein && sp|P41636|4CL_PINTA 4-coumarate--CoA ligase OS=Pinus taeda OX=3352 GN=4CL PE=2 SV=1 && PF00501:AMP-binding enzyme|PF13193:AMP-binding enzyme C-terminal domain	-
19122943	124.045	176.537	153.679	39.2345	43.1997	40.5782	151.42	41.0041	1.88403	7.76333e-15	2.1089e-14	COCMIDRAFT_36111	NW_006911327.1	135512	136083	+	462	protein_coding	uncharacterized protein && - && PF03061:Thioesterase superfamily	-
novel.155	171.474	149.962	161.268	56.2007	37.9315	48.9019	160.901	47.678	1.75522	9.28219e-15	2.51563e-14	-	NW_006911316.1	74507	76830	+	2220	-	- && - && -	-
19127958	208.87	220.197	175.498	64.6838	80.0776	63.4684	201.521	69.4099	1.53799	9.49375e-15	2.57236e-14	COCMIDRAFT_91831	NW_006911318.1	46041	47660	-	1377	protein_coding	uncharacterized protein && - && PF05730:CFEM domain	-
19126549	254.475	248.671	236.21	102.858	96.936	106.127	246.452	101.974	1.27315	9.64428e-15	2.61254e-14	COCMIDRAFT_84842	NW_006911290.1	185375	187125	-	1578	protein_coding	uncharacterized protein && sp|C8V0D4|CICH_EMENI Cytochrome P450 monooxygenase cicH OS=Emericella nidulans (strain FGSC A4 / ATCC 38163 / CBS 112.46 / NRRL 194 / M139) OX=227321 GN=cicH PE=1 SV=1 && PF00067:Cytochrome P450	-
novel.16	400.41	340.736	321.588	134.67	165.423	176.879	354.244	158.991	1.15584	9.68753e-15	2.62365e-14	-	NW_006911278.1	287347	291453	+	3992	-	- && sp|P40900|ISP4_SCHPO Sexual differentiation process protein isp4 OS=Schizosaccharomyces pombe (strain 972 / ATCC 24843) OX=284812 GN=isp4 PE=2 SV=2 && PF03169:OPT oligopeptide transporter protein	-
19119961	286.398	210.706	257.08	93.3144	81.1312	108.208	251.395	94.218	1.41599	1.14258e-14	3.09011e-14	COCMIDRAFT_1882	NW_006911290.1	261434	262446	-	942	protein_coding	uncharacterized protein && sp|P86029|HQD2_CANAL Catechol 1,2-dioxygenase OS=Candida albicans (strain SC5314 / ATCC MYA-2876) OX=237561 GN=HQD2 PE=1 SV=1 && PF00775:Dioxygenase|PF04444:Catechol dioxygenase N terminus	-
19128733	205.221	226.841	217.238	58.3215	91.6677	80.1158	216.433	76.7017	1.49597	1.16845e-14	3.15934e-14	COCMIDRAFT_95829	NW_006911344.1	31716	33188	-	1473	protein_coding	uncharacterized protein && sp|Q4WQL4|WETA_ASPFU Developmental regulatory protein wetA OS=Neosartorya fumigata (strain ATCC MYA-4609 / Af293 / CBS 101355 / FGSC A1100) OX=330879 GN=wetA PE=2 SV=1 && -	-
19124370	192.452	204.062	221.032	65.7442	88.5068	58.2661	205.849	70.839	1.53911	1.26969e-14	3.42989e-14	COCMIDRAFT_4771	NW_006911329.1	132345	132984	-	582	protein_coding	uncharacterized protein && sp|O74457|NAT3_SCHPO N-terminal acetyltransferase B complex catalytic subunit naa20 OS=Schizosaccharomyces pombe (strain 972 / ATCC 24843) OX=284812 GN=naa20 PE=3 SV=1 && PF13673:Acetyltransferase (GNAT) domain	-
19125683	367.574	387.243	393.684	169.663	183.335	213.295	382.834	188.764	1.01953	1.35652e-14	3.66105e-14	COCMIDRAFT_80504	NW_006911278.1	321638	322957	-	1320	protein_coding	uncharacterized protein && - && -	-
19119704	127.693	115.793	157.474	28.6306	31.6096	38.4972	133.653	32.9124	2.02091	1.37462e-14	3.70905e-14	COCMIDRAFT_111023	NW_006911658.1	426	2164	+	1557	protein_coding	uncharacterized protein && sp|O42275|ACES_ELEEL Acetylcholinesterase OS=Electrophorus electricus OX=8005 GN=ache PE=3 SV=1 && PF00135:Carboxylesterase family	-
19119431	68.4072	70.2352	73.9936	8.48313	6.32191	3.1214	70.8787	5.97548	3.57122	1.57721e-14	4.24587e-14	COCMIDRAFT_109439	NW_006911546.1	12616	14210	+	1545	protein_coding	uncharacterized protein && sp|A2QQV6|QUTD_ASPNC Probable quinate permease OS=Aspergillus niger (strain CBS 513.88 / FGSC A1513) OX=425011 GN=qutD PE=3 SV=1 && PF00083:Sugar (and other) transporter	-
19122542	163.265	149.962	136.604	34.9929	49.5216	43.6995	149.943	42.738	1.81082	1.65301e-14	4.44682e-14	COCMIDRAFT_34361	NW_006911302.1	89530	91704	-	2175	protein_coding	uncharacterized protein && sp|Q8TF76|HASP_HUMAN Serine/threonine-protein kinase haspin OS=Homo sapiens OX=9606 GN=HASPIN PE=1 SV=3 && PF12330:Haspin like kinase domain	-
19119967	89.3854	99.6581	82.5313	15.9059	16.8584	11.4451	90.5249	14.7365	2.61987	1.964e-14	5.27371e-14	COCMIDRAFT_1916	NW_006911291.1	69494	70069	-	576	protein_coding	uncharacterized protein && - && -	-
19123380	115.836	105.353	100.555	4.24156	14.7511	27.0521	107.248	15.3483	2.80133	2.50784e-14	6.72317e-14	COCMIDRAFT_38040	NW_006911370.1	31865	34045	-	1797	protein_coding	uncharacterized protein && sp|P9WEZ6|ORYC_ASPOR MFS-type transporter oryC OS=Aspergillus oryzae (strain ATCC 42149 / RIB 40) OX=510516 GN=oryC PE=3 SV=1 && PF00083:Sugar (and other) transporter	-
19120339	88.4733	82.5738	82.5313	15.9059	11.5902	10.4047	84.5261	12.6336	2.7435	2.56057e-14	6.86137e-14	COCMIDRAFT_22857	NW_006911289.1	124952	125487	-	417	protein_coding	uncharacterized protein && - && -	-
19118862	244.442	203.113	240.005	101.798	81.1312	79.0754	229.186	87.3347	1.39262	2.57759e-14	6.90221e-14	COCMIDRAFT_106431	NW_006911466.1	36759	38720	+	1962	protein_coding	uncharacterized protein && sp|Q923I8|CRY2_RAT Cryptochrome-2 OS=Rattus norvegicus OX=10116 GN=Cry2 PE=1 SV=1 && PF03441:FAD binding domain of DNA photolyase|PF00875:DNA photolyase	-
19120783	118.572	130.03	134.706	36.0533	35.8242	23.9307	127.77	31.9361	2.00102	2.67473e-14	7.16068e-14	COCMIDRAFT_25554	NW_006911324.1	158593	160651	+	1809	protein_coding	uncharacterized protein && sp|Q4R7U8|ASGL1_MACFA Isoaspartyl peptidase/L-asparaginase OS=Macaca fascicularis OX=9541 GN=ASRGL1 PE=2 SV=1 && PF01112:Asparaginase	-
19129566	382.168	321.753	332.023	161.179	147.511	178.96	345.315	162.55	1.0872	2.82472e-14	7.55875e-14	COCMIDRAFT_99919	NW_006911377.1	28580	29452	+	624	protein_coding	uncharacterized protein && sp|Q12314|SFM1_YEAST Protein arginine N-methyltransferase SFM1 OS=Saccharomyces cerevisiae (strain ATCC 204508 / S288c) OX=559292 GN=SFM1 PE=1 SV=1 && PF04252:Predicted SAM-dependent RNA methyltransferase	-
19125095	109.451	136.674	143.244	39.2345	30.5559	24.9712	129.79	31.5872	2.03925	3.12464e-14	8.34982e-14	COCMIDRAFT_6825	NW_006911377.1	88201	90116	+	1722	protein_coding	uncharacterized protein && sp|Q5E9H5|BCS1_BOVIN Mitochondrial chaperone BCS1 OS=Bos taurus OX=9913 GN=BCS1L PE=2 SV=1 && PF08740:BCS1 N terminal|PF00004:ATPase family associated with various cellular activities (AAA)	-
19120243	230.76	204.062	209.649	72.1066	94.8287	74.9135	214.824	80.6163	1.41435	3.29555e-14	8.80248e-14	COCMIDRAFT_22416	NW_006911284.1	220499	221587	+	1089	protein_coding	uncharacterized protein && - && -	-
19128578	333.827	384.395	365.225	180.266	190.711	150.867	361.149	173.948	1.05398	3.84154e-14	1.02491e-13	COCMIDRAFT_95070	NW_006911339.1	87044	87616	-	573	protein_coding	uncharacterized protein && - && -	-
19128210	256.299	268.602	245.697	108.16	122.224	88.4396	256.866	106.274	1.27366	4.14547e-14	1.10473e-13	COCMIDRAFT_93140	NW_006911326.1	72007	74819	+	2244	protein_coding	uncharacterized protein && - && PF04082:Fungal specific transcription factor domain	-
19120132	245.354	250.569	203.957	85.8917	100.097	90.5205	233.293	92.1697	1.33994	4.38038e-14	1.1668e-13	COCMIDRAFT_21865	NW_006911280.1	32947	35003	-	1890	protein_coding	uncharacterized protein && sp|Q9P380|PTR2_SCHPO Probable peptide transporter ptr2 OS=Schizosaccharomyces pombe (strain 972 / ATCC 24843) OX=284812 GN=ptr2 PE=1 SV=1 && PF00854:POT family	-
19118140	150.496	138.572	149.884	38.1741	52.6826	34.3354	146.317	41.7307	1.81043	4.47527e-14	1.19153e-13	COCMIDRAFT_10271	NW_006911642.1	4899	8154	-	3027	protein_coding	glycoside hydrolase family 35 protein && sp|B8N6V7|BGALA_ASPFN Probable beta-galactosidase A OS=Aspergillus flavus (strain ATCC 200026 / FGSC A1120 / NRRL 3357 / JCM 12722 / SRRC 167) OX=332952 GN=lacA PE=3 SV=1 && PF10435:Beta-galactosidase, domain 2|PF13364:Beta-galactosidase jelly roll domain|PF13363:Beta-galactosidase, domain 3|PF01301:Glycosyl hydrolases family 35	-
19129147	117.66	135.725	165.063	34.9929	43.1997	31.214	139.483	36.4689	1.93517	4.50586e-14	1.1994e-13	COCMIDRAFT_97924	NW_006911360.1	11141	12544	+	1263	protein_coding	uncharacterized protein && - && -	-
19127988	119.485	107.251	112.888	28.6306	20.0194	29.133	113.208	25.9277	2.12638	4.60711e-14	1.22551e-13	COCMIDRAFT_92006	NW_006911319.1	46950	48632	-	1683	protein_coding	uncharacterized protein && sp|O59805|YJV7_SCHPO Putative amidase C550.07 OS=Schizosaccharomyces pombe (strain 972 / ATCC 24843) OX=284812 GN=SPCC550.07 PE=3 SV=1 && PF01425:Amidase	-
19127445	130.43	127.183	116.682	36.0533	30.5559	31.214	124.765	32.6077	1.93642	5.32786e-14	1.41401e-13	COCMIDRAFT_89282	NW_006911307.1	61528	61983	+	456	protein_coding	uncharacterized protein && - && -	-
19124792	287.31	264.806	225.775	74.2274	67.4337	124.856	259.297	88.839	1.54461	5.48473e-14	1.45432e-13	COCMIDRAFT_5956	NW_006911356.1	6482	9519	-	2784	protein_coding	glycoside hydrolase family 31 protein && sp|B0XNL6|AGDC_ASPFC Probable alpha/beta-glucosidase agdC OS=Neosartorya fumigata (strain CEA10 / CBS 144.89 / FGSC A1163) OX=451804 GN=agdC PE=3 SV=1 && PF13802:Galactose mutarotase-like|PF16863:N-terminal barrel of NtMGAM and CtMGAM, maltase-glucoamylase|PF01055:Glycosyl hydrolases family 31	-
19124871	121.309	123.386	117.631	38.1741	26.3413	19.7688	120.775	28.0947	2.10549	5.54565e-14	1.47013e-13	COCMIDRAFT_6174	NW_006911360.1	112839	116042	+	3111	protein_coding	glycoside hydrolase family 2 protein && sp|P00723|BGAL_KLULA Beta-galactosidase OS=Kluyveromyces lactis (strain ATCC 8585 / CBS 2359 / DSM 70799 / NBRC 1267 / NRRL Y-1140 / WM37) OX=284590 GN=LAC4 PE=1 SV=2 && PF00703:Glycosyl hydrolases family 2|PF02929:Beta galactosidase small chain|PF02836:Glycosyl hydrolases family 2, TIM barrel domain|PF02837:Glycosyl hydrolases family 2, sugar binding domai…	-
19123794	363.014	354.973	325.382	179.206	149.619	178.96	347.79	169.262	1.03908	6.27373e-14	1.66163e-13	COCMIDRAFT_4003	NW_006911316.1	143795	144993	+	687	protein_coding	uncharacterized protein && - && -	-
19118489	215.255	205.96	152.73	51.9592	74.8093	57.2256	191.315	61.3314	1.64163	6.38964e-14	1.69195e-13	COCMIDRAFT_104324	NW_006911430.1	49436	51007	+	1338	protein_coding	uncharacterized protein && - && PF12697:Alpha/beta hydrolase family	-
19126008	378.52	353.074	389.889	156.938	194.926	200.81	373.828	184.224	1.02058	6.45663e-14	1.70891e-13	COCMIDRAFT_82212	NW_006911282.1	186129	186460	+	264	protein_coding	uncharacterized protein && sp|Q6CXT6|RS21_KLULA 40S ribosomal protein S21 OS=Kluyveromyces lactis (strain ATCC 8585 / CBS 2359 / DSM 70799 / NBRC 1267 / NRRL Y-1140 / WM37) OX=284590 GN=RPS21 PE=1 SV=1 && -	-
19120393	186.067	208.807	156.525	62.5631	61.1118	64.5089	183.8	62.7279	1.55091	6.59748e-14	1.74579e-13	COCMIDRAFT_23222	NW_006911293.1	95722	96633	+	780	protein_coding	uncharacterized protein && sp|Q7RXQ8|HIS4_NEUCR 1-(5-phosphoribosyl)-5-[(5-phosphoribosylamino)methylideneamino] imidazole-4-carboxamide isomerase OS=Neurospora crassa (strain ATCC 24698 / 74-OR23-1A / CBS 708.71 / DSM 1257 / FGSC 987) OX=367110 GN=his-7 PE=3 SV=1 && PF00977:Histidine biosynthesis protein	-
19118562	264.508	284.737	254.234	125.126	116.955	114.451	267.827	118.844	1.17234	6.79379e-14	1.79733e-13	COCMIDRAFT_104735	NW_006911436.1	21643	23969	-	2274	protein_coding	uncharacterized protein && - && -	-
19124341	251.738	282.839	286.488	131.488	59.0045	89.48	273.689	93.3243	1.5525	7.13966e-14	1.88669e-13	COCMIDRAFT_4690	NW_006911328.1	60050	60850	+	801	protein_coding	uncharacterized protein && sp|Q03941|CAB5_YEAST Dephospho-CoA kinase CAB5 OS=Saccharomyces cerevisiae (strain ATCC 204508 / S288c) OX=559292 GN=CAB5 PE=1 SV=1 && PF01121:Dephospho-CoA kinase	-
19121831	145.023	146.165	134.706	24.389	43.1997	46.8209	141.965	38.1366	1.89517	1.03683e-13	2.73245e-13	COCMIDRAFT_3126	NW_006911304.1	165485	167215	+	1731	protein_coding	uncharacterized protein && sp|D4ASH1|LIP1_ARTBC Secreted lipase ARB07186/07185 OS=Arthroderma benhamiae (strain ATCC MYA-4681 / CBS 112371) OX=663331 GN=ARB_07185 PE=1 SV=2 && PF00135:Carboxylesterase family	-
19118783	179.683	147.114	190.676	57.2611	64.2728	42.6591	172.491	54.731	1.65691	1.1606e-13	3.05656e-13	COCMIDRAFT_1060	NW_006911282.1	249260	250904	-	1596	protein_coding	uncharacterized protein && sp|D7UQ40|SOL5_ALTSO Bifunctional solanapyrone synthase OS=Alternaria solani OX=48100 GN=sol5 PE=1 SV=1 && PF01565:FAD binding domain	-
19117667	289.134	235.383	247.594	83.7709	73.7556	126.937	257.37	94.8211	1.44007	1.1733e-13	3.0893e-13	COCMIDRAFT_100395	NW_006911382.1	13352	14628	+	1215	protein_coding	uncharacterized protein && sp|Q59QC7|UPC2_CANAL Sterol uptake control protein 2 OS=Candida albicans (strain SC5314 / ATCC MYA-2876) OX=237561 GN=UPC2 PE=1 SV=1 && PF00172:Fungal Zn(2)-Cys(6) binuclear cluster domain|PF11951:Fungal specific transcription factor domain	-
19127496	120.397	135.725	109.093	32.8721	32.6632	28.0926	121.738	31.2093	1.96409	1.18096e-13	3.10807e-13	COCMIDRAFT_8953	NW_006911467.1	15431	16555	+	1125	protein_coding	uncharacterized protein && - && -	-
19122676	132.254	148.063	127.117	41.3552	38.9851	38.4972	135.812	39.6125	1.77762	1.57321e-13	4.1264e-13	COCMIDRAFT_34971	NW_006911310.1	901	2141	-	1026	protein_coding	uncharacterized protein && sp|O34812|YFMJ_BACSU Putative NADP-dependent oxidoreductase YfmJ OS=Bacillus subtilis (strain 168) OX=224308 GN=yfmJ PE=2 SV=1 && PF00107:Zinc-binding dehydrogenase|PF16884:N-terminal domain of oxidoreductase	-
19126991	111.276	126.234	121.425	34.9929	32.6632	19.7688	119.645	29.1417	2.03868	1.83269e-13	4.8005e-13	COCMIDRAFT_87125	NW_006911298.1	215263	217758	+	2016	protein_coding	uncharacterized protein && sp|P28584|TRK2_YEAST Low-affinity potassium transport protein OS=Saccharomyces cerevisiae (strain ATCC 204508 / S288c) OX=559292 GN=TRK2 PE=1 SV=1 && PF02386:Cation transport protein	-
19126638	64.7588	97.7598	110.99	18.0266	13.6975	11.4451	91.1697	14.3897	2.66379	2.23953e-13	5.85566e-13	COCMIDRAFT_85292	NW_006911292.1	144383	145825	-	1179	protein_coding	uncharacterized protein && - && -	-
19121706	125.869	140.47	133.758	38.1741	25.2877	44.74	133.366	36.0672	1.88579	2.35406e-13	6.15234e-13	COCMIDRAFT_30632	NW_006911524.1	17676	19089	-	1311	protein_coding	uncharacterized protein && sp|A0A286LEZ7|PSIM_PSICY Psilocybin synthase OS=Psilocybe cyanescens OX=93625 GN=psiM PE=2 SV=1 && PF05971:RNA methyltransferase	-
19118658	100.331	99.6581	110.042	22.2682	28.4486	13.5261	103.343	21.4143	2.272	2.39778e-13	6.26381e-13	COCMIDRAFT_105270	NW_006911445.1	12505	12873	-	255	protein_coding	uncharacterized protein && - && -	-
[truncated: 682 more rows]
